# Supplementary material for: A molecular descriptor of intramolecular noncovalent interaction for regulating optoelectronic properties of organic semiconductors
Source: Nat Commun. 2023 May 1;14:2500. doi: 10.1038/s41467-023-38078-4 (PMC10151346; doi:10.1038/s41467-023-38078-4)
Supplement: Supplementary file 4 — Supplementary Data 1 [file 41467_2023_38078_MOESM4_ESM.cif]

####################################################################### 
# 
# This file contains crystal structure data downloaded from the 
# Cambridge Structural Database (CSD) hosted by the Cambridge 
# Crystallographic Data Centre (CCDC).
# 
# Full information about CCDC data access policies and citation 
# guidelines are available at http://www.ccdc.cam.ac.uk/access/V1 
# 
# Audit and citation data items may have been added by the CCDC. 
# Please retain this information to preserve the provenance of 
# this file and to allow appropriate attribution of the data. 
# 
#######################################################################

data_r20210807c
_audit_block_doi                 10.5517/ccdc.csd.cc2b7gpr
_database_code_depnum_ccdc_archive 'CCDC 2152134'
loop_
_audit_author_name
_audit_author_address
'Xiao Han'
;University of Chinese Academy of Sciences
China
;
_audit_update_record             
;
2022-02-15 deposited with the CCDC.	2022-08-06 downloaded from the CCDC.
;
_audit_creation_date             2021-08-19
_audit_creation_method           
;
Olex2 1.2
(compiled 2018.05.29 svn.r3508 for OlexSys, GUI svn.r5506)
;
_shelx_SHELXL_version_number     2018/3
_chemical_name_common            ?
_chemical_name_systematic        ?
_chemical_formula_moiety         'C26 H34 O4'
_chemical_formula_sum            'C26 H34 O4'
_chemical_formula_weight         410.53
_chemical_melting_point          ?
_chemical_oxdiff_formula         'C11 H10 N O'
loop_
_atom_type_symbol
_atom_type_description
_atom_type_scat_dispersion_real
_atom_type_scat_dispersion_imag
_atom_type_scat_source
C C 0.0033 0.0016 'International Tables Vol C Tables 4.2.6.8 and 6.1.1.4'
H H 0.0000 0.0000 'International Tables Vol C Tables 4.2.6.8 and 6.1.1.4'
O O 0.0106 0.0060 'International Tables Vol C Tables 4.2.6.8 and 6.1.1.4'

_shelx_space_group_comment       
;
The symmetry employed for this shelxl refinement is uniquely defined
by the following loop, which should always be used as a source of
symmetry information in preference to the above space-group names.
They are only intended as comments.
;
_space_group_crystal_system      triclinic
_space_group_IT_number           2
_space_group_name_H-M_alt        'P -1'
_space_group_name_Hall           '-P 1'
loop_
_space_group_symop_operation_xyz
'x, y, z'
'-x, -y, -z'

_cell_length_a                   8.2327(8)
_cell_length_b                   9.1672(9)
_cell_length_c                   15.9372(10)
_cell_angle_alpha                93.969(7)
_cell_angle_beta                 92.285(7)
_cell_angle_gamma                110.689(9)
_cell_volume                     1119.86(18)
_cell_formula_units_Z            2
_cell_measurement_reflns_used    4510
_cell_measurement_temperature    113.15
_cell_measurement_theta_max      32.9490
_cell_measurement_theta_min      2.3780
_shelx_estimated_absorpt_T_max   0.986
_shelx_estimated_absorpt_T_min   0.981
_exptl_absorpt_coefficient_mu    0.080
_exptl_absorpt_correction_T_max  1.00000
_exptl_absorpt_correction_T_min  0.50241
_exptl_absorpt_correction_type   multi-scan
_exptl_absorpt_process_details   
'CrysAlisPro 1.171.39.46 (Rigaku Oxford Diffraction, 2018)'
_exptl_absorpt_special_details   ?
_exptl_crystal_colour            ?
_exptl_crystal_density_diffrn    1.217
_exptl_crystal_density_meas      ?
_exptl_crystal_density_method    ?
_exptl_crystal_description       block
_exptl_crystal_F_000             444
_exptl_crystal_size_max          0.24
_exptl_crystal_size_mid          0.2
_exptl_crystal_size_min          0.17
_exptl_transmission_factor_max   ?
_exptl_transmission_factor_min   ?
_diffrn_reflns_av_R_equivalents  0.0853
_diffrn_reflns_av_unetI/netI     0.1196
_diffrn_reflns_Laue_measured_fraction_full 1.000
_diffrn_reflns_Laue_measured_fraction_max 0.892
_diffrn_reflns_limit_h_max       12
_diffrn_reflns_limit_h_min       -12
_diffrn_reflns_limit_k_max       13
_diffrn_reflns_limit_k_min       -13
_diffrn_reflns_limit_l_max       23
_diffrn_reflns_limit_l_min       -23
_diffrn_reflns_number            16693
_diffrn_reflns_point_group_measured_fraction_full 1.000
_diffrn_reflns_point_group_measured_fraction_max 0.892
_diffrn_reflns_theta_full        25.242
_diffrn_reflns_theta_max         33.012
_diffrn_reflns_theta_min         2.384
_diffrn_ambient_temperature      113.15
_diffrn_detector                 'CCD plate'
_diffrn_detector_area_resol_mean ?
_diffrn_measured_fraction_theta_full 1.000
_diffrn_measured_fraction_theta_max 0.892
_diffrn_measurement_details      
;
List of Runs (angles in degrees, time in seconds):

  # Type    Start    End  Width  t~exp~   \w     \q     \k     \f   Frames
#--------------------------------------------------------------------------
  1  \w   -115.00  65.00   1.00    4.00    --  -25.00  45.00   0.00  180
  2  \w   -115.00  65.00   1.00    4.00    --  -25.00  45.00  90.00  180
  3  \w   -115.00  65.00   1.00    4.00    --  -25.00  45.00 180.00  180
;
_diffrn_measurement_device       'abstract diffractometer'
_diffrn_measurement_device_type  'Rigaku Saturn 70 CCD'
_diffrn_measurement_method       '\w scans'
_diffrn_orient_matrix_type       
'CrysAlisPro convention (1999,Acta A55,543-557)'
_diffrn_orient_matrix_UB_11      -0.0912386000
_diffrn_orient_matrix_UB_12      -0.0179917000
_diffrn_orient_matrix_UB_13      -0.0006679000
_diffrn_orient_matrix_UB_21      0.0133934000
_diffrn_orient_matrix_UB_22      0.0810208000
_diffrn_orient_matrix_UB_23      0.0024518000
_diffrn_orient_matrix_UB_31      -0.0042721000
_diffrn_orient_matrix_UB_32      -0.0026932000
_diffrn_orient_matrix_UB_33      -0.0446471000
_diffrn_radiation_monochromator  confocal
_diffrn_radiation_probe          x-ray
_diffrn_radiation_type           MoK\a
_diffrn_radiation_wavelength     0.71073
_diffrn_source                   'rotating anode'
_diffrn_source_type              'Enhance (Mo) X-ray Source'
_reflns_Friedel_coverage         0.000
_reflns_Friedel_fraction_full    .
_reflns_Friedel_fraction_max     .
_reflns_number_gt                3521
_reflns_number_total             7534
_reflns_odcompleteness_completeness 99.93
_reflns_odcompleteness_iscentric 1
_reflns_odcompleteness_theta     26.32
_reflns_special_details          
;
 Reflections were merged by SHELXL according to the crystal
 class for the calculation of statistics and refinement.
 
 _reflns_Friedel_fraction is defined as the number of unique
 Friedel pairs measured divided by the number that would be
 possible theoretically, ignoring centric projections and
 systematic absences.
;
_reflns_threshold_expression     'I > 2\s(I)'
_computing_cell_refinement       'CrysAlisPro 1.171.39.46 (Rigaku OD, 2018)'
_computing_data_collection       'CrysAlisPro 1.171.39.46 (Rigaku OD, 2018)'
_computing_data_reduction        'CrysAlisPro 1.171.39.46 (Rigaku OD, 2018)'
_computing_molecular_graphics    'Olex2 (Dolomanov et al., 2009)'
_computing_publication_material  'Olex2 (Dolomanov et al., 2009)'
_computing_structure_refinement  'ShelXL (Sheldrick, 2015)'
_computing_structure_solution    'ShelXT (Sheldrick, 2015)'
_refine_diff_density_max         0.378
_refine_diff_density_min         -0.274
_refine_diff_density_rms         0.067
_refine_ls_extinction_coef       0.0064(16)
_refine_ls_extinction_expression Fc^*^=kFc[1+0.001xFc^2^\l^3^/sin(2\q)]^-1/4^
_refine_ls_extinction_method     'SHELXL-2018/3 (Sheldrick 2018)'
_refine_ls_goodness_of_fit_ref   0.986
_refine_ls_hydrogen_treatment    constr
_refine_ls_matrix_type           full
_refine_ls_number_parameters     274
_refine_ls_number_reflns         7534
_refine_ls_number_restraints     0
_refine_ls_R_factor_all          0.1625
_refine_ls_R_factor_gt           0.0761
_refine_ls_restrained_S_all      0.986
_refine_ls_shift/su_max          0.000
_refine_ls_shift/su_mean         0.000
_refine_ls_structure_factor_coef Fsqd
_refine_ls_weighting_details     
'w=1/[\s^2^(Fo^2^)+(0.0695P)^2^] where P=(Fo^2^+2Fc^2^)/3'
_refine_ls_weighting_scheme      calc
_refine_ls_wR_factor_gt          0.1602
_refine_ls_wR_factor_ref         0.2107
_refine_special_details          ?
_olex2_refinement_description    
;
1. Fixed Uiso
 At 1.2 times of:
  All C(H) groups, All C(H,H) groups
 At 1.5 times of:
  All C(H,H,H) groups
2.a Secondary CH2 refined with riding coordinates:
 C18(H18A,H18B), C17(H17A,H17B), C16(H16A,H16B), C23(H23A,H23B), C24(H24A,
 H24B), C15(H15A,H15B), C19(H19A,H19B), C21(H21A,H21B), C22(H22A,H22B),
 C25(H25A,H25B)
2.b Aromatic/amide H refined with riding coordinates:
 C7(H7), C10(H10), C3(H3), C12(H12), C13(H13), C14(H14), C1(H1), C2(H2)
2.c Idealised Me refined as rotating group:
 C20(H20A,H20B,H20C), C26(H26A,H26B,H26C)
;
_atom_sites_solution_hydrogens   geom
_atom_sites_solution_primary     dual
_atom_sites_solution_secondary   ?
loop_
_atom_site_label
_atom_site_type_symbol
_atom_site_fract_x
_atom_site_fract_y
_atom_site_fract_z
_atom_site_U_iso_or_equiv
_atom_site_adp_type
_atom_site_occupancy
_atom_site_site_symmetry_order
_atom_site_calc_flag
_atom_site_refinement_flags_posn
_atom_site_refinement_flags_adp
_atom_site_refinement_flags_occupancy
_atom_site_disorder_assembly
_atom_site_disorder_group
O3 O 0.32962(17) 0.57713(15) 0.43834(8) 0.0266(3) Uani 1 1 d . . . . .
O4 O 0.32009(17) 0.56356(14) 0.09092(8) 0.0259(3) Uani 1 1 d . . . . .
O1 O 0.70247(18) 0.92642(15) 0.32426(8) 0.0304(4) Uani 1 1 d . . . . .
O2 O -0.02539(18) 0.19460(15) 0.20573(8) 0.0299(4) Uani 1 1 d . . . . .
C6 C 0.3240(2) 0.5690(2) 0.35228(12) 0.0218(4) Uani 1 1 d . . . . .
C9 C 0.3272(2) 0.5709(2) 0.17733(12) 0.0224(4) Uani 1 1 d . . . . .
C8 C 0.2046(2) 0.4438(2) 0.21257(12) 0.0219(4) Uani 1 1 d . . . . .
C7 C 0.2084(2) 0.4475(2) 0.30057(12) 0.0232(4) Uani 1 1 d . . . . .
H7 H 0.127805 0.362645 0.325534 0.028 Uiso 1 1 calc R . . . .
C10 C 0.4445(2) 0.6913(2) 0.22863(12) 0.0224(4) Uani 1 1 d . . . . .
H10 H 0.526468 0.775017 0.203538 0.027 Uiso 1 1 calc R . . . .
C5 C 0.4478(2) 0.6954(2) 0.31647(12) 0.0222(4) Uani 1 1 d . . . . .
C18 C 0.1322(2) 0.3864(2) 0.71164(12) 0.0237(4) Uani 1 1 d . . . . .
H18A H 0.121486 0.488279 0.728987 0.028 Uiso 1 1 calc R . . . .
H18B H 0.251002 0.392925 0.730055 0.028 Uiso 1 1 calc R . . . .
C17 C 0.1074(2) 0.3574(2) 0.61601(12) 0.0238(4) Uani 1 1 d . . . . .
H17A H -0.011625 0.350527 0.597793 0.029 Uiso 1 1 calc R . . . .
H17B H 0.117993 0.255410 0.598851 0.029 Uiso 1 1 calc R . . . .
C11 C 0.0811(2) 0.3125(2) 0.16114(12) 0.0232(4) Uani 1 1 d . . . . .
C4 C 0.5760(2) 0.8247(2) 0.36820(12) 0.0243(5) Uani 1 1 d . . . . .
C16 C 0.2386(2) 0.4847(2) 0.57091(12) 0.0244(4) Uani 1 1 d . . . . .
H16A H 0.225442 0.586422 0.585848 0.029 Uiso 1 1 calc R . . . .
H16B H 0.358169 0.494235 0.589904 0.029 Uiso 1 1 calc R . . . .
C23 C 0.5204(2) 0.7981(2) -0.08652(12) 0.0248(4) Uani 1 1 d . . . . .
H23A H 0.500666 0.895442 -0.067850 0.030 Uiso 1 1 calc R . . . .
H23B H 0.642548 0.813137 -0.069366 0.030 Uiso 1 1 calc R . . . .
C24 C 0.4943(2) 0.7719(2) -0.18221(12) 0.0252(4) Uani 1 1 d . . . . .
H24A H 0.374792 0.764500 -0.199883 0.030 Uiso 1 1 calc R . . . .
H24B H 0.506578 0.671302 -0.200914 0.030 Uiso 1 1 calc R . . . .
C15 C 0.2121(2) 0.4474(2) 0.47657(12) 0.0243(4) Uani 1 1 d . . . . .
H15A H 0.235671 0.350895 0.460447 0.029 Uiso 1 1 calc R . . . .
H15B H 0.090377 0.430364 0.457359 0.029 Uiso 1 1 calc R . . . .
C3 C 0.6051(3) 0.8742(2) 0.45109(13) 0.0284(5) Uani 1 1 d . . . . .
H3 H 0.537090 0.825748 0.495152 0.034 Uiso 1 1 calc R . . . .
C19 C -0.0001(3) 0.2581(2) 0.75561(12) 0.0268(5) Uani 1 1 d . . . . .
H19A H -0.118920 0.251814 0.737250 0.032 Uiso 1 1 calc R . . . .
H19B H 0.010383 0.156270 0.738112 0.032 Uiso 1 1 calc R . . . .
C21 C 0.4334(3) 0.6964(2) 0.05270(12) 0.0252(5) Uani 1 1 d . . . . .
H21A H 0.556435 0.713742 0.069137 0.030 Uiso 1 1 calc R . . . .
H21B H 0.409791 0.791725 0.071718 0.030 Uiso 1 1 calc R . . . .
C12 C 0.0416(3) 0.2694(2) 0.07784(13) 0.0283(5) Uani 1 1 d . . . . .
H12 H 0.094276 0.328467 0.033068 0.034 Uiso 1 1 calc R . . . .
C22 C 0.3996(2) 0.6632(2) -0.04186(12) 0.0237(4) Uani 1 1 d . . . . .
H22A H 0.276955 0.648503 -0.057798 0.028 Uiso 1 1 calc R . . . .
H22B H 0.418537 0.565335 -0.059977 0.028 Uiso 1 1 calc R . . . .
C13 C -0.0935(3) 0.1192(2) 0.06946(14) 0.0312(5) Uani 1 1 d . . . . .
H13 H -0.147662 0.058866 0.018355 0.037 Uiso 1 1 calc R . . . .
C25 C 0.6249(3) 0.9036(2) -0.22514(12) 0.0285(5) Uani 1 1 d . . . . .
H25A H 0.610085 1.003581 -0.207599 0.034 Uiso 1 1 calc R . . . .
H25B H 0.744345 0.913109 -0.205872 0.034 Uiso 1 1 calc R . . . .
C14 C -0.1289(3) 0.0800(2) 0.14764(14) 0.0333(5) Uani 1 1 d . . . . .
H14 H -0.214497 -0.014870 0.160949 0.040 Uiso 1 1 calc R . . . .
C1 C 0.8098(3) 1.0381(2) 0.38279(14) 0.0352(5) Uani 1 1 d . . . . .
H1 H 0.909376 1.122954 0.370075 0.042 Uiso 1 1 calc R . . . .
C20 C 0.0245(3) 0.2866(2) 0.85131(13) 0.0325(5) Uani 1 1 d . . . . .
H20A H 0.013722 0.387089 0.869086 0.049 Uiso 1 1 calc GR . . . .
H20B H 0.140150 0.288702 0.870089 0.049 Uiso 1 1 calc GR . . . .
H20C H -0.064651 0.202270 0.876364 0.049 Uiso 1 1 calc GR . . . .
C2 C 0.7567(3) 1.0125(2) 0.46016(14) 0.0345(5) Uani 1 1 d . . . . .
H2 H 0.809471 1.074100 0.511127 0.041 Uiso 1 1 calc R . . . .
C26 C 0.6043(3) 0.8769(2) -0.32055(13) 0.0357(5) Uani 1 1 d . . . . .
H26A H 0.690411 0.964803 -0.344663 0.054 Uiso 1 1 calc GR . . . .
H26B H 0.486948 0.868993 -0.340170 0.054 Uiso 1 1 calc GR . . . .
H26C H 0.622368 0.779616 -0.338485 0.054 Uiso 1 1 calc GR . . . .

loop_
_atom_site_aniso_label
_atom_site_aniso_U_11
_atom_site_aniso_U_22
_atom_site_aniso_U_33
_atom_site_aniso_U_23
_atom_site_aniso_U_13
_atom_site_aniso_U_12
O3 0.0269(7) 0.0276(7) 0.0205(8) 0.0094(6) 0.0069(6) 0.0020(6)
O4 0.0289(7) 0.0221(7) 0.0227(8) 0.0093(6) 0.0075(6) 0.0024(6)
O1 0.0302(8) 0.0262(7) 0.0266(8) 0.0077(6) 0.0096(6) -0.0021(6)
O2 0.0299(8) 0.0234(7) 0.0295(9) 0.0098(6) 0.0085(6) -0.0011(6)
C6 0.0222(9) 0.0227(9) 0.0226(11) 0.0097(8) 0.0071(8) 0.0088(8)
C9 0.0252(10) 0.0231(10) 0.0205(11) 0.0083(8) 0.0080(8) 0.0088(8)
C8 0.0212(9) 0.0218(9) 0.0242(11) 0.0081(8) 0.0067(8) 0.0079(7)
C7 0.0220(10) 0.0222(9) 0.0270(11) 0.0128(9) 0.0095(8) 0.0071(8)
C10 0.0239(10) 0.0202(9) 0.0241(11) 0.0097(8) 0.0106(8) 0.0067(7)
C5 0.0192(9) 0.0232(9) 0.0265(11) 0.0084(8) 0.0068(8) 0.0088(7)
C18 0.0207(9) 0.0238(10) 0.0262(11) 0.0092(8) 0.0054(8) 0.0058(7)
C17 0.0220(9) 0.0232(10) 0.0264(11) 0.0084(8) 0.0058(8) 0.0069(8)
C11 0.0242(10) 0.0192(9) 0.0264(11) 0.0080(8) 0.0086(8) 0.0064(8)
C4 0.0251(10) 0.0235(10) 0.0249(11) 0.0108(9) 0.0090(8) 0.0070(8)
C16 0.0223(10) 0.0235(10) 0.0256(11) 0.0098(9) 0.0060(8) 0.0040(8)
C23 0.0241(10) 0.0237(10) 0.0243(11) 0.0073(8) 0.0067(8) 0.0041(8)
C24 0.0271(10) 0.0218(9) 0.0272(11) 0.0074(8) 0.0075(8) 0.0078(8)
C15 0.0243(10) 0.0228(10) 0.0254(11) 0.0114(9) 0.0110(8) 0.0053(8)
C3 0.0295(11) 0.0268(10) 0.0239(12) 0.0056(9) 0.0059(9) 0.0029(8)
C19 0.0268(10) 0.0283(10) 0.0255(11) 0.0100(9) 0.0093(9) 0.0077(8)
C21 0.0280(10) 0.0222(10) 0.0245(11) 0.0091(9) 0.0099(8) 0.0057(8)
C12 0.0314(11) 0.0257(10) 0.0247(12) 0.0053(9) 0.0071(9) 0.0054(8)
C22 0.0255(10) 0.0213(9) 0.0233(11) 0.0057(8) 0.0057(8) 0.0061(8)
C13 0.0290(11) 0.0281(11) 0.0304(13) 0.0021(9) 0.0013(9) 0.0028(9)
C25 0.0318(11) 0.0264(10) 0.0269(12) 0.0103(9) 0.0097(9) 0.0078(9)
C14 0.0320(12) 0.0222(10) 0.0363(14) 0.0041(10) 0.0038(10) -0.0022(9)
C1 0.0317(12) 0.0264(11) 0.0361(14) 0.0058(10) 0.0049(10) -0.0045(9)
C20 0.0354(12) 0.0348(12) 0.0281(12) 0.0121(10) 0.0093(9) 0.0110(10)
C2 0.0377(13) 0.0290(11) 0.0282(13) 0.0018(10) 0.0053(10) 0.0012(9)
C26 0.0454(14) 0.0344(12) 0.0287(13) 0.0119(10) 0.0119(10) 0.0135(10)

_geom_special_details            
;
 All esds (except the esd in the dihedral angle between two l.s. planes)
 are estimated using the full covariance matrix.  The cell esds are taken
 into account individually in the estimation of esds in distances, angles
 and torsion angles; correlations between esds in cell parameters are only
 used when they are defined by crystal symmetry.  An approximate (isotropic)
 treatment of cell esds is used for estimating esds involving l.s. planes.
;
loop_
_geom_bond_atom_site_label_1
_geom_bond_atom_site_label_2
_geom_bond_distance
_geom_bond_site_symmetry_2
_geom_bond_publ_flag
O3 C6 1.366(2) . ?
O3 C15 1.4342(19) . ?
O4 C9 1.372(2) . ?
O4 C21 1.4387(19) . ?
O1 C4 1.381(2) . ?
O1 C1 1.365(2) . ?
O2 C11 1.3884(19) . ?
O2 C14 1.363(2) . ?
C6 C7 1.374(3) . ?
C6 C5 1.418(2) . ?
C9 C8 1.413(2) . ?
C9 C10 1.371(3) . ?
C8 C7 1.399(3) . ?
C8 C11 1.445(3) . ?
C7 H7 0.9500 . ?
C10 H10 0.9500 . ?
C10 C5 1.397(2) . ?
C5 C4 1.453(3) . ?
C18 H18A 0.9900 . ?
C18 H18B 0.9900 . ?
C18 C17 1.522(2) . ?
C18 C19 1.527(2) . ?
C17 H17A 0.9900 . ?
C17 H17B 0.9900 . ?
C17 C16 1.528(2) . ?
C11 C12 1.351(3) . ?
C4 C3 1.350(3) . ?
C16 H16A 0.9900 . ?
C16 H16B 0.9900 . ?
C16 C15 1.508(2) . ?
C23 H23A 0.9900 . ?
C23 H23B 0.9900 . ?
C23 C24 1.522(3) . ?
C23 C22 1.528(2) . ?
C24 H24A 0.9900 . ?
C24 H24B 0.9900 . ?
C24 C25 1.529(2) . ?
C15 H15A 0.9900 . ?
C15 H15B 0.9900 . ?
C3 H3 0.9500 . ?
C3 C2 1.424(3) . ?
C19 H19A 0.9900 . ?
C19 H19B 0.9900 . ?
C19 C20 1.523(3) . ?
C21 H21A 0.9900 . ?
C21 H21B 0.9900 . ?
C21 C22 1.511(3) . ?
C12 H12 0.9500 . ?
C12 C13 1.425(3) . ?
C22 H22A 0.9900 . ?
C22 H22B 0.9900 . ?
C13 H13 0.9500 . ?
C13 C14 1.335(3) . ?
C25 H25A 0.9900 . ?
C25 H25B 0.9900 . ?
C25 C26 1.516(3) . ?
C14 H14 0.9500 . ?
C1 H1 0.9500 . ?
C1 C2 1.333(3) . ?
C20 H20A 0.9800 . ?
C20 H20B 0.9800 . ?
C20 H20C 0.9800 . ?
C2 H2 0.9500 . ?
C26 H26A 0.9800 . ?
C26 H26B 0.9800 . ?
C26 H26C 0.9800 . ?

loop_
_geom_angle_atom_site_label_1
_geom_angle_atom_site_label_2
_geom_angle_atom_site_label_3
_geom_angle
_geom_angle_site_symmetry_1
_geom_angle_site_symmetry_3
_geom_angle_publ_flag
C6 O3 C15 117.63(15) . . ?
C9 O4 C21 117.54(14) . . ?
C1 O1 C4 106.32(15) . . ?
C14 O2 C11 106.83(15) . . ?
O3 C6 C7 124.02(15) . . ?
O3 C6 C5 116.25(17) . . ?
C7 C6 C5 119.73(17) . . ?
O4 C9 C8 115.91(17) . . ?
C10 C9 O4 123.83(15) . . ?
C10 C9 C8 120.26(17) . . ?
C9 C8 C11 122.31(17) . . ?
C7 C8 C9 117.39(17) . . ?
C7 C8 C11 120.28(16) . . ?
C6 C7 C8 122.57(16) . . ?
C6 C7 H7 118.7 . . ?
C8 C7 H7 118.7 . . ?
C9 C10 H10 118.8 . . ?
C9 C10 C5 122.38(16) . . ?
C5 C10 H10 118.8 . . ?
C6 C5 C4 121.98(17) . . ?
C10 C5 C6 117.66(18) . . ?
C10 C5 C4 120.35(16) . . ?
H18A C18 H18B 107.8 . . ?
C17 C18 H18A 109.1 . . ?
C17 C18 H18B 109.1 . . ?
C17 C18 C19 112.56(16) . . ?
C19 C18 H18A 109.1 . . ?
C19 C18 H18B 109.1 . . ?
C18 C17 H17A 108.9 . . ?
C18 C17 H17B 108.9 . . ?
C18 C17 C16 113.31(16) . . ?
H17A C17 H17B 107.7 . . ?
C16 C17 H17A 108.9 . . ?
C16 C17 H17B 108.9 . . ?
O2 C11 C8 114.98(16) . . ?
C12 C11 O2 108.50(17) . . ?
C12 C11 C8 136.50(17) . . ?
O1 C4 C5 114.84(16) . . ?
C3 C4 O1 109.09(17) . . ?
C3 C4 C5 136.07(17) . . ?
C17 C16 H16A 109.4 . . ?
C17 C16 H16B 109.4 . . ?
H16A C16 H16B 108.0 . . ?
C15 C16 C17 111.07(15) . . ?
C15 C16 H16A 109.4 . . ?
C15 C16 H16B 109.4 . . ?
H23A C23 H23B 107.7 . . ?
C24 C23 H23A 108.9 . . ?
C24 C23 H23B 108.9 . . ?
C24 C23 C22 113.47(16) . . ?
C22 C23 H23A 108.9 . . ?
C22 C23 H23B 108.9 . . ?
C23 C24 H24A 109.2 . . ?
C23 C24 H24B 109.2 . . ?
C23 C24 C25 112.25(16) . . ?
H24A C24 H24B 107.9 . . ?
C25 C24 H24A 109.2 . . ?
C25 C24 H24B 109.2 . . ?
O3 C15 C16 107.99(15) . . ?
O3 C15 H15A 110.1 . . ?
O3 C15 H15B 110.1 . . ?
C16 C15 H15A 110.1 . . ?
C16 C15 H15B 110.1 . . ?
H15A C15 H15B 108.4 . . ?
C4 C3 H3 126.4 . . ?
C4 C3 C2 107.25(18) . . ?
C2 C3 H3 126.4 . . ?
C18 C19 H19A 109.0 . . ?
C18 C19 H19B 109.0 . . ?
H19A C19 H19B 107.8 . . ?
C20 C19 C18 112.72(17) . . ?
C20 C19 H19A 109.0 . . ?
C20 C19 H19B 109.0 . . ?
O4 C21 H21A 110.1 . . ?
O4 C21 H21B 110.1 . . ?
O4 C21 C22 107.98(15) . . ?
H21A C21 H21B 108.4 . . ?
C22 C21 H21A 110.1 . . ?
C22 C21 H21B 110.1 . . ?
C11 C12 H12 126.3 . . ?
C11 C12 C13 107.47(18) . . ?
C13 C12 H12 126.3 . . ?
C23 C22 H22A 109.5 . . ?
C23 C22 H22B 109.5 . . ?
C21 C22 C23 110.63(15) . . ?
C21 C22 H22A 109.5 . . ?
C21 C22 H22B 109.5 . . ?
H22A C22 H22B 108.1 . . ?
C12 C13 H13 126.8 . . ?
C14 C13 C12 106.4(2) . . ?
C14 C13 H13 126.8 . . ?
C24 C25 H25A 109.0 . . ?
C24 C25 H25B 109.0 . . ?
H25A C25 H25B 107.8 . . ?
C26 C25 C24 112.96(17) . . ?
C26 C25 H25A 109.0 . . ?
C26 C25 H25B 109.0 . . ?
O2 C14 H14 124.6 . . ?
C13 C14 O2 110.76(17) . . ?
C13 C14 H14 124.6 . . ?
O1 C1 H1 124.4 . . ?
C2 C1 O1 111.12(18) . . ?
C2 C1 H1 124.4 . . ?
C19 C20 H20A 109.5 . . ?
C19 C20 H20B 109.5 . . ?
C19 C20 H20C 109.5 . . ?
H20A C20 H20B 109.5 . . ?
H20A C20 H20C 109.5 . . ?
H20B C20 H20C 109.5 . . ?
C3 C2 H2 126.9 . . ?
C1 C2 C3 106.2(2) . . ?
C1 C2 H2 126.9 . . ?
C25 C26 H26A 109.5 . . ?
C25 C26 H26B 109.5 . . ?
C25 C26 H26C 109.5 . . ?
H26A C26 H26B 109.5 . . ?
H26A C26 H26C 109.5 . . ?
H26B C26 H26C 109.5 . . ?

loop_
_geom_torsion_atom_site_label_1
_geom_torsion_atom_site_label_2
_geom_torsion_atom_site_label_3
_geom_torsion_atom_site_label_4
_geom_torsion
_geom_torsion_site_symmetry_1
_geom_torsion_site_symmetry_2
_geom_torsion_site_symmetry_3
_geom_torsion_site_symmetry_4
_geom_torsion_publ_flag
O3 C6 C7 C8 179.13(16) . . . . ?
O3 C6 C5 C10 -179.45(16) . . . . ?
O3 C6 C5 C4 1.3(3) . . . . ?
O4 C9 C8 C7 179.95(16) . . . . ?
O4 C9 C8 C11 1.1(3) . . . . ?
O4 C9 C10 C5 179.77(16) . . . . ?
O4 C21 C22 C23 -178.15(15) . . . . ?
O1 C4 C3 C2 -0.3(2) . . . . ?
O1 C1 C2 C3 0.3(3) . . . . ?
O2 C11 C12 C13 -0.3(2) . . . . ?
C6 O3 C15 C16 -178.46(15) . . . . ?
C6 C5 C4 O1 171.06(16) . . . . ?
C6 C5 C4 C3 -9.2(4) . . . . ?
C9 O4 C21 C22 -178.66(15) . . . . ?
C9 C8 C7 C6 0.6(3) . . . . ?
C9 C8 C11 O2 177.46(16) . . . . ?
C9 C8 C11 C12 -0.6(4) . . . . ?
C9 C10 C5 C6 0.0(3) . . . . ?
C9 C10 C5 C4 179.26(17) . . . . ?
C8 C9 C10 C5 -0.6(3) . . . . ?
C8 C11 C12 C13 177.9(2) . . . . ?
C7 C6 C5 C10 0.9(3) . . . . ?
C7 C6 C5 C4 -178.32(18) . . . . ?
C7 C8 C11 O2 -1.4(3) . . . . ?
C7 C8 C11 C12 -179.4(2) . . . . ?
C10 C9 C8 C7 0.3(3) . . . . ?
C10 C9 C8 C11 -178.55(18) . . . . ?
C10 C5 C4 O1 -8.2(3) . . . . ?
C10 C5 C4 C3 171.5(2) . . . . ?
C5 C6 C7 C8 -1.3(3) . . . . ?
C5 C4 C3 C2 -180.0(2) . . . . ?
C18 C17 C16 C15 178.08(16) . . . . ?
C17 C18 C19 C20 179.87(16) . . . . ?
C17 C16 C15 O3 175.43(14) . . . . ?
C11 O2 C14 C13 0.0(2) . . . . ?
C11 C8 C7 C6 179.53(18) . . . . ?
C11 C12 C13 C14 0.3(2) . . . . ?
C4 O1 C1 C2 -0.5(2) . . . . ?
C4 C3 C2 C1 0.0(2) . . . . ?
C23 C24 C25 C26 178.25(17) . . . . ?
C24 C23 C22 C21 179.58(16) . . . . ?
C15 O3 C6 C7 2.7(3) . . . . ?
C15 O3 C6 C5 -176.90(15) . . . . ?
C19 C18 C17 C16 179.94(15) . . . . ?
C21 O4 C9 C8 175.15(16) . . . . ?
C21 O4 C9 C10 -5.2(3) . . . . ?
C12 C13 C14 O2 -0.2(2) . . . . ?
C22 C23 C24 C25 -176.20(16) . . . . ?
C14 O2 C11 C8 -178.39(17) . . . . ?
C14 O2 C11 C12 0.2(2) . . . . ?
C1 O1 C4 C5 -179.74(17) . . . . ?
C1 O1 C4 C3 0.5(2) . . . . ?

_shelx_res_file                  
;
TITL r20210807c_a.res in P-1
    r20210807c.res
    created by SHELXL-2018/3 at 15:57:18 on 19-Aug-2021
REM Old TITL r20210807c in P-1
REM SHELXT solution in P-1: R1 0.187, Rweak 0.005, Alpha 0.054
REM <I/s> 0.000 for 0 systematic absences, Orientation as input
REM Formula found by SHELXT: C26 O4
CELL 0.71073 8.2327 9.1672 15.9372 93.969 92.285 110.689
ZERR 2 0.0008 0.0009 0.001 0.007 0.007 0.009
LATT 1
SFAC C H O
UNIT 52 68 8

L.S. 10
PLAN  20
SIZE 0.24 0.2 0.17
TEMP -160
list 4
conf
htab
bond $h
fmap 2 53
acta
REM <olex2.extras>
REM <HklSrc "%.\\r20210807c.hkl">
REM </olex2.extras>

WGHT    0.069500
EXTI    0.006356
FVAR       0.39087
O3    3    0.329624    0.577134    0.438335    11.00000    0.02693    0.02757 =
         0.02052    0.00945    0.00693    0.00195
O4    3    0.320086    0.563557    0.090920    11.00000    0.02890    0.02208 =
         0.02273    0.00927    0.00751    0.00237
O1    3    0.702467    0.926419    0.324259    11.00000    0.03016    0.02616 =
         0.02655    0.00775    0.00960   -0.00206
O2    3   -0.025393    0.194602    0.205731    11.00000    0.02995    0.02339 =
         0.02947    0.00983    0.00845   -0.00106
C6    1    0.324004    0.569009    0.352278    11.00000    0.02222    0.02265 =
         0.02265    0.00969    0.00713    0.00880
C9    1    0.327195    0.570874    0.177326    11.00000    0.02516    0.02305 =
         0.02052    0.00830    0.00801    0.00879
C8    1    0.204617    0.443819    0.212572    11.00000    0.02124    0.02183 =
         0.02416    0.00814    0.00674    0.00785
C7    1    0.208368    0.447493    0.300575    11.00000    0.02201    0.02224 =
         0.02705    0.01283    0.00948    0.00706
AFIX  43
H7    2    0.127805    0.362645    0.325534    11.00000   -1.20000
AFIX   0
C10   1    0.444467    0.691305    0.228629    11.00000    0.02387    0.02016 =
         0.02411    0.00973    0.01060    0.00672
AFIX  43
H10   2    0.526468    0.775017    0.203538    11.00000   -1.20000
AFIX   0
C5    1    0.447774    0.695406    0.316466    11.00000    0.01915    0.02323 =
         0.02654    0.00839    0.00685    0.00878
C18   1    0.132183    0.386436    0.711643    11.00000    0.02068    0.02381 =
         0.02618    0.00916    0.00536    0.00580
AFIX  23
H18A  2    0.121486    0.488279    0.728987    11.00000   -1.20000
H18B  2    0.251002    0.392925    0.730055    11.00000   -1.20000
AFIX   0
C17   1    0.107423    0.357377    0.616010    11.00000    0.02196    0.02321 =
         0.02638    0.00836    0.00584    0.00686
AFIX  23
H17A  2   -0.011625    0.350527    0.597793    11.00000   -1.20000
H17B  2    0.117993    0.255410    0.598851    11.00000   -1.20000
AFIX   0
C11   1    0.081069    0.312480    0.161145    11.00000    0.02420    0.01924 =
         0.02645    0.00804    0.00862    0.00638
C4    1    0.575959    0.824714    0.368196    11.00000    0.02515    0.02349 =
         0.02490    0.01083    0.00904    0.00696
C16   1    0.238612    0.484739    0.570905    11.00000    0.02235    0.02346 =
         0.02559    0.00980    0.00602    0.00403
AFIX  23
H16A  2    0.225442    0.586422    0.585848    11.00000   -1.20000
H16B  2    0.358169    0.494235    0.589904    11.00000   -1.20000
AFIX   0
C23   1    0.520395    0.798134   -0.086516    11.00000    0.02411    0.02366 =
         0.02433    0.00731    0.00667    0.00413
AFIX  23
H23A  2    0.500666    0.895442   -0.067850    11.00000   -1.20000
H23B  2    0.642548    0.813137   -0.069366    11.00000   -1.20000
AFIX   0
C24   1    0.494313    0.771926   -0.182210    11.00000    0.02708    0.02177 =
         0.02724    0.00737    0.00752    0.00784
AFIX  23
H24A  2    0.374792    0.764500   -0.199883    11.00000   -1.20000
H24B  2    0.506578    0.671302   -0.200914    11.00000   -1.20000
AFIX   0
C15   1    0.212055    0.447374    0.476571    11.00000    0.02430    0.02279 =
         0.02545    0.01139    0.01105    0.00526
AFIX  23
H15A  2    0.235671    0.350895    0.460447    11.00000   -1.20000
H15B  2    0.090377    0.430364    0.457359    11.00000   -1.20000
AFIX   0
C3    1    0.605085    0.874173    0.451088    11.00000    0.02950    0.02683 =
         0.02394    0.00556    0.00586    0.00288
AFIX  43
H3    2    0.537090    0.825748    0.495152    11.00000   -1.20000
AFIX   0
C19   1   -0.000139    0.258123    0.755609    11.00000    0.02678    0.02832 =
         0.02546    0.01001    0.00932    0.00773
AFIX  23
H19A  2   -0.118920    0.251814    0.737250    11.00000   -1.20000
H19B  2    0.010383    0.156270    0.738112    11.00000   -1.20000
AFIX   0
C21   1    0.433351    0.696446    0.052704    11.00000    0.02802    0.02215 =
         0.02454    0.00913    0.00989    0.00569
AFIX  23
H21A  2    0.556435    0.713742    0.069137    11.00000   -1.20000
H21B  2    0.409791    0.791725    0.071718    11.00000   -1.20000
AFIX   0
C12   1    0.041614    0.269423    0.077844    11.00000    0.03140    0.02574 =
         0.02471    0.00527    0.00707    0.00539
AFIX  43
H12   2    0.094276    0.328467    0.033068    11.00000   -1.20000
AFIX   0
C22   1    0.399563    0.663240   -0.041859    11.00000    0.02547    0.02128 =
         0.02333    0.00568    0.00571    0.00610
AFIX  23
H22A  2    0.276955    0.648503   -0.057798    11.00000   -1.20000
H22B  2    0.418537    0.565335   -0.059977    11.00000   -1.20000
AFIX   0
C13   1   -0.093490    0.119188    0.069461    11.00000    0.02903    0.02807 =
         0.03044    0.00214    0.00130    0.00282
AFIX  43
H13   2   -0.147662    0.058866    0.018355    11.00000   -1.20000
AFIX   0
C25   1    0.624913    0.903559   -0.225138    11.00000    0.03184    0.02640 =
         0.02694    0.01026    0.00973    0.00779
AFIX  23
H25A  2    0.610085    1.003581   -0.207599    11.00000   -1.20000
H25B  2    0.744345    0.913109   -0.205872    11.00000   -1.20000
AFIX   0
C14   1   -0.128862    0.079994    0.147644    11.00000    0.03202    0.02222 =
         0.03628    0.00409    0.00384   -0.00216
AFIX  43
H14   2   -0.214497   -0.014870    0.160949    11.00000   -1.20000
AFIX   0
C1    1    0.809837    1.038086    0.382793    11.00000    0.03165    0.02645 =
         0.03615    0.00585    0.00491   -0.00450
AFIX  43
H1    2    0.909376    1.122954    0.370075    11.00000   -1.20000
AFIX   0
C20   1    0.024462    0.286582    0.851314    11.00000    0.03538    0.03484 =
         0.02811    0.01210    0.00926    0.01102
AFIX 137
H20A  2    0.013722    0.387089    0.869086    11.00000   -1.50000
H20B  2    0.140150    0.288702    0.870089    11.00000   -1.50000
H20C  2   -0.064651    0.202270    0.876364    11.00000   -1.50000
AFIX   0
C2    1    0.756737    1.012470    0.460160    11.00000    0.03774    0.02903 =
         0.02822    0.00185    0.00531    0.00123
AFIX  43
H2    2    0.809471    1.074100    0.511127    11.00000   -1.20000
AFIX   0
C26   1    0.604341    0.876884   -0.320552    11.00000    0.04543    0.03442 =
         0.02871    0.01192    0.01194    0.01349
AFIX 137
H26A  2    0.690411    0.964803   -0.344663    11.00000   -1.50000
H26B  2    0.486948    0.868993   -0.340170    11.00000   -1.50000
H26C  2    0.622368    0.779616   -0.338485    11.00000   -1.50000
AFIX   0
HKLF 4


REM  r20210807c_a.res in P-1
REM wR2 = 0.2107, GooF = S = 0.986, Restrained GooF = 0.986 for all data
REM R1 = 0.0761 for 3521 Fo > 4sig(Fo) and 0.1625 for all 7534 data
REM 274 parameters refined using 0 restraints

END

WGHT      0.0695      0.0000

REM No hydrogen bonds found for HTAB generation

REM Highest difference peak  0.378,  deepest hole -0.274,  1-sigma level  0.067
Q1    1   0.8577  1.1375  0.3340  11.00000  0.05    0.36
Q2    1   0.3848  0.6038  0.3230  11.00000  0.05    0.34
Q3    1   0.1448  0.3991  0.1852  11.00000  0.05    0.34
Q4    1   0.2627  0.5249  0.3199  11.00000  0.05    0.34
Q5    1   0.2637  0.5063  0.1965  11.00000  0.05    0.33
Q6    1   0.6814  0.9424  0.4597  11.00000  0.05    0.32
Q7    1   0.3785  0.6387  0.2005  11.00000  0.05    0.31
Q8    1   0.5115  0.7521  0.3401  11.00000  0.05    0.31
Q9    1   0.7568  0.9957  0.3557  11.00000  0.05    0.30
Q10   1   0.8647  1.1398  0.6018  11.00000  0.05    0.30
Q11   1   0.2548  0.5106  0.0589  11.00000  0.05    0.29
Q12   1   0.1620  0.4280  0.5981  11.00000  0.05    0.28
Q13   1   0.3612  0.6638  0.4630  11.00000  0.05    0.27
Q14   1   0.4842  0.7638  0.0802  11.00000  0.05    0.27
Q15   1   0.0258  0.2504  0.1231  11.00000  0.05    0.26
Q16   1   0.1673  0.3354  0.4464  11.00000  0.05    0.26
Q17   1   0.1008  0.3385  0.4239  11.00000  0.05    0.26
Q18   1  -0.1201  0.1413  0.6964  11.00000  0.05    0.25
Q19   1   0.0603  0.2836  0.3139  11.00000  0.05    0.25
Q20   1   0.2992  0.5756  0.7785  11.00000  0.05    0.25
;
_shelx_res_checksum              72636
_shelx_hkl_file                  
;
   0   0   2  143.15    2.54
   0   0   2  141.84    2.45
   0   0   2  168.69    2.93
   0   0   3   28.60    1.36
   0   0  -3   30.60    1.53
   0   0  -3   31.15    1.60
   0   0  -3   36.22    1.75
   0   0   3   29.94    1.43
   0   0   3   33.81    1.63
   0   0   4   67.43    2.70
   0   0  -4   69.08    2.69
   0   0  -4   58.90    2.44
   0   0   4   60.49    2.38
   0   0   4   56.97    2.23
   0   0  -4   57.50    2.51
   0   0   5   -0.16    0.11
   0   0   5   -0.19    0.14
   0   0  -5   -0.37    0.31
   0   0   5    0.25    0.22
   0   0  -5    0.28    0.30
   0   0  -5   -0.08    0.26
   0   0   6    7.55    1.02
   0   0  -6    9.03    1.26
   0   0   6    7.68    1.07
   0   0  -6   10.26    1.26
   0   0   6    9.43    1.24
   0   0  -6    7.61    1.11
   0   0  -7  202.85    6.13
   0   0   7  203.88    5.52
   0   0  -7  196.56    6.01
   0   0  -7  202.93    6.37
   0   0  -8  430.92    9.60
   0   0  -8  416.57    9.52
   0   0  -8  415.86    9.86
   0   0  -9   12.19    1.77
   0   0  -9   11.06    1.69
   0   0  -9   11.81    1.77
   0   0 -10   11.87    1.81
   0   0 -10   11.94    1.85
   0   0 -10   14.27    2.02
   0   0 -11    0.46    0.48
   0   0 -11    0.28    0.32
   0   0 -12    0.92    0.60
   0   0  13   71.31    6.60
   0   0 -13   87.99    5.75
   0   0  14    2.97    2.10
   0   0  14    1.73    1.05
   0   0  15    3.63    1.60
   0   0  15    6.26    3.22
   0   0  16    0.62    0.67
   0   0  16    0.58    0.84
   0   0  16    0.56    0.51
   0   0  17    4.76    3.18
   0   0  17   12.37    3.47
   0   0  17   13.32    3.67
   0   0  18    1.07    1.54
   0   0  18    0.61    1.87
   0   0  19    0.89    2.08
   0   0  19   -1.04    0.74
   0  -1  19   -0.61    0.92
   0  -1  18    0.47    1.16
   0  -1  18    0.38    2.01
   0  -1  18    0.53    0.87
   0  -1  17    3.35    2.07
   0  -1  17    6.91    2.60
   0  -1  17    3.59    2.51
   0  -1  16    6.02    2.53
   0  -1  16   13.91    3.42
   0   1 -15   75.47    5.50
   0  -1  15  103.39    8.86
   0  -1  14   31.77    4.65
   0   1 -14   30.89    3.52
   0   1 -14   30.30    3.87
   0  -1  13   35.59    4.93
   0   1 -13   32.53    4.00
   0   1 -13   32.60    3.53
   0   1 -12    0.12    0.48
   0   1 -12    0.13    0.31
   0   1 -11    0.30    0.24
   0   1 -11   -0.45    0.15
   0   1 -10   34.07    2.94
   0   1 -10   39.27    3.58
   0   1  -9   28.26    2.41
   0   1  -9   32.82    2.50
   0   1  -8    1.24    0.48
   0  -1   8    2.25    0.56
   0   1  -8    1.74    0.49
   0  -1   7    3.43    0.75
   0   1  -7    4.28    1.02
   0  -1   7    3.77    0.64
   0   1  -7    2.91    0.68
   0   1  -7    3.13    0.64
   0  -1   6  363.52    7.08
   0   1  -6  338.21    7.04
   0   1  -6  326.50    6.10
   0  -1   6  331.73    5.70
   0   1  -6  380.43    9.36
   0   1  -5    1.22    0.37
   0   1  -5    1.47    0.30
   0  -1   5    1.37    0.41
   0  -1   5    1.38    0.32
   0  -1   5    1.34    0.49
   0   1  -5    1.67    0.54
   0  -1   4   14.11    0.84
   0   1  -4   13.14    1.10
   0   1  -4   13.88    1.35
   0  -1   4   13.29    1.28
   0  -1   4   14.55    1.16
   0  -1   3   14.11    1.24
   0   1  -3   13.62    1.21
   0  -1   3   13.92    1.01
   0   1  -3   13.61    1.03
   0  -1   2  398.02    4.83
   0   1  -2  400.00    4.85
   0   1  -2  390.73    5.83
   0  -1   2  409.87    5.97
   0  -1   1   13.62    1.00
   0   1  -1   12.11    0.90
   0   1  -1   12.93    0.93
   0  -1   1   13.17    0.93
   0  -1   0  175.86    2.96
   0  -1   0  179.18    2.73
   0   1   0  181.66    2.71
   0   1   0  171.54    2.87
   0  -1  -1   17.71    1.10
   0   1   1   19.42    1.11
   0  -1  -1   13.70    2.03
   0   1   1   16.64    2.17
   0   1   2  631.85    7.34
   0   1   2  619.10   15.27
   0  -1  -3    2.68    0.56
   0  -1  -3    3.27    1.61
   0   1   3    2.97    0.56
   0   1   3    2.02    0.91
   0   1   4    2.97    0.68
   0   1   4    2.09    0.52
   0  -1  -4    2.65    0.60
   0   1   4    2.40    0.35
   0   1   4    1.42    0.99
   0   1   5    0.26    0.15
   0   1   5    0.13    0.09
   0   1   5    0.48    0.28
   0  -1  -5    0.40    0.44
   0   1   5    0.29    0.14
   0  -1  -6    0.70    0.41
   0   1   6    1.11    0.31
   0   1   6    1.44    0.53
   0   1   7  215.64    4.84
   0   1   7  224.71    7.03
   0  -1  -7  214.41    6.89
   0   1   8   66.18    8.32
   0   1   8   84.49    4.88
   0   1   8   67.21    2.97
   0  -1  -8   81.47    4.60
   0   1   9  115.38    4.19
   0   1   9  115.14    6.05
   0  -1  -9  125.51    6.01
   0   1  10   -0.77    1.80
   0  -1 -10    0.62    0.64
   0   1  10    0.88    0.54
   0   1  11   25.39    3.37
   0  -1 -11   25.01    3.00
   0   1  11   19.40    5.03
   0   1  12    0.70    0.72
   0   1  12    1.61    1.56
   0  -1 -12    0.85    0.84
   0   1  13    7.58    3.16
   0  -1 -13   11.96    2.29
   0   1  13    7.84    2.19
   0   1  14    0.91    0.46
   0   1  14    0.59    1.54
   0  -1 -14    0.94    0.86
   0   1  15    2.52    1.51
   0  -1 -15    3.55    1.49
   0   1  15    0.47    1.02
   0   1  16   -0.11    1.86
   0   1  16    0.82    1.23
   0   1  17    3.88    3.41
   0   1  18   -0.96    2.65
   0   1  18    0.83    1.54
   0   1  19   -1.97    1.88
   0   1  19   -1.22    1.35
   0   1  20    0.36    1.95
   0  -2  20   13.95    4.28
   0  -2  19    8.87    3.14
   0  -2  18    5.87    2.68
   0   2 -17    0.51    0.62
   0  -2  16   -0.37    0.52
   0   2 -16    0.78    1.42
   0   2 -16   -0.39    0.57
   0   2 -15    0.06    0.47
   0   2 -15    2.06    1.01
   0  -2  15    1.09    1.24
   0  -2  14    8.68    2.47
   0   2 -14    7.30    2.06
   0   2 -14   10.08    1.94
   0   2 -13    5.97    1.87
   0  -2  13    7.22    1.86
   0   2 -13    7.20    1.56
   0   2 -12    3.20    1.34
   0   2 -12    4.17    1.15
   0  -2  12    4.18    1.39
   0  -2  11    0.64    0.76
   0   2 -11   -0.89    0.60
   0   2 -11    0.13    0.24
   0  -2  10    1.57    0.50
   0   2 -10    2.25    1.06
   0   2 -10    2.06    0.76
   0  -2  10    1.20    0.73
   0   2  -9    0.13    0.21
   0  -2   9   -0.02    0.18
   0  -2   9   -0.20    0.38
   0   2  -9    0.28    0.42
   0   2  -8   22.88    2.73
   0  -2   8   17.75    1.92
   0  -2   8   19.54    1.38
   0   2  -8   18.67    1.94
   0   2  -7    2.40    0.88
   0  -2   7    2.36    0.44
   0   2  -7    1.72    0.48
   0  -2   7    1.12    0.16
   0  -2   6   49.57    1.61
   0   2  -6   46.70    2.67
   0  -2   6   50.35    2.18
   0  -2   6   49.52    2.66
   0   2  -6   54.75    3.73
   0  -2   5   20.59    1.62
   0   2  -5   22.70    1.74
   0   2  -5   22.68    2.21
   0  -2   4   -0.10    0.09
   0   2  -4    0.32    0.13
   0   2  -4   -0.20    0.24
   0  -2   3   36.06    2.14
   0   2  -3   38.76    2.42
   0  -2   3   33.33    2.28
   0   2  -3   38.85    2.06
   0  -2   2  254.03    5.85
   0  -2   2  248.36    3.19
   0   2  -2  272.98    5.82
   0  -2   2  232.49    6.10
   0   2  -2  255.02    5.80
   0   2  -1    6.34    0.63
   0  -2   1    6.14    0.62
   0  -2   1    4.83    1.18
   0   2  -1    6.27    0.81
   0  -2   1    6.23    0.85
   0   2  -1    6.76    1.07
   0  -2   0    0.85    0.27
   0   2   0    1.11    0.32
   0   2   0    1.09    0.29
   0   2   0    1.21    0.59
   0  -2   0    0.55    0.33
   0  -2   0    0.52    0.19
   0  -2  -1 2032.29   12.84
   0  -2  -1 2054.88   14.85
   0   2   1 2173.24   14.89
   0   2   1 2116.95   28.74
   0   2   1 2094.60   12.16
   0   2   2   10.26    1.16
   0  -2  -2    8.56    1.05
   0   2   2    7.69    2.34
   0  -2  -2    5.30    1.56
   0   2   2   10.08    0.71
   0   2   3    6.35    1.04
   0  -2  -3    6.84    1.00
   0   2   3    5.46    1.82
   0  -2  -3    9.94    2.98
   0   2   4    1.70    1.09
   0  -2  -4    2.01    0.63
   0   2   5    8.62    2.85
   0  -2  -5    6.15    1.11
   0   2   6    6.29    2.43
   0   2   6    5.76    0.94
   0  -2  -6    5.71    1.19
   0   2   6    5.45    0.48
   0   2   7  170.20    5.63
   0   2   7  176.37    3.36
   0  -2  -8    0.17    0.46
   0   2   8    0.20    0.06
   0   2   8   -0.08    0.36
   0   2   8    1.06    1.54
   0   2   9  114.45    5.57
   0   2   9  129.15    3.68
   0   2   9  117.81   11.70
   0   2  10    5.03    1.37
   0   2  10    5.59    0.81
   0   2  10    6.11    3.13
   0  -2 -10    6.42    1.53
   0   2  11   22.62    2.76
   0  -2 -11   25.92    3.27
   0   2  11   23.32    1.83
   0   2  11   20.11    5.04
   0   2  12    3.48    2.92
   0  -2 -12    1.58    1.01
   0   2  12    0.76    0.52
   0   2  13    0.38    0.36
   0   2  13   -1.55    2.53
   0  -2 -13    0.88    0.51
   0   2  14    1.80    1.24
   0   2  14    3.29    3.11
   0  -2 -14    4.19    1.62
   0  -2 -15    5.76    1.98
   0   2  15    4.02    2.96
   0   2  16    7.99    4.13
   0  -2 -16    8.09    2.23
   0   2  17    2.62    2.37
   0  -2 -17    0.11    0.77
   0   2  18    0.03    1.48
   0   2  19    3.02    1.97
   0   2  19    1.17    1.95
   0   2  20    4.19    2.63
   0   2  21   -1.21    0.90
   0  -3  21    5.49    2.97
   0  -3  20   17.49    5.15
   0  -3  19    2.95    2.02
   0   3 -18    2.98    1.21
   0   3 -17    1.24    0.76
   0   3 -17   -0.37    0.54
   0   3 -16    5.70    2.44
   0   3 -16    6.85    1.71
   0   3 -15    0.39    0.70
   0   3 -15   -0.24    0.66
   0  -3  14   35.76    3.40
   0   3 -14   30.97    4.50
   0   3 -14   29.11    3.04
   0  -3  13    1.15    0.75
   0   3 -13    1.36    0.99
   0   3 -13    1.63    0.64
   0   3 -12  264.26    9.02
   0  -3  12  264.54    7.74
   0   3 -12  252.63   11.64
   0   3 -11    8.70    1.57
   0   3 -11    6.20    1.70
   0  -3  11    8.31    1.00
   0  -3  11    6.82    1.17
   0   3 -10    0.81    0.53
   0  -3  10    0.78    0.34
   0   3 -10    1.59    0.96
   0  -3  10    1.08    0.40
   0  -3   9   11.18    0.86
   0   3  -9   10.03    1.53
   0  -3   9   10.84    0.97
   0   3  -8   72.53    5.56
   0   3  -8   54.50    3.51
   0   3  -7    6.58    1.58
   0   3  -7    4.61    0.99
   0   3  -6   73.29    3.62
   0   3  -6   82.45    5.00
   0   3  -5   26.30    2.14
   0   3  -5   25.59    2.59
   0   3  -4    1.43    0.47
   0   3  -4    2.69    0.36
   0  -3   4    2.68    0.30
   0   3  -4    2.15    0.73
   0  -3   3   31.03    1.38
   0   3  -3   30.62    2.40
   0   3  -3   28.66    2.40
   0   3  -2    8.84    0.83
   0   3  -2   10.13    1.55
   0   3  -2    9.09    1.31
   0  -3   2    8.99    0.90
   0   3  -1   26.85    1.69
   0  -3   1   25.00    1.65
   0   3  -1   30.81    2.97
   0   3  -1   25.00    1.96
   0  -3   1   27.69    2.15
   0   3   0    0.04    0.09
   0   3   0   -0.04    0.10
   0  -3   0    0.33    0.31
   0   3   1   20.93    1.78
   0   3   1   24.59    3.44
   0  -3  -1   20.06    1.61
   0  -3  -1   20.44    1.70
   0   3   1   21.48    1.54
   0  -3  -2    0.51    0.32
   0   3   2    0.53    0.21
   0  -3  -2    0.38    0.20
   0  -3  -3  206.10    6.37
   0   3   3  208.40    3.72
   0   3   3  204.09   12.45
   0  -3  -4    0.63    0.42
   0   3   4    1.38    0.24
   0  -3  -4    1.69    0.51
   0   3   4    2.04    1.49
   0  -3  -5    4.14    0.97
   0   3   5    3.71    1.84
   0  -3  -6    0.37    0.41
   0   3   6   -1.10    0.52
   0   3   7   52.39    8.14
   0  -3  -7   78.10    4.97
   0   3   8    2.85    2.30
   0  -3  -8    1.81    0.79
   0   3   9  177.25   15.80
   0  -3  -9  235.13    9.39
   0   3  10   60.27    9.10
   0  -3 -10   82.99    5.80
   0   3  11   40.75    2.29
   0   3  11   43.50    7.94
   0   3  12   55.53    9.38
   0  -3 -12   95.95    6.82
   0  -3 -13   29.84    3.97
   0   3  13   17.62    5.51
   0  -3 -14   10.67    2.47
   0   3  14   16.68    5.74
   0  -3 -15    1.32    1.03
   0   3  15    2.25    2.44
   0   3  16    0.39    1.67
   0  -3 -16    0.46    1.00
   0   3  17    1.17    0.85
   0  -3 -17   -0.50    0.67
   0   3  18    7.07    3.90
   0   3  19    1.31    2.07
   0   3  20    1.29    1.29
   0   3  21   -0.47    1.23
   0   3  22    1.07    1.86
   0  -4  23   -2.58    2.61
   0  -4  22    7.43    4.52
   0  -4  21    0.55    1.09
   0  -4  20    3.01    1.84
   0   4 -18   14.38    3.50
   0   4 -18    5.99    1.78
   0   4 -17   -0.18    0.37
   0   4 -17    0.26    0.44
   0   4 -16    6.52    1.54
   0   4 -16    7.19    2.58
   0   4 -15    0.71    0.36
   0   4 -15    2.41    0.94
   0   4 -14   18.27    2.65
   0   4 -14   19.97    3.78
   0   4 -13    5.00    1.37
   0   4 -13    3.56    1.42
   0   4 -12  168.74    9.89
   0   4 -12  153.18    7.04
   0   4 -11   22.02    2.55
   0   4 -11   24.43    3.68
   0   4 -10   29.74    3.91
   0   4 -10   20.29    2.40
   0   4  -9   26.19    3.73
   0   4  -9   24.66    2.54
   0   4  -8   47.95    4.70
   0   4  -8   37.61    3.07
   0   4  -7   33.84    3.64
   0   4  -7   31.67    2.70
   0   4  -6    9.75    1.89
   0   4  -6    8.11    1.34
   0  -4   5    0.32    0.16
   0   4  -5   -0.14    0.39
   0   4  -5    0.31    0.07
   0   4  -5    0.78    0.68
   0   4  -4    9.19    1.68
   0  -4   4    9.90    0.88
   0   4  -4    9.32    1.50
   0   4  -3   33.34    1.78
   0   4  -3   31.31    2.94
   0   4  -3   28.59    2.62
   0  -4   3   30.37    1.76
   0   4  -2   -0.17    0.43
   0   4  -2    0.39    0.51
   0  -4   2    0.11    0.13
   0   4  -2   -0.11    0.19
   0   4  -1    0.21    0.42
   0   4  -1    0.11    0.22
   0   4  -1    0.01    0.35
   0  -4   1    0.58    0.22
   0   4   0    2.74    0.66
   0   4   0    3.29    1.12
   0  -4   0    3.03    0.70
   0   4   1   27.51    2.07
   0   4   1   34.43    4.48
   0  -4  -1   30.76    2.37
   0  -4  -1   27.07    2.30
   0  -4  -2    1.01    0.54
   0   4   2    1.08    0.41
   0   4   2    0.35    0.41
   0  -4  -2    1.03    0.47
   0  -4  -3  460.98   10.77
   0   4   3  477.89   20.39
   0   4   3  449.16    6.81
   0  -4  -4   22.17    2.02
   0   4   4   23.53    4.78
   0   4   4   23.05    1.38
   0  -4  -4   25.78    2.70
   0   4   5   26.07    1.24
   0  -4  -5   29.25    3.05
   0  -4  -5   24.27    1.95
   0  -4  -6    2.10    0.91
   0   4   6    1.80    1.87
   0   4   7   14.38    4.52
   0  -4  -7   12.48    2.11
   0  -4  -8   12.26    2.25
   0   4   8    9.78    4.07
   0  -4  -9   18.51    2.87
   0   4   9   20.02    5.38
   0   4  10   21.51    5.98
   0  -4 -10   25.45    3.42
   0  -4 -11   38.78    4.41
   0   4  11   24.04    5.92
   0   4  12   16.49    5.22
   0  -4 -12   19.49    3.30
   0   4  13    2.65    1.96
   0  -4 -13   -0.52    0.46
   0   4  14    6.05    2.82
   0  -4 -14   16.73    3.30
   0   4  15   -2.05    1.52
   0  -4 -15   -0.99    1.01
   0  -4 -16    7.00    2.38
   0   4  16    6.19    3.68
   0   4  17    3.20    2.52
   0  -4 -17    3.28    1.59
   0  -4 -18   15.29    3.54
   0   4  18    9.40    4.67
   0   4  19    2.32    2.72
   0   4  20    0.76    1.67
   0   4  21   -0.48    1.07
   0  -5  23    0.45    1.72
   0  -5  22    3.26    2.89
   0  -5  21    1.11    2.25
   0   5 -19    4.79    2.53
   0   5 -18    1.33    1.48
   0   5 -17    1.21    0.71
   0   5 -17    1.69    1.61
   0   5 -16   -0.33    0.29
   0   5 -16   -1.04    1.38
   0   5 -15    0.58    0.52
   0   5 -15    1.36    1.24
   0   5 -14    3.74    1.34
   0   5 -14    3.93    1.68
   0   5 -13   87.90    7.86
   0   5 -13   85.01    5.85
   0   5 -12   78.23    7.17
   0   5 -12   67.23    4.92
   0   5 -11  566.13   18.87
   0   5 -11  500.57   13.30
   0   5 -10    1.86    1.49
   0   5 -10    1.87    0.78
   0   5  -9    1.71    0.74
   0   5  -9    2.44    0.87
   0   5  -8    5.53    1.73
   0   5  -8    5.03    1.24
   0   5  -7   30.04    2.99
   0   5  -7   34.77    4.27
   0   5  -6    0.69    0.63
   0   5  -6    0.42    0.57
   0   5  -6    0.90    0.24
   0  -5   5    8.59    0.95
   0   5  -5    8.51    1.62
   0   5  -5    9.88    0.92
   0   5  -5    6.61    1.48
   0   5  -4   49.18    3.98
   0  -5   4   44.31    2.49
   0   5  -4   40.67    3.74
   0   5  -3   25.90    2.82
   0  -5   3   28.07    2.15
   0   5  -3   28.14    2.00
   0   5  -3   27.70    3.10
   0   5  -2    8.02    1.52
   0   5  -2   11.32    2.23
   0  -5   2   11.50    1.47
   0   5  -1   26.18    2.55
   0  -5   1   26.17    2.28
   0   5   0    9.13    2.33
   0   5   0    7.42    1.28
   0  -5   0   11.67    1.69
   0   5   1   17.58    3.38
   0   5   1   18.09    1.89
   0  -5  -1   21.12    2.37
   0  -5  -2   23.67    2.61
   0   5   2   26.83    4.41
   0   5   2   24.10    2.08
   0  -5  -3    3.04    0.99
   0   5   3    4.50    1.95
   0  -5  -3    3.11    0.93
   0   5   3    3.32    0.81
   0  -5  -4   11.10    1.94
   0   5   4   11.89    3.64
   0   5   4   12.10    1.33
   0  -5  -5   14.32    2.34
   0   5   5    8.90    3.30
   0  -5  -5   11.52    1.68
   0   5   5   11.75    1.07
   0  -5  -6    4.04    1.37
   0   5   6   -0.30    1.50
   0   5   7   -0.47    0.96
   0  -5  -7   -0.09    0.56
   0   5   8    2.78    2.42
   0  -5  -8    1.37    0.82
   0   5   9    4.04    3.37
   0  -5  -9    3.58    1.29
   0  -5 -10  101.81    7.27
   0   5  10   87.43   11.83
   0   5  11    1.85    1.66
   0  -5 -11    5.58    1.75
   0  -5 -12    0.52    0.81
   0   5  12    1.09    2.34
   0   5  13   -1.34    2.57
   0  -5 -13    0.44    0.83
   0  -5 -14    0.31    0.69
   0   5  14    0.27    1.04
   0   5  15    1.67    1.61
   0  -5 -15    1.21    0.95
   0  -5 -16    2.89    1.72
   0   5  16    0.37    1.36
   0  -5 -17   -0.45    0.67
   0   5  17    0.26    1.33
   0  -5 -18    6.42    2.16
   0   5  18    8.51    4.45
   0   5  19   10.21    4.93
   0   5  20   -0.28    1.68
   0  -6  21    3.06    2.89
   0   6 -19   -0.34    0.94
   0   6 -18   -0.01    1.48
   0   6 -17    2.66    1.25
   0   6 -17    1.48    1.85
   0   6 -16    0.92    0.59
   0   6 -16    2.00    1.57
   0   6 -15    3.50    1.20
   0   6 -15    3.85    1.72
   0   6 -14    0.45    0.62
   0   6 -14   -0.79    0.55
   0   6 -13   -0.19    0.83
   0   6 -13    0.91    0.58
   0   6 -12   -0.84    1.05
   0   6 -12    1.40    0.90
   0   6 -11   25.44    4.26
   0   6 -11   24.74    3.20
   0   6 -10    1.78    1.06
   0   6 -10    1.62    0.93
   0   6  -9    8.86    1.92
   0   6  -9   11.75    3.00
   0   6  -8    0.40    0.40
   0   6  -8    1.17    1.07
   0   6  -7    0.22    0.55
   0   6  -7    0.34    0.65
   0   6  -6    4.18    1.19
   0   6  -6    2.83    1.48
   0   6  -6    3.85    0.74
   0  -6   6    2.32    0.54
   0  -6   5   43.51    2.62
   0   6  -5   45.87    4.69
   0   6  -5   42.33    4.05
   0   6  -4   27.37    3.35
   0  -6   4   28.39    2.33
   0   6  -4   32.47    3.77
   0   6  -3   46.87    4.57
   0  -6   3   51.38    3.36
   0   6  -3   54.73    4.69
   0   6  -2   81.13    6.46
   0  -6   2   72.98    4.28
   0   6  -2   65.99    4.82
   0   6  -1    2.66    1.59
   0   6  -1    4.03    1.24
   0  -6   1    2.21    0.80
   0  -6   0   34.93    3.25
   0   6   0   31.91    4.44
   0   6   0   38.94    3.43
   0   6   1   14.40    3.29
   0   6   1   14.13    1.98
   0  -6  -1   11.80    2.02
   0   6   2    2.72    0.90
   0   6   2    3.13    1.76
   0  -6  -2    2.16    0.94
   0  -6  -3    4.16    1.31
   0   6   3    6.70    2.58
   0   6   3    5.93    1.19
   0   6   4   36.28    2.58
   0  -6  -4   34.17    3.72
   0   6   4   43.76    7.11
   0   6   5    4.27    0.79
   0  -6  -5    3.67    1.10
   0   6   5    3.34    2.27
   0   6   6    1.09    1.70
   0  -6  -6    3.98    1.35
   0  -6  -6    3.57    0.98
   0   6   7    0.06    1.56
   0  -6  -7    1.30    0.79
   0  -6  -8    7.91    1.97
   0   6   8    8.32    3.21
   0   6   9    4.12    2.59
   0  -6  -9    8.69    2.26
   0  -6 -10    3.00    1.12
   0   6  10    2.07    1.03
   0   6  11    0.30    0.93
   0  -6 -11    0.86    1.06
   0   6  12   43.59    8.80
   0  -6 -12   54.05    6.10
   0  -6 -13    1.36    1.00
   0   6  13    1.07    0.86
   0  -6 -14    3.65    1.63
   0   6  14    0.93    1.79
   0   6  15    0.90    1.86
   0  -6 -15    3.11    1.44
   0  -6 -16    0.28    1.18
   0   6  16    0.90    1.45
   0   6  17    1.67    2.12
   0  -6 -17   -0.24    1.11
   0  -6 -18    1.36    1.32
   0   6  18    2.36    1.87
   0   6  19   15.80    6.03
   0   7 -19    2.39    1.86
   0   7 -18   -0.70    1.10
   0   7 -17    0.82    1.21
   0   7 -16    0.78    0.92
   0   7 -16    0.76    1.47
   0   7 -15    1.26    1.00
   0   7 -15    1.94    1.56
   0   7 -14    1.87    1.12
   0   7 -14    1.53    1.65
   0   7 -13    8.42    2.19
   0   7 -13    7.13    2.89
   0   7 -12    2.46    1.58
   0   7 -12    3.29    1.18
   0   7 -11   48.55    6.26
   0   7 -11   45.90    4.66
   0   7 -10   28.04    3.61
   0   7 -10   31.36    4.96
   0   7  -9   10.10    2.09
   0   7  -9   14.10    3.07
   0   7  -8    1.10    1.37
   0   7  -8    0.72    0.63
   0   7  -7    1.06    0.72
   0   7  -7    1.74    1.15
   0   7  -6   18.53    3.44
   0   7  -6   14.54    2.60
   0  -7   5    2.85    0.81
   0   7  -5    6.48    1.79
   0   7  -5    5.01    1.79
   0  -7   4    7.99    1.44
   0   7  -4    6.35    1.67
   0   7  -4    9.24    2.26
   0   7  -3   14.44    2.69
   0   7  -3   20.20    3.29
   0  -7   3   18.38    2.31
   0   7  -2    1.26    0.85
   0   7  -2    1.84    1.11
   0  -7   2    0.53    0.16
   0  -7   1    1.02    0.71
   0   7  -1    0.14    0.50
   0   7   0   43.12    4.22
   0   7   0   38.89    5.39
   0  -7   0   39.32    3.80
   0  -7  -1    2.38    1.14
   0   7   1    4.36    1.86
   0   7   1    3.70    1.29
   0   7   2   12.48    3.37
   0   7   2   10.92    1.83
   0  -7  -2   11.93    2.28
   0   7   3   -0.04    0.70
   0   7   3    0.43    0.53
   0  -7  -3    0.13    0.50
   0   7   4   15.24    1.85
   0  -7  -4   19.17    3.03
   0   7   4   14.29    4.14
   0  -7  -5   22.65    3.34
   0   7   5   15.72    4.09
   0   7   5   19.80    2.04
   0   7   6    3.29    2.42
   0  -7  -6    2.86    1.20
   0   7   7    3.41    2.36
   0  -7  -7    3.38    1.38
   0  -7  -8   12.60    2.85
   0   7   8   15.24    4.85
   0  -7  -9   -0.16    0.97
   0   7   9    1.80    2.37
   0   7  10    1.54    1.96
   0  -7 -10    0.88    1.05
   0  -7 -11    1.16    0.61
   0   7  11   -0.16    1.74
   0  -7 -12    1.79    1.21
   0   7  12    4.18    3.16
   0  -7 -13    2.59    1.57
   0   7  13    6.49    3.89
   0  -7 -14    0.48    0.55
   0   7  14    2.75    2.21
   0  -7 -15    0.54    0.79
   0   7  15    3.67    3.41
   0  -7 -16   -0.40    0.43
   0   7  16    0.93    2.51
   0   7  17   13.26    5.39
   0  -7 -17   14.23    3.70
   0   7  18    2.56    2.81
   0   7  19    1.20    2.09
   0   8 -18   -0.69    1.35
   0   8 -17    4.75    2.94
   0   8 -16   25.44    5.44
   0   8 -16   31.75    4.62
   0   8 -15    3.52    2.24
   0   8 -15    2.82    1.35
   0   8 -14    3.83    1.36
   0   8 -14    4.46    2.55
   0   8 -13    0.82    0.67
   0   8 -13    0.49    1.10
   0   8 -12    3.36    2.54
   0   8 -12    0.50    0.70
   0   8 -11    2.38    0.92
   0   8 -11    4.35    1.96
   0   8 -10    4.85    1.67
   0   8 -10    5.00    2.25
   0   8  -9    3.02    1.99
   0   8  -9    3.68    1.45
   0   8  -8    1.11    0.57
   0   8  -8    1.45    1.15
   0   8  -7    0.80    0.67
   0   8  -7    1.00    0.93
   0   8  -6   20.28    3.67
   0   8  -6   18.44    3.29
   0   8  -5    1.72    1.17
   0  -8   5    3.32    1.00
   0   8  -5    2.29    1.26
   0  -8   4   12.44    2.07
   0   8  -4    9.40    2.33
   0   8  -4    7.71    2.14
   0  -8   3    9.47    1.89
   0   8  -3    9.68    2.47
   0   8  -3    9.25    2.28
   0   8  -2    6.27    2.00
   0  -8   2    4.06    1.39
   0   8  -2    2.55    1.19
   0   8  -1   74.70    5.94
   0   8  -1   79.06    7.75
   0  -8   1   67.10    5.30
   0   8   0   74.47    7.79
   0  -8   0   70.37    5.52
   0   8   0   79.58    5.78
   0   8   1    5.06    2.09
   0   8   1    8.67    1.86
   0  -8  -1    7.90    1.94
   0  -8  -2   45.87    4.78
   0   8   2   46.93    4.02
   0   8   2   50.09    7.02
   0   8   3   -0.37    0.58
   0   8   3    1.10    0.45
   0  -8  -3    2.08    1.31
   0  -8  -4    1.13    0.53
   0   8   4    1.78    0.94
   0  -8  -5    0.22    0.81
   0   8   5    2.11    1.61
   0   8   6    8.04    3.30
   0  -8  -6    7.89    2.37
   0  -8  -7   30.10    4.45
   0   8   7   17.38    5.07
   0   8   8    4.07    2.67
   0  -8  -8    0.73    0.71
   0   8   9    0.56    1.18
   0  -8  -9    0.30    0.83
   0  -8 -10    0.47    0.75
   0   8  10    3.14    2.29
   0  -8 -11    0.72    0.94
   0   8  11   -0.05    1.35
   0  -8 -12    0.78    1.34
   0   8  12    1.22    1.31
   0   8  13    0.50    2.41
   0  -8 -13    1.18    0.72
   0   8  14    2.61    2.98
   0  -8 -14    0.48    0.39
   0  -8 -15    6.76    2.55
   0   8  15    6.06    3.53
   0  -8 -16    1.18    1.50
   0   8  16    1.83    2.55
   0   8  17    1.59    1.71
   0   9 -17    2.06    1.08
   0   9 -16    5.86    3.07
   0   9 -15    8.41    2.48
   0   9 -15    9.37    3.92
   0   9 -14    7.43    2.30
   0   9 -14    3.36    2.27
   0   9 -13    0.46    0.65
   0   9 -13    1.70    1.38
   0   9 -12    1.23    1.71
   0   9 -12    2.37    1.30
   0   9 -11   -1.07    0.61
   0   9 -11   -0.24    0.63
   0   9 -10    3.21    1.48
   0   9 -10    1.34    1.19
   0   9  -9    0.74    1.23
   0   9  -9    1.36    1.06
   0   9  -8   27.19    4.87
   0   9  -8   30.85    4.47
   0   9  -7   -0.01    0.37
   0   9  -7    1.22    1.36
   0   9  -6    2.13    1.27
   0   9  -6    2.36    1.34
   0   9  -5   -0.77    1.02
   0   9  -5    0.33    1.11
   0   9  -4   47.91    5.87
   0   9  -4   40.56    5.20
   0   9  -3    1.82    1.23
   0   9  -3    0.64    0.68
   0  -9   3    1.39    1.18
   0   9  -2    2.50    1.18
   0   9  -2    2.36    1.47
   0  -9   2    1.84    0.76
   0  -9   1    5.84    1.86
   0   9  -1    4.89    1.68
   0   9  -1    4.84    2.07
   0   9   0   22.76    3.31
   0   9   0   34.67    5.65
   0  -9   0   27.97    3.88
   0  -9  -1    1.11    0.66
   0   9   1   -1.37    1.12
   0   9   1    2.65    1.98
   0   9   2   14.64    4.18
   0  -9  -2   11.45    2.49
   0   9   2   15.38    2.44
   0  -9  -3   15.14    3.10
   0   9   3   18.21    4.47
   0  -9  -4    5.30    1.96
   0   9   4    5.09    2.29
   0  -9  -5   -0.04    0.88
   0   9   5    0.33    0.80
   0  -9  -6    0.47    0.86
   0   9   6   -2.06    2.02
   0  -9  -7   25.42    4.41
   0   9   7   28.46    6.20
   0   9   8    7.20    3.54
   0  -9  -8    2.13    0.93
   0  -9  -9    1.20    0.40
   0   9   9    3.76    2.45
   0  -9 -10   -0.46    0.59
   0   9  10   -1.87    1.40
   0  -9 -11    3.91    1.89
   0   9  11   -0.02    1.24
   0  -9 -12    0.27    0.84
   0   9  12    3.85    2.75
   0  -9 -13    1.19    1.15
   0   9  13    2.24    2.74
   0   9  14    1.52    2.47
   0  -9 -14   -0.24    0.80
   0   9  15    3.53    3.18
   0  10 -15    7.37    3.80
   0  10 -14   -0.04    1.54
   0  10 -14    9.01    2.62
   0  10 -13    3.74    1.91
   0  10 -13    1.18    1.58
   0  10 -12    2.97    2.38
   0  10 -12   25.88    4.39
   0  10 -11    0.18    0.81
   0  10 -11   -2.19    1.86
   0  10 -10    2.41    1.29
   0  10 -10    1.39    1.23
   0  10  -9    4.15    2.34
   0  10  -9    5.91    2.40
   0  10  -8    0.03    0.68
   0  10  -8    0.70    1.18
   0  10  -7    3.91    1.63
   0  10  -7    3.12    2.09
   0  10  -6    0.83    0.97
   0  10  -6   -0.60    0.40
   0  10  -5   -0.08    0.55
   0  10  -5    0.44    1.28
   0  10  -4    2.78    1.74
   0  10  -4    1.56    1.10
   0  10  -3    7.00    2.71
   0  10  -3    4.67    1.75
   0  10  -2   14.31    3.51
   0  10  -2   12.91    2.90
   0  10  -1    9.17    2.45
   0  10  -1   13.17    3.45
   0 -10   1    8.08    2.21
   0  10   0   -0.07    0.45
   0  10   0    2.85    2.07
   0 -10   0    1.85    1.21
   0  10   1    0.90    0.84
   0 -10  -1   -0.14    0.66
   0 -10  -2    0.04    0.80
   0  10   2    0.88    1.35
   0 -10  -3    1.23    1.08
   0  10   3   -0.29    0.51
   0 -10  -4    1.04    0.98
   0  10   4    2.75    2.07
   0  10   5    2.00    2.20
   0 -10  -5    1.88    1.37
   0 -10  -6   -0.37    1.04
   0  10   6    3.74    2.15
   0  10   7   -1.40    1.47
   0 -10  -7    0.48    0.93
   0  10   8   10.10    3.66
   0 -10  -8    9.93    3.11
   0  10   9    1.78    2.08
   0 -10  -9    1.29    1.10
   0  10  10    0.48    1.63
   0 -10 -10    1.84    1.68
   0 -10 -11    3.40    2.30
   0  10  11    7.15    3.60
   0  10  12    4.59    2.83
   0 -10 -12    2.19    1.54
   0  11 -13   28.12    5.05
   0  11 -12   -0.85    1.46
   0  11 -12    0.93    0.98
   0  11 -11    2.34    1.73
   0  11 -11    4.32    3.01
   0  11 -10    1.13    1.08
   0  11 -10    1.23    1.61
   0  11  -9    0.55    1.32
   0  11  -9    2.22    1.79
   0  11  -8    2.30    2.25
   0  11  -8    2.76    1.49
   0  11  -7   19.01    4.14
   0  11  -7   10.30    3.32
   0  11  -6    1.49    1.45
   0  11  -6    0.32    0.79
   0  11  -5    9.07    3.04
   0  11  -5    9.51    2.78
   0  11  -4    0.28    1.19
   0  11  -4    2.41    1.81
   0  11  -3    2.41    1.62
   0  11  -3    1.60    1.84
   0  11  -2    1.01    0.48
   0  11  -1    2.53    1.93
   0  11   0    0.97    1.20
   0  11   1    0.70    1.18
   0  11   2    2.47    1.94
   0 -11  -2   -0.07    0.55
   0 -11  -3    2.51    1.25
   0  11   3   -0.03    0.80
   0 -11  -4   -0.10    0.60
   0  11   4    4.16    2.91
   0  11   5    1.61    1.94
   0 -11  -5    0.56    0.67
   0  11   6    0.87    1.87
   0 -11  -6    3.49    1.65
   0  11   7   -0.60    0.89
   0 -11  -7    0.19    1.19
   0  11   8   18.55    5.49
   0 -11  -8   15.54    3.94
   0  11   9    3.32    2.89
   0 -11  -9    0.65    1.39
   0  12 -11    6.78    2.83
   0  12 -10    0.83    1.42
   0  12  -9    0.87    0.50
   0  12  -9    1.77    1.57
   0  12  -8    0.73    0.81
   0  12  -8    1.49    1.53
   0  12  -7    5.36    2.63
   0  12  -7    0.49    0.50
   0  12  -6    2.53    1.90
   0  12  -6    0.47    0.78
   0  12  -5   29.05    5.50
   0  12  -5   45.98    6.92
   0  12  -4    3.27    1.90
   0  12  -3    3.06    1.94
   0  12  -2    0.52    0.57
   0  12  -1    1.23    1.47
   0  12   0    1.66    1.61
   0  12   1    4.23    2.32
   0  12   2    1.05    1.66
   0  12   3    0.93    1.46
   0 -12  -5    3.86    2.23
   0 -12  -6    1.18    1.74
   1 -13   7    2.77    2.50
   1 -13   8    0.75    1.27
  -1  12   8    1.19    1.92
  -1  12   7    2.23    2.71
  -1  12   6    1.39    1.82
  -1  12   6   -1.47    1.45
  -1  12   5    0.71    1.76
  -1  12   5    3.03    3.07
  -1  12   4    2.42    2.16
  -1  12   4   -0.72    1.48
  -1  12   3   -2.08    2.00
  -1  12   2    5.35    2.72
  -1  12   1    0.47    1.02
  -1  12   0    2.11    2.00
  -1  12  -1    0.92    1.67
  -1  12  -2   -1.42    1.46
  -1  12  -3   -1.96    1.98
   1 -12   4    5.10    2.80
  -1  12  -4   10.24    3.28
  -1  12  -5    4.11    2.09
   1 -12   5    2.33    1.90
  -1  12  -6    2.29    1.56
  -1  12  -7    2.38    1.70
  -1  12  -8    0.38    0.47
  -1  12  -9    2.14    1.68
   1 -12  10    2.38    2.45
  -1  12 -10    0.03    1.10
   1 -12  11   -4.47    2.74
  -1  12 -11    0.08    1.30
  -1  12 -12    1.32    1.56
  -1  11  10    3.09    2.46
  -1  11   9   -0.24    1.39
  -1  11   8    7.53    3.07
  -1  11   7   -0.97    1.61
  -1  11   6    3.60    2.55
  -1  11   5    1.89    2.06
  -1  11   4    1.18    1.36
  -1  11   3    2.79    1.86
  -1  11   2    1.78    1.41
  -1  11   1    0.91    1.56
  -1  11   1    0.73    0.64
  -1  11   0   21.42    4.57
  -1  11  -1   -0.66    1.09
  -1  11  -2    2.71    1.66
  -1  11  -3    9.38    2.86
  -1  11  -4    0.21    0.91
  -1  11  -5    2.04    1.36
  -1  11  -5    0.51    0.94
  -1  11  -6    4.07    1.79
  -1  11  -6    1.52    1.08
  -1  11  -7    3.93    1.82
  -1  11  -7    2.78    1.89
  -1  11  -8    3.66    1.93
  -1  11  -8    2.13    1.71
  -1  11  -9    3.77    2.03
  -1  11  -9    4.66    2.26
  -1  11 -10    0.74    0.63
  -1  11 -10    1.59    1.33
  -1  11 -11    2.16    1.41
  -1  11 -12    1.81    1.62
  -1  11 -13    2.91    1.76
  -1  11 -14   -0.10    0.95
  -1  11 -15   28.44    5.14
  -1  10  14   23.15    5.41
  -1  10  13    1.46    2.07
  -1  10  12    1.92    2.22
  -1  10  11   -1.27    1.27
  -1  10  10    3.04    2.13
   1 -10  -9    0.75    1.10
  -1  10   9    1.37    2.02
   1 -10  -8    3.51    1.96
  -1  10   8   -0.18    0.67
  -1  10   7    2.96    1.93
   1 -10  -7    4.78    2.41
  -1  10   6   41.85    7.27
   1 -10  -6   45.47    5.96
  -1  10   5    3.13    2.19
   1 -10  -5    2.37    1.34
  -1  10   4   10.68    4.86
   1 -10  -4    2.01    1.39
  -1  10   3   14.20    3.99
   1 -10  -3    9.94    2.70
  -1  10   2   -0.63    1.05
   1 -10  -2   -0.39    0.95
  -1  10   1   -0.01    0.80
  -1  10   0   47.63    6.48
  -1  10  -1   11.40    3.05
  -1  10  -2    2.05    1.05
  -1  10  -2    0.22    1.09
  -1  10  -2    1.25    1.19
  -1  10  -3   19.26    3.90
  -1  10  -3   10.37    2.58
  -1  10  -4    0.76    0.79
  -1  10  -4    1.10    1.15
  -1  10  -5   10.75    3.05
  -1  10  -5    8.91    2.55
  -1  10  -6   -0.12    0.43
  -1  10  -6    0.73    0.92
  -1  10  -7   13.77    3.50
  -1  10  -7   13.66    3.36
  -1  10  -8    1.39    1.31
  -1  10  -8    0.08    0.40
  -1  10  -9    4.47    1.87
  -1  10  -9    4.13    2.09
  -1  10 -10    1.95    1.73
  -1  10 -10    1.17    0.91
  -1  10 -11   -2.50    1.97
  -1  10 -11   -1.25    1.23
  -1  10 -12    0.78    0.94
  -1  10 -12    1.07    0.63
  -1  10 -13    7.11    3.11
  -1  10 -13    7.95    2.56
  -1  10 -14    5.57    2.24
  -1  10 -15   27.17    4.71
  -1  10 -16   15.13    3.70
  -1   9  16    4.07    2.80
  -1   9  15    2.20    1.95
  -1   9  14    6.26    3.34
  -1   9  13    1.56    1.35
  -1   9  12    3.07    2.29
   1  -9 -12   -0.02    0.60
  -1   9  11   -3.79    2.80
   1  -9 -11    1.02    1.32
   1  -9 -10    0.02    0.62
  -1   9  10    0.63    1.16
   1  -9  -9    2.65    1.66
  -1   9   9    0.43    1.18
   1  -9  -8   -0.26    0.77
  -1   9   8    0.83    1.44
  -1   9   7    6.57    2.92
   1  -9  -7    6.23    2.18
  -1   9   6    5.04    2.65
   1  -9  -6    2.44    1.57
  -1   9   5    5.16    2.37
   1  -9  -5    0.62    0.51
   1  -9  -4    3.57    1.54
  -1   9   4    4.86    1.97
  -1   9   3    8.21    3.05
   1  -9  -3    3.79    1.70
   1  -9  -2   -0.06    0.56
  -1   9   2    0.59    0.62
   1  -9  -1   56.18    5.50
  -1   9   1   68.54    7.55
   1  -9   0    2.02    0.89
  -1   9   0    1.53    1.62
  -1   9   0    0.74    0.41
  -1   9  -1  151.85    8.97
  -1   9  -1  200.05   12.08
  -1   9  -2   16.31    3.04
  -1   9  -2   17.79    3.57
  -1   9  -3    9.42    2.40
  -1   9  -3   10.22    2.60
  -1   9  -3    6.25    1.94
  -1   9  -4   -0.12    0.59
  -1   9  -4    1.37    1.18
  -1   9  -4    1.07    1.19
  -1   9  -5   13.70    3.05
  -1   9  -5   12.95    3.25
  -1   9  -6    5.57    2.34
  -1   9  -6    3.29    1.65
  -1   9  -7    2.36    1.04
  -1   9  -7    1.27    1.31
  -1   9  -8    1.32    1.67
  -1   9  -8   -0.41    0.48
  -1   9  -9    3.00    1.49
  -1   9  -9    3.93    2.03
  -1   9 -10    5.57    2.05
  -1   9 -10    2.54    1.54
  -1   9 -11    0.04    0.69
  -1   9 -11    0.48    0.92
  -1   9 -12    0.79    1.03
  -1   9 -12    0.25    0.49
  -1   9 -13    2.66    1.55
  -1   9 -13    1.44    1.50
  -1   9 -14   -0.07    0.65
  -1   9 -14    0.03    0.73
  -1   9 -15    2.52    1.49
  -1   9 -16   25.79    4.55
   1  -9  17    5.78    5.31
  -1   8  17    2.13    2.04
  -1   8  16    3.79    2.19
  -1   8  16    8.21    3.98
  -1   8  15    2.26    2.07
  -1   8  14    1.94    1.62
   1  -8 -13    0.65    0.98
  -1   8  13    0.13    0.90
  -1   8  12   -0.79    1.45
   1  -8 -12   -0.05    0.87
  -1   8  11    0.97    1.47
   1  -8 -11    1.85    1.49
   1  -8 -10    4.12    1.70
  -1   8  10    4.73    2.25
  -1   8   9    3.04    2.13
   1  -8  -9    1.50    1.17
  -1   8   8    8.43    3.01
   1  -8  -8   15.30    3.35
   1  -8  -7   18.44    3.37
  -1   8   7   12.12    3.87
   1  -8  -6   19.71    3.44
  -1   8   6   23.46    4.97
   1  -8  -5   74.71    6.54
  -1   8   5   78.98    8.97
   1  -8  -4    1.92    0.95
   1  -8  -4    0.71    0.30
  -1   8   4    0.45    1.25
  -1   8   3    3.55    1.83
   1  -8  -3   -1.00    0.97
   1  -8  -3    1.74    1.21
   1  -8  -2    1.65    1.18
  -1   8   2    0.39    1.30
   1  -8  -1    0.92    0.68
  -1   8   1    1.46    1.39
  -1   8   1    0.79    0.50
   1  -8   0    0.48    0.42
  -1   8   0    1.07    0.69
  -1   8   0    0.19    0.91
  -1   8  -1  148.91    9.64
   1  -8   1  152.68    7.74
  -1   8  -2    0.75    0.70
  -1   8  -2    1.50    0.91
  -1   8  -3  122.87    8.06
  -1   8  -3  145.22    8.98
  -1   8  -4    4.29    1.47
  -1   8  -4    4.47    1.35
  -1   8  -4    6.38    1.83
  -1   8  -5    3.35    1.59
  -1   8  -5    3.84    1.40
  -1   8  -5    3.69    1.27
  -1   8  -6    7.22    2.42
  -1   8  -6    7.76    2.12
  -1   8  -7    1.43    0.78
  -1   8  -7    1.70    1.03
  -1   8  -8    6.31    1.88
  -1   8  -8    3.08    1.62
  -1   8  -9   43.78    4.81
  -1   8  -9   32.16    5.15
  -1   8 -10   36.79    4.48
  -1   8 -10   37.93    5.74
  -1   8 -11    1.49    1.42
  -1   8 -11    1.04    1.28
  -1   8 -12   17.73    4.11
  -1   8 -12   15.22    2.98
  -1   8 -13    1.22    0.95
  -1   8 -13   -0.01    0.81
  -1   8 -14   19.67    3.50
  -1   8 -14   15.33    4.09
  -1   8 -15    3.44    1.46
  -1   8 -15    0.73    1.72
  -1   8 -16    6.64    2.12
  -1   8 -17    2.32    1.35
   1  -8  18    4.79    3.82
   1  -8  19   -1.23    2.63
  -1   7  18   21.34    6.34
  -1   7  18   10.78    5.11
  -1   7  17    0.95    1.68
  -1   7  17    4.11    3.16
  -1   7  16    4.00    2.99
  -1   7  15    3.29    3.06
   1  -7 -14    1.59    1.14
  -1   7  14    0.78    0.85
   1  -7 -13    0.85    1.08
  -1   7  13   -0.56    0.84
   1  -7 -12   19.69    4.03
  -1   7  12   24.99    6.44
  -1   7  11    4.16    2.56
   1  -7 -11    2.55    1.40
  -1   7  10    0.92    1.67
   1  -7 -10    1.98    1.21
   1  -7  -9   25.15    4.16
  -1   7   9   20.80    5.11
   1  -7  -8    0.90    0.56
  -1   7   8    0.15    1.11
   1  -7  -7    2.19    1.03
  -1   7   7    5.19    2.70
   1  -7  -6    2.64    1.42
  -1   7   6    0.98    0.88
  -1   7   5    0.90    0.48
   1  -7  -5   -0.25    0.75
   1  -7  -4    6.91    1.77
   1  -7  -4    7.24    1.97
  -1   7   4   10.09    3.13
   1  -7  -3   10.49    2.33
  -1   7   3   14.15    3.37
   1  -7  -2    1.98    1.09
  -1   7   2    0.77    0.56
  -1   7   2    2.21    1.32
  -1   7   1   19.08    3.47
  -1   7   1   12.22    2.14
   1  -7  -1   12.82    2.38
   1  -7   0    7.67    1.77
  -1   7   0    8.43    2.17
  -1   7   0    7.30    1.72
  -1   7  -1    4.88    1.49
   1  -7   1    6.02    1.45
  -1   7  -1    8.80    2.16
  -1   7  -2    4.09    1.50
  -1   7  -2    4.17    1.31
   1  -7   2    3.46    1.11
  -1   7  -3  140.95    7.99
  -1   7  -3  168.72    9.07
  -1   7  -4   11.05    2.26
  -1   7  -4    8.98    2.06
  -1   7  -4   12.16    2.23
  -1   7  -5    1.90    0.82
  -1   7  -5    4.10    1.38
  -1   7  -5    3.72    1.63
  -1   7  -6    9.04    2.33
  -1   7  -6   11.89    2.45
  -1   7  -6   11.40    1.39
  -1   7  -7    0.85    1.00
  -1   7  -7    2.57    1.61
  -1   7  -8   -0.03    0.26
  -1   7  -8    0.60    0.31
  -1   7  -9    0.24    0.40
  -1   7  -9    0.26    0.60
  -1   7 -10    0.76    1.31
  -1   7 -10    0.12    0.40
  -1   7 -11   10.64    3.04
  -1   7 -11   13.63    2.63
  -1   7 -12    0.93    1.14
  -1   7 -12    2.21    1.21
  -1   7 -13    1.08    0.83
  -1   7 -13    0.13    0.54
  -1   7 -14    7.70    2.02
  -1   7 -14    7.91    2.93
  -1   7 -15    0.65    0.86
  -1   7 -15    2.47    1.05
  -1   7 -16    4.63    1.65
  -1   7 -17    0.50    0.97
   1  -7  18    8.22    4.09
  -1   7 -18    3.88    1.68
   1  -7  19    0.10    1.30
   1  -7  20    0.22    1.38
  -1   6  19    5.19    3.80
  -1   6  18    8.71    4.51
  -1   6  18    6.77    3.84
  -1   6  17    1.51    1.43
  -1   6  17   -0.47    1.56
  -1   6  16    2.93    2.07
  -1   6  15    0.27    1.72
   1  -6 -14    0.51    0.57
  -1   6  14    3.37    2.71
  -1   6  13    1.98    2.60
   1  -6 -13    1.54    1.33
   1  -6 -12    1.20    1.14
  -1   6  12   -0.44    1.33
   1  -6 -11    1.64    1.33
  -1   6  11   -0.71    1.92
   1  -6 -10    0.58    0.93
  -1   6  10    0.88    1.45
   1  -6  -9    3.80    1.75
  -1   6   9    4.53    2.64
  -1   6   8   -1.98    1.75
   1  -6  -8    1.40    0.86
  -1   6   7    0.90    1.37
   1  -6  -7   -0.21    0.22
  -1   6   6    2.39    1.66
   1  -6  -6    0.68    0.62
   1  -6  -5    0.05    0.33
   1  -6  -5    0.19    0.26
   1  -6  -5    0.25    0.48
  -1   6   4   13.95    3.18
   1  -6  -4   11.00    2.08
   1  -6  -4   13.72    1.97
   1  -6  -3    3.34    1.05
  -1   6   3    1.09    0.87
   1  -6  -2    4.72    1.51
  -1   6   2    2.32    1.54
  -1   6   2    3.36    0.93
  -1   6   1    2.86    0.83
  -1   6   1    1.34    1.19
   1  -6  -1    3.38    1.02
  -1   6   0   14.33    2.78
   1  -6   0   11.49    1.97
  -1   6   0   12.52    1.91
   1  -6   1    2.98    0.99
  -1   6  -1    4.31    1.28
  -1   6  -1    2.30    0.83
  -1   6  -2   39.07    3.73
  -1   6  -2   37.75    3.93
   1  -6   2   37.83    3.04
  -1   6  -3    0.27    0.74
  -1   6  -3    0.16    0.43
  -1   6  -4  197.55    7.78
  -1   6  -4  191.96    8.98
  -1   6  -4  210.22    8.77
  -1   6  -5    3.56    1.38
  -1   6  -5    4.41    0.64
  -1   6  -5    2.72    0.75
  -1   6  -5    5.25    1.37
  -1   6  -6    9.25    2.17
  -1   6  -6   13.91    2.23
  -1   6  -7    4.79    1.36
  -1   6  -7    3.94    1.41
  -1   6  -8   28.79    3.32
  -1   6  -8   28.43    4.12
  -1   6  -9   11.73    2.75
  -1   6  -9   10.28    2.04
  -1   6 -10   19.39    2.89
  -1   6 -10   21.03    3.69
  -1   6 -11   44.82    5.65
  -1   6 -11   52.58    4.81
  -1   6 -12   67.57    5.56
  -1   6 -12   61.90    6.94
  -1   6 -13   38.50    4.40
  -1   6 -13   37.03    5.36
  -1   6 -14    1.23    0.72
  -1   6 -14    1.01    1.16
  -1   6 -15    1.21    1.82
  -1   6 -15    1.78    1.49
  -1   6 -16    1.18    0.84
  -1   6 -17    2.52    1.42
   1  -6  18    2.23    2.61
  -1   6 -18    1.33    0.99
   1  -6  19   17.92    5.67
   1  -6  20   -2.21    2.46
   1  -6  21   -1.44    1.97
   1  -6  22   -0.23    1.66
  -1   5  21   -2.47    1.89
  -1   5  20    0.50    1.15
  -1   5  19    5.45    3.48
  -1   5  18    2.70    1.83
  -1   5  18    1.15    1.86
  -1   5  17   10.17    4.59
  -1   5  17    5.55    2.89
  -1   5  16   -1.15    1.72
  -1   5  15    2.86    2.22
   1  -5 -14    1.41    1.34
  -1   5  14    1.37    1.62
  -1   5  13    2.63    2.31
   1  -5 -13    1.98    1.40
   1  -5 -12    5.88    1.99
  -1   5  12   10.02    3.93
  -1   5  11  242.67   17.96
   1  -5 -11  297.03   13.09
  -1   5  10   23.25    5.83
   1  -5 -10   26.14    3.74
   1  -5  -9   36.72    4.25
  -1   5   9   31.85    6.11
   1  -5  -8   24.03    3.36
  -1   5   8   25.07    5.42
   1  -5  -7    3.15    1.25
  -1   5   7    5.91    2.55
   1  -5  -6   -0.04    0.38
  -1   5   6    0.77    1.18
   1  -5  -5    0.94    0.65
  -1   5   5    2.51    1.40
   1  -5  -5    0.84    0.46
   1  -5  -5    1.25    0.32
   1  -5  -4  119.40    6.51
   1  -5  -4  116.93    3.68
  -1   5   4  122.61    9.56
   1  -5  -4  120.27    4.97
   1  -5  -3   72.77    4.88
  -1   5   3   72.04    6.51
   1  -5  -3   64.37    3.03
   1  -5  -3   69.93    4.12
   1  -5  -2   24.36    2.12
   1  -5  -2   26.65    2.85
  -1   5   2   22.64    2.15
  -1   5   2   28.22    4.10
   1  -5  -1   11.99    1.82
  -1   5   1   10.41    1.59
  -1   5   1   11.21    2.35
  -1   5   0    9.41    2.06
   1  -5   0    8.59    1.46
  -1   5   0    8.60    1.41
  -1   5  -1    5.92    1.48
  -1   5  -1    4.61    1.10
   1  -5   1    3.39    0.92
   1  -5   2  109.58    4.58
  -1   5  -2  106.74    5.93
  -1   5  -2   92.47    5.22
  -1   5  -2   97.44    3.80
  -1   5  -3   31.59    3.05
  -1   5  -3   28.30    1.88
  -1   5  -3   26.79    2.97
  -1   5  -4  491.69    9.82
  -1   5  -4  461.37   11.69
  -1   5  -4  495.87   13.26
  -1   5  -5    0.32    0.30
  -1   5  -5    1.15    0.25
  -1   5  -5    1.02    0.29
  -1   5  -6   12.07    1.97
  -1   5  -6   11.30    2.26
  -1   5  -7   20.07    2.48
  -1   5  -7   18.67    2.91
  -1   5  -8   21.24    2.63
  -1   5  -8   20.45    3.26
  -1   5  -9   36.49    3.57
  -1   5  -9   39.20    4.60
  -1   5 -10    7.68    2.06
  -1   5 -10   10.62    1.92
  -1   5 -11   46.10    4.20
  -1   5 -11   46.53    5.35
  -1   5 -12  127.61    9.30
  -1   5 -12  129.07    7.30
  -1   5 -13    4.78    1.34
  -1   5 -13    3.86    1.70
  -1   5 -14    0.48    0.64
  -1   5 -14    0.92    1.26
  -1   5 -15   15.66    3.67
  -1   5 -15   13.37    2.50
  -1   5 -16    0.45    0.86
  -1   5 -17   -0.32    0.48
   1  -5  17    0.19    1.30
   1  -5  18    2.23    1.31
  -1   5 -18    3.60    1.59
  -1   5 -19   24.72    3.81
   1  -5  19   29.23    7.19
   1  -5  20    3.35    2.67
   1  -5  21    1.13    1.54
   1  -5  22    2.30    2.87
   1  -5  23    1.51    2.62
  -1   4  22    0.50    1.35
  -1   4  21    0.96    1.98
  -1   4  20    4.01    2.73
  -1   4  19    3.49    3.09
  -1   4  18    1.20    0.89
  -1   4  18    1.15    1.91
  -1   4  17    4.96    3.12
  -1   4  17    1.12    0.62
  -1   4  16    0.62    1.49
  -1   4  15   -0.51    1.73
   1  -4 -14    9.71    2.44
  -1   4  14    6.95    3.45
  -1   4  13    9.36    3.64
   1  -4 -13   21.19    3.50
  -1   4  12   79.33   10.10
   1  -4 -12   77.59    6.57
   1  -4 -11   38.23    4.40
  -1   4  11   29.59    6.08
   1  -4 -10   46.86    4.78
  -1   4  10   38.32    6.70
  -1   4   9   91.38   10.27
   1  -4  -9  110.53    7.03
   1  -4  -8   17.22    2.64
  -1   4   8    8.84    3.45
   1  -4  -7    4.39    1.28
  -1   4   7    2.69    1.84
   1  -4  -6   14.14    2.32
  -1   4   6   13.51    3.73
   1  -4  -5   -0.47    0.41
  -1   4   5    1.04    1.42
   1  -4  -4   16.19    1.50
   1  -4  -4   14.92    0.97
   1  -4  -4   15.06    2.15
  -1   4   4   20.22    3.62
   1  -4  -3    9.53    1.62
  -1   4   3    8.94    2.16
   1  -4  -3   11.38    1.41
  -1   4   2   12.68    2.43
   1  -4  -2   14.40    1.88
   1  -4  -2   10.96    1.16
   1  -4  -1    0.52    0.53
  -1   4   1    0.81    0.75
   1  -4  -1    1.59    0.56
  -1   4   1    0.82    0.43
  -1   4   0   27.25    2.34
   1  -4   0   30.53    2.44
   1  -4   0   31.24    2.23
  -1   4   0   33.10    3.28
  -1   4  -1    2.90    1.01
   1  -4   1    2.66    0.68
  -1   4  -1    2.64    0.61
  -1   4  -1    3.47    0.90
  -1   4  -2    1.96    0.75
  -1   4  -2    2.67    0.83
  -1   4  -2    1.22    0.33
  -1   4  -3    0.45    0.34
  -1   4  -3    0.72    0.54
  -1   4  -3   -0.13    0.26
  -1   4  -4   18.04    0.96
  -1   4  -4   14.36    2.12
  -1   4  -4   18.10    1.31
  -1   4  -4   18.05    2.05
  -1   4  -5    0.20    0.41
  -1   4  -5    0.67    0.49
  -1   4  -6   39.36    3.13
  -1   4  -6   33.15    3.56
  -1   4  -7    1.76    0.92
  -1   4  -7    2.21    0.79
  -1   4  -8    1.86    0.93
  -1   4  -8    3.63    1.07
  -1   4  -9   57.74    5.31
  -1   4  -9   59.75    4.24
  -1   4 -10    8.49    1.69
  -1   4 -10    5.76    1.72
  -1   4 -11   12.98    2.18
  -1   4 -11   12.86    2.77
  -1   4 -12   29.94    3.39
  -1   4 -12   23.06    3.84
  -1   4 -13   17.37    2.65
  -1   4 -13   16.33    3.47
  -1   4 -14    0.00    0.33
  -1   4 -14    0.72    0.70
  -1   4 -15   11.21    2.22
  -1   4 -16   -0.14    0.37
   1  -4  16    3.34    2.54
   1  -4  17   10.29    4.09
  -1   4 -17    7.93    2.02
   1  -4  18    1.82    1.39
  -1   4 -18    1.87    1.08
  -1   4 -19    0.64    0.84
   1  -4  19    2.38    2.11
   1  -4  20    1.20    1.39
   1  -4  21   14.67    5.17
   1  -4  22    6.73    3.69
  -1   3  22    1.90    2.70
  -1   3  21    3.72    2.77
  -1   3  20    0.17    0.98
  -1   3  19    3.43    3.15
  -1   3  18   -1.70    1.43
  -1   3  18    0.70    1.69
  -1   3  17    3.01    2.10
  -1   3  17    2.35    2.40
  -1   3  16   -0.76    1.26
  -1   3  16    1.44    1.01
  -1   3  15    5.22    2.79
  -1   3  14    9.79    3.92
   1  -3 -13   -0.13    0.63
  -1   3  13    2.44    2.28
  -1   3  12    3.15    0.88
  -1   3  12    4.51    2.84
   1  -3 -12    5.86    1.65
  -1   3  11    1.97    0.51
  -1   3  11    1.47    0.50
   1  -3 -10   56.77    4.92
  -1   3  10   39.29    6.45
   1  -3  -9    8.18    1.87
  -1   3   9    7.79    2.73
   1  -3  -8   11.38    2.00
  -1   3   8   10.15    2.91
  -1   3   7    2.58    1.79
   1  -3  -7    2.85    0.96
   1  -3  -6  155.15    6.90
  -1   3   6  130.16   10.25
  -1   3   5    5.72    2.27
   1  -3  -5    5.05    1.18
   1  -3  -4   13.25    1.83
  -1   3   4   13.36    2.89
  -1   3   3    8.50    2.07
   1  -3  -3    8.39    1.01
   1  -3  -3    8.64    1.44
   1  -3  -2  130.08    4.67
  -1   3   2  126.32    6.48
   1  -3  -2  125.52    4.98
   1  -3  -1  558.42    7.87
  -1   3   1  569.31    9.37
   1  -3  -1  537.44    9.52
  -1   3   1  528.64   11.82
   1  -3  -1  527.26   10.65
  -1   3   0   46.60    2.67
   1  -3   0   50.42    2.64
  -1   3   0   50.69    3.34
   1  -3   0   56.02    2.72
  -1   3   0   49.66    2.51
  -1   3  -1   15.24    1.24
  -1   3  -1   17.71    1.94
  -1   3  -1   14.84    1.67
  -1   3  -1   12.40    1.47
   1  -3   1   16.15    1.61
  -1   3  -2   73.02    2.40
  -1   3  -2   74.10    3.90
  -1   3  -2   72.95    3.31
  -1   3  -2   70.88    3.44
   1  -3   2   75.20    3.65
  -1   3  -3  139.40    3.38
  -1   3  -3  135.07    4.84
  -1   3  -3  132.04    5.48
  -1   3  -4   13.25    1.55
  -1   3  -4   12.87    1.82
  -1   3  -5   67.01    4.44
  -1   3  -5   65.79    3.56
  -1   3  -6    0.03    0.57
  -1   3  -6    0.92    0.53
  -1   3  -7   43.70    3.19
  -1   3  -7   37.65    3.64
   1  -3   8    2.02    0.32
  -1   3  -8    1.68    0.71
  -1   3  -8    0.76    0.55
  -1   3  -9   14.76    2.53
   1  -3   9   15.58    1.06
  -1   3  -9   15.76    2.08
  -1   3 -10    1.47    0.80
   1  -3  10    1.33    0.33
   1  -3  11    0.65    0.59
  -1   3 -11   -0.14    0.45
  -1   3 -11   -0.49    0.57
   1  -3  11    0.11    0.29
  -1   3 -12    0.60    0.22
  -1   3 -12    0.91    0.90
   1  -3  12    0.56    0.38
  -1   3 -13   69.21    5.00
   1  -3  13   87.40    5.72
  -1   3 -14   -0.55    0.40
   1  -3  14   -0.49    0.76
   1  -3  15    0.90    1.57
  -1   3 -15    3.07    1.26
  -1   3 -16   -0.06    0.26
   1  -3  16    3.98    2.44
   1  -3  17    2.30    1.84
  -1   3 -17    1.34    1.05
  -1   3 -18    0.94    0.77
   1  -3  18    2.14    2.01
   1  -3  19   11.51    4.49
  -1   3 -19   11.51    2.72
   1  -3  20   33.15    7.20
   1  -3  21    0.34    2.25
  -1   2  21   -1.20    1.78
  -1   2  20    1.48    1.23
  -1   2  19    0.57    0.87
  -1   2  18    1.00    0.77
  -1   2  17    1.00    1.80
  -1   2  17    1.28    2.06
  -1   2  16    1.99    1.22
  -1   2  16    5.53    3.12
  -1   2  15    0.36    1.42
  -1   2  15    0.81    1.07
  -1   2  14    5.26    3.03
  -1   2  14    5.76    2.28
  -1   2  14    4.20    1.80
  -1   2  13    1.18    1.01
  -1   2  13    1.15    0.63
  -1   2  12    5.95    1.75
  -1   2  12    4.89    2.55
   1  -2 -11    1.88    1.49
  -1   2  11    2.45    1.18
  -1   2  11    1.53    0.67
   1  -2 -10   -0.17    0.52
   1  -2 -10    0.26    0.30
  -1   2  10    0.99    0.48
  -1   2   9    3.13    2.16
   1  -2  -9    3.18    1.32
  -1   2   9    2.47    0.62
   1  -2  -9    3.61    0.93
  -1   2   8  341.69    6.95
   1  -2  -8  382.88    6.46
   1  -2  -8  363.98   10.67
  -1   2   8  318.85   16.03
   1  -2  -7   16.19    2.09
  -1   2   7   19.38    1.56
  -1   2   7   12.83    3.26
  -1   2   6    8.68    0.99
  -1   2   6    6.22    2.23
   1  -2  -6    9.49    1.57
   1  -2  -6   10.50    0.79
   1  -2  -5    0.69    0.17
  -1   2   5    0.51    0.55
   1  -2  -5    0.07    0.14
  -1   2   5    0.70    0.34
  -1   2   4    1.82    1.24
   1  -2  -4    0.78    0.46
   1  -2  -4   -0.66    0.54
   1  -2  -3    6.97    1.70
   1  -2  -3    9.51    1.34
  -1   2   3    8.90    1.69
  -1   2   3    7.63    1.09
  -1   2   2  232.31    7.16
   1  -2  -2  193.97    8.24
  -1   2   2  211.39    4.91
  -1   2   2  211.11    5.44
   1  -2  -2  239.04    5.92
   1  -2  -2  225.97    5.71
   1  -2  -1   12.02    1.40
  -1   2   1   12.31    1.41
  -1   2   1   11.23    1.17
   1  -2  -1   10.55    1.52
  -1   2   1   12.72    1.31
  -1   2   1   14.65    1.87
  -1   2   0   47.14    2.89
  -1   2   0   45.24    2.06
  -1   2   0   46.10    2.34
   1  -2   0   45.06    2.51
   1  -2   0   48.08    2.28
   1  -2   0   43.95    3.15
   1  -2   1   41.51    2.17
  -1   2  -1   43.43    2.29
   1  -2   1   42.26    2.35
   1  -2   1   45.10    2.40
  -1   2  -1   43.87    2.19
   1  -2   1   46.42    3.22
   1  -2   2   10.60    0.96
   1  -2   2    9.86    1.18
  -1   2  -2   10.03    1.10
  -1   2  -2   10.74    0.84
  -1   2  -2   12.00    1.37
   1  -2   2   10.65    1.12
   1  -2   3  548.65    8.35
   1  -2   3  525.25    5.48
  -1   2  -3  527.44    9.90
   1  -2   3  510.21    9.47
  -1   2  -3  544.41    4.40
  -1   2  -3  542.86    8.45
  -1   2  -4   11.73    1.30
   1  -2   4   10.02    1.21
   1  -2   4   11.35    0.73
  -1   2  -4   11.65    0.65
  -1   2  -4    9.09    1.43
  -1   2  -5   12.01    1.72
  -1   2  -5   11.09    1.35
  -1   2  -5   10.22    0.69
   1  -2   5   11.89    0.78
  -1   2  -6    5.12    1.00
   1  -2   6    5.13    0.59
  -1   2  -6    5.47    1.30
  -1   2  -6    6.11    0.65
  -1   2  -7   98.96    3.04
  -1   2  -7   98.64    5.42
   1  -2   7  106.23    3.03
  -1   2  -7   91.30    4.49
  -1   2  -8    1.46    0.75
   1  -2   8    1.46    0.45
  -1   2  -8    1.19    0.37
  -1   2  -8    1.08    0.34
  -1   2  -9  170.83    5.05
  -1   2  -9  163.16    6.59
  -1   2  -9  166.05    7.97
   1  -2   9  181.62    4.95
  -1   2 -10   14.95    1.64
  -1   2 -10   15.41    2.08
  -1   2 -11   -0.21    0.28
  -1   2 -11   -0.17    0.46
  -1   2 -12    1.71    0.79
  -1   2 -12    2.68    0.83
   1  -2  12    0.81    0.38
  -1   2 -13   41.80    4.07
   1  -2  13   48.66    6.12
  -1   2 -13   52.26    3.79
  -1   2 -14   32.96    3.75
   1  -2  14   35.43    5.45
  -1   2 -15   26.81    3.48
   1  -2  15   37.71    5.85
   1  -2  16   37.87    6.36
  -1   2 -16   42.99    4.74
   1  -2  16   34.79    5.42
  -1   2 -17    0.86    0.82
   1  -2  17    2.87    1.85
  -1   2 -18    0.78    0.76
   1  -2  18   -0.93    1.00
   1  -2  19    1.40    1.60
   1  -2  20    1.06    1.42
  -1   1  20   16.41    4.71
  -1   1  19   -0.13    0.99
  -1   1  18   -0.01    0.78
  -1   1  17   -0.09    0.87
  -1   1  17    2.78    3.21
  -1   1  16    5.12    1.88
  -1   1  16    1.94    2.38
  -1   1  16    8.21    3.07
  -1   1  15   -0.40    0.53
  -1   1  15    0.77    1.34
   1  -1 -14   11.24    1.99
  -1   1  14    6.84    2.54
  -1   1  14    3.79    2.52
  -1   1  13   11.62    3.12
  -1   1  13    9.92    3.96
   1  -1 -13   14.92    2.19
  -1   1  12    3.31    1.71
  -1   1  12    1.83    1.80
   1  -1 -12    3.82    1.01
  -1   1  11    1.40    1.21
   1  -1 -11    0.12    0.15
  -1   1  11    0.76    0.89
  -1   1  10   14.91    3.68
   1  -1 -10   21.35    2.27
  -1   1   9    9.11    3.07
   1  -1  -9   11.18    1.54
  -1   1   8  242.10   13.06
  -1   1   8  341.40    8.33
   1  -1  -8  316.16    7.07
  -1   1   8  276.02    6.98
   1  -1  -7  309.17    6.32
  -1   1   7  306.49    6.95
   1  -1  -6    3.75    0.66
  -1   1   6    3.32    1.56
  -1   1   6    3.55    0.71
  -1   1   6    2.96    0.70
   1  -1  -5    0.10    0.18
  -1   1   5    0.28    0.18
  -1   1   5   -0.42    0.98
  -1   1   5    0.43    0.31
  -1   1   4    0.39    0.65
  -1   1   4    1.68    0.57
   1  -1  -4    1.84    0.46
  -1   1   4    1.97    0.57
  -1   1   4    1.35    0.84
  -1   1   3  317.47    6.41
  -1   1   3  284.96    7.95
   1  -1  -3  288.88    9.18
  -1   1   3  307.70    6.30
  -1   1   3  314.98    8.88
   1  -1  -3  316.49    5.31
   1  -1  -2    3.66    1.00
  -1   1   2    4.92    0.89
   1  -1  -2    3.82    0.68
  -1   1   2    4.95    1.04
   1  -1  -2    3.43    0.77
  -1   1   2    4.85    0.73
   1  -1  -1  466.27    5.64
   1  -1  -1  477.73    8.50
  -1   1   1  499.65    9.45
  -1   1   1  491.03    8.40
   1  -1   0    5.85    1.04
   1  -1   0    4.57    0.69
   1  -1   0    4.44    0.52
  -1   1   0    6.08    1.18
  -1   1   0    4.49    0.68
  -1   1   0    4.19    0.49
   1  -1   1  513.29    6.11
  -1   1  -1  528.68    9.81
  -1   1  -1  503.44    6.17
   1  -1   1  524.04   10.27
  -1   1  -2    9.04    1.30
   1  -1   2    8.02    0.90
  -1   1  -2    8.14    0.61
  -1   1  -2    8.02    0.87
   1  -1   2    7.31    1.21
   1  -1   2    8.82    0.69
   1  -1   3  309.85    4.22
   1  -1   3  326.24    6.26
   1  -1   3  323.17    6.78
   1  -1   3  302.40    8.69
  -1   1  -3  313.15    6.10
  -1   1  -3  311.67    4.24
   1  -1   4   20.47    1.23
  -1   1  -4   20.43    1.73
   1  -1   4   21.64    1.76
  -1   1  -4   19.07    1.20
   1  -1   4   21.13    2.39
   1  -1   4   19.43    1.80
  -1   1  -5    0.85    0.46
   1  -1   5    0.75    0.48
   1  -1   5    0.51    0.51
   1  -1   5    0.49    0.38
  -1   1  -5    0.40    0.14
   1  -1   5    0.62    0.26
   1  -1   6    0.00    0.39
   1  -1   6    0.32    0.26
  -1   1  -6    0.28    0.30
  -1   1  -6    0.07    0.17
   1  -1   7  305.10    6.56
  -1   1  -7  297.84    6.36
   1  -1   7  318.33   11.23
  -1   1  -8  308.28    7.01
  -1   1  -8  294.83    8.27
   1  -1   8  322.01   11.85
   1  -1   9   12.18    2.48
  -1   1  -9   12.39    1.58
  -1   1  -9   10.04    1.68
  -1   1 -10   15.81    2.19
   1  -1  10   13.62    2.88
  -1   1 -10   15.41    1.91
  -1   1 -11    0.68    0.67
   1  -1  11    0.06    0.45
  -1   1 -11   -0.30    0.38
   1  -1  12    1.29    0.99
  -1   1 -12    0.59    0.51
  -1   1 -12    2.10    0.70
   1  -1  13    6.09    2.23
  -1   1 -13    8.21    1.56
  -1   1 -13    5.82    1.73
   1  -1  14   19.07    4.11
  -1   1 -14   22.54    2.85
  -1   1 -14   13.86    2.72
  -1   1 -15    0.63    0.57
   1  -1  15   -0.17    0.44
  -1   1 -16    8.13    1.94
   1  -1  16    1.30    1.21
   1  -1  17   -0.73    0.88
   1  -1  17   -0.54    1.04
   1  -1  18    1.28    0.70
   1  -1  18    1.70    2.03
   1  -1  18   -0.19    1.81
   1  -1  19    0.20    1.05
   1  -1  19    0.05    1.12
   1  -1  20    8.80    5.35
  -1   0  19    1.52    1.04
  -1   0  18    2.93    1.82
  -1   0  18    2.32    1.94
  -1   0  17    0.60    1.69
  -1   0  17   -0.24    1.40
   1   0 -16   30.98    3.91
  -1   0  16   22.28    4.60
  -1   0  15   56.45    6.76
   1   0 -15   58.01    5.11
  -1   0  14   36.69    5.34
   1   0 -14   41.89    4.11
   1   0 -13   33.78    3.52
  -1   0  13   19.37    4.63
  -1   0  13   26.25    4.15
   1   0 -12    0.47    0.69
  -1   0  12    0.36    0.61
  -1   0  12   -0.37    0.77
  -1   0  11    1.25    1.13
   1   0 -11    1.99    0.85
  -1   0  11    1.81    1.20
   1   0 -10    5.72    1.26
  -1   0  10    4.19    1.49
   1   0  -9  228.62    7.27
  -1   0   9  218.59   10.15
   1   0  -8   -0.53    0.42
  -1   0   8    0.15    0.20
  -1   0   8   -0.47    0.46
   1   0  -8   -0.15    0.17
  -1   0   7  181.65    8.20
   1   0  -7  179.37    5.06
   1   0  -7  194.02    5.94
  -1   0   6    2.66    0.70
  -1   0   6    3.09    0.69
  -1   0   6    1.92    0.93
  -1   0   6    3.93    0.61
   1   0  -6    3.46    0.71
   1   0  -6    3.30    0.64
  -1   0   5   28.05    1.39
  -1   0   5   27.63    1.95
  -1   0   5   24.50    1.94
   1   0  -5   26.83    2.01
  -1   0   5   24.84    2.52
   1   0  -5   26.37    1.49
   1   0  -4    3.25    0.40
   1   0  -4    3.64    0.70
   1   0  -4    3.61    0.92
  -1   0   4    2.42    0.73
  -1   0   4    4.12    0.82
  -1   0   4    3.56    0.42
   1   0  -3  501.65    9.17
   1   0  -3  515.87    7.95
  -1   0   3  490.63    8.84
  -1   0   3  510.00    8.24
  -1   0   2   46.37    2.26
  -1   0   2   52.65    2.65
   1   0  -2   46.45    2.36
   1   0  -2   47.07    2.40
  -1   0   1  113.95    2.95
   1   0  -1  114.44    3.05
   1   0  -1  122.24    4.14
  -1   0   1  126.41    4.41
   1   0   0   69.34    3.58
  -1   0   0   68.59    3.73
  -1   0   0   67.58    2.08
   1   0   0   69.15    2.07
   1   0   0   75.47    2.29
  -1   0   0   70.98    2.10
  -1   0  -1    6.52    0.78
   1   0   1    7.56    0.69
  -1   0  -1    8.08    0.73
  -1   0  -1   10.02    1.60
   1   0   1    8.52    1.48
   1   0   1    6.91    0.80
  -1   0  -2  388.69    5.54
   1   0   2  409.73    6.75
   1   0   2  392.51    5.59
   1   0   2  394.64    9.71
  -1   0  -2  405.77    6.89
  -1   0  -3    4.66    1.04
  -1   0  -3    4.64    0.66
  -1   0  -3    4.17    0.73
   1   0   3    5.51    1.26
   1   0   3    4.46    0.81
   1   0   3    5.35    0.73
   1   0   4    5.26    1.33
   1   0   4    7.17    0.93
  -1   0  -4    6.48    0.86
  -1   0  -4    6.43    1.03
   1   0   4    6.97    1.04
  -1   0  -4    6.70    1.26
   1   0   5    0.29    0.35
   1   0   5    0.14    0.39
  -1   0  -5    0.01    0.18
   1   0   5    0.12    0.20
  -1   0  -5   -0.02    0.29
   1   0   6    4.56    0.93
  -1   0  -6    3.87    0.90
   1   0   6    4.15    1.23
  -1   0  -6    3.68    0.71
   1   0   7   54.04    4.67
   1   0   7   48.24    3.07
  -1   0  -7   47.86    3.11
  -1   0  -7   48.97    3.63
   1   0   8  497.85   14.41
  -1   0  -8  476.61    9.66
  -1   0  -8  486.21   12.00
  -1   0  -9   19.88    2.20
  -1   0  -9   15.72    2.33
   1   0   9   21.28    3.13
  -1   0 -10    1.83    0.80
  -1   0 -10    0.73    0.85
   1   0  10    0.02    0.71
  -1   0 -11    1.08    0.70
  -1   0 -11    0.72    0.53
   1   0  12    4.36    1.57
  -1   0 -12    6.77    1.49
  -1   0 -13    1.76    0.75
   1   0  13    1.46    1.15
  -1   0 -14    7.77    1.77
   1   0  14    6.78    2.18
   1   0  14    2.06    2.03
  -1   0 -15    1.30    0.86
   1   0  15   -0.55    1.61
   1   0  15   -0.14    1.01
   1   0  16    0.11    1.05
   1   0  16    0.78    0.57
  -1   0 -16    2.62    1.24
   1   0  17    1.81    1.46
  -1   0 -17    2.28    1.03
   1   0  17    0.96    1.90
  -1   0 -18    2.40    1.26
   1   0  18    2.04    2.30
   1   0  19   -0.42    1.63
   1   0  20    1.91    2.18
   1   1 -18    4.08    1.72
   1   1 -17    2.24    1.18
  -1  -1  17   -0.27    1.19
  -1  -1  16   -0.50    0.79
  -1  -1  16   -0.77    1.03
   1   1 -16    0.17    0.38
   1   1 -15    1.96    1.13
  -1  -1  15    1.76    1.27
   1   1 -14    0.61    0.43
  -1  -1  14    0.33    1.12
  -1  -1  13  134.21    8.77
   1   1 -13  146.06    8.13
   1   1 -12    0.56    0.37
  -1  -1  12   -0.26    0.51
   1   1 -11   -0.22    0.32
   1   1 -11    0.71    0.80
  -1  -1  11   -0.34    0.67
  -1  -1  10   -0.12    0.21
   1   1 -10   -0.06    0.35
   1   1 -10    0.04    0.15
   1   1  -9   32.75    2.27
   1   1  -9   34.25    3.03
  -1  -1   9   37.12    2.38
  -1  -1   9   35.43    3.47
  -1  -1   8    0.11    0.24
   1   1  -8    0.56    0.43
   1   1  -8    0.45    0.32
  -1  -1   8    0.18    0.26
  -1  -1   7   63.18    3.93
  -1  -1   7   58.20    2.98
   1   1  -7   59.99    3.75
   1   1  -7   59.55    2.68
  -1  -1   7   65.51    2.61
   1   1  -6    5.57    0.71
  -1  -1   6    5.65    1.00
  -1  -1   6    7.31    0.80
   1   1  -5  142.99    5.35
   1   1  -5  147.99    5.41
  -1  -1   5  140.15    3.22
  -1  -1   5  145.93    4.76
   1   1  -5  138.37    3.27
   1   1  -4    1.21    0.39
  -1  -1   4    1.17    0.23
  -1  -1   4    0.96    0.42
  -1  -1   4    1.61    0.43
   1   1  -4    1.25    0.24
   1   1  -4    1.39    0.60
  -1  -1   3   91.23    3.23
  -1  -1   3   95.58    4.06
   1   1  -3   85.89    2.35
  -1  -1   3   98.01    2.89
   1   1  -3   93.91    3.15
   1   1  -3  101.36    4.04
  -1  -1   2  194.82    5.62
   1   1  -2  184.25    3.92
   1   1  -2  204.37    5.06
  -1  -1   2  202.17    3.82
  -1  -1   2  198.74    6.56
   1   1  -2  202.09    5.54
   1   1  -1   15.58    1.51
  -1  -1   1   13.49    0.98
   1   1  -1   15.34    1.06
  -1  -1   1   13.08    2.00
   1   1  -1   15.87    2.05
  -1  -1   1   16.27    1.68
  -1  -1   0   29.44    1.58
  -1  -1   0   33.95    2.50
   1   1   0   27.61    3.37
   1   1   0   32.97    2.26
   1   1   0   31.07    1.56
  -1  -1   0   30.41    3.54
   1   1   1  950.58   22.45
   1   1   1 1106.49   14.03
  -1  -1  -1 1053.64   22.97
  -1  -1  -1 1021.84   15.25
  -1  -1  -1  971.79    9.73
   1   1   1 1040.12   10.03
   1   1   2  136.77    4.02
   1   1   2  131.51    9.01
  -1  -1  -2  125.75    8.53
  -1  -1  -2  132.76    3.92
   1   1   2  152.96    5.84
  -1  -1  -2  147.97    6.32
   1   1   3    0.68    0.48
   1   1   3    0.95    0.39
   1   1   3    1.06    0.49
  -1  -1  -3    0.54    0.21
   1   1   3    0.36    0.92
  -1  -1  -3    0.80    0.66
   1   1   4   23.45    2.89
   1   1   4   17.74    4.00
  -1  -1  -4   24.08    2.44
  -1  -1  -4   21.77    1.79
   1   1   5   -0.59    0.46
   1   1   5    0.25    0.83
  -1  -1  -5    0.26    0.26
  -1  -1  -5    0.29    0.31
   1   1   6  185.86    8.45
   1   1   6  177.27   12.99
  -1  -1  -7   -0.20    0.38
   1   1   7    0.29    0.44
   1   1   7    0.32    0.26
   1   1   7    1.10    1.34
   1   1   8   27.47    2.21
  -1  -1  -8   24.41    2.41
   1   1   8   20.91    4.64
   1   1   8   20.48    3.13
  -1  -1  -9    3.80    1.01
   1   1   9    2.75    1.46
   1   1   9    2.34    2.25
   1   1  10   51.44    4.97
   1   1  10   41.42    7.17
  -1  -1 -10   55.31    4.12
   1   1  11    2.92    1.18
  -1  -1 -11    2.98    1.08
  -1  -1 -12    7.61    1.82
   1   1  12    8.32    3.67
   1   1  12    4.17    1.40
   1   1  13    0.32    0.95
  -1  -1 -13   -0.45    0.45
   1   1  13   -0.41    1.50
  -1  -1 -14   10.34    2.25
   1   1  14    7.55    2.20
   1   1  14    3.84    3.12
   1   1  15    2.71    3.47
   1   1  15    5.17    1.96
  -1  -1 -15    7.06    1.97
   1   1  16    3.87    3.64
  -1  -1 -16    3.64    1.54
  -1  -1 -17    0.71    0.93
   1   1  17    0.08    1.51
  -1  -1 -18    0.34    0.76
   1   1  18   -0.97    2.35
   1   1  19    7.83    4.45
  -1  -1 -19   15.49    3.20
   1   1  20    0.93    1.43
  -1  -2  21   19.24    4.93
   1   2 -19    2.51    1.41
   1   2 -18    2.48    1.60
   1   2 -17   10.40    3.01
   1   2 -17    8.77    1.94
   1   2 -16    0.18    0.48
   1   2 -16   -0.19    0.52
   1   2 -15   10.35    2.63
  -1  -2  15    5.16    1.92
   1   2 -15    9.90    1.81
  -1  -2  14   -0.21    0.35
   1   2 -14    0.52    0.87
   1   2 -14    0.40    0.48
   1   2 -13   24.65    3.69
   1   2 -13   16.47    2.16
  -1  -2  13   20.01    2.99
   1   2 -12   16.25    1.93
  -1  -2  12   18.54    2.61
   1   2 -11   59.24    4.91
   1   2 -11   46.70    3.12
  -1  -2  11   50.07    3.95
  -1  -2  10    0.25    0.37
   1   2 -10    0.56    0.42
   1   2 -10    0.90    0.43
  -1  -2  10   -0.24    0.36
  -1  -2   9   77.81    3.47
   1   2  -9   77.71    3.70
  -1  -2   9   78.53    4.16
   1   2  -9   74.93    4.93
  -1  -2   8   27.94    2.23
   1   2  -8   26.00    2.03
  -1  -2   8   29.63    2.08
  -1  -2   8   28.06    1.94
   1   2  -8   26.82    2.85
   1   2  -7    0.81    0.36
  -1  -2   7    1.81    0.55
  -1  -2   7    1.29    0.41
   1   2  -7    0.16    0.14
   1   2  -6   97.64    4.34
   1   2  -6   95.76    3.39
  -1  -2   6   99.60    3.30
  -1  -2   6   95.21    3.81
   1   2  -6  102.86    5.19
   1   2  -5   14.75    1.27
   1   2  -5   16.45    1.55
  -1  -2   5   18.90    1.39
  -1  -2   5   15.88    1.69
   1   2  -5   15.07    1.90
   1   2  -4   -0.31    0.27
  -1  -2   4   -0.02    0.11
  -1  -2   4    0.31    0.21
   1   2  -4   -0.14    0.25
   1   2  -4   -0.03    0.13
   1   2  -3    3.51    0.83
  -1  -2   3    3.43    0.50
   1   2  -3    3.28    0.58
   1   2  -3    2.34    0.66
  -1  -2   3    3.09    0.99
   1   2  -2   26.80    2.25
  -1  -2   2   25.77    2.32
  -1  -2   2   20.98    2.91
   1   2  -2   25.33    2.48
   1   2  -2   28.19    1.61
  -1  -2   2   27.02    1.57
   1   2  -1    1.67    0.59
  -1  -2   1    0.46    0.69
  -1  -2   1    1.77    0.49
  -1  -2   1    1.41    0.67
   1   2  -1    1.22    0.41
   1   2  -1    1.34    0.30
   1   2   0   43.01    2.25
  -1  -2   0   46.02    3.07
  -1  -2   0   42.81    2.22
  -1  -2   0   41.89    5.10
   1   2   0   45.55    2.79
   1   2   0   45.50    5.10
  -1  -2  -1    1.06    0.51
  -1  -2  -1    1.25    0.65
   1   2   1    1.77    0.58
  -1  -2  -1    1.36    1.31
   1   2   1    0.79    0.41
   1   2   1    0.39    0.54
   1   2   2    0.52    0.32
  -1  -2  -2    0.50    0.33
  -1  -2  -2    1.45    0.73
  -1  -2  -3    1.16    0.81
   1   2   3    0.46    1.08
  -1  -2  -3    0.20    0.27
   1   2   3    0.57    0.33
  -1  -2  -4   52.23    3.12
   1   2   4   57.51    3.40
  -1  -2  -4   50.38    3.85
  -1  -2  -5   -0.02    0.26
   1   2   5    0.29    0.36
   1   2   6    6.49    1.32
  -1  -2  -6    6.65    1.29
   1   2   6    4.61    1.54
   1   2   7    8.90    4.10
   1   2   7    8.75    1.91
  -1  -2  -7   13.48    1.92
   1   2   8    9.39    2.02
   1   2   8   11.88    1.31
   1   2   8    7.18    3.59
  -1  -2  -8   11.13    1.78
  -1  -2  -9  137.35    6.54
   1   2   9  129.30    7.60
   1   2   9  154.66    4.90
   1   2   9  122.74   13.26
  -1  -2 -10   80.15    5.29
   1   2  10   72.77   10.36
   1   2  10   71.94    3.25
  -1  -2 -11   49.33    4.38
   1   2  11   40.52    7.97
   1   2  11   34.87    4.26
   1   2  12   41.51    4.78
   1   2  12   47.43    9.24
  -1  -2 -13   41.73    4.39
   1   2  13   26.67    7.47
   1   2  13   29.38    4.21
  -1  -2 -14    7.26    2.00
   1   2  14    5.03    3.39
   1   2  14    3.05    1.45
   1   2  15    0.18    0.93
  -1  -2 -15    0.38    0.96
   1   2  16   -1.28    1.94
  -1  -2 -16    0.20    0.31
   1   2  17    0.36    2.30
  -1  -2 -17    2.36    1.10
  -1  -2 -18   -0.08    0.48
   1   2  18    4.10    4.16
  -1  -2 -19   11.33    3.02
   1   2  19    4.14    3.17
   1   2  20    3.76    3.84
  -1  -2 -20   -0.07    0.60
  -1  -3  22    0.61    0.78
   1   3 -20   -0.01    1.25
   1   3 -19   37.43    5.65
   1   3 -18    1.59    1.25
   1   3 -17    0.10    0.67
   1   3 -16   -0.25    0.51
   1   3 -16    0.77    0.63
   1   3 -15   25.79    4.10
   1   3 -15   17.38    2.31
   1   3 -14    4.33    1.72
  -1  -3  14    5.01    1.29
   1   3 -14    5.57    1.23
  -1  -3  13   11.25    1.65
   1   3 -13   11.34    1.82
   1   3 -12  186.60    7.06
  -1  -3  12  195.03    6.20
  -1  -3  11   22.34    1.98
  -1  -3  11   21.35    1.69
   1   3 -11   22.82    3.31
   1   3 -11   23.08    2.36
   1   3 -10   23.55    3.15
   1   3 -10   21.41    2.16
  -1  -3  10   24.33    1.84
  -1  -3  10   21.53    1.68
   1   3  -9   26.73    3.16
   1   3  -9   26.86    2.30
  -1  -3   9   29.41    1.90
  -1  -3   9   32.25    2.00
   1   3  -8   68.45    5.00
  -1  -3   8   78.58    2.74
   1   3  -8   73.08    3.73
   1   3  -7   18.25    1.78
  -1  -3   7   19.51    1.30
   1   3  -7   17.05    2.33
  -1  -3   6   52.83    2.02
   1   3  -6   54.27    4.14
   1   3  -6   49.33    2.90
   1   3  -5   -0.15    0.21
  -1  -3   5   -0.09    0.07
   1   3  -5   -0.69    0.64
  -1  -3   4 1253.59   10.91
   1   3  -4 1255.29   18.70
   1   3  -3    5.99    0.79
   1   3  -3    4.88    1.08
   1   3  -3    5.07    1.13
  -1  -3   3    5.02    0.73
   1   3  -2  345.57    6.38
   1   3  -2  321.10    8.80
   1   3  -2  348.13   10.86
  -1  -3   2  316.76    6.35
   1   3  -1    1.31    0.44
  -1  -3   1    0.80    0.36
   1   3  -1    1.75    0.70
   1   3  -1    0.55    0.69
   1   3   0   21.30    2.05
   1   3   0   20.55    3.62
  -1  -3   0   22.79    1.90
   1   3   1    2.76    0.40
  -1  -3  -1    3.63    0.80
   1   3   1    4.73    0.97
  -1  -3  -1    4.96    1.14
  -1  -3  -2   89.61    4.09
   1   3   2   89.67    8.88
   1   3   2  102.38    4.26
  -1  -3  -2   94.70    5.21
   1   3   3  124.84   10.92
  -1  -3  -3  135.40    6.74
   1   3   3  140.29    4.89
  -1  -3  -3  127.84    5.19
   1   3   4  168.60   13.25
  -1  -3  -4  171.16    7.89
  -1  -3  -4  164.08    6.20
   1   3   4  188.29    5.56
   1   3   5   11.81    1.41
   1   3   5    9.38    3.62
  -1  -3  -5   12.04    1.77
   1   3   6    1.27    0.58
   1   3   6    4.07    3.21
  -1  -3  -6    1.63    0.69
   1   3   7   15.11    4.94
   1   3   7   14.84    1.61
  -1  -3  -7    9.04    1.59
  -1  -3  -7   16.44    2.21
   1   3   8   13.88    1.29
   1   3   8   15.10    1.65
  -1  -3  -8   18.34    2.44
   1   3   9   29.77    7.16
   1   3   9   36.18    2.71
  -1  -3  -9   45.15    4.04
   1   3   9   38.90    2.03
  -1  -3 -10   19.11    2.84
   1   3  10   13.34    1.73
   1   3  10   15.39    4.97
   1   3  10   14.27    1.18
   1   3  11  287.89   22.35
   1   3  11  271.48    8.41
  -1  -3 -12    1.77    0.61
   1   3  12   -0.18    1.37
  -1  -3 -13    1.17    0.97
   1   3  13   -0.91    0.98
  -1  -3 -14   -1.11    0.84
   1   3  14    0.55    2.01
  -1  -3 -15   10.19    2.51
   1   3  15    5.17    3.52
   1   3  16   -0.81    1.33
  -1  -3 -16    1.88    1.30
   1   3  17    7.21    4.74
  -1  -3 -17   20.72    3.78
  -1  -3 -18    3.72    1.61
   1   3  18    3.72    3.86
   1   3  19    2.02    3.16
  -1  -3 -19    6.98    2.43
   1   3  20   -0.58    2.01
  -1  -3 -20    1.62    1.12
   1   3  22    2.90    3.16
  -1  -4  23   -1.24    2.31
   1   4 -21    2.33    1.74
   1   4 -20    2.49    1.74
   1   4 -19   20.03    4.56
   1   4 -18    1.33    1.68
   1   4 -17    0.74    0.79
   1   4 -16    0.41    0.51
   1   4 -16    1.55    1.18
   1   4 -15    1.11    1.20
   1   4 -15    2.30    0.82
   1   4 -14    1.36    0.87
   1   4 -14    1.12    0.95
   1   4 -13   37.55    3.43
   1   4 -13   48.23    5.95
   1   4 -12  151.91    6.77
   1   4 -12  190.32   10.89
   1   4 -11   74.31    4.52
  -1  -4  11   71.46    2.14
  -1  -4  10   35.76    1.52
   1   4 -10   36.33    4.21
  -1  -4  10   35.01    1.63
   1   4 -10   40.04    3.19
   1   4  -9    2.34    0.83
  -1  -4   9    2.49    0.46
   1   4  -9    1.96    0.87
  -1  -4   9    2.22    0.40
   1   4  -8   84.50    5.90
  -1  -4   8   87.66    2.55
   1   4  -8   83.72    4.44
   1   4  -8   86.78    3.89
  -1  -4   7    0.97    0.29
   1   4  -7    0.33    0.18
   1   4  -7    1.08    0.45
   1   4  -7    1.36    0.91
  -1  -4   6   22.50    1.48
   1   4  -6   21.49    2.22
   1   4  -6   23.31    2.93
   1   4  -5    2.57    0.66
   1   4  -5    2.25    0.86
   1   4  -5    1.20    0.72
  -1  -4   5    1.83    0.43
   1   4  -4  669.85    9.37
   1   4  -4  672.89   14.81
   1   4  -4  653.49   14.12
  -1  -4   4  651.66    9.37
  -1  -4   3    0.54    0.33
   1   4  -3    0.28    0.30
   1   4  -3    1.11    0.57
   1   4  -3    0.93    0.67
   1   4  -2   57.32    4.00
  -1  -4   2   54.18    2.97
   1   4  -2   60.82    5.19
   1   4  -1   18.91    3.38
  -1  -4   1   16.21    1.69
   1   4  -1   14.63    1.97
   1   4   0    7.28    1.35
  -1  -4   0    7.13    1.21
   1   4   0   10.81    2.94
   1   4   1   12.44    3.36
  -1  -4  -1   15.30    1.85
   1   4   1   14.35    1.78
   1   4   2   20.72    4.75
  -1  -4  -2   18.06    2.07
   1   4   2   17.92    1.90
  -1  -4  -3    0.06    0.27
  -1  -4  -3    0.36    0.69
   1   4   3   -0.26    0.17
  -1  -4  -4   21.29    2.95
   1   4   4   22.89    2.00
  -1  -4  -4   23.39    2.60
   1   4   4   25.73    5.31
   1   4   5    2.58    0.69
  -1  -4  -5    3.12    1.02
   1   4   6    2.65    0.65
   1   4   6    3.88    2.84
  -1  -4  -6    1.55    0.49
  -1  -4  -7   -0.16    0.46
   1   4   7   -0.62    0.70
   1   4   7   -0.05    0.19
  -1  -4  -7    0.23    0.25
   1   4   8   -0.10    0.09
   1   4   8   -0.44    1.38
  -1  -4  -8    0.28    0.54
   1   4   9    1.42    0.32
  -1  -4  -9    1.17    0.83
   1   4   9    2.78    2.82
  -1  -4 -10   -0.33    0.82
   1   4  10   -0.56    2.43
   1   4  11    2.50    2.64
  -1  -4 -11    5.07    1.56
  -1  -4 -12    0.68    0.53
   1   4  12    0.14    1.04
   1   4  13    0.73    1.55
  -1  -4 -13    1.09    1.08
   1   4  14   -0.89    0.91
  -1  -4 -14   -0.82    1.03
   1   4  15    2.22    3.09
  -1  -4 -15    1.39    0.95
  -1  -4 -16    2.84    1.78
   1   4  16    2.54    2.75
   1   4  17   -0.23    1.49
  -1  -4 -17   -0.22    0.92
  -1  -4 -18   13.41    3.45
   1   4  18    5.51    4.15
  -1  -4 -19    1.65    1.56
   1   4  19    4.42    3.96
  -1  -4 -20    0.75    0.56
   1   4  20    1.72    2.27
   1   5 -21    1.83    2.19
   1   5 -20    4.55    2.60
   1   5 -19    1.74    1.73
   1   5 -18    1.65    1.33
   1   5 -17   -1.32    1.08
   1   5 -16    6.89    2.56
   1   5 -15    1.36    1.23
   1   5 -15    1.09    0.85
   1   5 -14   13.53    2.16
   1   5 -14    9.55    2.76
   1   5 -13    1.82    1.04
   1   5 -13   -0.60    0.63
   1   5 -12    4.81    1.21
   1   5 -12    5.72    2.03
   1   5 -11    6.16    1.42
   1   5 -11    8.53    2.68
   1   5 -10   11.29    2.57
   1   5 -10    6.62    1.49
   1   5  -9    1.06    0.56
   1   5  -9    0.76    0.33
   1   5  -8    1.11    0.86
   1   5  -8    0.58    0.37
  -1  -5   8    0.38    0.24
   1   5  -8    0.36    0.40
   1   5  -7    0.85    0.64
   1   5  -7    0.31    0.35
  -1  -5   7    1.24    0.39
   1   5  -7    0.60    0.54
  -1  -5   6   30.27    1.93
   1   5  -6   28.95    3.01
   1   5  -6   28.99    3.53
  -1  -5   5    9.94    1.16
   1   5  -5   12.31    2.22
   1   5  -5   12.32    1.44
   1   5  -5   12.54    2.20
   1   5  -4   36.38    3.77
   1   5  -4   31.38    3.46
  -1  -5   4   31.07    2.24
   1   5  -3  220.83   10.07
  -1  -5   3  209.26    6.24
   1   5  -3  202.42    8.38
  -1  -5   2   26.08    2.35
   1   5  -2   28.98    3.92
   1   5  -2   23.84    2.82
  -1  -5   1   12.42    1.71
   1   5  -1   15.90    2.18
   1   5  -1   15.15    2.99
   1   5   0   11.98    1.89
   1   5   0   10.86    3.02
  -1  -5   0   11.63    1.64
  -1  -5  -1   35.71    3.08
   1   5   1   41.82    3.31
   1   5   1   43.23    6.36
   1   5   2    1.18    1.09
   1   5   2    1.10    0.49
  -1  -5  -2    0.81    0.58
   1   5   3   37.81    2.82
   1   5   3   26.47    5.63
  -1  -5  -3   31.69    3.18
   1   5   4    4.78    1.01
  -1  -5  -4    5.28    1.31
   1   5   4    5.79    3.53
   1   5   5   17.58    5.24
  -1  -5  -5   21.52    2.71
   1   5   5   23.66    1.92
  -1  -5  -6    0.02    0.47
   1   5   6    1.58    0.46
   1   5   7    3.52    0.59
   1   5   7    3.43    1.84
  -1  -5  -7    2.54    0.91
  -1  -5  -7    4.33    1.37
   1   5   8    0.17    0.13
  -1  -5  -8   -0.06    0.50
   1   5   9   23.87    6.37
  -1  -5  -9   35.45    4.18
  -1  -5 -10    0.23    0.86
   1   5  10    0.12    0.74
   1   5  11    3.73    2.65
  -1  -5 -11    1.42    0.82
  -1  -5 -12   41.41    5.03
   1   5  12   20.73    6.62
  -1  -5 -13    0.57    0.54
   1   5  13    3.09    3.30
  -1  -5 -14    3.67    1.72
   1   5  14    4.38    3.11
   1   5  15    3.54    2.82
  -1  -5 -15    1.58    1.26
  -1  -5 -16    1.57    1.15
   1   5  16   -0.10    1.05
   1   5  17    1.24    1.66
  -1  -5 -17    0.26    0.73
   1   5  18   17.00    6.41
  -1  -5 -18   28.06    4.88
   1   5  19    2.99    3.21
  -1  -5 -19    2.24    1.68
  -1  -5 -20    4.80    2.32
   1   5  20    5.23    3.56
   1   6 -21    1.25    1.10
   1   6 -20    1.91    2.18
   1   6 -19    0.95    0.72
   1   6 -18    0.58    0.73
   1   6 -17    0.98    1.60
   1   6 -16   11.52    3.46
   1   6 -15    0.74    0.81
   1   6 -15    1.35    1.77
   1   6 -14   27.50    3.42
   1   6 -14   27.13    4.98
   1   6 -13    5.32    2.27
   1   6 -13    3.47    1.18
   1   6 -12   40.33    5.89
   1   6 -12   27.65    3.39
   1   6 -11    4.48    2.17
   1   6 -11    3.11    1.07
   1   6 -10   76.32    5.26
   1   6 -10   83.19    7.51
   1   6  -9   34.39    3.54
   1   6  -9   36.25    4.65
   1   6  -8    0.82    0.55
  -1  -6   8    2.46    0.50
   1   6  -8    2.27    1.11
   1   6  -7    1.96    1.23
  -1  -6   7    2.70    0.62
   1   6  -7    1.94    1.06
  -1  -6   6   10.93    1.34
   1   6  -6   11.43    2.12
   1   6  -6   11.71    2.37
   1   6  -5   13.79    2.48
  -1  -6   5   15.88    1.74
   1   6  -5   15.64    2.64
   1   6  -4    5.05    1.47
  -1  -6   4    5.27    1.07
   1   6  -4    4.66    1.63
   1   6  -3  296.39   10.89
   1   6  -3  311.42   13.18
  -1  -6   3  289.43    8.38
  -1  -6   2    3.90    1.17
   1   6  -2    1.58    0.76
   1   6  -2    1.16    0.91
  -1  -6   1  141.49    6.29
   1   6  -1  142.39    7.03
   1   6  -1  149.40   10.21
  -1  -6   0    0.59    0.45
   1   6   0    0.61    0.66
   1   6   0    0.09    0.72
  -1  -6  -1    2.14    0.94
   1   6   1    0.20    0.68
   1   6   1    1.29    0.78
  -1  -6  -2    0.06    0.18
   1   6   2    0.92    0.61
   1   6   2    1.78    1.51
  -1  -6  -3    7.95    1.64
   1   6   3    5.85    2.70
   1   6   3    8.32    1.49
   1   6   4   -2.01    1.98
   1   6   4    0.15    0.41
  -1  -6  -4   -0.60    0.64
   1   6   5  145.40    5.11
  -1  -6  -5  140.71    7.68
   1   6   5  137.64   14.86
  -1  -6  -6    9.42    2.10
   1   6   6   11.46    1.30
   1   6   6    8.48    3.85
   1   6   7    8.07    4.45
  -1  -6  -7    8.52    2.05
  -1  -6  -8   23.88    3.54
   1   6   8   23.48    7.28
   1   6   9    1.27    2.42
  -1  -6  -9   -0.72    0.59
   1   6  10    2.20    2.56
  -1  -6 -10    5.43    1.85
   1   6  11   -1.27    1.74
  -1  -6 -11    0.62    0.80
  -1  -6 -12    0.79    0.40
   1   6  12    3.77    2.52
   1   6  13   -0.62    1.49
  -1  -6 -13    1.14    1.31
  -1  -6 -14    1.64    1.07
   1   6  14   11.44    5.74
  -1  -6 -15    0.00    0.53
   1   6  15    1.19    1.13
   1   6  16   11.12    5.67
  -1  -6 -16    7.09    2.44
   1   6  17    6.45    4.52
  -1  -6 -17    1.58    1.11
  -1  -6 -18    9.65    2.90
   1   6  18   11.69    5.63
   1   6  19   -1.20    1.87
   1   7 -19    0.32    0.62
   1   7 -18   10.62    4.04
   1   7 -17    2.31    1.87
   1   7 -16   33.95    6.18
   1   7 -15   -0.75    1.21
   1   7 -14   -0.15    0.30
   1   7 -14   -0.24    1.22
   1   7 -13    4.37    2.40
   1   7 -13    3.83    1.33
   1   7 -12   -0.54    0.93
   1   7 -12    0.51    0.64
   1   7 -11   -0.59    1.32
   1   7 -11    1.91    0.99
   1   7 -10    6.39    1.75
   1   7 -10    9.57    2.91
   1   7  -9   17.95    3.58
   1   7  -9   16.44    2.74
   1   7  -8    1.56    1.24
   1   7  -8    1.86    1.19
   1   7  -7    1.42    0.57
   1   7  -7    2.14    1.16
   1   7  -6    2.72    1.23
   1   7  -6    1.76    1.00
  -1  -7   6    2.10    0.73
  -1  -7   5   20.45    2.17
   1   7  -5   19.39    3.13
   1   7  -5   15.83    2.89
   1   7  -4   -0.10    0.53
   1   7  -4    0.50    0.27
  -1  -7   4    0.20    0.55
   1   7  -3    5.26    1.56
   1   7  -3    7.56    2.26
  -1  -7   3    4.97    1.13
   1   7  -2   13.74    3.10
   1   7  -2    9.59    2.01
  -1  -7   2   10.74    1.80
  -1  -7   1  332.88   10.50
   1   7  -1  355.73   16.78
   1   7  -1  344.70   11.61
   1   7   0    1.15    0.76
  -1  -7   0   -0.29    0.66
   1   7   0    1.80    1.51
  -1  -7  -1   87.19    5.82
   1   7   1  100.02    5.76
   1   7   1   93.41    9.71
   1   7   2    4.75    1.27
  -1  -7  -2    2.77    1.10
   1   7   2    3.32    2.27
  -1  -7  -3   13.46    2.43
   1   7   3   12.24    4.12
   1   7   3   13.27    1.86
   1   7   4    2.10    0.74
   1   7   4    1.89    0.96
  -1  -7  -4    1.94    1.04
   1   7   5    1.14    1.79
   1   7   5    1.41    0.59
  -1  -7  -5    1.70    0.96
  -1  -7  -6   10.46    2.33
   1   7   6   16.87    5.19
  -1  -7  -7   10.03    2.46
   1   7   7   11.67    4.46
  -1  -7  -8   -0.49    0.46
   1   7   8    1.69    1.12
   1   7   9    3.31    3.32
  -1  -7  -9    1.07    1.17
   1   7  10    0.02    1.49
  -1  -7 -10    3.81    1.58
  -1  -7 -11    3.66    2.17
   1   7  11   -0.75    1.71
   1   7  12    2.65    2.42
  -1  -7 -12    3.25    1.90
  -1  -7 -13    0.89    1.10
   1   7  13   -0.28    0.85
   1   7  14    3.92    2.83
  -1  -7 -14    8.75    2.81
  -1  -7 -15   -2.11    1.11
   1   7  15    1.09    3.24
   1   7  16    0.85    2.09
  -1  -7 -16    3.43    2.05
  -1  -7 -17    0.29    0.72
   1   7  17    0.01    2.46
   1   7  18    1.79    2.25
   1   8 -18    1.02    2.02
   1   8 -17    2.76    1.75
   1   8 -16   14.96    4.11
   1   8 -15   44.05    7.07
   1   8 -14    3.54    1.75
   1   8 -14    3.66    2.00
   1   8 -13   24.42    5.04
   1   8 -13   15.18    3.03
   1   8 -12    1.15    0.93
   1   8 -12    0.58    1.09
   1   8 -11    1.72    1.73
   1   8 -11    1.46    1.18
   1   8 -10    0.17    0.54
   1   8 -10    1.89    1.51
   1   8  -9    2.26    1.29
   1   8  -9    3.13    1.24
   1   8  -8   -0.20    0.36
   1   8  -8   -0.26    0.51
   1   8  -7   37.76    5.52
   1   8  -7   29.89    4.12
   1   8  -6    1.46    1.31
   1   8  -6   -2.00    1.36
   1   8  -5   13.54    2.98
   1   8  -5   13.36    3.02
  -1  -8   4    5.87    1.54
   1   8  -4    8.19    2.28
   1   8  -4    8.21    2.57
  -1  -8   3   28.62    3.26
   1   8  -3   28.38    4.54
   1   8  -3   26.25    3.72
   1   8  -2   -0.30    0.97
  -1  -8   2    0.52    0.35
   1   8  -2    1.08    1.08
   1   8  -1   33.49    3.96
   1   8  -1   32.66    5.22
  -1  -8   1   31.13    3.67
   1   8   0   71.31    5.51
  -1  -8   0   67.53    5.77
   1   8   0   69.11    8.27
  -1  -8  -1    0.27    0.29
   1   8   1    1.28    0.91
   1   8   1    1.82    1.61
  -1  -8  -2    4.81    1.67
   1   8   2    4.21    1.30
   1   8   2    3.05    1.91
  -1  -8  -3   20.44    3.31
   1   8   3   21.92    2.80
   1   8   3   17.15    4.61
   1   8   4   13.57    4.28
  -1  -8  -4   11.17    2.51
  -1  -8  -5    0.88    0.68
   1   8   5   -1.23    1.22
   1   8   6   67.05   10.78
  -1  -8  -6   68.50    6.52
  -1  -8  -7    1.43    0.93
   1   8   7    5.61    3.24
  -1  -8  -8    0.50    0.40
   1   8   8    4.89    2.96
  -1  -8  -9   -0.51    0.61
   1   8   9    1.15    2.05
  -1  -8 -10    1.11    0.58
   1   8  10    3.85    3.51
  -1  -8 -11    0.94    1.01
   1   8  11    0.85    2.38
   1   8  12    3.00    2.58
  -1  -8 -12    1.07    0.95
  -1  -8 -13   -1.46    1.17
   1   8  13   -3.24    2.95
  -1  -8 -14    0.93    1.07
   1   8  14    1.87    2.62
  -1  -8 -15    2.83    1.92
   1   8  15    4.35    3.35
   1   8  16    1.61    2.00
   1   9 -16   -1.41    2.07
   1   9 -15   45.99    7.88
   1   9 -14    1.21    2.33
   1   9 -13    1.33    0.72
   1   9 -13    2.45    2.20
   1   9 -12    0.08    0.54
   1   9 -12    2.62    1.57
   1   9 -11   -0.19    0.66
   1   9 -11    1.52    1.07
   1   9 -10    0.96    1.43
   1   9 -10   -1.03    0.94
   1   9  -9   10.36    2.62
   1   9  -9   10.01    3.58
   1   9  -8    1.90    1.38
   1   9  -8    1.10    1.17
   1   9  -7   11.26    3.17
   1   9  -7    8.32    2.37
   1   9  -6    4.24    1.96
   1   9  -6    3.25    1.67
   1   9  -5   -0.77    1.09
   1   9  -5    0.39    0.92
   1   9  -4    1.09    0.86
   1   9  -4    2.87    1.06
  -1  -9   3   10.28    2.16
   1   9  -3    9.27    2.59
   1   9  -3    5.87    2.43
  -1  -9   2    1.58    1.03
   1   9  -2    2.29    0.92
   1   9  -2    0.96    0.74
   1   9  -1    1.90    1.07
  -1  -9   1    2.66    1.23
   1   9  -1    0.96    1.02
   1   9   0   50.43    5.43
   1   9   0   41.97    6.68
  -1  -9   0   41.42    4.64
  -1  -9  -1    3.84    1.59
   1   9   1    0.47    0.60
   1   9   1    1.73    1.97
  -1  -9  -2    0.45    0.32
   1   9   2   -0.90    0.47
  -1  -9  -3    0.85    1.18
   1   9   3    4.93    2.62
   1   9   4    0.60    0.54
  -1  -9  -4    1.02    0.83
  -1  -9  -5   -0.31    0.38
   1   9   5   -0.59    1.12
  -1  -9  -6    8.55    2.52
   1   9   6    8.53    3.37
   1   9   7   -1.11    1.71
  -1  -9  -7    0.09    0.84
  -1  -9  -8   13.23    3.25
   1   9   8   11.03    4.97
  -1  -9  -9    0.53    0.83
   1   9   9    2.95    3.45
  -1  -9 -10    5.01    2.39
   1   9  10    4.76    3.49
  -1  -9 -11    3.79    2.06
   1   9  11    5.39    3.46
  -1  -9 -12    5.28    2.56
   1   9  12    5.31    3.43
   1   9  13    3.59    2.86
  -1  -9 -13    1.18    1.38
   1  10 -14   10.96    3.69
   1  10 -13   12.53    4.44
   1  10 -12    2.55    2.03
   1  10 -12    3.02    1.63
   1  10 -11    2.35    2.17
   1  10 -11    3.31    1.70
   1  10 -10    0.71    0.69
   1  10 -10    0.21    0.86
   1  10  -9    2.08    1.33
   1  10  -9   -0.84    0.70
   1  10  -8    0.04    1.11
   1  10  -8    0.07    0.58
   1  10  -7    1.17    1.13
   1  10  -7    2.06    1.51
   1  10  -6    6.32    1.99
   1  10  -6    6.96    2.82
   1  10  -5    2.66    1.51
   1  10  -5    5.59    2.05
   1  10  -4   13.55    3.30
   1  10  -4   10.28    2.91
   1  10  -3   -2.09    1.36
   1  10  -3    0.00    0.55
   1  10  -2   -0.63    0.68
   1  10  -2    1.56    1.59
   1  10  -1    0.30    0.71
   1  10  -1    3.62    1.82
  -1 -10   0    7.60    2.13
   1  10   0    9.06    3.64
   1  10   1   -0.61    1.68
  -1 -10  -1   -0.49    0.96
  -1 -10  -2    4.22    1.94
   1  10   2    0.24    1.15
  -1 -10  -3   -0.48    0.74
   1  10   3   -0.51    0.97
   1  10   4    0.44    0.70
  -1 -10  -4    0.69    1.16
   1  10   5    2.00    2.09
  -1 -10  -5    0.29    1.30
  -1 -10  -6   -0.35    0.99
   1  10   6   -1.18    1.00
  -1 -10  -7    3.57    1.89
   1  10   7    5.55    3.32
   1  10   8    6.21    3.05
  -1 -10  -8    8.73    2.87
  -1 -10  -9    3.43    1.42
   1  10   9   -0.03    1.65
   1  10  10    1.33    2.17
  -1 -10 -10    1.47    1.49
   1  11 -11    1.53    1.71
   1  11 -11    0.74    1.13
   1  11 -10    5.37    2.89
   1  11 -10    5.09    2.09
   1  11  -9    0.38    0.84
   1  11  -9    1.65    1.70
   1  11  -8    2.97    2.01
   1  11  -8    3.77    2.27
   1  11  -7    2.92    1.11
   1  11  -7    2.20    1.61
   1  11  -6    7.71    2.64
   1  11  -6    5.95    2.49
   1  11  -5   17.41    3.95
   1  11  -5    9.88    3.20
   1  11  -4    4.20    1.90
   1  11  -4    2.39    1.39
   1  11  -3    1.72    1.29
   1  11  -3    0.31    0.72
   1  11  -2    0.63    1.02
   1  11  -1    0.56    1.25
   1  11   0    0.50    0.55
   1  11   1    2.98    2.41
   1  11   2    2.59    1.80
  -1 -11  -2    0.25    0.57
   1  11   3    1.61    1.66
  -1 -11  -3    1.73    1.30
   1  11   4    2.98    2.30
  -1 -11  -4    2.43    1.23
  -1 -11  -5    6.83    2.75
   1  11   5    4.46    2.58
  -1 -11  -6    2.33    1.67
   1  11   6    2.79    3.00
  -1 -11  -7    2.14    1.21
  -1 -11  -8   -0.70    1.02
   1  12 -10   21.81    4.81
   1  12  -9    0.83    1.63
   1  12  -8    2.38    2.13
   1  12  -8    4.95    2.58
   1  12  -7   -1.21    1.40
   1  12  -7    3.14    2.30
   1  12  -6    1.98    1.92
   1  12  -6    1.72    1.64
   1  12  -5    4.05    2.14
   1  12  -4    6.90    2.74
   1  12  -3    1.51    1.73
   1  12  -2    0.62    1.37
   1  12  -1    0.80    1.21
   1  12   0    1.98    1.55
  -2  13  -1    1.40    1.71
  -2  13  -2    1.33    1.21
  -2  13  -3    4.31    2.34
  -2  13  -4    0.65    1.16
   2 -13   7    8.94    4.55
   2 -13   8    1.35    1.82
  -2  12   9    0.71    2.25
  -2  12   8   12.22    3.75
  -2  12   8    7.05    4.07
  -2  12   7    1.41    1.87
  -2  12   7    1.01    1.49
  -2  12   6    1.64    1.87
  -2  12   6    0.51    2.02
  -2  12   5    0.51    0.68
  -2  12   5    2.67    2.58
  -2  12   4    2.94    2.10
  -2  12   4    2.24    2.42
  -2  12   3    1.96    1.77
  -2  12   3    1.72    1.65
  -2  12   2   -0.30    1.11
  -2  12   1   -0.59    0.75
  -2  12   0    1.54    1.37
  -2  12  -1    4.84    2.17
  -2  12  -2   13.51    4.59
  -2  12  -3    2.36    1.47
  -2  12  -4    4.29    2.10
   2 -12   4    1.16    1.25
  -2  12  -5    0.01    0.55
   2 -12   5    0.82    1.97
  -2  12  -6   -0.02    0.50
   2 -12   6    2.02    2.32
   2 -12   7    0.94    1.08
  -2  12  -7    3.38    2.17
  -2  12  -8    1.03    1.39
   2 -12   8    0.93    1.20
  -2  12  -9    3.52    1.81
   2 -12   9    4.56    3.16
   2 -12  10    5.64    3.89
  -2  12 -10    4.68    2.77
   2 -12  11    3.95    3.44
  -2  12 -11    0.65    1.30
  -2  12 -12    0.50    1.11
  -2  11  12    1.98    1.85
  -2  11  11    2.58    2.15
  -2  11  11    1.15    2.44
  -2  11  10    1.46    1.73
  -2  11  10    2.24    2.97
  -2  11   9    4.86    2.85
  -2  11   9   -3.27    2.85
  -2  11   8    2.01    3.06
  -2  11   8    0.14    0.77
  -2  11   7   20.39    4.92
  -2  11   7    7.17    3.57
  -2  11   6   -2.03    0.78
  -2  11   6    1.13    1.34
  -2  11   5    0.37    1.76
  -2  11   5    0.97    1.83
  -2  11   4    6.99    3.61
  -2  11   4    3.07    1.53
  -2  11   3    6.66    3.41
  -2  11   3    3.40    2.02
  -2  11   2    6.04    3.20
  -2  11   2    5.14    1.96
  -2  11   1    2.02    2.19
  -2  11   1   -0.55    1.18
  -2  11   0   18.87    4.15
  -2  11   0   13.09    3.63
  -2  11  -1   -1.51    1.22
   2 -11   1    2.95    2.01
  -2  11  -2    4.36    1.86
   2 -11   2    2.27    1.46
   2 -11   3    0.28    0.51
  -2  11  -3   -0.80    1.04
   2 -11   4   21.62    5.49
  -2  11  -4   18.71    4.07
   2 -11   5    1.17    1.85
  -2  11  -5    2.55    1.59
  -2  11  -6    1.39    1.07
   2 -11   6   -0.92    0.83
   2 -11   7    0.46    2.08
  -2  11  -7    1.30    1.33
   2 -11   8   20.97    6.22
  -2  11  -8   11.84    3.06
   2 -11   9    2.99    2.55
  -2  11  -9    1.85    1.42
  -2  11 -10    1.36    1.17
   2 -11  10    1.12    1.82
   2 -11  11    0.91    1.70
  -2  11 -11    1.22    1.76
   2 -11  12   -1.14    1.94
  -2  11 -12    3.88    2.09
  -2  11 -13    0.73    1.33
   2 -11  13   -0.72    1.09
  -2  11 -14    8.22    2.77
   2 -11  14   12.94    5.71
  -2  11 -15    7.03    2.74
  -2  11 -16   -0.66    1.02
  -2  10  15    3.23    2.21
  -2  10  14    3.40    2.58
  -2  10  13    2.14    1.72
  -2  10  13    0.41    0.91
  -2  10  12   -2.23    2.75
  -2  10  12    1.46    1.93
  -2  10  11    6.45    3.49
  -2  10  11    1.10    1.44
  -2  10  10    1.71    2.07
  -2  10  10   -1.22    1.42
  -2  10   9    2.54    2.16
  -2  10   9   -0.15    1.11
  -2  10   8    2.08    1.80
  -2  10   8   -1.45    0.80
  -2  10   7   14.35    4.05
  -2  10   7    9.24    4.21
  -2  10   6    0.45    1.11
  -2  10   6    4.09    2.97
  -2  10   5   -2.34    1.78
  -2  10   5   -0.77    1.58
  -2  10   4    2.76    2.04
  -2  10   4    3.19    1.87
  -2  10   3   -0.41    0.89
  -2  10   3    3.40    2.28
  -2  10   2   25.64    4.72
  -2  10   2   17.26    4.46
  -2  10   1    0.86    1.69
  -2  10   1    2.39    1.12
   2 -10  -1   -1.05    1.15
  -2  10   0   45.86    6.90
  -2  10   0   53.75    6.49
   2 -10   0   52.62    7.01
  -2  10  -1   22.37    4.42
  -2  10  -1   32.21    5.02
   2 -10   1   29.99    5.27
   2 -10   2    0.56    1.20
  -2  10  -2    0.22    0.90
  -2  10  -2    0.13    0.88
   2 -10   3   11.40    3.45
  -2  10  -3    9.14    2.41
   2 -10   4    0.10    0.86
  -2  10  -4    1.48    1.16
  -2  10  -5    2.87    1.45
   2 -10   5    4.22    2.16
   2 -10   6   15.80    4.40
  -2  10  -6   14.55    3.37
   2 -10   7    5.95    3.09
  -2  10  -7    0.50    0.41
  -2  10  -8    2.24    1.51
   2 -10   8    3.01    1.92
  -2  10  -9    2.27    1.65
   2 -10   9    4.66    2.43
   2 -10  10   -1.16    2.04
  -2  10 -10    2.22    1.36
  -2  10 -11    1.44    0.84
   2 -10  11    4.59    2.78
  -2  10 -12    2.14    1.70
   2 -10  12    0.88    1.26
   2 -10  13    5.47    3.13
  -2  10 -13    2.26    1.65
   2 -10  14    5.55    4.12
  -2  10 -14   -0.28    0.44
  -2  10 -15   -0.01    0.89
   2 -10  15    1.42    2.55
   2 -10  16   16.61    6.38
  -2  10 -16   27.03    5.03
  -2  10 -17    0.77    1.22
  -2   9  16    1.76    1.65
  -2   9  15    5.92    4.17
  -2   9  15    1.36    0.61
  -2   9  14    3.27    2.46
  -2   9  14    1.17    1.56
  -2   9  13    1.60    1.42
  -2   9  13    3.10    2.05
  -2   9  12   -1.17    2.33
  -2   9  12    1.62    1.48
  -2   9  11    1.69    1.59
  -2   9  11    3.84    2.94
  -2   9  10    0.11    1.66
  -2   9  10   -0.15    0.80
  -2   9   9    0.04    0.88
  -2   9   9    3.10    2.40
  -2   9   8    9.38    3.77
  -2   9   8   10.79    3.54
  -2   9   7    3.68    2.29
  -2   9   7    6.11    2.85
  -2   9   6    2.29    1.68
  -2   9   5   11.89    3.43
  -2   9   5    8.47    3.42
  -2   9   4   13.93    3.41
  -2   9   4    7.34    3.36
  -2   9   3   -1.03    0.75
  -2   9   3    0.98    1.57
   2  -9  -3    0.33    0.79
   2  -9  -2    1.22    0.88
  -2   9   2    0.19    0.86
  -2   9   2    1.73    1.85
   2  -9  -1    1.25    1.36
  -2   9   1    2.43    1.59
  -2   9   1    3.07    1.29
   2  -9   0   25.78    4.54
  -2   9   0   22.64    4.36
  -2   9   0   29.19    4.44
   2  -9   1    1.53    1.66
  -2   9  -1   -0.43    0.93
  -2   9  -1   -0.09    0.54
  -2   9  -2    0.59    0.68
   2  -9   2   -0.69    1.32
  -2   9  -2    0.16    1.27
   2  -9   3    6.51    2.34
  -2   9  -3    7.30    2.05
  -2   9  -3    5.56    1.97
   2  -9   4    2.48    2.20
  -2   9  -4    4.44    1.73
  -2   9  -4    4.11    1.61
  -2   9  -5    1.47    0.98
  -2   9  -6    4.22    1.82
  -2   9  -7    1.46    0.96
  -2   9  -8   -0.51    1.04
  -2   9  -9    4.40    1.58
  -2   9 -10   10.95    2.82
   2  -9  11   22.22    5.97
  -2   9 -11   24.88    4.15
  -2   9 -12    0.70    1.03
   2  -9  12    3.38    2.84
   2  -9  13    6.84    3.68
  -2   9 -13    4.02    1.74
  -2   9 -14   -0.13    0.32
   2  -9  14    3.72    3.26
   2  -9  15    6.30    4.13
  -2   9 -15    0.96    1.09
  -2   9 -16    1.32    1.30
   2  -9  16    1.86    2.92
   2  -9  17   -2.13    2.26
  -2   9 -17    1.02    0.98
  -2   9 -18    1.67    1.32
  -2   8  17    0.91    2.79
  -2   8  16    4.99    3.65
  -2   8  16   -0.63    1.18
  -2   8  15    3.34    2.83
  -2   8  15    1.08    1.43
  -2   8  14    1.93    1.50
  -2   8  14    3.75    2.53
  -2   8  13    4.29    2.65
  -2   8  13   -0.13    1.06
  -2   8  12    8.11    3.13
  -2   8  12   27.23    5.76
  -2   8  11    2.16    2.25
  -2   8  11    8.73    3.40
  -2   8  10    1.52    1.77
  -2   8   9    5.76    2.56
  -2   8   8    9.78    2.94
  -2   8   7   -0.10    1.06
  -2   8   6    1.95    1.34
  -2   8   5    9.13    2.80
   2  -8  -4    4.46    1.67
  -2   8   4    9.22    2.72
   2  -8  -3    1.76    1.13
  -2   8   3    1.26    0.96
   2  -8  -2    0.15    0.77
  -2   8   2    0.26    0.66
  -2   8   2    1.51    1.64
  -2   8   1   10.75    2.65
   2  -8  -1    8.44    2.54
  -2   8   1   10.84    3.20
  -2   8   0   15.57    3.63
   2  -8   0   14.56    3.24
  -2   8   0   19.43    3.49
  -2   8  -1    3.32    1.65
  -2   8  -1    5.16    1.76
  -2   8  -2   30.09    4.26
  -2   8  -2   36.96    4.55
   2  -8   2   36.51    5.34
  -2   8  -3   16.01    2.90
  -2   8  -3   18.56    3.08
  -2   8  -4   12.32    2.31
  -2   8  -4   14.74    2.73
  -2   8  -5   21.64    3.37
  -2   8  -5   19.42    2.44
  -2   8  -6   -0.64    0.60
  -2   8  -7    0.24    0.27
  -2   8  -8    0.47    0.51
  -2   8  -9    7.80    2.36
  -2   8 -10    4.04    1.61
  -2   8 -11   19.64    3.47
   2  -8  12    3.75    2.05
  -2   8 -12    2.24    1.44
  -2   8 -13    0.55    1.14
   2  -8  13    3.90    2.83
   2  -8  14   -0.36    0.72
  -2   8 -14    0.21    0.53
  -2   8 -15    3.12    1.36
   2  -8  15    2.95    2.72
  -2   8 -16    1.40    1.38
   2  -8  16    5.35    3.65
  -2   8 -17    1.61    1.13
   2  -8  17    5.63    3.23
  -2   8 -18    2.99    2.11
   2  -8  18    0.07    1.46
   2  -8  19    6.22    4.10
  -2   8 -19    0.69    0.71
  -2   7  18    6.07    3.65
  -2   7  17   -1.22    1.21
  -2   7  16    3.39    2.45
  -2   7  16    3.19    2.23
  -2   7  15    3.54    2.65
  -2   7  15   -0.86    1.92
  -2   7  14    0.87    2.10
  -2   7  14    0.01    1.36
  -2   7  13   -0.92    1.02
  -2   7  13    3.10    2.29
  -2   7  12    0.37    1.05
  -2   7  12    0.87    1.42
  -2   7  11   11.39    3.58
  -2   7  10   73.06    8.57
  -2   7   9    7.31    2.67
  -2   7   8    7.16    2.58
  -2   7   7   -0.36    0.77
  -2   7   6    1.73    1.50
   2  -7  -5    5.69    1.48
  -2   7   5   10.73    2.95
  -2   7   4    2.20    1.51
   2  -7  -4   -0.23    0.74
  -2   7   3    4.75    1.93
   2  -7  -3    2.96    1.13
  -2   7   2   12.66    3.54
  -2   7   2   11.61    2.62
   2  -7  -2    6.00    2.06
  -2   7   1   10.04    2.77
  -2   7   1   14.52    2.73
   2  -7  -1    9.47    2.61
  -2   7   0    7.59    2.35
   2  -7   0    8.70    2.36
  -2   7   0    8.38    2.09
   2  -7   1    8.02    2.58
  -2   7  -1    6.21    1.94
  -2   7  -1    6.55    1.76
  -2   7  -2    3.68    1.25
  -2   7  -2    3.21    1.33
   2  -7   2    5.82    2.12
  -2   7  -3   15.25    2.56
  -2   7  -3   12.65    2.38
  -2   7  -4    7.38    1.92
  -2   7  -4    6.33    1.56
  -2   7  -5    7.94    2.01
  -2   7  -5    7.46    1.31
  -2   7  -6    2.40    0.53
  -2   7  -6    1.65    1.11
  -2   7  -6    0.54    0.50
  -2   7  -7    7.55    2.28
  -2   7  -7    7.22    1.92
  -2   7  -8    8.03    1.93
  -2   7  -9    0.93    1.04
  -2   7 -10    7.75    1.99
  -2   7 -11  260.98   11.79
  -2   7 -12   81.00    6.65
   2  -7  12   78.39   10.12
  -2   7 -13   47.42    5.19
   2  -7  13   40.13    7.55
   2  -7  14   12.29    4.34
  -2   7 -14    7.98    2.11
   2  -7  15    5.38    3.23
  -2   7 -15    2.05    1.18
  -2   7 -16    2.10    1.41
   2  -7  16    4.60    3.14
  -2   7 -17    1.11    1.12
   2  -7  17    0.47    1.94
   2  -7  18    6.62    3.19
  -2   7 -18    0.70    0.82
   2  -7  19    5.08    3.51
  -2   7 -19    1.41    1.09
   2  -7  20   -0.48    2.10
  -2   6  20   -0.33    1.00
  -2   6  19    2.12    2.66
  -2   6  18    1.09    2.20
  -2   6  17   -0.87    2.09
  -2   6  16    0.43    1.21
  -2   6  16    3.77    2.48
  -2   6  15    2.24    1.80
  -2   6  15    2.59    1.75
  -2   6  14    1.66    1.74
  -2   6  14    5.96    2.75
  -2   6  13    0.52    0.64
  -2   6  13   -0.44    1.44
  -2   6  12    5.70    2.78
  -2   6  12    2.30    1.48
  -2   6  11   25.34    5.19
  -2   6  10    1.59    1.83
  -2   6   9   19.03    4.24
  -2   6   8    3.27    1.81
  -2   6   7    8.72    2.61
  -2   6   6    4.42    1.67
   2  -6  -5    5.35    1.52
   2  -6  -5    8.86    1.01
  -2   6   5   10.37    2.62
   2  -6  -4    2.20    0.96
  -2   6   4    1.32    0.92
  -2   6   3  270.19   12.12
   2  -6  -3  232.82    9.63
  -2   6   2    9.56    2.17
  -2   6   2    7.80    2.37
   2  -6  -2    8.46    1.94
  -2   6   1   25.33    4.02
   2  -6  -1   23.41    3.29
  -2   6   1   20.47    3.02
   2  -6   0    0.52    0.65
  -2   6   0    2.43    1.09
  -2   6   0    0.63    0.83
  -2   6  -1    1.36    0.95
  -2   6  -1    1.19    0.84
   2  -6   1    2.07    1.06
  -2   6  -2    1.91    0.77
  -2   6  -2    1.28    0.70
   2  -6   2    1.49    1.32
  -2   6  -3   37.89    3.49
  -2   6  -3   40.33    3.80
  -2   6  -4    2.53    0.94
  -2   6  -4    1.90    0.52
  -2   6  -4    2.57    0.72
  -2   6  -5    2.47    0.68
  -2   6  -5    2.03    0.82
  -2   6  -5    2.17    0.46
  -2   6  -6    4.33    1.38
  -2   6  -6    3.95    0.47
  -2   6  -6    5.85    0.72
  -2   6  -7    6.29    1.60
  -2   6  -8   31.46    3.62
  -2   6  -9    7.73    1.92
  -2   6 -10   22.83    3.17
  -2   6 -11   24.00    3.37
  -2   6 -12   86.73    6.59
   2  -6  12   84.90    9.80
  -2   6 -13    1.35    0.35
   2  -6  13    1.63    1.85
  -2   6 -14   10.16    2.41
   2  -6  14    7.63    3.25
  -2   6 -15   -0.53    0.76
   2  -6  15    0.91    1.10
  -2   6 -16    4.51    1.70
   2  -6  16    5.04    2.94
  -2   6 -17    1.38    1.16
   2  -6  17    2.34    2.74
  -2   6 -18    1.75    1.07
   2  -6  18    3.18    2.53
   2  -6  19    2.75    1.92
  -2   6 -19    0.17    0.70
  -2   6 -20    0.45    0.35
   2  -6  20    2.65    3.08
   2  -6  21    1.42    2.27
   2  -6  22    1.74    1.74
  -2   5  21   -0.90    1.72
  -2   5  20    1.36    1.84
  -2   5  19    0.64    0.76
  -2   5  18   13.12    4.68
  -2   5  17   -0.39    1.10
  -2   5  16    1.34    1.68
  -2   5  16    1.36    1.07
  -2   5  15    0.36    1.08
  -2   5  15    1.04    1.68
  -2   5  14    0.73    1.02
  -2   5  14    1.77    1.79
  -2   5  13   17.05    4.77
  -2   5  13   17.15    4.33
  -2   5  12   39.84    6.43
  -2   5  12   41.16    7.08
  -2   5  11   65.44    8.22
  -2   5  11   57.04    7.99
  -2   5  10   79.74    8.45
  -2   5   9  100.96    9.42
  -2   5   8   13.30    3.35
  -2   5   7   40.13    5.32
  -2   5   6    0.78    0.63
   2  -5  -5    3.00    0.52
   2  -5  -5    2.69    0.84
  -2   5   5    2.99    1.30
   2  -5  -4    0.32    0.21
  -2   5   4    0.64    0.53
  -2   5   3  221.32    9.79
   2  -5  -3  204.57    8.64
   2  -5  -3  201.01    5.52
  -2   5   3  192.32   11.01
   2  -5  -2    3.23    1.06
  -2   5   2    3.94    1.20
  -2   5   2    2.28    1.21
   2  -5  -2    2.92    0.72
  -2   5   1    4.98    1.71
   2  -5  -1    6.27    1.55
  -2   5   1    6.46    1.51
   2  -5   0   -0.16    0.62
  -2   5   0   -0.06    0.43
  -2   5   0    0.90    0.83
  -2   5  -1    5.09    1.28
   2  -5   1    4.73    1.56
  -2   5  -1    4.30    1.37
   2  -5   2    4.59    1.63
  -2   5  -2    7.50    1.57
  -2   5  -2    6.48    1.35
   2  -5   3   37.61    4.80
  -2   5  -3   37.27    2.35
  -2   5  -3   37.07    3.01
  -2   5  -3   37.87    3.34
  -2   5  -4    4.37    0.92
  -2   5  -4    4.53    1.17
   2  -5   4    4.43    1.78
  -2   5  -5    2.72    0.48
  -2   5  -5    3.65    0.62
  -2   5  -5    3.39    0.99
  -2   5  -6   22.88    1.02
  -2   5  -6   24.01    1.04
  -2   5  -7    4.21    1.22
  -2   5  -8   23.50    2.92
  -2   5  -9    0.52    0.68
  -2   5 -10    2.35    0.99
   2  -5  10    0.01    1.23
  -2   5 -11    4.00    1.37
   2  -5  11    3.63    2.28
  -2   5 -12  155.09    8.38
   2  -5  12  163.30   13.17
   2  -5  13    7.82    3.12
  -2   5 -13    5.49    1.58
  -2   5 -14   21.83    3.40
   2  -5  14   20.62    4.86
   2  -5  15    1.25    1.60
  -2   5 -15    1.19    0.85
  -2   5 -16    3.22    1.46
   2  -5  16    5.73    2.34
   2  -5  17    1.42    1.94
  -2   5 -17    2.30    1.37
  -2   5 -18    4.51    1.65
   2  -5  18   -1.27    1.90
   2  -5  19    1.65    1.41
  -2   5 -19    1.34    0.92
  -2   5 -20   14.45    3.08
   2  -5  20   12.59    5.35
   2  -5  21    3.97    2.95
   2  -5  22    6.53    3.76
   2  -5  23    0.35    1.08
  -2   4  22   -0.97    2.01
  -2   4  21    2.56    2.89
  -2   4  20    1.41    1.65
  -2   4  19    3.45    2.49
  -2   4  18    1.05    1.93
  -2   4  17    0.56    1.43
  -2   4  16    1.15    0.71
  -2   4  16    2.69    2.19
  -2   4  15    1.26    1.88
  -2   4  15    2.99    2.44
  -2   4  14    1.45    1.96
  -2   4  14    1.87    2.24
  -2   4  13    1.32    1.58
  -2   4  13   -0.71    0.90
  -2   4  12    4.19    2.29
  -2   4  12    2.89    1.67
  -2   4  11   28.28    5.39
  -2   4  11   25.67    4.70
  -2   4  10    4.05    1.98
  -2   4  10   14.00    3.64
  -2   4   9  100.53    8.72
  -2   4   9   90.46    8.96
  -2   4   8    0.92    1.78
  -2   4   8    1.32    1.47
  -2   4   7   51.73    5.80
  -2   4   7   52.68    6.19
   2  -4  -6    8.51    0.76
   2  -4  -6    9.60    0.77
  -2   4   6   11.94    2.63
  -2   4   6   11.99    2.86
  -2   4   5   19.78    3.04
  -2   4   5   20.66    3.83
   2  -4  -5   18.63    1.31
   2  -4  -5   15.26    1.63
   2  -4  -4   -0.24    0.51
  -2   4   4    0.02    0.56
   2  -4  -3   12.69    1.35
   2  -4  -3   11.01    1.88
  -2   4   3   11.33    2.60
  -2   4   3   10.35    1.94
  -2   4   2    0.59    0.51
   2  -4  -2    0.39    0.62
   2  -4  -2   -0.12    0.36
  -2   4   2    0.38    0.32
  -2   4   1  721.90   17.33
  -2   4   1  702.19   13.24
   2  -4  -1  727.70   16.55
   2  -4  -1  756.68   11.85
  -2   4   0   24.25    2.98
  -2   4   0   24.88    2.43
   2  -4   0   30.50    3.46
  -2   4  -1   -0.13    0.21
   2  -4   1    0.09    0.46
  -2   4  -1    0.68    0.28
  -2   4  -1    0.91    0.51
   2  -4   2  143.95    8.18
  -2   4  -2  136.41    5.61
  -2   4  -2  138.02    4.54
  -2   4  -2  138.86    5.59
   2  -4   3    3.90    1.33
  -2   4  -3    3.21    0.83
  -2   4  -3    3.96    0.79
   2  -4   4   14.85    2.75
  -2   4  -4   14.06    1.83
  -2   4  -4   15.59    1.30
  -2   4  -5   -0.31    0.49
   2  -4   5    0.09    0.25
  -2   4  -5    0.21    0.16
   2  -4   5   -0.76    0.49
   2  -4   6   11.33    2.52
  -2   4  -6   12.30    0.82
  -2   4  -6   12.19    1.89
   2  -4   6   11.51    1.17
   2  -4   7    1.29    0.42
   2  -4   7   -0.62    0.94
  -2   4  -7    0.03    0.11
  -2   4  -7   -0.01    0.44
   2  -4   8   13.56    1.09
   2  -4   8   16.16    3.21
  -2   4  -8   15.20    0.88
  -2   4  -8   13.98    2.10
  -2   4  -9    0.35    0.49
   2  -4   9    1.55    0.40
   2  -4   9    0.81    1.14
  -2   4  -9    1.00    0.25
  -2   4 -10   -0.03    0.55
  -2   4 -10    0.28    0.19
   2  -4  10    0.34    0.23
   2  -4  10    0.39    0.40
  -2   4 -11    1.74    0.93
   2  -4  11    2.67    1.67
  -2   4 -12    1.03    0.74
   2  -4  12    4.80    2.45
  -2   4 -13    1.09    0.79
   2  -4  13    2.10    1.07
   2  -4  14   18.57    4.23
  -2   4 -14   17.98    2.91
  -2   4 -15    0.73    0.62
   2  -4  15   -0.22    1.46
   2  -4  16    0.09    1.67
  -2   4 -16   -0.63    0.57
  -2   4 -17    1.90    1.13
   2  -4  17   -2.67    2.18
   2  -4  18    3.97    2.87
  -2   4 -18    1.22    0.31
  -2   4 -19    0.74    0.66
   2  -4  19    0.63    2.20
  -2   4 -20    9.12    2.56
   2  -4  20    9.07    4.31
   2  -4  21    2.14    3.40
   2  -4  22    0.91    2.86
  -2   3  22   14.32    5.01
  -2   3  21    3.24    2.42
  -2   3  20    5.49    3.30
  -2   3  19   -1.49    1.67
  -2   3  18   -0.35    1.18
  -2   3  17    3.40    2.03
  -2   3  16    1.82    1.82
  -2   3  16    0.65    1.32
  -2   3  15    3.07    1.31
  -2   3  15    1.39    1.03
  -2   3  14    4.21    2.62
  -2   3  14    1.93    1.71
  -2   3  13    4.36    2.19
  -2   3  13    7.35    2.66
   2  -3 -12    3.85    0.86
  -2   3  12    3.30    2.00
  -2   3  12    2.21    1.59
   2  -3 -11   19.89    1.66
  -2   3  11   16.56    3.93
  -2   3  11   18.00    4.17
  -2   3  11   16.14    2.25
   2  -3 -10    4.57    0.78
  -2   3  10    3.27    1.10
  -2   3  10    1.01    1.08
  -2   3  10    2.55    1.55
  -2   3   9   35.72    5.22
  -2   3   9   32.59    3.22
   2  -3  -9   44.25    2.04
  -2   3   9   44.55    5.90
   2  -3  -8    7.84    0.92
  -2   3   8   11.16    2.86
  -2   3   8   11.35    3.19
  -2   3   8   10.12    1.91
  -2   3   7   74.97    4.94
  -2   3   7   85.15    7.40
   2  -3  -7   78.30    2.74
  -2   3   7   80.37    6.48
   2  -3  -6    0.14    0.12
  -2   3   6    0.35    0.54
  -2   3   6    1.63    1.45
  -2   3   6    0.87    0.69
  -2   3   5    2.25    0.98
  -2   3   5    2.06    1.05
  -2   3   5    2.32    1.02
   2  -3  -5    3.03    0.70
  -2   3   4    0.70    1.00
   2  -3  -4    0.29    0.41
  -2   3   4    0.06    0.31
  -2   3   4    0.44    0.63
  -2   3   3    1.05    1.03
   2  -3  -3   -0.20    0.43
   2  -3  -3    0.24    0.52
  -2   3   3    0.28    0.28
  -2   3   3    0.14    0.17
   2  -3  -2  210.35    7.64
   2  -3  -2  240.40    9.19
  -2   3   2  240.51    6.62
  -2   3   2  229.03    9.26
  -2   3   1   75.55    4.67
  -2   3   1   80.53    5.13
  -2   3   1   82.21    3.69
   2  -3  -1   81.16    5.30
   2  -3   0    5.44    1.56
  -2   3   0    4.29    0.85
   2  -3   0    5.54    1.37
  -2   3   0    4.37    1.13
  -2   3   0    4.69    0.99
  -2   3  -1   20.18    2.09
   2  -3   1   20.87    2.23
   2  -3   1   22.61    2.93
  -2   3  -1   17.77    1.74
  -2   3  -1   19.51    2.55
  -2   3  -2  223.80    5.82
   2  -3   2  230.74    9.77
   2  -3   2  213.66    6.53
  -2   3  -2  219.06    6.28
   2  -3   3    1.23    0.62
  -2   3  -3    0.85    0.51
   2  -3   3    0.23    0.25
  -2   3  -3    0.13    0.10
   2  -3   4   12.87    1.32
  -2   3  -4   12.25    1.05
   2  -3   4   12.41    2.45
  -2   3  -4   11.42    1.60
  -2   3  -5   11.55    0.95
   2  -3   5   12.77    2.52
   2  -3   5   11.07    1.12
  -2   3  -5   12.76    1.71
   2  -3   6   55.75    2.47
  -2   3  -6   56.80    3.77
   2  -3   6   56.46    5.59
  -2   3  -6   59.44    2.22
  -2   3  -7    3.43    0.58
  -2   3  -7    2.86    0.98
   2  -3   7    3.64    0.67
   2  -3   7    3.86    1.42
  -2   3  -8    2.24    0.88
   2  -3   8    2.42    0.57
  -2   3  -8    2.35    0.51
   2  -3   8    0.82    0.82
  -2   3  -9   24.74    2.89
   2  -3   9   19.45    3.58
   2  -3   9   25.23    1.82
  -2   3  -9   23.16    1.67
  -2   3 -10   33.04    3.41
  -2   3 -10   31.91    2.12
   2  -3  10   36.11    2.34
   2  -3  10   39.97    5.58
  -2   3 -11    0.82    0.55
  -2   3 -11    1.44    0.61
  -2   3 -12   -0.51    0.41
   2  -3  12   -1.04    1.32
  -2   3 -12    0.46    0.25
  -2   3 -13   36.73    2.88
  -2   3 -13   31.28    3.57
   2  -3  13   35.66    5.81
  -2   3 -14   26.75    2.58
   2  -3  14   22.10    4.79
  -2   3 -14   19.97    2.98
  -2   3 -15   83.80    4.93
  -2   3 -15   73.37    6.11
   2  -3  15   80.13    9.46
   2  -3  16    4.54    2.48
  -2   3 -16    2.93    1.31
  -2   3 -17    5.31    1.75
   2  -3  17    9.18    3.66
   2  -3  18    0.22    1.22
  -2   3 -18    1.06    1.13
   2  -3  19    3.79    2.85
  -2   3 -19    0.72    0.83
   2  -3  20    2.17    2.55
  -2   3 -20    0.49    0.87
   2  -3  21    4.71    3.60
  -2   2  21    1.10    1.06
  -2   2  20    2.32    2.22
  -2   2  19   -0.85    1.46
  -2   2  18    1.53    1.57
  -2   2  17    6.23    3.29
  -2   2  16    1.11    0.93
  -2   2  16    2.32    1.98
   2  -2 -15    4.62    1.24
  -2   2  15    3.75    2.21
  -2   2  15    3.91    2.46
  -2   2  14    3.03    1.56
  -2   2  14    2.70    1.73
   2  -2 -14    1.61    0.73
  -2   2  13   73.46    7.98
   2  -2 -13   86.26    4.72
   2  -2 -12    9.34    1.49
  -2   2  12    4.80    2.35
  -2   2  12    8.29    2.88
  -2   2  11   -1.32    1.26
   2  -2 -11   -0.42    0.31
   2  -2 -10    9.76    1.33
  -2   2  10    9.55    2.87
  -2   2  10   10.33    2.76
   2  -2  -9    3.32    0.79
  -2   2   9    3.75    1.93
  -2   2   9    1.77    0.78
  -2   2   9    1.16    1.15
  -2   2   8  279.88   12.93
   2  -2  -8  291.01    6.79
  -2   2   8  265.72    8.84
   2  -2  -7   63.71    3.12
  -2   2   7   48.31    3.85
   2  -2  -7   51.88    6.23
  -2   2   7   53.44    4.78
  -2   2   7   54.25    5.51
   2  -2  -6    6.89    1.06
  -2   2   6    6.41    1.34
   2  -2  -6    5.98    2.44
  -2   2   6    6.61    1.89
  -2   2   6    7.20    1.58
   2  -2  -5    3.99    1.43
  -2   2   5    5.63    1.50
  -2   2   5    2.50    0.95
  -2   2   5    4.39    1.06
   2  -2  -5    5.18    0.96
  -2   2   4   19.35    1.84
   2  -2  -4   20.08    2.08
   2  -2  -4   14.69    2.48
  -2   2   4   20.81    2.83
  -2   2   4   18.66    2.72
  -2   2   3    8.70    1.81
  -2   2   3   10.57    2.11
   2  -2  -3    8.31    1.37
  -2   2   3    7.80    0.99
   2  -2  -3    8.15    1.52
   2  -2  -2   30.59    3.39
  -2   2   2   25.91    3.10
  -2   2   2   26.43    1.68
   2  -2  -2   23.71    2.61
  -2   2   2   20.66    2.55
   2  -2  -2   25.01    1.88
   2  -2  -1  115.94    3.57
   2  -2  -1  118.01    5.41
  -2   2   1  116.21    5.23
  -2   2   1  123.89    3.68
  -2   2   1  123.75    6.63
  -2   2   0 9999.00   59.06
   2  -2   1  259.07    6.59
  -2   2  -1  255.88    5.89
   2  -2   1  264.17   10.13
   2  -2   1  251.24    5.61
  -2   2  -1  260.66    9.57
  -2   2  -1  266.71    6.22
   2  -2   2  195.65    8.95
   2  -2   2  196.27    5.16
  -2   2  -2  211.95    5.01
   2  -2   2  197.56    5.30
  -2   2  -2  189.92    5.38
  -2   2  -2  198.64    8.36
   2  -2   3   18.15    1.47
   2  -2   3   19.25    3.02
  -2   2  -3   18.06    1.39
  -2   2  -3   17.39    1.74
   2  -2   4   40.48    4.30
  -2   2  -4   41.21    1.97
   2  -2   4   46.77    2.45
  -2   2  -4   43.46    2.98
  -2   2  -5    3.13    0.57
   2  -2   5    1.73    0.64
   2  -2   5    3.95    0.70
  -2   2  -5    2.91    0.76
  -2   2  -6    5.37    0.77
   2  -2   6    6.82    0.93
   2  -2   6    5.63    1.58
  -2   2  -6    5.76    1.14
  -2   2  -7  146.62    6.34
   2  -2   7  157.21    9.39
  -2   2  -7  156.21    4.60
   2  -2   7  162.08    4.64
  -2   2  -8  188.91    7.41
  -2   2  -8  185.59    5.24
   2  -2   8  196.86   10.97
  -2   2  -9   28.43    2.95
   2  -2   9   26.36    4.10
  -2   2  -9   25.73    2.04
  -2   2 -10    4.43    1.18
  -2   2 -10    5.80    1.08
   2  -2  10    3.50    1.44
   2  -2  11    0.97    0.54
  -2   2 -11    2.10    1.15
  -2   2 -11    0.81    0.46
  -2   2 -12    0.74    0.81
  -2   2 -12    1.55    0.70
   2  -2  12    2.54    1.68
  -2   2 -13   61.18    4.20
   2  -2  13   57.42    7.27
  -2   2 -13   41.49    4.34
  -2   2 -14   -0.23    0.24
  -2   2 -14   -0.24    0.40
   2  -2  14    0.32    1.00
  -2   2 -15   13.23    2.64
  -2   2 -15   17.83    2.54
   2  -2  15   21.17    5.02
  -2   2 -16    2.48    1.28
   2  -2  16    3.21    1.98
  -2   2 -16   -0.07    0.41
   2  -2  17   10.43    3.93
  -2   2 -17   16.51    2.61
  -2   2 -17    9.89    2.56
   2  -2  18    0.71    0.57
  -2   2 -18    1.56    1.43
   2  -2  19    1.08    1.99
   2  -2  20    3.33    3.35
   2  -2  20    4.16    2.99
   2  -2  21    0.59    1.63
  -2   1  20    0.63    1.65
  -2   1  19   -1.30    1.37
  -2   1  18   -2.12    1.74
   2  -1 -17    1.60    0.80
  -2   1  17    3.89    1.95
  -2   1  16   16.82    4.30
   2  -1 -16   19.29    2.83
  -2   1  15   82.08    8.77
   2  -1 -15   86.98    5.71
   2  -1 -14   51.86    4.29
  -2   1  14   39.21    5.76
  -2   1  13   20.56    4.07
   2  -1 -13   30.04    3.23
  -2   1  12    2.49    1.66
  -2   1  12    0.58    0.86
   2  -1 -12    4.29    1.16
   2  -1 -11    3.15    0.90
  -2   1  11    3.87    1.69
  -2   1  11    2.28    1.34
  -2   1  10   31.94    2.43
  -2   1  10   25.10    4.02
   2  -1 -10   26.19    2.54
  -2   1   9   18.49    3.05
   2  -1  -9   24.52    2.37
  -2   1   9   21.79    3.54
  -2   1   9   28.28    2.08
  -2   1   8   33.07    4.14
  -2   1   8   33.95    2.04
   2  -1  -8   30.17    2.56
  -2   1   8   24.82    3.05
   2  -1  -7   18.43    1.95
  -2   1   7   14.10    1.94
  -2   1   7   19.02    2.92
  -2   1   6  254.56   10.27
  -2   1   6  245.08    6.98
   2  -1  -6  266.91    7.30
  -2   1   6  245.16    8.39
  -2   1   5    7.12    1.68
   2  -1  -5    9.17    1.38
  -2   1   5    6.38    1.36
  -2   1   5    7.23    0.81
  -2   1   4    0.75    0.66
   2  -1  -4    0.01    0.35
  -2   1   4    0.82    0.19
  -2   1   4    1.12    0.24
  -2   1   3   32.08    1.17
   2  -1  -3   33.18    2.82
   2  -1  -3   31.03    2.89
  -2   1   3   30.14    2.76
  -2   1   3   30.60    3.24
   2  -1  -2  313.98    8.42
   2  -1  -2  352.75   10.15
  -2   1   2  349.91   11.42
  -2   1   2  317.00    8.23
  -2   1   2  321.96    4.34
   2  -1  -1   27.71    1.40
  -2   1   1   28.76    3.54
   2  -1  -1   30.86    3.29
   2  -1  -1   26.91    2.23
  -2   1   1   29.13    2.21
  -2   1   1   29.10    1.51
   2  -1   0  547.27   14.83
  -2   1   0  510.22    7.15
  -2   1   0  558.51   15.22
  -2   1   0  497.85    8.20
   2  -1   0  468.99    8.44
   2  -1   0  481.61    6.84
   2  -1   1   22.44    3.13
  -2   1  -1   24.28    1.76
   2  -1   1   22.26    1.73
  -2   1  -1   22.78    3.02
  -2   1  -1   27.84    1.88
   2  -1   1   22.52    1.65
   2  -1   2  502.50   14.67
  -2   1  -2  478.68    7.29
  -2   1  -2  470.87    8.59
   2  -1   2  490.50    8.62
   2  -1   3   19.09    2.92
  -2   1  -3   18.83    1.84
  -2   1  -3   23.08    2.87
  -2   1  -3   19.28    1.42
   2  -1   3   21.93    1.96
   2  -1   3   22.89    1.63
  -2   1  -4    6.92    1.17
   2  -1   4   10.13    2.42
  -2   1  -4    7.58    0.95
   2  -1   4    9.17    1.08
   2  -1   5   -0.50    0.75
  -2   1  -5    0.02    0.12
   2  -1   5    0.32    0.15
  -2   1  -6    3.59    0.72
   2  -1   6    4.26    1.61
  -2   1  -6    2.77    0.79
  -2   1  -7   46.01    2.76
   2  -1   7   48.68    5.21
  -2   1  -7   43.09    3.40
  -2   1  -8   86.37    5.26
   2  -1   8   92.80    7.54
  -2   1  -8   95.64    4.26
  -2   1  -9  105.99    5.91
   2  -1   9  103.20    8.00
  -2   1  -9   98.08    4.48
   2  -1  10   -0.03    0.87
  -2   1 -10   -0.09    0.57
  -2   1 -10    0.89    0.47
  -2   1 -11   16.63    2.63
  -2   1 -11   18.20    2.13
   2  -1  11   19.85    3.82
  -2   1 -12    0.63    0.46
  -2   1 -12    1.06    1.03
  -2   1 -13    2.12    0.81
   2  -1  13    3.86    1.83
  -2   1 -13    3.45    1.41
  -2   1 -14    2.91    1.10
   2  -1  14    3.32    1.87
  -2   1 -14    3.34    1.36
   2  -1  15    1.59    1.30
  -2   1 -15    1.96    1.18
  -2   1 -15    1.15    0.68
  -2   1 -16    2.36    0.97
   2  -1  16   -0.57    1.39
   2  -1  17    4.45    2.37
  -2   1 -17    1.30    0.74
   2  -1  17    3.11    2.97
   2  -1  18    4.79    3.51
   2  -1  18    1.56    1.81
  -2   1 -18    3.11    1.51
   2  -1  19    0.47    2.08
   2  -1  20    1.25    2.28
   2  -1  21    1.86    2.42
  -2   0  19    9.42    3.59
   2   0 -18    1.79    0.93
  -2   0  18    2.36    1.81
   2   0 -17    1.03    0.91
  -2   0  17   -0.56    0.57
   2   0 -16   -0.70    0.65
  -2   0  16   -0.48    0.65
   2   0 -15    2.07    1.16
  -2   0  15    0.10    1.54
  -2   0  15    0.30    1.07
   2   0 -14    4.83    1.57
  -2   0  14    3.09    1.66
  -2   0  14    3.97    1.77
  -2   0  13    8.92    2.68
  -2   0  13   10.87    2.78
   2   0 -12   10.87    1.86
  -2   0  12    4.34    1.99
  -2   0  12    9.08    2.28
   2   0 -11    0.06    0.52
  -2   0  11    0.36    0.80
  -2   0  11    0.06    0.37
  -2   0  11    0.71    0.33
   2   0 -10    4.97    1.22
  -2   0  10    4.79    0.81
  -2   0  10    1.24    0.90
  -2   0  10    4.97    1.71
  -2   0   9    0.14    0.10
   2   0  -9    0.64    0.51
  -2   0   9    1.26    0.89
  -2   0   9    0.94    0.95
  -2   0   8   13.21    1.00
   2   0  -8   12.98    1.93
  -2   0   8   10.40    1.86
  -2   0   8   11.75    2.34
  -2   0   7    7.43    1.30
   2   0  -7    7.61    1.35
  -2   0   7    8.46    1.71
  -2   0   7    6.69    0.58
   2   0  -6   45.44    3.34
  -2   0   6   42.29    3.57
   2   0  -5   37.33    2.99
  -2   0   5   35.06    2.98
   2   0  -4    6.34    1.18
   2   0  -4    6.73    1.23
  -2   0   4    5.66    1.11
  -2   0   4    5.69    1.26
   2   0  -3   62.74    3.63
   2   0  -3   67.31    4.12
  -2   0   3   66.89    3.45
  -2   0   3   67.10    4.47
   2   0  -2  137.03    4.80
   2   0  -2  152.13    6.40
   2   0  -2  141.62    5.81
  -2   0   2  139.54    4.60
  -2   0   2  144.39    7.00
   2   0  -1   28.27    1.54
   2   0  -1   33.95    3.08
  -2   0   1   30.85    1.80
   2   0  -1   27.82    2.03
  -2   0   1   34.50    2.38
  -2   0   1   31.49    3.53
  -2   0   0   47.93    2.55
  -2   0   0   53.78    4.78
   2   0   0   45.94    2.27
   2   0   0   48.54    4.20
   2   0   0   57.41    3.07
  -2   0   0   47.03    2.39
  -2   0  -1 2020.95   31.04
  -2   0  -1 2122.51   18.52
   2   0   1 1868.06   15.30
   2   0   1 2013.52   16.91
   2   0   1 1841.94   27.31
  -2   0  -2   83.31    6.15
  -2   0  -2   79.03    3.91
   2   0   2   85.67    6.21
   2   0   2   88.38    3.88
  -2   0  -2   78.15    3.14
   2   0   2   89.28    3.42
  -2   0  -3    0.45    0.20
  -2   0  -3    0.08    0.14
  -2   0  -3   -0.54    1.04
   2   0   3    0.73    0.79
   2   0   3    0.22    0.18
  -2   0  -4    1.38    0.49
   2   0   4    1.76    0.63
  -2   0  -4    1.09    0.66
  -2   0  -4    1.96    1.15
  -2   0  -5    9.73    1.61
   2   0   5   10.19    2.28
  -2   0  -5    9.59    1.31
  -2   0  -6    0.06    0.51
   2   0   6   -0.29    0.69
  -2   0  -6    0.21    0.24
  -2   0  -7  189.09    7.90
  -2   0  -7  191.70    6.25
  -2   0  -8    0.52    0.78
  -2   0  -8    0.20    0.27
   2   0   8   -0.58    1.11
  -2   0  -9   83.84    4.52
  -2   0  -9   83.34    5.69
   2   0   9   77.52    7.11
   2   0  10    3.52    1.25
  -2   0 -10    3.10    1.09
  -2   0 -10    2.59    1.03
   2   0  11   15.99    3.55
  -2   0 -11   15.58    2.71
  -2   0 -11   18.32    2.28
   2   0  12    0.19    0.51
  -2   0 -12    0.43    0.35
   2   0  13    0.12    0.99
  -2   0 -13   -0.56    0.74
   2   0  13   -0.34    0.51
  -2   0 -14    9.81    1.98
   2   0  14    8.81    2.93
   2   0  14    9.52    4.03
  -2   0 -15    6.11    1.59
   2   0  15    4.13    2.33
   2   0  15    2.94    2.49
   2   0  16    7.27    4.61
  -2   0 -16    6.30    1.89
   2   0  16    2.29    2.34
   2   0  17    2.00    1.54
   2   0  17    0.19    0.52
  -2   0 -17    1.00    0.76
  -2   0 -18   -0.55    0.60
   2   0  18    1.85    2.49
   2   0  19    2.81    3.47
  -2   0 -19    2.22    1.31
   2   0  20    4.79    3.93
  -2   0 -20    2.92    1.72
   2   0  21    1.38    3.02
   2   1 -20   11.77    2.98
   2   1 -19    4.06    1.76
   2   1 -18    2.68    1.28
  -2  -1  17   -0.04    0.68
   2   1 -17    0.56    0.95
  -2  -1  16    7.15    2.39
   2   1 -16    7.85    2.07
   2   1 -15    0.59    0.78
  -2  -1  15   -0.10    0.71
  -2  -1  14   37.16    5.00
  -2  -1  14   24.10    4.24
   2   1 -13   -1.01    1.00
  -2  -1  13    0.35    0.44
   2   1 -12  204.04    6.22
  -2  -1  12  220.72   10.35
  -2  -1  11    3.00    0.64
   2   1 -11    3.72    0.73
  -2  -1  11    3.23    1.09
   2   1 -11    2.82    1.01
   2   1 -10    2.19    0.69
   2   1 -10    2.48    0.58
  -2  -1  10    2.53    0.58
  -2  -1  10    2.65    1.16
   2   1  -9   31.60    3.27
  -2  -1   9   29.51    3.23
  -2  -1   9   29.77    1.81
   2   1  -9   30.50    1.80
   2   1  -8   52.72    4.12
  -2  -1   8   53.72    2.40
   2   1  -8   51.57    2.11
  -2  -1   8   55.13    4.02
  -2  -1   7   -0.07    0.12
  -2  -1   7   -0.02    0.23
   2   1  -7   -0.10    0.12
   2   1  -6   73.73    4.57
  -2  -1   6   64.12    3.09
  -2  -1   6   72.23    3.97
   2   1  -6   70.45    2.05
  -2  -1   5    8.85    1.34
  -2  -1   5   10.00    1.37
   2   1  -5    9.65    0.73
   2   1  -5   11.40    1.68
   2   1  -5   12.09    1.83
   2   1  -4    1.87    0.73
   2   1  -4    1.67    0.63
  -2  -1   4    1.43    0.49
   2   1  -4    1.63    0.41
  -2  -1   4    1.51    0.83
  -2  -1   3   20.21    2.70
   2   1  -3   23.29    2.19
   2   1  -3   21.07    1.86
  -2  -1   3   28.02    2.15
   2   1  -3   24.72    2.61
   2   1  -2    0.42    0.17
   2   1  -2    0.16    0.23
  -2  -1   2    0.69    0.35
  -2  -1   2    0.61    0.69
   2   1  -2    0.01    0.52
  -2  -1   1   21.51    3.55
  -2  -1   1   27.24    3.17
   2   1  -1   24.86    3.67
   2   1  -1   31.86    2.18
  -2  -1   1   26.48    1.86
   2   1  -1   31.88    3.01
  -2  -1   0    0.79    0.22
   2   1   0    1.57    0.84
  -2  -1   0    1.81    1.24
   2   1   0    1.82    0.58
   2   1   0    2.61    1.44
  -2  -1   0    1.77    0.51
  -2  -1  -1   57.57    2.90
  -2  -1  -1   64.50    5.30
   2   1   1   64.65    3.73
   2   1   1   55.04    6.55
   2   1   1   59.35    4.53
   2   1   2    0.28    0.50
   2   1   2   -0.21    0.90
  -2  -1  -2   -0.06    0.17
  -2  -1  -2    0.48    0.73
  -2  -1  -3  218.97    6.07
   2   1   3  229.56    9.85
  -2  -1  -3  206.51   10.51
   2   1   4    1.04    0.40
  -2  -1  -4    1.37    1.04
  -2  -1  -4    1.38    0.56
   2   1   5    3.02    0.87
  -2  -1  -5    2.28    1.08
  -2  -1  -5    2.17    0.65
   2   1   5    0.75    0.97
   2   1   6    1.27    0.35
   2   1   6    0.36    0.61
  -2  -1  -6    1.97    0.62
  -2  -1  -7   51.32    3.52
   2   1   7   43.46    5.37
  -2  -1  -8   10.24    1.65
   2   1   8    7.76    2.51
   2   1   8    4.68    2.68
   2   1   9  228.24   12.25
   2   1   9  205.27   16.92
   2   1  10   39.34    7.52
  -2  -1 -10   57.67    4.29
   2   1  10   46.76    5.64
  -2  -1 -11   38.16    3.59
   2   1  11   35.10    7.39
   2   1  11   31.33    4.75
   2   1  12   76.67    7.70
  -2  -1 -12  108.00    6.27
   2   1  12   94.08   12.27
   2   1  13   11.89    4.63
   2   1  13    6.00    2.18
  -2  -1 -13   13.39    2.40
   2   1  14   11.96    5.13
  -2  -1 -14   18.56    2.99
   2   1  14   10.96    3.29
   2   1  15   -0.08    0.55
  -2  -1 -15   -0.28    0.81
   2   1  15   -0.99    1.00
  -2  -1 -16   -0.15    0.30
   2   1  16    0.09    1.76
  -2  -1 -17    0.53    0.89
   2   1  17    1.61    2.92
  -2  -1 -18   16.68    3.29
   2   1  18   12.64    6.44
  -2  -1 -19    0.26    0.85
   2   1  19    2.68    3.49
  -2  -1 -20    4.71    2.03
   2   1  20    7.28    5.08
  -2  -1 -21    0.69    0.42
   2   1  21    0.44    1.53
   2   2 -21   -0.02    0.94
   2   2 -20    3.97    1.86
   2   2 -19    1.26    1.01
   2   2 -18   15.40    3.36
   2   2 -17    0.09    0.62
   2   2 -16    2.51    1.55
  -2  -2  15    4.47    1.48
   2   2 -15    6.27    2.08
   2   2 -14   18.07    2.03
   2   2 -14   21.62    3.44
  -2  -2  14   18.75    2.87
  -2  -2  13    5.65    1.57
   2   2 -13    4.78    1.06
   2   2 -13    7.07    1.86
   2   2 -12  264.97   10.89
  -2  -2  12  275.74    9.62
   2   2 -11   13.97    1.45
  -2  -2  11   16.92    2.29
   2   2 -11   16.84    2.71
  -2  -2  10   17.02    1.86
   2   2 -10   17.39    1.63
   2   2 -10   15.51    2.59
  -2  -2  10   18.03    2.08
  -2  -2   9   40.61    2.91
   2   2  -9   47.33    4.26
   2   2  -9   46.32    2.50
  -2  -2   9   48.94    3.41
   2   2  -8   26.23    3.12
  -2  -2   8   20.04    2.01
  -2  -2   8   21.05    2.16
   2   2  -8   22.67    1.62
   2   2  -7   71.25    5.05
  -2  -2   7   63.12    4.17
   2   2  -7   66.27    2.76
   2   2  -6    6.43    1.49
  -2  -2   6    6.83    1.14
   2   2  -6    5.53    1.26
   2   2  -6    4.94    0.74
  -2  -2   6    6.08    1.47
  -2  -2   5    0.86    0.78
   2   2  -5    0.29    0.50
   2   2  -5    0.48    0.38
  -2  -2   5   -0.10    0.14
   2   2  -5    0.11    0.25
   2   2  -4   21.11    2.56
   2   2  -4   19.72    1.99
  -2  -2   4   21.43    1.78
   2   2  -4   20.16    1.88
  -2  -2   3    7.00    1.00
   2   2  -3    7.15    1.16
   2   2  -3    7.05    1.50
  -2  -2   3    5.75    1.93
   2   2  -3    6.13    1.25
  -2  -2   2    2.88    0.62
   2   2  -2    1.92    0.82
  -2  -2   2    2.24    1.66
   2   2  -2    4.56    1.82
  -2  -2   1    5.72    0.92
   2   2  -1    4.98    1.79
   2   2  -1    3.74    1.04
   2   2   0    1.51    0.97
  -2  -2   0    1.41    0.59
   2   2   0    2.08    0.77
   2   2   1   14.81    2.20
   2   2   1    8.53    3.31
  -2  -2  -1   13.55    1.56
   2   2   2   18.53    2.46
  -2  -2  -2   17.75    1.85
  -2  -2  -3  467.13   10.10
   2   2   3  427.09   21.72
   2   2   4  113.83    6.41
   2   2   4   79.63    9.74
  -2  -2  -4   92.45    7.38
  -2  -2  -4  100.11    4.81
   2   2   5   21.77    3.00
  -2  -2  -5   21.83    2.32
   2   2   5   18.20    4.80
  -2  -2  -6    2.23    0.79
   2   2   6    0.20    0.78
   2   2   6    2.13    1.28
   2   2   7    6.56    1.95
   2   2   7    6.33    3.67
  -2  -2  -7    9.70    1.74
   2   2   8   21.59    6.48
   2   2   8   23.76    3.85
  -2  -2  -8   21.89    2.62
   2   2   9    6.49    1.97
   2   2   9    2.31    1.97
  -2  -2  -9    6.99    1.58
   2   2  10   57.61    6.10
   2   2  10   55.39   10.48
  -2  -2 -10   76.26    5.28
   2   2  11   19.09    3.53
   2   2  11   15.14    5.89
   2   2  12   35.51    8.66
  -2  -2 -12   39.76    4.09
   2   2  12   22.47    4.02
   2   2  13    0.90    1.12
   2   2  13    3.05    3.30
  -2  -2 -13    0.75    0.71
  -2  -2 -14   24.04    3.58
   2   2  14   11.98    5.87
   2   2  15    2.59    3.05
  -2  -2 -15   -0.18    0.62
   2   2  16    2.61    2.64
  -2  -2 -16    5.25    1.78
   2   2  17    4.96    4.14
  -2  -2 -17   -0.49    0.42
   2   2  18    5.21    4.48
  -2  -2 -18   16.97    3.44
  -2  -2 -19    2.45    1.47
   2   2  19    2.54    3.33
   2   2  20    2.56    2.92
  -2  -2 -20    1.21    1.81
   2   2  21    3.77    3.33
  -2  -2 -21    1.50    1.71
  -2  -2 -22    2.04    1.60
   2   3 -22    1.31    1.46
   2   3 -21    0.54    1.24
   2   3 -20    3.93    1.71
   2   3 -19    8.69    2.83
   2   3 -18   -0.31    1.04
   2   3 -17    2.02    1.54
   2   3 -16   -0.20    1.02
   2   3 -15    1.09    0.81
   2   3 -14    0.28    0.33
   2   3 -14    1.30    0.71
   2   3 -13  117.16    8.05
   2   3 -13  105.03    4.83
  -2  -3  13  114.52    5.43
   2   3 -12   39.52    4.49
   2   3 -12   36.24    2.79
  -2  -3  12   39.63    3.01
   2   3 -11  764.58   19.40
  -2  -3  11  814.81   13.65
  -2  -3  10    1.74    0.51
   2   3 -10    1.78    0.52
   2   3 -10    2.94    1.30
   2   3  -9    1.06    0.51
   2   3  -9    0.94    0.25
  -2  -3   9    1.38    0.50
   2   3  -8    0.21    0.14
  -2  -3   8    0.79    0.42
   2   3  -7   47.39    2.83
   2   3  -7   50.60    4.57
  -2  -3   7   52.97    2.87
   2   3  -6    0.18    0.29
  -2  -3   6    0.64    0.42
   2   3  -6    1.27    0.70
   2   3  -5    1.82    0.68
   2   3  -5    0.49    0.44
  -2  -3   5    0.98    0.33
  -2  -3   4  106.36    4.09
   2   3  -4  103.49    5.56
   2   3  -4  105.18    6.09
   2   3  -3   14.58    2.39
   2   3  -3   14.98    2.24
  -2  -3   3   12.38    1.38
   2   3  -2   15.06    2.24
  -2  -3   2   12.36    1.45
   2   3  -2   15.73    2.93
  -2  -3   1   52.00    3.15
   2   3  -1   53.05    6.37
   2   3  -1   55.06    4.10
  -2  -3   0    5.86    1.13
   2   3   0    6.30    1.42
   2   3   0    3.50    1.59
   2   3   1   22.36    4.72
   2   3   1   20.61    2.53
  -2  -3  -1   21.09    2.17
  -2  -3  -2   42.49    3.19
   2   3   2   41.32    6.92
   2   3   2   47.96    3.84
   2   3   3    0.33    0.19
  -2  -3  -3    0.25    0.26
   2   3   3    1.87    2.12
   2   3   4   67.82    4.57
   2   3   4   61.09    9.23
  -2  -3  -4   63.29    4.13
  -2  -3  -5    1.36    0.57
   2   3   5    0.89    0.40
   2   3   5    2.97    1.71
   2   3   6   11.61    4.50
   2   3   6   14.81    2.19
  -2  -3  -6   11.92    1.93
   2   3   7   -0.10    0.60
  -2  -3  -7    0.88    0.67
   2   3   7   -2.33    3.10
  -2  -3  -8   -0.42    0.59
   2   3   8    0.85    0.52
   2   3   9   -0.68    0.58
  -2  -3  -9    0.55    0.65
   2   3  10   84.11   12.46
  -2  -3 -10   93.76    6.18
   2   3  10   85.71    5.71
   2   3  11    1.49    0.90
  -2  -3 -11    0.26    0.69
  -2  -3 -12    1.25    0.82
   2   3  12    1.33    2.67
  -2  -3 -13   -0.54    0.60
   2   3  13    1.95    1.92
  -2  -3 -14    2.35    1.46
   2   3  14   -0.40    2.44
  -2  -3 -15    0.82    1.12
   2   3  15    0.59    1.16
  -2  -3 -16    1.31    0.80
   2   3  16   -0.22    1.58
  -2  -3 -17    0.36    0.51
   2   3  17    1.29    2.31
  -2  -3 -18    7.16    2.28
   2   3  18    1.07    1.62
  -2  -3 -19    5.56    2.07
   2   3  19    1.58    3.17
   2   3  20    4.79    3.63
  -2  -3 -20    0.76    1.00
  -2  -3 -21    1.15    1.23
   2   3  21   -2.03    2.66
  -2  -3 -22    0.52    0.90
   2   4 -23    0.74    1.10
   2   4 -22   -0.19    1.26
   2   4 -21    1.31    0.95
   2   4 -20    4.09    2.05
   2   4 -19    2.78    1.94
   2   4 -18    2.08    1.38
   2   4 -17    4.03    2.42
   2   4 -16    2.82    1.71
   2   4 -15    5.98    2.04
   2   4 -14   -0.05    0.53
   2   4 -14    1.29    0.77
   2   4 -13   -0.15    0.37
   2   4 -13    0.44    0.41
   2   4 -12    0.36    0.37
   2   4 -12    1.26    1.03
   2   4 -11   33.93    4.40
  -2  -4  11   36.42    2.29
   2   4 -11   34.41    2.84
   2   4 -10    1.34    0.68
  -2  -4  10    0.79    0.54
   2   4  -9   11.00    1.52
  -2  -4   9   13.84    1.41
   2   4  -9   10.03    2.16
   2   4  -8    0.63    0.83
  -2  -4   8    0.24    0.12
   2   4  -8    0.69    0.48
  -2  -4   7    0.26    0.16
   2   4  -7    0.71    0.51
   2   4  -7    0.04    0.70
  -2  -4   6   16.82    1.69
   2   4  -6   15.41    2.61
   2   4  -6   15.90    2.12
  -2  -4   5   44.55    2.76
   2   4  -5   41.16    4.17
   2   4  -5   42.98    3.74
   2   4  -4   41.38    4.00
  -2  -4   4   39.93    2.70
   2   4  -4   43.79    4.16
  -2  -4   3  104.43    4.53
   2   4  -3  109.66    7.29
   2   4  -3  108.68    6.44
   2   4  -2  109.86    6.28
  -2  -4   2   99.50    4.69
   2   4  -2   97.81    7.90
   2   4  -1    3.94    1.17
  -2  -4   1    2.69    0.84
   2   4  -1    3.28    1.80
   2   4   0   47.28    3.94
  -2  -4   0   37.95    3.04
   2   4   0   38.98    6.19
   2   4   1    8.87    1.75
  -2  -4  -1   13.29    1.88
   2   4   1   11.27    3.92
   2   4   2    9.09    3.66
  -2  -4  -2    7.22    1.40
   2   4   2    6.33    1.41
   2   4   3    3.60    1.29
   2   4   3    5.53    2.87
  -2  -4  -3    2.93    0.98
   2   4   4   42.16    3.47
   2   4   4   34.72    7.39
  -2  -4  -4   36.85    3.38
  -2  -4  -5    2.19    0.98
   2   4   5    3.66    3.30
   2   4   5    1.74    0.88
   2   4   6    7.53    1.43
  -2  -4  -6    6.95    1.53
   2   4   6    5.65    3.05
  -2  -4  -7    0.34    0.55
   2   4   7    0.27    0.36
   2   4   7    0.23    0.88
   2   4   8    4.57    2.84
   2   4   8    5.63    1.13
  -2  -4  -8    7.78    1.85
   2   4   9    7.85    4.74
   2   4   9    8.64    1.40
  -2  -4  -9    9.73    2.08
  -2  -4 -10    7.35    1.79
   2   4  10    3.39    3.30
   2   4  11    0.06    1.77
  -2  -4 -11    0.38    0.54
   2   4  12   34.80    9.91
  -2  -4 -12   63.06    5.78
  -2  -4 -13    0.40    0.81
   2   4  13    2.97    3.39
  -2  -4 -14    4.12    1.54
   2   4  14    2.46    2.30
  -2  -4 -15    5.17    2.06
   2   4  15    7.33    5.50
  -2  -4 -16   -0.15    0.50
   2   4  16   -3.89    3.46
  -2  -4 -17    1.44    0.95
   2   4  17    1.87    2.58
  -2  -4 -18    3.66    1.88
   2   4  18    2.22    3.29
  -2  -4 -19   19.26    3.91
   2   4  19   11.32    5.39
   2   4  20    0.97    3.05
  -2  -4 -20    1.09    1.49
   2   4  21   -3.21    3.39
   2   5 -22    0.67    1.20
   2   5 -21    1.57    1.90
   2   5 -20    0.49    1.10
   2   5 -19    9.33    3.37
   2   5 -18    0.70    0.75
   2   5 -17    0.22    0.87
   2   5 -16    2.82    2.14
   2   5 -15    0.25    1.07
   2   5 -14    0.61    0.81
   2   5 -13   14.32    3.13
   2   5 -13   14.07    2.12
   2   5 -12    8.36    2.47
   2   5 -12    7.42    1.55
   2   5 -11   66.97    6.40
   2   5 -11   55.68    4.09
   2   5 -10   57.20    5.81
   2   5 -10   49.62    3.83
   2   5  -9   10.44    1.71
   2   5  -9   12.29    2.59
  -2  -5   9   14.31    1.44
   2   5  -8    3.32    0.99
   2   5  -8    3.00    1.22
  -2  -5   8    4.14    0.76
   2   5  -7    1.40    0.77
  -2  -5   7    0.81    0.49
   2   5  -7    0.44    0.84
   2   5  -6   23.26    3.31
   2   5  -6   23.77    2.88
  -2  -5   6   28.70    2.39
   2   5  -5    5.47    1.67
  -2  -5   5    5.30    1.04
   2   5  -5    5.89    1.60
  -2  -5   4    8.76    1.44
   2   5  -4   11.46    2.39
   2   5  -4   10.36    2.17
  -2  -5   3   24.85    2.49
   2   5  -3   25.92    3.86
   2   5  -3   25.31    3.27
   2   5  -2    3.64    1.17
   2   5  -2    2.11    1.53
  -2  -5   2    2.79    0.88
   2   5  -1    0.26    0.68
  -2  -5   1    0.24    0.38
   2   5  -1    0.53    1.18
   2   5   0   58.68    4.66
  -2  -5   0   56.16    4.03
   2   5   0   59.42    7.90
   2   5   1    1.03    1.46
  -2  -5  -1    0.40    0.41
   2   5   1    0.31    0.63
   2   5   2   24.65    5.99
  -2  -5  -2   20.48    2.64
   2   5   2   25.42    2.88
   2   5   3    1.52    0.78
   2   5   3    0.70    1.94
  -2  -5  -3    1.18    0.75
   2   5   4   15.40    2.10
   2   5   4   10.75    3.87
  -2  -5  -4   13.73    2.26
   2   5   5   42.46    3.36
   2   5   5   41.06    8.45
  -2  -5  -5   41.84    3.98
   2   5   6   -0.05    0.20
  -2  -5  -6   -0.33    0.56
   2   5   6    0.82    1.25
   2   5   7    2.21    1.50
   2   5   7    1.51    0.55
  -2  -5  -7    3.06    1.20
  -2  -5  -8   23.09    3.24
   2   5   8   17.84    1.82
   2   5   8   18.50    6.12
  -2  -5  -9    0.78    0.76
   2   5   9   -0.66    1.30
   2   5  10   -0.13    1.40
  -2  -5 -10    3.03    1.20
  -2  -5 -11    1.07    0.77
   2   5  11   -3.29    3.08
  -2  -5 -12    0.43    0.51
   2   5  12    2.92    3.27
  -2  -5 -13    8.19    2.30
   2   5  13    0.58    1.39
  -2  -5 -14    0.25    0.48
   2   5  14    2.21    2.53
  -2  -5 -15    3.09    1.73
   2   5  15    0.40    1.50
  -2  -5 -16   -0.15    0.35
   2   5  16    0.71    2.51
   2   5  17   11.81    5.81
  -2  -5 -17   15.60    3.72
  -2  -5 -18    0.80    0.66
   2   5  18   -1.62    1.94
  -2  -5 -19    0.35    0.90
   2   5  19    4.39    3.94
   2   6 -20    0.42    1.30
   2   6 -19    0.68    1.73
   2   6 -18    1.43    1.57
   2   6 -17   13.32    4.02
   2   6 -16   36.44    6.43
   2   6 -15    1.74    1.69
   2   6 -14   10.92    3.26
   2   6 -13    3.10    0.84
   2   6 -13    6.33    2.54
   2   6 -12    0.18    0.65
   2   6 -12   -0.14    0.31
   2   6 -11    2.65    0.97
   2   6 -11    4.40    2.00
   2   6 -10   14.03    3.02
   2   6 -10   13.07    2.19
   2   6  -9    7.95    2.19
   2   6  -9    4.26    1.26
  -2  -6   8    0.86    0.54
   2   6  -8    0.72    0.72
   2   6  -8    0.94    0.76
   2   6  -7    0.11    0.37
   2   6  -7    0.28    0.68
  -2  -6   7    0.02    0.38
   2   6  -6   15.70    2.64
  -2  -6   6   14.67    1.79
   2   6  -6   16.52    2.96
  -2  -6   5    0.73    0.34
   2   6  -5    0.04    0.53
   2   6  -5    0.68    0.66
   2   6  -4   32.95    4.05
   2   6  -4   32.52    4.35
  -2  -6   4   30.32    2.78
  -2  -6   3    3.54    1.01
   2   6  -3    2.66    1.22
   2   6  -3    4.97    1.83
   2   6  -2    2.67    1.12
  -2  -6   2    2.89    0.96
   2   6  -2    2.49    1.21
  -2  -6   1   69.14    4.70
   2   6  -1   84.58    8.77
   2   6  -1   87.58    6.13
   2   6   0   86.90    5.91
   2   6   0   87.28    9.57
  -2  -6   0   77.31    5.10
   2   6   1   25.10    3.09
   2   6   1   23.89    5.19
  -2  -6  -1   23.74    2.91
   2   6   2   53.93    4.37
  -2  -6  -2   50.86    4.33
   2   6   2   54.81    8.57
  -2  -6  -3    4.82    1.37
   2   6   3    4.37    1.21
   2   6   4   -0.49    0.90
  -2  -6  -4   -0.24    0.50
   2   6   4    1.09    0.49
   2   6   5    0.00    0.24
  -2  -6  -5    0.21    0.48
   2   6   5   -0.97    2.16
   2   6   6   10.96    1.69
  -2  -6  -6    8.76    2.06
   2   6   6   10.43    5.12
  -2  -6  -7   38.18    4.23
   2   6   7   42.21    9.26
  -2  -6  -8    1.02    0.94
   2   6   8    1.35    3.02
   2   6   9    4.84    4.48
  -2  -6  -9   -0.58    0.64
   2   6  10    0.22    1.24
  -2  -6 -10    1.66    1.23
   2   6  11    3.33    3.87
  -2  -6 -11    2.71    1.34
   2   6  12    1.93    3.33
  -2  -6 -12    2.39    1.35
  -2  -6 -13    2.56    1.71
   2   6  13    0.50    1.19
  -2  -6 -14    1.83    1.41
   2   6  14    2.15    2.61
  -2  -6 -15   13.66    3.47
   2   6  15    9.96    5.29
   2   6  16    3.14    3.34
  -2  -6 -16    0.78    1.24
  -2  -6 -17    0.77    1.20
   2   6  17    1.12    2.21
   2   6  18    0.19    1.58
   2   7 -19    0.82    1.39
   2   7 -18    0.19    0.52
   2   7 -17    2.80    2.28
   2   7 -16   27.89    5.89
   2   7 -15   19.12    4.72
   2   7 -14   10.89    3.46
   2   7 -13    2.61    1.16
   2   7 -13    2.84    1.55
   2   7 -12    2.67    0.98
   2   7 -12    2.10    1.22
   2   7 -11    0.82    0.99
   2   7 -11    0.77    0.49
   2   7 -10    0.76    1.13
   2   7 -10    1.82    1.16
   2   7  -9    0.47    0.48
   2   7  -9    1.76    1.28
   2   7  -8   29.38    4.52
   2   7  -8   26.76    3.48
   2   7  -7    3.48    1.43
   2   7  -7    4.79    1.83
  -2  -7   6    0.70    0.54
   2   7  -6   -0.05    0.43
  -2  -7   5    0.28    0.49
   2   7  -5   -0.50    0.41
   2   7  -5    0.56    0.48
   2   7  -4   70.22    6.24
   2   7  -4   68.44    6.80
  -2  -7   4   68.19    4.57
  -2  -7   3    7.35    1.58
   2   7  -3    5.07    1.86
   2   7  -3    6.66    1.98
  -2  -7   2    4.64    1.18
   2   7  -2    6.35    1.81
   2   7  -2    7.48    2.75
   2   7  -1   24.67    3.39
   2   7  -1   30.16    5.17
  -2  -7   1   23.48    2.98
   2   7   0   39.61    4.17
   2   7   0   36.24    6.25
  -2  -7   0   34.00    3.68
   2   7   1   -0.25    1.26
   2   7   1    0.78    0.86
  -2  -7  -1    0.30    0.76
   2   7   2    9.03    1.95
   2   7   2    9.07    3.48
  -2  -7  -2    9.68    2.10
  -2  -7  -3   40.33    4.31
   2   7   3   44.17    8.26
   2   7   3   40.17    3.91
  -2  -7  -4    3.69    1.26
   2   7   4    3.82    1.17
   2   7   4    0.31    2.02
   2   7   5    1.82    1.09
  -2  -7  -5    0.79    0.87
  -2  -7  -6    0.73    0.52
   2   7   6   -0.24    1.63
  -2  -7  -7   34.16    4.40
   2   7   7   48.11   10.11
   2   7   8    4.88    3.59
  -2  -7  -8    0.63    0.32
  -2  -7  -9    4.05    1.46
   2   7   9    1.48    2.13
   2   7  10    0.38    3.07
  -2  -7 -10    0.02    0.37
  -2  -7 -11    1.67    1.17
   2   7  11    2.22    3.13
  -2  -7 -12    0.25    0.42
   2   7  12   -1.28    2.82
  -2  -7 -13    0.08    0.39
   2   7  13    0.58    3.71
  -2  -7 -14    1.21    1.25
   2   7  14   -0.18    1.49
   2   7  15    1.92    3.70
  -2  -7 -15    1.93    1.54
   2   7  16    4.56    4.59
   2   8 -17   -0.30    0.95
   2   8 -16    1.08    1.79
   2   8 -15    0.16    0.99
   2   8 -14   14.67    4.30
   2   8 -13    1.22    1.53
   2   8 -12    7.61    3.36
   2   8 -12    4.77    1.69
   2   8 -11    0.42    0.92
   2   8 -11    0.04    0.63
   2   8 -10    3.24    1.25
   2   8 -10    3.60    1.70
   2   8  -9    3.69    1.43
   2   8  -9    7.77    2.59
   2   8  -8   -0.02    0.25
   2   8  -8    0.06    0.72
   2   8  -7    7.63    2.54
   2   8  -7    5.85    1.77
   2   8  -6    1.07    1.27
   2   8  -6   -0.02    1.14
   2   8  -5    1.25    0.84
   2   8  -5    2.95    1.47
   2   8  -4    2.72    1.36
  -2  -8   4    4.45    1.33
   2   8  -4    4.89    1.65
   2   8  -3   15.25    3.02
   2   8  -3   18.50    4.08
  -2  -8   3   16.31    2.50
   2   8  -2    8.71    2.27
   2   8  -2    7.34    2.82
  -2  -8   2   10.60    2.07
   2   8  -1   22.07    3.36
  -2  -8   1   21.31    3.12
   2   8  -1   21.66    4.61
  -2  -8   0    0.18    0.50
   2   8   0    4.50    2.59
   2   8   0    2.55    1.16
   2   8   1    1.09    0.68
  -2  -8  -1   -0.43    0.59
   2   8   1    1.16    1.54
   2   8   2    0.28    0.33
  -2  -8  -2    0.80    0.72
   2   8   2   -0.46    0.79
  -2  -8  -3    2.43    1.07
   2   8   3    2.08    0.88
   2   8   3    3.45    2.02
  -2  -8  -4    0.19    0.66
   2   8   4   -1.80    2.58
   2   8   5    5.74    4.20
  -2  -8  -5    2.50    1.43
  -2  -8  -6    1.64    0.86
   2   8   6    9.16    4.64
  -2  -8  -7    0.26    1.17
   2   8   7    0.23    0.88
   2   8   8    6.38    3.46
  -2  -8  -8    8.82    2.32
   2   8   9   -1.46    2.87
  -2  -8  -9    2.75    1.86
  -2  -8 -10    1.05    1.22
   2   8  10    3.56    3.23
   2   8  11    2.09    2.77
  -2  -8 -11    2.15    1.43
  -2  -8 -12    3.86    2.02
   2   8  12    4.80    3.08
  -2  -8 -13   -0.41    0.84
   2   8  13    2.68    3.07
   2   8  14   11.65    5.88
  -2  -8 -14    3.29    1.79
   2   9 -15    2.58    1.87
   2   9 -14   17.99    4.92
   2   9 -13   32.45    6.41
   2   9 -12    1.96    1.86
   2   9 -11    2.20    1.81
   2   9 -11    4.62    1.95
   2   9 -10   -0.52    0.86
   2   9 -10    0.13    0.48
   2   9  -9    1.79    1.34
   2   9  -9    1.83    1.38
   2   9  -8    2.84    1.47
   2   9  -8    2.59    1.43
   2   9  -7   14.52    3.55
   2   9  -7   10.11    2.56
   2   9  -6    1.66    1.55
   2   9  -6    3.67    2.15
   2   9  -5    8.49    2.61
   2   9  -5    5.74    2.08
   2   9  -4    2.31    1.69
   2   9  -4   -0.48    0.40
   2   9  -3    0.56    0.65
   2   9  -3    1.90    1.10
   2   9  -2    2.14    1.10
   2   9  -2   -1.33    1.25
  -2  -9   2    1.51    0.94
   2   9  -1    7.58    2.11
  -2  -9   1    5.28    1.65
   2   9  -1    3.92    2.32
   2   9   0    0.32    0.58
  -2  -9   0    2.06    1.21
   2   9   1    8.13    2.06
  -2  -9  -1    6.88    2.02
   2   9   1    4.58    2.38
   2   9   2    3.39    2.53
  -2  -9  -2    1.96    1.35
  -2  -9  -3    3.83    1.75
   2   9   3    6.69    3.38
  -2  -9  -4   -0.30    0.67
   2   9   4    0.03    2.46
  -2  -9  -5    0.23    0.47
   2   9   5   -0.14    1.14
  -2  -9  -6    0.96    0.59
   2   9   6    4.83    3.49
   2   9   7    3.71    3.52
  -2  -9  -7    0.78    0.96
  -2  -9  -8   34.57    5.26
   2   9   8   38.76    9.28
  -2  -9  -9    2.13    1.55
   2   9   9   -0.65    2.18
  -2  -9 -10    7.33    2.61
   2   9  10    5.65    3.81
  -2  -9 -11    2.01    1.64
   2   9  11    6.21    4.41
   2  10 -12   10.79    3.77
   2  10 -11    7.45    3.20
   2  10 -10    0.32    0.60
   2  10 -10    1.37    1.19
   2  10  -9    0.55    1.23
   2  10  -9    2.02    1.81
   2  10  -8    1.72    1.65
   2  10  -8    1.08    1.16
   2  10  -7   22.41    5.12
   2  10  -7   14.37    3.49
   2  10  -6    2.33    1.85
   2  10  -6    1.36    1.46
   2  10  -5   56.57    7.06
   2  10  -5   59.06    7.49
   2  10  -4    1.89    1.09
   2  10  -4    1.68    1.42
   2  10  -3   11.22    3.18
   2  10  -3    3.04    1.73
   2  10  -2    1.76    1.87
   2  10  -2    0.31    0.70
   2  10  -1    4.71    2.77
  -2 -10   0    4.09    1.79
   2  10   0   -0.48    1.66
  -2 -10  -1    3.89    1.56
   2  10   1    2.29    1.93
  -2 -10  -2    1.88    1.39
   2  10   2    2.13    2.79
  -2 -10  -3    1.80    1.44
   2  10   3    0.50    0.81
  -2 -10  -4    7.95    2.53
   2  10   4    4.61    3.25
  -2 -10  -5    2.78    1.56
   2  10   5    1.91    1.98
   2  10   6    4.47    3.04
  -2 -10  -6    2.04    1.12
  -2 -10  -7    1.78    1.62
   2  10   7    0.08    0.98
  -2 -10  -8    7.62    2.66
   2  10   8    3.66    3.01
  -2 -10  -9    0.19    0.93
   2  11  -9    0.51    1.10
   2  11  -9    1.60    1.65
   2  11  -8    0.69    1.21
   2  11  -8    1.74    1.83
   2  11  -7    8.93    3.07
   2  11  -7    5.10    2.40
   2  11  -6    5.75    2.69
   2  11  -6    5.46    2.34
   2  11  -5   15.07    3.87
   2  11  -5   17.31    4.28
   2  11  -4    0.32    0.97
   2  11  -4    0.23    0.60
   2  11  -3    0.03    0.65
   2  11  -2    1.91    1.57
   2  11  -1   -1.73    1.12
   2  11   0    1.58    2.02
   2  11   1   -0.02    1.12
   2  11   2   10.58    3.58
  -2 -11  -3    0.54    0.58
   2  11   3    4.73    2.87
  -2 -11  -4    2.74    1.58
   2  11   4    4.44    2.53
  -2 -11  -5    0.56    0.62
  -2 -11  -6    7.20    2.41
  -3  13   6    2.17    2.50
  -3  13   2    1.78    1.51
  -3  13   1    1.96    1.64
  -3  13   0   10.05    3.40
  -3  13  -1   -0.97    1.14
  -3  13  -2    1.39    1.08
  -3  13  -3    1.43    1.53
  -3  13  -4   -0.58    0.52
  -3  13  -5    0.99    1.16
  -3  13  -6    3.73    2.21
   3 -13   6   12.92    5.56
   3 -13   7    5.25    3.67
   3 -13   8    5.26    3.94
   3 -13   9    2.73    3.10
  -3  12   9   -0.76    0.98
  -3  12   9   -2.52    1.11
  -3  12   8    3.75    3.36
  -3  12   8    4.14    2.35
  -3  12   7    2.70    2.24
  -3  12   7    2.18    1.58
  -3  12   6   19.47    4.54
  -3  12   6   11.41    4.48
  -3  12   5    4.38    2.26
  -3  12   5    2.65    2.77
  -3  12   4   -1.32    1.15
  -3  12   4    0.63    1.05
  -3  12   3    6.64    2.93
  -3  12   3    2.18    2.11
  -3  12   2    0.62    1.09
  -3  12   1    0.84    1.25
  -3  12   0   29.69    5.22
  -3  12  -1   11.08    3.33
  -3  12  -2    1.80    1.91
  -3  12  -3    7.13    2.89
   3 -12   3    5.95    3.37
   3 -12   4    4.76    3.07
  -3  12  -4    1.77    1.75
  -3  12  -5    6.64    2.91
   3 -12   5    4.96    2.84
  -3  12  -6    0.95    1.00
   3 -12   6    1.40    2.17
  -3  12  -7    7.96    2.78
   3 -12   7    4.12    3.06
  -3  12  -8   -0.62    0.53
   3 -12   8    0.30    1.13
   3 -12   9    4.52    3.37
  -3  12  -9    9.26    2.99
  -3  12 -10    1.49    1.24
   3 -12  10   -4.03    3.05
  -3  12 -11    1.90    1.67
   3 -12  11    2.80    2.94
   3 -12  12    5.32    3.82
  -3  12 -12    2.78    2.07
  -3  11  13    3.37    2.36
  -3  11  12    2.51    1.95
  -3  11  11    1.59    1.32
  -3  11  11    1.22    1.90
  -3  11  10    5.45    3.16
  -3  11  10    0.84    0.64
  -3  11   9   -1.41    1.67
  -3  11   9    4.72    2.67
  -3  11   8    0.91    2.59
  -3  11   8   -0.36    1.47
  -3  11   7    1.36    1.21
  -3  11   7    4.74    3.41
  -3  11   6   -0.14    1.91
  -3  11   6    0.49    0.84
  -3  11   5    3.06    1.77
  -3  11   5    3.99    2.95
  -3  11   4    5.07    2.29
  -3  11   4    2.41    2.54
  -3  11   3    0.15    1.21
  -3  11   3    3.39    2.10
  -3  11   2    0.73    1.35
  -3  11   2    1.34    1.77
  -3  11   1   30.44    5.05
  -3  11   1   13.93    3.85
  -3  11   0    3.86    1.54
  -3  11   0    3.66    2.55
  -3  11  -1   72.52    7.73
   3 -11   1   43.65    8.07
   3 -11   2   12.08    4.09
  -3  11  -2   17.75    3.66
   3 -11   3    4.01    2.18
  -3  11  -3    9.76    2.96
  -3  11  -4    2.42    1.63
   3 -11   4    1.53    1.77
   3 -11   5    5.33    2.86
  -3  11  -5    3.19    1.54
   3 -11   6    5.51    2.98
  -3  11  -6    3.74    1.83
  -3  11  -7    2.62    1.85
   3 -11   7    4.22    3.04
  -3  11  -8    0.08    0.53
   3 -11   8   -2.05    1.93
  -3  11  -9    2.07    1.35
   3 -11   9    1.37    1.45
  -3  11 -10   -0.23    0.61
   3 -11  10   -0.28    1.01
   3 -11  11   -1.46    0.80
  -3  11 -11    0.94    1.22
  -3  11 -12   -1.61    1.46
   3 -11  12    3.55    3.91
   3 -11  13   -0.69    0.97
  -3  11 -13    0.31    1.03
   3 -11  14   -1.13    1.54
  -3  11 -14    2.03    1.67
  -3  11 -15    2.91    2.33
  -3  10  14    3.26    1.64
  -3  10  13    1.45    1.71
  -3  10  13    3.40    2.39
  -3  10  12    0.69    0.94
  -3  10  12    1.04    0.92
  -3  10  11   -0.40    0.63
  -3  10  11   -3.37    2.96
  -3  10  10    3.98    1.85
  -3  10  10    1.56    1.05
  -3  10   9    2.09    2.59
  -3  10   9   -1.48    1.45
  -3  10   8   10.05    3.32
  -3  10   8   10.14    4.02
  -3  10   7   18.91    4.24
  -3  10   7    7.04    3.55
  -3  10   6   28.55    5.00
  -3  10   6   14.23    4.56
  -3  10   5   25.46    4.64
  -3  10   5   20.57    5.68
  -3  10   4    4.70    2.17
  -3  10   4    1.46    1.27
  -3  10   3   -0.11    0.52
  -3  10   3    1.17    0.93
  -3  10   2    1.61    1.34
  -3  10   2    1.49    1.44
   3 -10  -1    3.92    2.44
  -3  10   1   -0.32    1.04
  -3  10   1    2.16    1.84
   3 -10   0   -1.38    1.43
  -3  10   0    1.80    0.97
  -3  10   0    0.81    1.51
  -3  10  -1   82.29    8.51
   3 -10   1   74.68    9.39
   3 -10   2   -0.06    0.52
  -3  10  -2    0.79    1.09
  -3  10  -2   -0.50    0.42
  -3  10  -3   49.33    5.86
   3 -10   3   33.73    6.03
  -3  10  -4    3.82    1.90
   3 -10   4    1.52    1.83
  -3  10  -5   -0.19    0.93
   3 -10   5   -1.18    1.63
   3 -10   6    4.09    2.50
  -3  10  -6    7.45    2.42
   3 -10   7   -0.90    0.64
  -3  10  -7    2.26    1.56
  -3  10  -8    1.88    1.04
   3 -10   8    3.89    2.92
   3 -10   9   20.64    5.55
  -3  10  -9   26.01    4.59
   3 -10  10    7.81    3.59
  -3  10 -10    7.61    2.47
  -3  10 -11    4.79    1.94
   3 -10  11    3.01    3.27
  -3  10 -12    8.82    2.83
   3 -10  12    8.06    4.54
   3 -10  13   -0.02    0.95
  -3  10 -13    3.78    2.09
  -3  10 -14   22.15    5.03
   3 -10  14    4.67    2.96
   3 -10  15    3.89    3.62
  -3  10 -15    4.37    2.16
  -3  10 -16    1.78    1.43
   3 -10  16    1.49    2.48
  -3  10 -17    3.90    2.17
  -3  10 -18    3.34    2.03
  -3   9  15    4.08    3.16
  -3   9  14    0.30    0.96
  -3   9  14    3.10    2.61
  -3   9  13    5.11    3.60
  -3   9  13   -0.49    0.72
  -3   9  12    2.51    2.34
  -3   9  12   12.91    3.63
  -3   9  11    0.11    2.00
  -3   9  11    2.92    1.81
  -3   9  10    1.53    1.29
  -3   9  10   -0.65    0.80
  -3   9   9    9.97    2.97
  -3   9   9   11.29    4.39
  -3   9   8   -1.13    1.30
  -3   9   8   -0.03    0.59
  -3   9   7    0.54    1.05
  -3   9   7    6.80    2.47
  -3   9   6    3.69    1.82
  -3   9   6    3.51    2.47
  -3   9   5    1.17    0.78
  -3   9   5   -1.22    1.68
  -3   9   4    2.00    2.14
  -3   9   4    8.01    2.67
   3  -9  -3    3.73    2.17
  -3   9   3    3.61    1.60
  -3   9   3    5.92    2.12
   3  -9  -2   -0.32    0.48
  -3   9   2    0.74    0.60
   3  -9  -1    4.66    2.38
  -3   9   1    5.67    2.29
  -3   9   1    4.97    1.71
   3  -9   0    5.15    2.57
  -3   9   0    5.20    2.36
  -3   9   0    4.31    1.80
  -3   9  -1    4.08    1.69
  -3   9  -1    2.48    1.72
   3  -9   1    1.94    1.54
   3  -9   2   -1.02    1.10
  -3   9  -2    1.37    1.05
  -3   9  -2    0.28    0.57
   3  -9   3  113.80   10.73
  -3   9  -3   95.77    7.47
  -3   9  -3  117.04    8.39
   3  -9   4    2.69    1.40
  -3   9  -4    2.08    1.30
  -3   9  -4    2.85    1.17
  -3   9  -5    0.42    0.54
   3  -9   5    0.96    0.71
   3  -9   6    9.93    3.51
  -3   9  -6    5.76    1.93
  -3   9  -7    2.06    1.23
   3  -9   7   -0.36    0.61
  -3   9  -8   -0.35    0.56
   3  -9   8    0.17    1.04
  -3   9  -9    2.11    1.30
   3  -9   9    0.10    0.82
  -3   9 -10    2.49    1.00
   3  -9  10   -2.31    1.69
   3  -9  11   10.59    4.62
  -3   9 -11   12.04    2.92
  -3   9 -12   -0.78    1.04
   3  -9  12   -2.02    2.21
  -3   9 -13    1.30    1.34
   3  -9  13   -1.08    1.57
   3  -9  14    2.94    3.25
  -3   9 -14    4.56    1.91
  -3   9 -15    1.60    1.23
   3  -9  15   -1.48    1.11
  -3   9 -16   -0.19    0.46
   3  -9  16    0.33    1.59
  -3   9 -17    1.00    1.00
   3  -9  17   -0.87    2.10
  -3   9 -18    2.15    1.78
  -3   9 -19    0.83    1.45
  -3   8  17    3.78    2.85
  -3   8  16    4.22    3.42
  -3   8  15    0.72    1.30
  -3   8  15    1.70    1.82
  -3   8  14   -0.33    1.38
  -3   8  14    1.46    1.35
  -3   8  13    5.09    2.94
  -3   8  13    2.81    1.80
  -3   8  12    0.07    0.94
  -3   8  12    2.14    1.60
  -3   8  11   -0.29    0.76
  -3   8  11    0.47    1.26
  -3   8  10    1.14    0.95
  -3   8  10    2.25    1.89
  -3   8   9    1.08    1.37
  -3   8   9    6.07    2.27
  -3   8   8    2.57    1.71
  -3   8   8    0.84    0.37
  -3   8   7    0.77    0.40
  -3   8   7    2.07    1.40
  -3   8   6    0.31    0.91
  -3   8   6    2.01    1.86
   3  -8  -5    0.38    0.54
  -3   8   5    1.20    1.33
  -3   8   5    3.38    1.63
   3  -8  -4    2.89    1.56
  -3   8   4    1.14    0.61
  -3   8   3   -0.22    0.54
  -3   8   3   -1.00    0.86
  -3   8   2    1.16    1.16
  -3   8   2    1.21    1.15
   3  -8  -2    0.39    1.04
   3  -8  -1    0.60    0.59
  -3   8   1    0.19    0.69
  -3   8   1    0.72    0.73
   3  -8   0    5.91    2.63
  -3   8   0   10.35    2.21
  -3   8   0    8.38    2.41
  -3   8  -1   -0.02    0.48
  -3   8  -1    0.59    1.01
   3  -8   1   -0.10    0.75
  -3   8  -2   16.52    3.03
   3  -8   2   15.95    4.03
  -3   8  -2   17.03    2.97
   3  -8   3   -0.35    1.21
  -3   8  -3    0.93    0.78
  -3   8  -3    1.28    1.19
  -3   8  -4   55.46    4.54
  -3   8  -4   62.49    5.67
   3  -8   4   58.01    7.81
   3  -8   5    7.60    3.02
  -3   8  -5    5.72    1.87
  -3   8  -5    3.50    1.03
  -3   8  -6    3.92    0.82
  -3   8  -6    3.92    1.44
  -3   8  -7    5.69    1.83
   3  -8   7    6.90    2.95
  -3   8  -8    4.52    1.64
   3  -8   8    1.23    1.19
   3  -8   9    8.98    3.71
  -3   8  -9   12.21    2.72
  -3   8 -10   13.82    2.98
   3  -8  10    7.69    4.30
  -3   8 -11   22.24    3.89
   3  -8  11   26.12    6.12
   3  -8  12   34.09    7.15
  -3   8 -12   24.98    4.09
   3  -8  13   19.48    5.49
  -3   8 -13   22.45    3.97
   3  -8  14    4.30    2.99
  -3   8 -14    2.13    1.43
   3  -8  15    3.52    2.79
  -3   8 -15    1.05    0.69
   3  -8  16   -2.11    2.31
  -3   8 -16    0.52    1.03
  -3   8 -17    0.49    0.88
   3  -8  17    2.44    2.47
  -3   8 -18   -0.17    0.45
   3  -8  18    1.81    2.70
   3  -8  19    8.76    5.25
  -3   8 -19    4.89    1.96
  -3   8 -20    0.07    0.57
  -3   7  18    5.95    4.19
  -3   7  17    3.56    2.63
  -3   7  16   -2.66    2.88
  -3   7  15    1.64    1.84
  -3   7  15    1.93    1.68
  -3   7  14    2.86    2.81
  -3   7  14    1.63    1.54
  -3   7  13   -0.48    2.03
  -3   7  13    0.82    0.78
  -3   7  12    4.34    1.78
  -3   7  12    8.07    2.59
  -3   7  11  129.36   13.06
  -3   7  11  137.76   10.47
  -3   7  10   34.76    5.06
  -3   7  10   15.95    4.42
  -3   7   9   23.25    4.33
  -3   7   9   14.63    3.92
  -3   7   8   21.15    3.89
  -3   7   8   12.57    3.85
  -3   7   7    1.50    0.88
  -3   7   7   -0.91    0.83
   3  -7  -6    0.54    0.23
  -3   7   6    0.48    0.67
  -3   7   6   -0.36    0.62
   3  -7  -5    0.50    1.08
  -3   7   5   -0.04    0.52
  -3   7   5    1.02    0.87
  -3   7   4   41.80    6.27
   3  -7  -4   33.95    4.70
   3  -7  -3    9.85    2.76
  -3   7   3   14.44    2.68
  -3   7   3   10.74    3.09
  -3   7   2   10.34    2.45
  -3   7   2    9.84    2.80
   3  -7  -2    6.83    2.41
  -3   7   1   11.46    2.39
   3  -7  -1    9.52    2.70
  -3   7   1    8.11    2.45
   3  -7   0    0.04    0.68
  -3   7   0    1.42    0.72
  -3   7   0    1.64    1.03
  -3   7  -1    3.50    1.18
  -3   7  -1    5.38    1.88
  -3   7  -2   15.91    2.70
   3  -7   2   13.33    3.29
  -3   7  -2   17.78    2.77
  -3   7  -3   27.40    3.30
  -3   7  -3   29.21    3.55
   3  -7   3   29.09    5.03
  -3   7  -4  191.77    7.69
  -3   7  -4  216.88    9.79
   3  -7   4  197.18   13.00
  -3   7  -5    3.84    1.44
  -3   7  -5    2.87    0.78
   3  -7   5    3.22    1.60
  -3   7  -6    0.63    0.85
  -3   7  -6    1.32    0.56
   3  -7   6   -0.03    0.87
  -3   7  -7    9.57    0.90
  -3   7  -7    9.66    2.10
   3  -7   7   14.40    3.87
  -3   7  -8    3.03    1.26
   3  -7   8    0.72    0.62
   3  -7   9   19.22    4.44
  -3   7  -9   22.51    3.43
  -3   7 -10    1.52    0.77
   3  -7  10   -0.24    2.04
  -3   7 -11   49.94    5.25
   3  -7  11   53.69    8.32
  -3   7 -12   87.30    7.17
   3  -7  12   66.74    9.76
  -3   7 -13   -0.31    0.59
   3  -7  13   -1.17    1.87
  -3   7 -14    0.78    1.22
   3  -7  14    0.03    0.86
   3  -7  15    4.60    2.25
  -3   7 -15    6.20    2.22
  -3   7 -16    0.89    1.09
   3  -7  16    1.24    1.85
   3  -7  17   -0.54    0.74
  -3   7 -17   -0.52    0.95
  -3   7 -18    0.72    0.89
   3  -7  18    6.33    4.19
  -3   7 -19   12.93    3.08
   3  -7  19   13.38    5.49
   3  -7  20    1.61    2.66
  -3   7 -20    1.46    1.42
  -3   6  20   -0.82    1.09
  -3   6  19    8.14    4.07
  -3   6  18    0.73    2.30
  -3   6  17    3.38    3.37
  -3   6  16   -2.36    2.51
  -3   6  15    1.36    1.58
  -3   6  15    1.55    1.09
  -3   6  14    7.37    3.37
  -3   6  14    5.60    2.20
  -3   6  13    5.63    2.71
  -3   6  13    2.62    1.06
  -3   6  12   57.48    8.64
  -3   6  12   51.32    6.18
  -3   6  11   21.35    5.23
  -3   6  11   31.75    4.81
  -3   6  10   20.09    3.71
  -3   6  10   13.01    3.76
  -3   6   9   44.62    6.92
  -3   6   9   49.89    5.60
  -3   6   8    6.05    2.98
  -3   6   8    6.34    1.95
   3  -6  -7    0.17    0.14
   3  -6  -7    0.35    0.22
   3  -6  -6    7.01    0.99
  -3   6   6   10.49    2.55
  -3   6   6    5.62    2.54
   3  -6  -6    5.86    1.38
  -3   6   5    1.35    0.94
  -3   6   5    1.52    1.53
   3  -6  -5    0.90    0.78
   3  -6  -4    4.59    1.82
  -3   6   4    5.37    1.54
  -3   6   4    6.96    2.37
   3  -6  -3    6.80    2.21
  -3   6   3   13.88    3.17
  -3   6   3   17.15    2.62
  -3   6   2   14.44    2.42
   3  -6  -2   11.83    2.78
  -3   6   2   14.47    3.16
  -3   6   1    2.04    0.89
   3  -6  -1    3.46    1.55
  -3   6   1    0.37    0.85
  -3   6   0   12.21    2.56
  -3   6   0   10.17    1.93
   3  -6   0    9.06    2.42
   3  -6   1    4.01    1.53
  -3   6  -1    2.81    1.05
  -3   6  -1    1.66    0.53
  -3   6  -2    1.77    0.64
  -3   6  -2    1.65    0.89
   3  -6   2    1.79    1.23
  -3   6  -3   -1.02    0.80
  -3   6  -3   -0.29    0.60
   3  -6   3    0.87    0.77
  -3   6  -4   23.09    2.44
  -3   6  -4   26.08    3.17
   3  -6   4   22.46    4.41
   3  -6   5    0.18    1.60
  -3   6  -5    0.88    0.48
  -3   6  -5    0.03    0.29
  -3   6  -5    0.33    0.36
   3  -6   6   11.58    3.56
  -3   6  -6    8.52    1.83
  -3   6  -6    8.11    1.02
  -3   6  -7    2.33    0.97
  -3   6  -7    2.60    0.53
   3  -6   7    3.71    2.16
  -3   6  -7    1.81    0.38
  -3   6  -8   -0.13    0.45
  -3   6  -8    0.20    0.20
  -3   6  -8    0.28    0.15
  -3   6  -9   22.20    3.20
   3  -6   9   21.61    4.78
   3  -6  10    9.49    3.22
  -3   6 -10    8.11    1.88
   3  -6  11    3.21    2.12
  -3   6 -11    0.32    0.62
  -3   6 -12   25.58    3.70
   3  -6  12   16.98    4.79
   3  -6  13    8.74    3.48
  -3   6 -13   11.55    2.51
  -3   6 -14    1.59    1.21
   3  -6  14    0.11    1.38
  -3   6 -15    8.05    2.26
   3  -6  15    5.96    3.42
   3  -6  16   -0.18    0.61
  -3   6 -16   -0.17    0.78
   3  -6  17    7.42    3.67
  -3   6 -17    4.13    1.67
  -3   6 -18    3.97    1.75
   3  -6  18    3.70    2.47
   3  -6  19    3.36    3.08
  -3   6 -19    0.63    0.86
  -3   6 -20    1.37    1.20
   3  -6  20    2.03    2.30
   3  -6  21    1.78    1.57
  -3   6 -21    4.50    2.01
  -3   5  21    1.54    2.02
  -3   5  20    3.80    2.99
  -3   5  19   10.65    4.28
  -3   5  18    2.56    2.18
  -3   5  17   -1.45    1.57
  -3   5  16    0.69    0.90
  -3   5  15    3.06    2.39
  -3   5  14    3.32    1.57
  -3   5  14    7.38    3.33
  -3   5  13    2.44    1.79
  -3   5  13    3.80    1.52
  -3   5  12    2.91    1.63
  -3   5  12    4.69    2.54
  -3   5  11    0.11    1.25
  -3   5  11    1.47    1.02
  -3   5  10   28.92    5.31
  -3   5  10   50.80    5.49
  -3   5   9   12.63    2.56
  -3   5   9   15.67    3.94
   3  -5  -8    3.16    0.52
  -3   5   8    5.01    1.62
  -3   5   8    6.14    2.03
   3  -5  -7    3.12    0.73
  -3   5   7    2.95    1.58
  -3   5   7    2.67    1.11
  -3   5   6   55.73    4.84
  -3   5   6   48.46    6.27
   3  -5  -5    6.33    1.62
  -3   5   5   10.16    2.09
  -3   5   5    7.67    2.57
  -3   5   4    5.53    1.41
   3  -5  -4    5.29    2.02
  -3   5   4    4.15    1.86
   3  -5  -3    6.46    2.18
  -3   5   3   10.30    1.81
  -3   5   3    9.80    2.51
  -3   5   2   60.98    4.23
   3  -5  -2   50.43    5.37
  -3   5   2   59.42    5.74
  -3   5   1  140.73    6.38
  -3   5   1  125.36    7.76
   3  -5   0   21.23    3.52
  -3   5   0   22.08    3.12
  -3   5   0   20.81    2.51
  -3   5  -1    1.99    0.66
   3  -5   1    7.04    2.20
  -3   5  -1    5.22    1.48
  -3   5  -2    9.76    1.75
  -3   5  -2    7.70    1.55
   3  -5   2   10.13    2.64
  -3   5  -3   74.79    4.24
  -3   5  -3   76.90    4.82
   3  -5   3   69.27    6.91
   3  -5   4    9.02    1.73
   3  -5   4    9.86    2.72
  -3   5  -4   11.65    1.50
  -3   5  -4   13.58    2.06
   3  -5   5    7.41    2.24
  -3   5  -5    9.64    1.49
   3  -5   5    5.00    1.28
  -3   5  -5    5.40    1.35
   3  -5   6    1.66    1.43
  -3   5  -6    1.87    0.96
  -3   5  -6    1.99    0.53
   3  -5   6    1.87    0.86
  -3   5  -7   18.28    1.35
   3  -5   7   17.59    2.02
  -3   5  -7   16.97    2.57
   3  -5   7   15.70    4.05
   3  -5   8    1.09    0.51
   3  -5   8   -0.16    0.98
  -3   5  -8    0.98    0.30
  -3   5  -8    1.14    0.93
  -3   5  -9    0.65    0.48
  -3   5  -9    0.97    0.33
   3  -5   9    1.52    0.60
   3  -5  10    3.14    1.65
  -3   5 -10    4.65    1.54
  -3   5 -10    3.50    0.53
   3  -5  11    0.92    1.45
  -3   5 -11    0.55    0.67
  -3   5 -11    0.56    0.31
   3  -5  12    0.39    0.72
  -3   5 -12    0.55    0.32
  -3   5 -13   27.70    3.93
   3  -5  13   27.51    6.30
   3  -5  14   -0.31    0.97
  -3   5 -14    0.68    0.98
  -3   5 -15    1.01    0.95
   3  -5  15    2.30    1.99
  -3   5 -16    1.86    1.13
   3  -5  16    8.41    3.64
  -3   5 -17   -0.47    0.91
   3  -5  17   -1.37    2.07
   3  -5  18    2.03    1.42
  -3   5 -18   -0.85    0.95
   3  -5  19    9.45    4.88
  -3   5 -19    8.14    2.37
   3  -5  20   10.21    4.75
  -3   5 -20    8.63    2.66
  -3   5 -21    5.16    2.06
   3  -5  21    2.12    3.27
   3  -5  22    0.31    1.15
  -3   4  22    3.66    3.05
  -3   4  21    1.14    2.41
  -3   4  20    1.92    2.32
  -3   4  19    2.11    1.81
  -3   4  18    3.02    1.99
  -3   4  17    1.73    1.83
  -3   4  16    6.15    2.94
  -3   4  15   -0.48    0.91
  -3   4  14    3.64    1.76
  -3   4  14    6.57    2.26
  -3   4  13    3.50    1.87
  -3   4  13    3.11    1.41
  -3   4  12    1.73    1.10
  -3   4  12    3.82    2.05
   3  -4 -11    2.06    0.49
  -3   4  11    2.17    1.07
  -3   4  11    3.03    1.42
   3  -4 -10    0.83    0.36
  -3   4  10    0.65    0.84
  -3   4  10    1.00    0.74
  -3   4   9    2.46    1.22
   3  -4  -9    2.26    0.58
  -3   4   9   -0.80    1.37
  -3   4   9    3.16    1.37
   3  -4  -8   77.27    3.39
  -3   4   8   84.34    8.24
  -3   4   8   94.74    6.00
  -3   4   7    0.97    0.87
   3  -4  -7    2.43    0.75
  -3   4   7    2.61    1.27
  -3   4   7    3.62    1.19
  -3   4   6    0.01    0.45
  -3   4   6    0.33    0.58
  -3   4   6    1.19    0.69
  -3   4   5    1.24    0.96
   3  -4  -5    0.85    0.44
  -3   4   5    1.40    0.69
  -3   4   5   -0.11    0.94
  -3   4   4    0.35    0.81
  -3   4   4    1.46    1.26
   3  -4  -4    1.22    0.86
  -3   4   4   -0.35    0.25
   3  -4  -3    9.40    2.63
  -3   4   3    9.31    1.46
  -3   4   3    8.59    2.03
  -3   4   2   51.10    4.82
   3  -4  -2   48.71    5.48
  -3   4   2   49.84    3.30
   3  -4  -1    3.97    1.30
  -3   4   1    4.71    1.03
  -3   4   1    4.39    1.32
   3  -4   0   20.21    3.34
  -3   4   0   16.73    2.35
  -3   4   0   20.96    2.23
  -3   4  -1   17.01    2.23
  -3   4  -1   15.73    1.93
   3  -4   1   18.73    3.24
  -3   4  -2    0.73    0.41
  -3   4  -2    0.00    0.42
   3  -4   2   -0.49    0.95
  -3   4  -3  170.40    5.82
  -3   4  -3  175.71    6.85
   3  -4   3  160.00   10.05
   3  -4   4   24.52    3.97
   3  -4   4   21.79    2.37
  -3   4  -4   27.62    2.38
  -3   4  -4   23.26    2.56
  -3   4  -5    0.17    0.18
   3  -4   5    1.11    0.57
  -3   4  -5    0.80    0.31
   3  -4   6    4.13    2.10
  -3   4  -6    5.20    1.24
  -3   4  -6    5.99    0.85
   3  -4   6    6.18    1.19
  -3   4  -7   10.71    1.95
   3  -4   7    9.70    2.97
  -3   4  -7   10.28    1.10
   3  -4   7    8.65    1.25
   3  -4   8    1.03    1.54
  -3   4  -8    2.38    1.09
   3  -4   8    2.93    0.75
  -3   4  -8    2.44    0.59
  -3   4  -9   67.15    5.22
  -3   4  -9   75.47    3.27
   3  -4   9   76.51    8.39
   3  -4   9   68.16    3.59
  -3   4 -10   19.02    2.95
  -3   4 -10   18.53    1.63
   3  -4  10   11.53    3.61
  -3   4 -11    0.55    0.35
   3  -4  11    0.08    1.20
  -3   4 -11    0.79    1.10
  -3   4 -12    3.18    1.14
  -3   4 -12    3.45    0.75
   3  -4  12    4.07    2.52
  -3   4 -13   55.56    3.36
   3  -4  13   47.33    7.66
  -3   4 -13   48.07    4.90
  -3   4 -14   20.97    3.26
   3  -4  14   18.15    5.10
   3  -4  15   16.12    4.76
  -3   4 -15   12.97    2.72
  -3   4 -16   31.40    4.37
   3  -4  16   42.29    7.70
   3  -4  17    0.59    0.75
  -3   4 -17    1.34    1.08
   3  -4  18    0.86    1.95
  -3   4 -18    0.77    0.34
   3  -4  19    2.92    2.70
  -3   4 -19    1.67    1.50
   3  -4  20   -0.28    1.22
  -3   4 -20   -0.36    0.90
  -3   4 -21    4.44    2.24
   3  -4  21    1.93    2.72
  -3   4 -22   77.86    8.17
   3  -4  22   46.55   11.01
  -3   3  22    2.22    2.19
  -3   3  21    2.27    2.16
  -3   3  20   22.10    6.12
  -3   3  19   -0.48    1.22
  -3   3  18    2.15    1.63
  -3   3  17    0.54    1.74
  -3   3  16    1.80    2.09
  -3   3  15    0.87    1.03
  -3   3  14    1.37    0.97
   3  -3 -14    0.11    0.43
  -3   3  14    2.04    1.91
   3  -3 -13   14.10    1.81
  -3   3  13    7.82    2.85
  -3   3  13   10.61    2.31
   3  -3 -12    2.28    0.70
  -3   3  12    2.41    1.96
  -3   3  12    0.93    0.51
   3  -3 -11    0.56    0.45
  -3   3  11    0.57    1.40
  -3   3  11    0.32    0.39
   3  -3 -10   12.62    1.61
  -3   3  10   13.06    3.43
  -3   3  10   12.81    2.18
   3  -3  -9    3.66    0.92
  -3   3   9    1.81    1.59
  -3   3   9    4.17    1.21
  -3   3   8  109.29    5.40
  -3   3   8   94.83    8.13
   3  -3  -8  101.63    4.55
  -3   3   7  110.96    8.27
   3  -3  -7  130.39    5.46
  -3   3   7  129.18    9.16
  -3   3   7  138.08    5.70
  -3   3   6    0.55    0.96
   3  -3  -6    0.60    0.55
   3  -3  -6    0.71    1.01
  -3   3   6   -0.46    0.76
  -3   3   6    0.88    0.55
  -3   3   5    0.72    1.17
   3  -3  -5    0.66    0.69
   3  -3  -5    0.58    0.74
  -3   3   5    0.79    0.74
  -3   3   5    0.90    0.43
   3  -3  -4    2.72    1.24
  -3   3   4    0.36    0.56
  -3   3   4    4.16    0.81
   3  -3  -4    3.42    1.08
  -3   3   4    4.37    1.57
   3  -3  -3   76.82    6.48
  -3   3   3   91.65    6.35
   3  -3  -3   83.10    4.51
  -3   3   3   95.64    3.83
  -3   3   3   67.46    6.38
  -3   3   2    1.65    0.61
  -3   3   2    0.23    0.63
   3  -3  -2    1.55    1.28
  -3   3   1  329.63   10.37
   3  -3  -1  334.04   14.15
  -3   3   1  345.91    7.54
   3  -3   0   44.99    5.18
  -3   3   0   38.78    3.21
  -3   3   0   39.90    2.73
  -3   3  -1  464.91   10.42
  -3   3  -1  439.51    9.49
   3  -3   1  464.76   16.63
  -3   3  -2   12.38    1.60
  -3   3  -2   13.26    1.70
   3  -3   2   15.47    2.97
   3  -3   3   88.86    4.51
  -3   3  -3   95.97    4.76
   3  -3   3   95.36    7.87
   3  -3   4   18.81    3.52
   3  -3   4   18.50    2.02
  -3   3  -4   22.75    1.87
  -3   3  -4   20.39    2.28
   3  -3   5    1.42    0.57
  -3   3  -5    1.07    0.64
   3  -3   5    1.39    1.86
  -3   3  -5    1.57    0.45
   3  -3   6    5.81    2.17
  -3   3  -6    5.20    1.27
  -3   3  -6    6.98    1.01
  -3   3  -7   79.62    5.22
  -3   3  -7   82.34    3.57
   3  -3   7   71.96    7.51
  -3   3  -8  158.94    7.69
  -3   3  -8  156.95    5.09
   3  -3   8  157.32   11.25
  -3   3  -9   12.08    2.14
  -3   3  -9   12.94    1.56
   3  -3   9   15.45    3.51
   3  -3  10    3.46    1.49
  -3   3 -10    4.50    1.47
  -3   3 -10    4.20    1.03
  -3   3 -11    0.36    0.21
  -3   3 -11    0.49    0.17
   3  -3  11    0.39    0.83
  -3   3 -12    0.50    0.43
  -3   3 -12   -0.22    0.43
   3  -3  12    0.86    1.26
  -3   3 -13    1.21    0.89
  -3   3 -13    2.87    0.89
   3  -3  13    2.46    1.79
  -3   3 -14   17.07    2.25
  -3   3 -14   13.76    2.92
   3  -3  14    9.82    3.50
   3  -3  15    1.07    0.66
  -3   3 -15    3.93    1.16
  -3   3 -15    5.12    1.77
  -3   3 -16    0.65    0.34
   3  -3  16    3.88    2.68
  -3   3 -17    0.68    0.64
   3  -3  17   -0.26    1.35
   3  -3  18    2.92    2.57
  -3   3 -18   -0.38    0.62
   3  -3  19   -2.22    2.18
  -3   3 -19   -1.13    1.16
  -3   3 -20   15.42    3.49
   3  -3  20    9.54    4.13
   3  -3  22    2.41    3.10
  -3   2  21    0.69    1.34
  -3   2  20    3.03    2.14
  -3   2  19    2.60    2.34
  -3   2  18    1.09    1.19
  -3   2  17    0.07    1.01
  -3   2  16   11.53    3.34
   3  -2 -15   91.18    6.05
  -3   2  15   55.54    7.56
   3  -2 -14   30.93    3.13
  -3   2  14   41.07    6.30
  -3   2  13    5.90    1.82
   3  -2 -13   11.46    1.87
  -3   2  13    9.38    2.86
   3  -2 -12    0.45    0.28
  -3   2  12   -0.33    0.43
   3  -2 -11    6.55    1.40
  -3   2  11    6.14    1.05
  -3   2  11    4.93    1.41
  -3   2  11    5.28    2.14
   3  -2 -10    0.87    0.43
  -3   2  10    0.01    0.12
  -3   2  10   -0.22    0.63
  -3   2  10    0.04    0.42
  -3   2   9  141.12    9.83
  -3   2   9  138.50    5.20
   3  -2  -9  142.70    6.08
   3  -2  -8    0.34    0.28
  -3   2   8   -0.04    0.88
  -3   2   8    0.33    0.18
  -3   2   7   34.56    4.44
  -3   2   7   35.29    2.03
   3  -2  -7   33.72    3.05
  -3   2   6    0.35    0.23
  -3   2   6    0.50    0.73
   3  -2  -6    0.42    0.36
   3  -2  -5   19.49    2.60
  -3   2   5   19.07    3.03
  -3   2   5   20.89    1.33
   3  -2  -4   12.35    1.45
  -3   2   4   15.45    2.41
  -3   2   4   18.81    1.34
   3  -2  -4   18.51    2.69
  -3   2   3   85.35    5.44
   3  -2  -3   82.92    6.22
   3  -2  -3   81.44    3.22
  -3   2   3   92.76    3.12
   3  -2  -2   49.93    5.07
  -3   2   2   46.67    3.77
   3  -2  -2   45.60    2.21
  -3   2   2   50.95    2.55
  -3   2   1  183.18    6.86
   3  -2  -1  166.87    4.48
  -3   2   1  187.06    5.13
   3  -2  -1  181.40   10.36
  -3   2   0   21.10    1.84
  -3   2   0   20.29    2.08
   3  -2   0   19.19    1.65
   3  -2   0   20.41    3.67
  -3   2  -1    1.60    0.56
   3  -2   1    1.07    0.49
  -3   2  -1    1.09    0.30
  -3   2  -2  239.16    6.96
   3  -2   2  237.98   12.30
  -3   2  -2  256.42    6.91
  -3   2  -3    3.17    0.68
  -3   2  -3    4.03    1.00
  -3   2  -4    4.73    1.17
   3  -2   4    4.90    2.10
  -3   2  -4    4.13    0.79
  -3   2  -5    0.08    0.24
  -3   2  -5    0.21    0.43
  -3   2  -6   -0.38    0.61
  -3   2  -6   -0.07    0.27
  -3   2  -7    8.23    1.65
  -3   2  -7    8.76    1.42
   3  -2   7   10.85    3.26
  -3   2  -8  141.93    5.35
  -3   2  -8  122.89    6.35
   3  -2   8  141.24   10.62
  -3   2  -9   18.13    2.02
  -3   2  -9   16.02    2.37
  -3   2 -10    0.08    0.41
  -3   2 -10    0.63    0.51
   3  -2  10    0.37    0.80
  -3   2 -11    1.12    0.63
  -3   2 -11    1.69    0.94
   3  -2  11    3.85    2.11
  -3   2 -12    0.70    0.50
  -3   2 -12    0.57    0.68
   3  -2  12   -1.06    0.41
  -3   2 -13    2.81    1.16
  -3   2 -13    5.22    1.25
   3  -2  13    5.88    2.57
  -3   2 -14    6.30    2.06
  -3   2 -14   11.73    1.98
   3  -2  14   11.83    3.96
   3  -2  15   -1.30    1.19
  -3   2 -15    0.86    1.06
  -3   2 -15    1.09    0.71
   3  -2  16   -0.13    0.94
  -3   2 -16    0.80    1.04
   3  -2  17    0.65    1.47
  -3   2 -17    2.87    1.47
  -3   2 -17    4.62    1.45
   3  -2  18    2.57    2.26
  -3   2 -18    0.04    0.47
   3  -2  19    0.80    1.05
   3  -2  20    0.88    1.34
   3  -2  21    2.72    3.19
   3  -2  22    5.92    4.81
  -3   1  20   16.40    4.79
  -3   1  19    1.40    1.63
  -3   1  18    1.14    1.31
   3  -1 -17    2.25    1.27
  -3   1  17    1.61    1.74
   3  -1 -16    0.65    0.79
  -3   1  16    0.75    1.85
   3  -1 -15    0.27    0.34
  -3   1  15   -0.84    1.33
   3  -1 -14    7.11    1.52
  -3   1  14    5.34    2.20
   3  -1 -13  114.33    6.32
  -3   1  13  118.16    9.56
   3  -1 -12    4.87    1.32
  -3   1  12    2.40    0.86
  -3   1  12    5.78    2.18
  -3   1  11    0.27    0.17
   3  -1 -11    0.11    0.43
  -3   1  11    0.40    0.28
  -3   1  11    0.55    0.42
  -3   1  10    2.03    0.36
   3  -1 -10    3.44    1.21
  -3   1  10    1.51    0.39
  -3   1  10    2.93    1.37
   3  -1  -9   10.06    1.80
  -3   1   9    7.86    2.17
   3  -1  -8    0.07    0.25
  -3   1   8    0.82    1.02
   3  -1  -7   32.50    3.24
  -3   1   7   25.86    3.47
   3  -1  -6   13.71    2.13
  -3   1   6   12.60    2.38
   3  -1  -5   37.54    3.63
  -3   1   5   36.86    3.69
  -3   1   4   12.42    0.78
  -3   1   4   11.56    1.93
   3  -1  -4   10.45    0.80
   3  -1  -4   12.72    2.18
   3  -1  -3   17.96    2.63
  -3   1   3   22.17    1.34
  -3   1   3   16.87    2.21
   3  -1  -2  146.82    8.18
  -3   1   2  133.09    5.72
  -3   1   2  139.94    3.87
   3  -1  -2  134.79    3.50
  -3   1   1    1.21    0.36
   3  -1  -1    1.63    0.41
   3  -1  -1    0.75    0.25
   3  -1   0    3.42    1.68
   3  -1   0    4.92    0.84
  -3   1   0    3.52    0.84
  -3   1   0    4.94    0.84
   3  -1   1  538.13   18.55
  -3   1  -1  506.71    9.41
   3  -1   1  520.88    9.55
  -3   1  -2   50.76    3.12
   3  -1   2   51.92    6.09
  -3   1  -2   59.72    3.19
   3  -1   3    3.87    1.66
  -3   1  -3    3.06    0.85
  -3   1  -3    3.74    0.80
  -3   1  -4    7.70    1.21
   3  -1   4    8.75    2.32
  -3   1  -4    8.98    1.55
  -3   1  -5    1.47    0.41
  -3   1  -5    0.63    0.50
   3  -1   5    1.46    1.06
  -3   1  -6   99.57    5.56
   3  -1   6   96.77    8.58
  -3   1  -6  106.01    4.60
   3  -1   7   -0.12    0.85
  -3   1  -7    0.33    0.26
  -3   1  -7   -0.19    0.39
  -3   1  -8   24.45    3.00
  -3   1  -8   25.56    2.49
   3  -1   8   27.30    4.63
  -3   1  -9    0.17    0.49
   3  -1   9    0.11    0.86
  -3   1  -9    0.45    0.43
  -3   1 -10   32.70    3.74
  -3   1 -10   33.03    2.93
   3  -1  10   25.86    4.76
   3  -1  11    1.65    1.24
  -3   1 -11    3.28    0.96
  -3   1 -11    1.37    0.92
  -3   1 -12    5.45    1.68
  -3   1 -12    5.44    1.22
   3  -1  12    3.31    2.05
  -3   1 -13    1.66    0.74
  -3   1 -13    1.91    1.00
   3  -1  13   -0.28    0.55
  -3   1 -14    0.87    0.58
  -3   1 -14    1.85    0.92
   3  -1  15    1.98    1.59
  -3   1 -15    2.77    1.24
  -3   1 -15    2.46    1.00
   3  -1  16    1.45    1.63
  -3   1 -16    2.23    1.09
  -3   1 -17   -0.31    0.53
   3  -1  17    1.02    1.77
   3  -1  17   -0.89    2.08
  -3   1 -18    1.22    1.11
   3  -1  18   -2.24    2.47
   3  -1  18   -1.05    2.36
   3  -1  19    4.70    4.09
   3  -1  20    3.31    2.96
   3  -1  21    0.49    3.00
   3  -1  22   -1.97    2.79
   3   0 -19    8.77    2.36
   3   0 -18    0.60    0.85
  -3   0  18   -1.65    1.45
   3   0 -17   12.99    2.86
  -3   0  17    6.66    2.73
  -3   0  16    0.13    0.72
   3   0 -16   -0.89    0.53
   3   0 -15    6.67    1.67
  -3   0  15    5.69    2.22
  -3   0  14    0.88    1.22
   3   0 -14    0.96    0.53
   3   0 -13   12.43    2.25
  -3   0  13    8.40    2.36
   3   0 -12    5.55    1.47
  -3   0  12    2.16    0.65
  -3   0  12    5.21    1.73
   3   0 -11   37.26    3.82
  -3   0  11   39.19    4.57
  -3   0  10    0.92    0.99
   3   0 -10    3.55    1.31
   3   0  -9   33.75    3.51
  -3   0   9   32.53    3.92
   3   0  -8   47.87    4.11
  -3   0   8   47.82    4.41
   3   0  -7    0.08    0.19
  -3   0   7    0.06    0.31
   3   0  -6   48.85    4.17
  -3   0   6   43.62    3.72
   3   0  -5    7.53    1.55
  -3   0   5    9.15    1.62
  -3   0   4    1.31    0.68
   3   0  -4    0.97    0.22
   3   0  -4    0.87    0.45
   3   0  -4   -0.03    0.32
   3   0  -3   30.80    3.45
   3   0  -3   28.82    3.33
  -3   0   3   28.98    2.57
   3   0  -2    7.49    0.91
   3   0  -2    5.26    1.62
  -3   0   2    8.98    1.55
   3   0  -2    8.61    1.95
   3   0  -1   10.57    1.18
   3   0  -1   10.95    2.21
  -3   0   1   10.75    1.47
  -3   0   0   38.57    2.81
   3   0   0   38.94    2.50
  -3   0   0   39.19    2.73
   3   0   0   38.45    4.50
   3   0   1    2.48    1.36
  -3   0  -1    2.42    0.69
  -3   0  -1    2.43    0.68
   3   0   2    0.94    1.30
  -3   0  -2    0.41    0.50
  -3   0  -2    0.46    0.34
  -3   0  -3   -0.27    0.29
  -3   0  -3    0.53    0.59
   3   0   3    1.01    0.51
  -3   0  -4   24.40    2.83
  -3   0  -4   23.20    2.21
   3   0   4   21.07    4.00
   3   0   5    0.24    1.03
  -3   0  -5    0.06    0.27
  -3   0  -5    0.08    0.49
  -3   0  -6    0.31    0.29
  -3   0  -6    1.08    0.58
   3   0   7   15.14    4.01
  -3   0  -7   14.67    2.38
  -3   0  -7   14.20    1.93
   3   0   8    2.19    1.56
  -3   0  -8    2.29    1.17
  -3   0  -8    3.80    1.01
   3   0   9  103.62    9.61
  -3   0  -9  119.15    7.33
  -3   0  -9  120.30    5.82
   3   0  10  107.72    9.79
  -3   0 -10  116.91    7.49
  -3   0 -10  119.97    5.99
   3   0  11   32.86    5.77
  -3   0 -11   44.50    3.80
   3   0  12   32.73    5.69
  -3   0 -12   46.08    4.06
   3   0  13   30.19    5.88
   3   0  13   35.87    8.19
  -3   0 -13   53.31    4.52
   3   0  14   -0.27    1.08
   3   0  14    1.89    1.86
  -3   0 -14    0.60    0.58
   3   0  15    2.63    2.44
   3   0  15    3.85    4.18
  -3   0 -15    1.18    0.83
   3   0  16   -0.29    1.25
   3   0  16   -2.22    1.56
  -3   0 -16    0.47    0.85
  -3   0 -17    1.21    1.04
   3   0  17    1.29    1.42
  -3   0 -18    0.39    0.64
   3   0  18    2.35    2.88
   3   0  19    2.74    4.58
  -3   0 -19   11.55    2.65
   3   0  20    2.15    2.83
   3   0  21    2.88    3.13
   3   0  22    0.49    2.32
   3   1 -20    3.17    1.62
   3   1 -19   43.02    5.71
   3   1 -18   -0.63    0.53
   3   1 -17   -0.42    0.51
  -3  -1  17   -0.39    0.38
   3   1 -16    0.78    0.71
  -3  -1  16    0.09    0.74
   3   1 -15   17.87    3.00
  -3  -1  15   16.97    3.13
   3   1 -14   12.41    2.63
  -3  -1  14   12.24    2.94
   3   1 -13   11.30    2.30
  -3  -1  13   12.33    2.62
   3   1 -12  149.47    8.27
  -3  -1  12  138.06    7.98
  -3  -1  11    1.22    0.56
   3   1 -11    4.07    1.36
   3   1 -10   33.09    3.73
  -3  -1  10   31.09    3.39
  -3  -1   9    7.77    1.68
   3   1  -9    5.72    1.50
   3   1  -8  100.57    6.32
  -3  -1   8   98.91    5.51
   3   1  -7    2.29    0.76
  -3  -1   7    2.82    0.90
  -3  -1   7    3.10    0.79
   3   1  -7    2.64    0.32
  -3  -1   6   52.70    3.68
   3   1  -6   47.32    1.58
   3   1  -6   55.96    4.65
   3   1  -5    0.54    0.44
  -3  -1   5   -0.05    0.41
   3   1  -5    0.09    0.14
   3   1  -4  831.85   17.94
   3   1  -4  840.35   15.21
  -3  -1   4  884.47   14.38
   3   1  -3    9.02    1.89
   3   1  -3   10.02    2.19
  -3  -1   3    9.17    1.34
   3   1  -2  326.89   14.29
  -3  -1   2  324.76    8.11
   3   1  -1    5.90    1.16
   3   1  -1    6.10    1.63
   3   1  -1    5.30    2.15
  -3  -1   1    3.61    0.88
   3   1   0   15.72    2.78
  -3  -1   0   14.66    1.67
   3   1   0   14.34    3.59
   3   1   1   -0.08    0.51
  -3  -1  -1    0.13    0.36
   3   1   1    0.96    0.79
   3   1   2   16.77    3.15
  -3  -1  -2   18.26    1.98
   3   1   2   14.36    4.19
  -3  -1  -3  216.97    6.97
   3   1   3  215.27   11.30
   3   1   3  191.24   14.62
  -3  -1  -4  116.59    5.22
   3   1   4  106.94   11.12
   3   1   4  116.17    8.57
  -3  -1  -5   25.91    2.61
   3   1   5   24.58    5.44
   3   1   5   24.04    4.11
   3   1   6    1.71    1.28
   3   1   6    0.12    0.30
  -3  -1  -6    0.99    0.63
   3   1   7   18.91    4.14
  -3  -1  -7   20.66    2.49
   3   1   7   12.91    4.27
   3   1   8    2.75    1.76
   3   1   8    3.05    3.31
  -3  -1  -8    3.82    1.01
   3   1   9   27.53    6.96
   3   1   9   22.30    4.64
  -3  -1  -9   25.03    2.83
   3   1  10    3.57    3.37
   3   1  10    3.78    2.52
  -3  -1 -10    5.07    1.38
   3   1  11  322.45   23.83
   3   1  11  273.93   16.27
   3   1  12    2.87    2.05
  -3  -1 -12   -0.11    0.68
   3   1  12    5.84    4.14
  -3  -1 -13    0.41    0.66
   3   1  13    0.57    1.69
   3   1  14    1.07    2.21
  -3  -1 -14    0.75    0.86
   3   1  14    0.77    1.22
   3   1  15    2.58    1.33
  -3  -1 -15   13.42    2.67
   3   1  15    8.01    4.33
   3   1  16    2.39    3.33
  -3  -1 -16    0.32    0.87
  -3  -1 -17   27.09    3.96
   3   1  17   19.65    7.44
  -3  -1 -18    3.32    1.58
   3   1  18    2.87    2.70
   3   1  19    8.23    5.32
  -3  -1 -19    2.53    1.38
  -3  -1 -20    2.91    1.31
   3   1  20   -0.35    2.17
  -3  -1 -21    4.39    2.50
   3   1  21    1.09    1.95
   3   1  22    2.33    2.72
   3   2 -21    0.20    0.47
   3   2 -20    0.34    0.38
   3   2 -19   31.00    5.03
   3   2 -18   -0.46    0.76
   3   2 -17    0.73    0.87
   3   2 -16    0.55    0.90
  -3  -2  15   -0.33    0.38
   3   2 -15    0.06    0.53
  -3  -2  14    1.26    1.08
   3   2 -14    0.61    0.41
   3   2 -13   28.95    3.96
  -3  -2  13   21.25    2.96
   3   2 -12  202.77    4.81
   3   2 -12  232.25   11.02
  -3  -2  12  229.69    8.98
   3   2 -11   57.50    2.41
   3   2 -11   70.38    6.00
  -3  -2  11   64.91    4.63
   3   2 -10   25.66    1.63
   3   2 -10   28.66    3.83
  -3  -2  10   20.26    2.66
  -3  -2  10   27.33    2.96
   3   2  -9    1.47    0.38
  -3  -2   9    0.40    0.21
  -3  -2   9    0.71    0.75
   3   2  -9    1.20    0.76
   3   2  -8   96.38    6.69
  -3  -2   8  107.11    5.86
   3   2  -7    2.29    0.50
   3   2  -7    1.91    1.10
  -3  -2   7    3.12    0.97
  -3  -2   7    1.61    1.23
   3   2  -6   21.65    1.78
   3   2  -6   23.70    3.13
  -3  -2   6   17.70    3.12
  -3  -2   6   22.40    2.24
   3   2  -5    4.89    1.49
   3   2  -5    4.69    1.08
  -3  -2   5    4.95    1.80
  -3  -2   5    4.42    0.96
   3   2  -4  838.52   18.56
  -3  -2   4  715.34   23.05
   3   2  -4  820.26   17.93
  -3  -2   4  743.15   12.57
   3   2  -3    7.52    1.79
   3   2  -3    5.16    1.76
  -3  -2   3    7.06    1.22
   3   2  -2   25.84    4.29
   3   2  -2   29.09    3.48
  -3  -2   2   27.09    2.35
   3   2  -1   36.16    3.88
  -3  -2   1   33.30    2.65
   3   2  -1   28.46    5.02
  -3  -2   0    3.61    0.90
   3   2   0    3.56    1.36
   3   2   0    2.84    1.64
  -3  -2  -1   18.99    2.09
   3   2   1   20.85    3.08
   3   2   1   12.68    3.94
  -3  -2  -2   27.54    2.58
   3   2   2   26.42    5.92
   3   2   2   37.49    4.30
   3   2   3    1.38    0.98
  -3  -2  -3    0.18    0.18
   3   2   4    4.68    1.57
  -3  -2  -4    6.64    1.35
   3   2   4    3.96    2.51
   3   2   5    8.97    2.23
  -3  -2  -5    9.61    1.68
   3   2   5    9.81    3.75
   3   2   6   -0.36    0.94
  -3  -2  -6   -0.02    0.23
   3   2   7    0.33    0.30
   3   2   7   -1.10    2.26
  -3  -2  -7   -0.02    0.31
  -3  -2  -8   -0.33    0.47
   3   2   8   -0.08    0.41
   3   2   9    1.45    1.30
  -3  -2  -9    2.73    1.06
   3   2  10    0.19    0.70
  -3  -2 -10    1.33    0.98
   3   2  10    2.53    3.45
   3   2  11   11.01    2.88
   3   2  11    7.42    3.88
  -3  -2 -11   17.50    2.68
  -3  -2 -12    0.49    0.82
   3   2  12   -0.39    0.70
   3   2  12   -1.12    2.46
  -3  -2 -13   -0.24    0.46
   3   2  13    1.37    1.19
   3   2  13    0.35    1.07
   3   2  14    0.60    1.75
  -3  -2 -14    0.47    0.32
   3   2  15   -0.56    1.38
  -3  -2 -15   -0.32    0.56
  -3  -2 -16    2.31    1.13
   3   2  16    0.68    1.97
  -3  -2 -17    0.45    0.62
   3   2  17    1.93    3.60
  -3  -2 -18    7.15    2.23
   3   2  18    3.44    3.62
   3   2  19    6.15    4.83
  -3  -2 -19    4.04    1.97
  -3  -2 -20    4.12    1.86
   3   2  20    4.29    4.86
  -3  -2 -21    0.69    0.86
   3   2  21    0.64    1.58
   3   3 -22    0.27    1.44
   3   3 -21    1.05    1.66
   3   3 -20    7.03    2.57
   3   3 -19    1.73    1.41
   3   3 -18    2.58    1.31
   3   3 -17    0.60    1.26
   3   3 -16   12.22    3.04
   3   3 -15   -0.32    0.55
   3   3 -14   16.11    3.21
   3   3 -13   -0.38    0.79
  -3  -3  13    0.19    0.40
   3   3 -12    2.48    1.28
  -3  -3  12    2.42    0.85
   3   3 -12    2.02    0.65
   3   3 -11    0.15    0.19
   3   3 -11    0.53    1.23
  -3  -3  11    0.97    0.68
   3   3 -10   27.09    3.81
  -3  -3  10   31.93    2.80
   3   3 -10   28.49    2.12
   3   3  -9    1.49    0.61
  -3  -3   9    0.68    0.60
   3   3  -8    0.06    0.41
  -3  -3   8    0.41    0.47
   3   3  -8   -0.09    0.26
   3   3  -7   -0.03    0.24
   3   3  -7   -0.35    0.50
  -3  -3   7    0.48    0.41
   3   3  -6   28.99    3.70
   3   3  -6   26.67    2.50
  -3  -3   6   27.58    2.42
  -3  -3   5   24.81    2.27
   3   3  -5   26.41    3.40
   3   3  -5   24.19    2.81
   3   3  -4   35.53    3.98
  -3  -3   4   29.44    2.58
   3   3  -4   26.53    3.39
   3   3  -3  138.63    7.78
  -3  -3   3  135.11    5.62
   3   3  -3  140.69    9.29
   3   3  -2   63.75    5.26
  -3  -3   2   59.65    3.73
   3   3  -2   68.41    7.57
  -3  -3   1   16.82    2.02
   3   3  -1   16.74    2.84
   3   3  -1   10.63    3.25
   3   3   0    8.28    1.79
  -3  -3   0    8.07    1.47
   3   3   0    4.60    3.06
   3   3   1   40.52    4.18
  -3  -3  -1   40.34    3.30
   3   3   1   29.29    5.96
   3   3   2    0.69    0.57
  -3  -3  -2    1.33    0.70
   3   3   2    2.01    2.13
  -3  -3  -3   29.84    3.04
   3   3   3   27.99    6.77
   3   3   3   36.27    4.02
   3   3   4    1.43    1.09
   3   3   4    0.93    2.73
  -3  -3  -4    1.99    0.94
   3   3   5   37.76    8.41
  -3  -3  -5   44.12    3.91
   3   3   5   51.58    4.91
   3   3   6   -0.31    0.57
   3   3   6    0.39    2.18
  -3  -3  -6    1.20    0.89
  -3  -3  -7    2.60    0.93
   3   3   7    3.56    1.26
   3   3   8    0.26    0.62
  -3  -3  -8    1.39    0.88
   3   3   9   25.19    7.68
  -3  -3  -9   27.81    3.42
   3   3   9   26.70    3.61
   3   3  10    1.43    0.71
  -3  -3 -10    2.79    1.22
   3   3  10    1.29    2.86
   3   3  11    2.28    1.12
  -3  -3 -11    1.23    0.79
   3   3  11    3.04    2.30
   3   3  12   19.94    6.77
  -3  -3 -12   53.48    5.13
   3   3  13   -1.39    1.21
  -3  -3 -13    0.24    0.43
   3   3  14    1.48    3.84
  -3  -3 -14    4.74    1.75
   3   3  15    0.88    2.63
  -3  -3 -15    3.83    1.67
  -3  -3 -16   -0.19    0.65
   3   3  16    3.66    3.71
  -3  -3 -17   -0.87    1.04
   3   3  17   -1.21    2.94
  -3  -3 -18   41.08    5.53
   3   3  18   10.42    6.32
  -3  -3 -19    3.83    2.26
   3   3  19    4.20    3.35
  -3  -3 -20   10.33    3.17
   3   3  20    4.69    5.51
  -3  -3 -21    0.53    1.22
   3   4 -22    0.10    1.19
   3   4 -21   -0.10    1.17
   3   4 -20    0.97    1.38
   3   4 -19    3.12    1.81
   3   4 -18    5.34    2.71
   3   4 -17    0.82    1.20
   3   4 -16    9.17    2.88
   3   4 -15   -0.36    1.03
   3   4 -14   25.96    4.27
   3   4 -13    4.39    1.79
   3   4 -12   29.36    4.40
   3   4 -12   22.71    2.27
   3   4 -11   21.48    2.24
  -3  -4  11   24.83    2.31
   3   4 -10   96.29    7.65
   3   4 -10   91.99    4.46
  -3  -4  10   93.52    4.49
  -3  -4   9   11.76    1.59
   3   4  -9   13.52    2.81
   3   4  -9   11.02    1.61
   3   4  -8    5.14    1.78
   3   4  -8    3.96    0.94
  -3  -4   8    3.31    0.73
   3   4  -7    1.43    0.63
   3   4  -7    2.62    1.34
  -3  -4   7    0.98    0.48
  -3  -4   6    8.92    1.47
   3   4  -6    9.28    2.15
   3   4  -6    8.60    1.67
  -3  -4   5   29.81    2.69
   3   4  -5   33.76    4.15
   3   4  -5   31.62    3.60
   3   4  -4    0.31    0.36
  -3  -4   4    1.47    0.75
   3   4  -4    0.97    1.03
   3   4  -3  406.21   16.70
  -3  -4   3  405.55   10.24
  -3  -4   2    0.11    0.34
   3   4  -2    0.35    0.61
   3   4  -2    0.22    1.69
  -3  -4   1   97.86    5.24
   3   4  -1  104.49    6.85
   3   4  -1  110.06   10.96
   3   4   0   -0.04    0.47
  -3  -4   0    0.45    0.60
   3   4   0   -0.83    0.95
   3   4   1    3.70    1.31
  -3  -4  -1    3.67    1.21
   3   4   1    1.43    1.95
   3   4   2    1.51    0.77
  -3  -4  -2    0.86    0.53
   3   4   2    0.13    0.65
   3   4   3   25.34    3.30
   3   4   3   23.66    6.05
  -3  -4  -3   19.36    2.58
   3   4   4    2.66    1.24
   3   4   4    1.18    2.70
  -3  -4  -4    1.39    0.68
   3   4   5  163.92    8.13
  -3  -4  -5  150.23    7.47
   3   4   6    0.27    0.69
  -3  -4  -6    0.41    0.44
   3   4   6    1.47    2.20
   3   4   7    2.08    1.01
  -3  -4  -7    3.25    1.19
   3   4   7    4.01    3.66
   3   4   8   27.20    7.79
  -3  -4  -8   24.29    3.36
   3   4   8   24.27    3.05
   3   4   9    0.28    0.31
  -3  -4  -9    0.65    0.79
   3   4   9    1.79    3.46
  -3  -4 -10    6.54    1.99
   3   4  10    4.95    3.43
  -3  -4 -11    0.99    0.85
   3   4  11    2.14    2.55
  -3  -4 -12    3.66    1.62
   3   4  12    4.95    3.73
   3   4  13    3.00    3.70
  -3  -4 -13    1.15    0.92
   3   4  14    6.99    4.27
  -3  -4 -14    8.20    2.33
  -3  -4 -15    0.97    0.71
   3   4  15   -1.72    2.50
  -3  -4 -16    5.88    1.96
   3   4  16    8.67    5.43
   3   4  17    3.20    4.00
  -3  -4 -17    2.85    1.80
  -3  -4 -18    9.82    3.11
   3   4  18    7.36    5.66
   3   4  19   -1.64    2.32
  -3  -4 -19    0.67    1.32
   3   5 -21    3.53    2.59
   3   5 -20    2.18    1.76
   3   5 -19    1.02    1.19
   3   5 -18   20.72    5.10
   3   5 -17    5.24    2.43
   3   5 -16   48.45    6.76
   3   5 -15    1.34    1.72
   3   5 -14    4.85    1.98
   3   5 -13    6.83    2.42
   3   5 -12    0.39    0.72
   3   5 -12    0.48    0.35
   3   5 -11    0.46    0.84
   3   5 -11    1.56    0.83
   3   5 -10    3.37    0.96
   3   5 -10    2.81    1.21
  -3  -5  10    4.99    1.16
  -3  -5   9   37.89    2.91
   3   5  -9   33.31    4.67
   3   5  -9   31.65    3.09
  -3  -5   8   -0.31    0.45
   3   5  -8    0.02    0.30
  -3  -5   7    2.71    0.93
   3   5  -7    3.37    1.20
   3   5  -7    3.27    1.26
   3   5  -6    0.67    0.78
  -3  -5   6    0.15    0.37
   3   5  -6   -0.30    0.49
  -3  -5   5   22.51    2.47
   3   5  -5   20.77    3.44
   3   5  -5   23.36    3.31
   3   5  -4    0.32    0.53
  -3  -5   4    1.20    0.56
   3   5  -4    1.29    0.85
   3   5  -3    1.60    1.00
  -3  -5   3    0.32    0.31
   3   5  -3   -0.06    0.80
   3   5  -2   -0.25    0.46
  -3  -5   2    1.55    0.54
   3   5  -2    1.17    1.42
   3   5  -1  424.91   14.26
  -3  -5   1  391.00   11.46
   3   5  -1  389.85   20.77
   3   5   0   15.46    2.63
  -3  -5   0   16.86    2.41
   3   5   0   18.36    4.99
   3   5   1  102.23    6.78
   3   5   1   92.30   11.69
  -3  -5  -1   87.21    5.59
   3   5   2   22.66    3.18
  -3  -5  -2   18.45    2.59
   3   5   2   15.38    5.28
   3   5   3   13.72    2.41
  -3  -5  -3   15.82    2.49
   3   5   3   17.36    5.58
  -3  -5  -4   -0.29    0.31
   3   5   4   -0.11    0.31
   3   5   5   -0.21    0.31
  -3  -5  -5    0.00    0.58
   3   5   5    1.18    2.57
   3   5   6   25.85    3.01
  -3  -5  -6   32.74    3.79
   3   5   7   11.10    1.95
  -3  -5  -7    9.57    2.06
   3   5   7    4.38    3.14
   3   5   8    1.51    0.45
  -3  -5  -8    2.42    1.26
   3   5   8    3.56    3.67
  -3  -5  -9   -0.74    0.36
   3   5   9   -0.23    1.60
  -3  -5 -10    3.25    1.40
   3   5  10    2.10    2.05
  -3  -5 -11   -0.51    0.87
   3   5  11    0.10    1.22
   3   5  12   -2.24    2.33
  -3  -5 -12    4.84    1.60
   3   5  13   -1.16    3.00
  -3  -5 -13   -0.78    0.78
  -3  -5 -14   10.06    2.58
   3   5  14    3.55    2.87
  -3  -5 -15    1.33    1.43
   3   5  15    0.83    1.75
  -3  -5 -16    1.26    1.31
   3   5  16    6.45    4.43
  -3  -5 -17   -0.11    0.45
   3   5  17   -0.62    2.70
   3   5  18    4.63    3.73
  -3  -5 -18    3.50    1.75
   3   6 -19    4.01    2.39
   3   6 -18    0.50    0.76
   3   6 -17    7.53    3.45
   3   6 -16   25.40    5.56
   3   6 -15   80.03    9.00
   3   6 -14   -0.02    0.50
   3   6 -13   19.69    4.05
   3   6 -12    0.24    0.48
   3   6 -11    0.85    0.65
   3   6 -11   -0.61    0.67
   3   6 -10    0.78    0.80
   3   6 -10   -0.08    0.36
   3   6  -9    2.57    1.16
   3   6  -9    1.55    1.21
   3   6  -8    0.17    0.42
   3   6  -8    0.63    1.07
  -3  -6   8    0.04    0.51
   3   6  -7   51.42    5.81
  -3  -6   7   51.73    3.87
   3   6  -7   47.82    4.67
  -3  -6   6    0.31    0.34
   3   6  -6   -0.02    0.49
   3   6  -5   13.53    2.87
  -3  -6   5   13.41    2.08
   3   6  -5    9.52    2.33
   3   6  -4   22.95    3.73
  -3  -6   4   20.32    2.64
   3   6  -4   19.42    3.87
   3   6  -3   31.83    4.22
  -3  -6   3   26.35    3.10
   3   6  -3   30.99    5.03
   3   6  -2    2.41    1.45
   3   6  -2    1.01    1.24
  -3  -6   2    0.41    0.29
   3   6  -1   43.84    4.81
   3   6  -1   37.83    6.57
  -3  -6   1   35.05    3.56
   3   6   0   71.55    5.96
   3   6   0   64.36    9.05
  -3  -6   0   62.45    4.92
   3   6   1    0.01    0.46
   3   6   1   -1.57    1.87
  -3  -6  -1    0.01    0.30
   3   6   2   11.91    2.42
  -3  -6  -2    8.04    1.85
   3   6   2    9.03    3.74
   3   6   3   12.11    2.33
  -3  -6  -3   10.31    2.16
   3   6   3   15.24    5.33
   3   6   4   21.81    2.97
  -3  -6  -4   21.39    3.20
   3   6   4   20.37    6.77
  -3  -6  -5    0.68    0.73
   3   6   5    0.83    0.45
   3   6   5    1.70    2.36
   3   6   6   73.68    5.04
   3   6   6   58.94   11.92
  -3  -6  -6   74.67    6.21
  -3  -6  -7    1.29    0.85
   3   6   7    3.26    3.22
  -3  -6  -8   -0.52    0.63
   3   6   8   -3.30    3.36
  -3  -6  -9    1.65    1.07
   3   6   9    2.73    2.07
  -3  -6 -10    0.64    0.29
   3   6  10   -0.04    2.81
   3   6  11   -0.52    1.76
  -3  -6 -11    0.32    0.93
   3   6  12    0.85    2.78
  -3  -6 -12    1.37    0.94
  -3  -6 -13    0.88    1.01
   3   6  13    1.19    1.26
  -3  -6 -14    0.33    1.03
   3   6  14    2.77    4.12
  -3  -6 -15    1.10    0.97
   3   6  15    2.13    3.47
  -3  -6 -16    3.22    1.82
   3   6  16    0.70    3.09
   3   7 -17    4.55    2.96
   3   7 -16   -1.24    1.37
   3   7 -15   76.37    9.57
   3   7 -14    2.57    2.02
   3   7 -13   -1.24    1.00
   3   7 -12    1.46    1.34
   3   7 -11    0.36    0.54
   3   7 -11   -0.22    0.31
   3   7 -10    0.13    0.65
   3   7 -10    0.74    0.72
   3   7  -9   18.40    3.02
   3   7  -9   57.27    6.72
   3   7  -8   -0.03    0.30
   3   7  -8    0.60    0.62
   3   7  -7    9.37    2.21
   3   7  -7   12.48    2.98
   3   7  -6   -0.45    0.55
   3   7  -6    1.25    0.79
  -3  -7   6    0.34    0.40
   3   7  -5    2.01    1.45
  -3  -7   5    1.06    0.89
   3   7  -5    0.57    1.04
  -3  -7   4    1.95    0.79
   3   7  -4    4.77    1.90
   3   7  -4    7.32    2.66
   3   7  -3   10.01    2.59
  -3  -7   3    8.02    1.77
   3   7  -3   11.34    3.27
  -3  -7   2    5.63    1.50
   3   7  -2    9.48    2.44
   3   7  -2    6.87    2.81
  -3  -7   1    0.61    0.60
   3   7  -1    1.41    1.02
   3   7  -1    0.56    1.40
   3   7   0   50.35    5.21
   3   7   0   39.94    6.81
  -3  -7   0   47.04    4.54
  -3  -7  -1    0.56    0.78
   3   7   1    0.04    0.25
   3   7   1   -1.37    1.78
  -3  -7  -2    1.37    0.83
   3   7   2    2.52    1.18
   3   7   2   -0.21    1.65
  -3  -7  -3    0.49    0.43
   3   7   3    0.53    0.63
   3   7   3    0.98    0.63
  -3  -7  -4    3.54    1.75
   3   7   4    2.53    1.07
   3   7   4    3.26    1.68
  -3  -7  -5    0.29    0.26
   3   7   5    1.72    3.09
   3   7   6   20.09    6.83
  -3  -7  -6   16.01    3.04
  -3  -7  -7    0.75    0.82
   3   7   7   -2.74    2.50
  -3  -7  -8   11.55    2.53
   3   7   8   16.49    6.66
  -3  -7  -9    2.54    1.49
   3   7   9    1.04    0.98
   3   7  10    3.33    3.26
  -3  -7 -10    1.08    0.55
  -3  -7 -11    4.46    1.97
   3   7  11    1.82    2.49
  -3  -7 -12    4.38    1.98
   3   7  12    2.68    3.63
  -3  -7 -13    1.44    1.45
   3   7  13    1.92    2.61
   3   7  14    2.95    4.39
  -3  -7 -14    2.34    1.54
   3   8 -15   18.29    5.14
   3   8 -14    7.25    3.06
   3   8 -13   25.30    5.55
   3   8 -12    3.84    2.08
   3   8 -11    2.75    1.49
   3   8 -10   -1.46    1.49
   3   8 -10    0.39    0.70
   3   8  -9    1.19    0.86
   3   8  -9    2.33    1.70
   3   8  -8    3.99    1.71
   3   8  -8    1.09    0.74
   3   8  -7    0.39    0.86
   3   8  -7    0.44    0.50
   3   8  -6   22.44    4.12
   3   8  -6   20.73    3.85
   3   8  -5    0.83    0.98
   3   8  -5    0.28    0.84
   3   8  -4   14.85    3.24
   3   8  -4   21.42    4.63
  -3  -8   4   14.21    2.46
  -3  -8   3    0.29    0.42
   3   8  -3    0.45    0.79
   3   8  -3   -0.72    0.91
  -3  -8   2    0.87    0.90
   3   8  -2    1.66    1.15
   3   8  -2   -0.20    0.82
  -3  -8   1    0.70    0.62
   3   8  -1   -0.75    0.85
   3   8  -1   -1.50    1.59
   3   8   0   18.55    3.23
   3   8   0   20.73    5.12
  -3  -8   0   23.21    3.47
   3   8   1    0.05    0.44
  -3  -8  -1    0.55    0.71
   3   8   1    0.49    1.23
   3   8   2    2.76    1.34
  -3  -8  -2    3.77    1.42
   3   8   2    4.54    3.28
  -3  -8  -3    0.04    0.53
   3   8   3    3.91    3.26
   3   8   4    3.50    3.12
  -3  -8  -4    2.74    1.26
  -3  -8  -5    0.01    0.45
   3   8   5   -0.50    2.16
  -3  -8  -6    0.26    0.80
   3   8   6    1.59    1.79
  -3  -8  -7    0.10    0.66
   3   8   7    1.09    1.94
  -3  -8  -8   17.59    3.58
   3   8   8    7.72    4.87
  -3  -8  -9    4.07    1.97
   3   8   9    6.25    3.88
  -3  -8 -10    0.27    0.50
   3   8  10    2.28    3.13
   3   8  11   16.96    7.40
  -3  -8 -11   15.16    3.54
  -3  -8 -12    1.92    1.59
   3   8  12    2.16    3.44
   3   9 -13    6.66    3.54
   3   9 -12   14.56    4.23
   3   9 -11    0.93    1.72
   3   9 -10    6.89    2.72
   3   9  -9    0.69    1.16
   3   9  -9    0.88    1.14
   3   9  -8    5.07    2.13
   3   9  -8   10.83    3.07
   3   9  -7    2.51    1.50
   3   9  -7    4.14    2.17
   3   9  -6   21.17    4.12
   3   9  -6   18.50    3.93
   3   9  -5    9.24    2.83
   3   9  -5   11.48    3.14
   3   9  -4    2.72    1.84
   3   9  -4    3.71    1.83
   3   9  -3    2.70    1.45
   3   9  -3    0.55    1.43
  -3  -9   2    0.13    0.57
   3   9  -2    2.61    1.40
   3   9  -2    3.61    2.40
   3   9  -1    1.44    0.99
  -3  -9   1    0.14    0.68
   3   9  -1    2.02    1.91
   3   9   0    7.66    2.22
  -3  -9   0    5.65    1.75
   3   9   0    4.80    3.19
  -3  -9  -1    1.74    1.22
   3   9   1    3.28    2.61
  -3  -9  -2    1.99    1.31
   3   9   2    2.13    1.90
  -3  -9  -3    1.69    1.21
   3   9   3    1.13    2.16
  -3  -9  -4    0.41    0.59
   3   9   4    0.88    1.69
  -3  -9  -5   18.77    3.72
   3   9   5   22.93    6.83
   3   9   6    4.76    3.61
  -3  -9  -6    1.59    1.17
  -3  -9  -7    3.43    2.28
   3   9   7    3.59    3.63
  -3  -9  -8    3.30    2.06
   3   9   8    0.76    2.90
  -3  -9  -9    3.97    2.22
   3   9   9    1.50    1.73
  -3  -9 -10   -0.53    0.95
   3  10 -10   35.73    7.10
   3  10  -9    0.81    1.64
   3  10  -8    5.46    2.58
   3  10  -8    1.71    1.35
   3  10  -7    2.13    1.43
   3  10  -7    2.95    1.91
   3  10  -6    2.70    1.83
   3  10  -6    1.27    1.51
   3  10  -5    8.06    2.71
   3  10  -5   10.68    3.13
   3  10  -4    5.90    2.32
   3  10  -4    5.57    2.45
   3  10  -3    1.85    1.79
   3  10  -3    0.72    1.03
   3  10  -2    0.87    1.22
   3  10  -2    0.01    0.91
   3  10  -1    3.00    2.65
   3  10   0    2.25    2.11
  -3 -10  -1   -0.22    0.71
   3  10   1    3.86    2.96
  -3 -10  -2    0.37    0.90
   3  10   2    3.09    2.98
  -3 -10  -3    6.58    2.53
   3  10   3    4.47    2.46
  -3 -10  -4    0.70    0.84
   3  10   4    0.35    2.22
  -3 -10  -5    2.56    1.60
   3  10   5    5.18    3.67
  -3 -10  -6    1.04    0.84
   3  10   6    5.23    3.80
  -3 -10  -7   10.08    3.01
   3  11  -7    2.15    2.56
   3  11  -7    1.70    1.55
   3  11  -6    9.57    3.25
   3  11  -6   16.07    4.52
   3  11  -5    8.95    3.21
   3  11  -5   16.05    4.43
   3  11  -4    1.39    2.12
   3  11  -3    1.71    1.95
   3  11  -2    0.44    1.01
   3  11  -1    5.37    2.91
   3  11   0    3.70    2.69
  -3 -11  -4    1.72    1.66
  -4  13   7    4.53    3.37
  -4  13   6    0.08    1.44
  -4  13   4    1.89    1.41
  -4  13   3   -0.05    0.62
  -4  13   2    2.40    1.79
  -4  13   1   -0.09    1.01
  -4  13   0    4.73    2.38
  -4  13  -1    1.30    1.40
  -4  13  -2    2.60    2.09
  -4  13  -3   -0.32    1.14
  -4  13  -4    8.06    3.14
  -4  13  -5    1.07    0.61
   4 -13   6    1.54    2.34
  -4  13  -6   -0.71    1.13
   4 -13   7    0.81    2.20
   4 -13   8    6.91    4.37
   4 -13   9    5.00    3.49
  -4  12  10    1.70    1.50
  -4  12   9    2.45    1.93
  -4  12   9    5.91    3.47
  -4  12   8   -0.68    1.32
  -4  12   8    4.93    3.35
  -4  12   7   12.55    3.69
  -4  12   7    3.43    2.35
  -4  12   6    2.16    1.71
  -4  12   6   -0.18    1.77
  -4  12   5   -1.12    1.14
  -4  12   5   -0.71    0.91
  -4  12   4    2.49    1.55
  -4  12   4    6.94    3.41
  -4  12   3   -0.27    1.33
  -4  12   3    2.00    1.59
  -4  12   2    7.53    2.80
  -4  12   2   17.34    4.91
  -4  12   1   -0.24    0.53
  -4  12   0   32.78    5.59
  -4  12  -1    8.16    2.68
  -4  12  -2    0.14    0.66
   4 -12   3    1.96    2.06
  -4  12  -3    9.42    3.28
   4 -12   4    1.56    1.65
  -4  12  -4    1.20    1.56
   4 -12   5    4.57    2.99
  -4  12  -5    2.25    1.25
   4 -12   6    7.12    3.53
  -4  12  -6    9.65    3.19
   4 -12   7    1.62    2.04
  -4  12  -7    0.24    0.74
  -4  12  -8    1.47    1.66
   4 -12   8    0.38    2.86
   4 -12   9    4.02    3.39
  -4  12  -9    0.15    0.49
  -4  12 -10    1.76    0.96
   4 -12  10   -2.08    1.85
   4 -12  11    2.84    2.55
  -4  12 -11    1.48    0.94
  -4  11  12   -0.11    1.04
  -4  11  11   -0.38    1.95
  -4  11  11    1.32    0.90
  -4  11  10    5.11    3.47
  -4  11  10    0.68    1.28
  -4  11   9    0.37    0.73
  -4  11   9    1.41    1.50
  -4  11   8    4.43    2.39
  -4  11   8    2.26    1.74
  -4  11   7    3.48    1.99
  -4  11   7    7.14    3.72
  -4  11   6    7.18    2.63
  -4  11   6    6.86    3.22
  -4  11   5    2.98    1.91
  -4  11   5    2.99    2.33
  -4  11   4    5.13    2.16
  -4  11   4    6.58    3.11
  -4  11   3    0.54    1.12
  -4  11   3    0.05    0.95
  -4  11   2    2.54    1.72
  -4  11   2    0.87    1.06
  -4  11   1    0.84    1.12
  -4  11   1    2.37    2.19
  -4  11   0   18.65    3.90
  -4  11   0   11.33    3.47
  -4  11  -1   -1.60    1.29
   4 -11   1    1.71    1.84
   4 -11   2   -0.23    0.85
  -4  11  -2    1.83    1.50
   4 -11   3    2.29    2.49
  -4  11  -3    4.52    1.97
  -4  11  -4    1.50    1.20
   4 -11   4    2.19    1.69
   4 -11   5   -1.19    2.35
  -4  11  -5    0.65    0.54
  -4  11  -6   -0.24    0.64
   4 -11   6    1.58    0.87
  -4  11  -7    0.14    0.48
   4 -11   7    2.21    2.08
  -4  11  -8    0.58    1.31
   4 -11   8    2.21    2.94
  -4  11  -9    4.13    2.19
   4 -11   9   -1.12    1.53
   4 -11  10    6.01    3.97
  -4  11 -10    4.77    2.09
   4 -11  11    6.86    4.19
  -4  11 -11    5.55    2.27
  -4  11 -12    0.11    1.03
   4 -11  12   -0.84    0.89
   4 -11  13    0.68    1.93
  -4  11 -13   -0.23    0.86
   4 -11  14    4.17    4.14
  -4  11 -14    2.63    1.05
  -4  11 -15    2.57    1.65
  -4  10  13    1.21    2.58
  -4  10  13    0.73    0.84
  -4  10  12    7.30    2.75
  -4  10  12    2.71    2.16
  -4  10  11    1.78    1.76
  -4  10  11    5.21    2.50
  -4  10  10    1.73    1.16
  -4  10  10    0.97    1.51
  -4  10   9   -1.32    1.14
  -4  10   9    2.31    1.55
  -4  10   8    5.25    2.94
  -4  10   8   12.96    3.30
  -4  10   7    0.80    0.65
  -4  10   7    0.72    1.49
  -4  10   6    0.31    0.68
  -4  10   6    2.32    1.81
  -4  10   5    4.29    1.80
  -4  10   5    4.11    2.83
  -4  10   4    0.71    0.73
  -4  10   4   -2.89    2.18
  -4  10   3    0.33    0.39
  -4  10   3    3.52    1.98
  -4  10   2   -1.69    1.44
   4 -10  -2   -1.93    1.54
  -4  10   2    0.51    0.69
  -4  10   1    6.72    2.28
   4 -10  -1    3.42    2.50
  -4  10   1    1.72    1.45
   4 -10   0    3.14    2.14
  -4  10   0    5.25    2.05
  -4  10   0    6.76    2.76
  -4  10  -1    7.79    2.33
   4 -10   1    3.92    2.51
  -4  10  -1    5.54    2.26
   4 -10   2    9.97    3.46
  -4  10  -2   16.36    3.42
  -4  10  -2   11.58    2.92
   4 -10   3    4.19    2.37
  -4  10  -3   11.36    2.94
   4 -10   4    8.31    3.35
  -4  10  -4   11.20    2.95
   4 -10   5   12.88    4.21
  -4  10  -5   12.88    3.04
  -4  10  -6   -0.88    1.20
   4 -10   6    0.29    1.34
   4 -10   7    2.66    2.36
  -4  10  -7    0.55    1.13
   4 -10   8    1.09    1.81
  -4  10  -8    1.72    1.41
   4 -10   9    5.06    4.08
  -4  10  -9    4.32    2.01
   4 -10  10    3.12    3.52
  -4  10 -10    3.26    1.99
   4 -10  11   17.73    6.15
  -4  10 -11   15.30    3.64
  -4  10 -12    1.52    1.32
   4 -10  12    2.34    3.07
  -4  10 -13    0.11    1.07
   4 -10  13    0.68    2.04
  -4  10 -14    0.57    0.84
   4 -10  14    4.74    3.72
   4 -10  15    6.19    4.71
  -4  10 -15    3.13    2.07
  -4  10 -16    1.69    1.55
  -4  10 -17    0.39    1.32
  -4   9  15   -0.26    1.71
  -4   9  14    3.09    2.25
  -4   9  13    0.61    1.26
  -4   9  13    3.41    2.67
  -4   9  12    2.70    2.04
  -4   9  12    2.74    1.75
  -4   9  11    9.57    4.07
  -4   9  11    6.55    2.31
  -4   9  10   21.39    4.11
  -4   9  10   19.75    5.36
  -4   9   9    7.91    2.45
  -4   9   9    5.19    2.52
  -4   9   8    2.07    1.77
  -4   9   8    2.32    1.22
  -4   9   7    3.95    2.78
  -4   9   7    1.71    1.12
  -4   9   6    1.21    1.20
  -4   9   6    0.61    1.99
  -4   9   5    2.96    1.58
  -4   9   5    0.42    1.27
  -4   9   4    2.72    1.17
  -4   9   4    2.34    1.70
  -4   9   3   -0.43    0.32
   4  -9  -3    0.50    1.45
  -4   9   3   -0.03    1.31
  -4   9   2    2.27    1.21
   4  -9  -2    3.29    2.19
  -4   9   2    4.54    2.18
  -4   9   1   11.63    2.71
  -4   9   1    9.72    2.95
   4  -9  -1    2.74    2.20
   4  -9   0    0.83    1.20
  -4   9   0    4.59    1.79
  -4   9   0    2.17    1.09
   4  -9   1    1.06    0.75
  -4   9  -1    2.49    1.35
  -4   9  -1    4.24    1.87
   4  -9   2    0.63    1.62
  -4   9  -2    3.84    1.66
  -4   9  -2    3.19    1.39
  -4   9  -3    5.21    1.80
  -4   9  -3    7.39    1.95
   4  -9   3    4.23    2.18
   4  -9   4    1.30    1.95
  -4   9  -4    1.49    0.91
  -4   9  -4    1.24    0.63
   4  -9   5   -0.01    1.61
  -4   9  -5    1.64    1.27
   4  -9   6   -0.12    0.81
  -4   9  -6    0.10    0.70
   4  -9   7    2.75    2.23
  -4   9  -7    3.95    1.83
   4  -9   8    4.83    2.92
  -4   9  -8    3.42    1.45
   4  -9   9    0.15    1.50
  -4   9  -9    0.28    0.58
  -4   9 -10    6.26    2.00
   4  -9  10    3.36    2.49
  -4   9 -11  115.54    9.31
   4  -9  11  115.31   14.76
  -4   9 -12   66.52    7.22
   4  -9  12   41.09    8.53
   4  -9  13   18.48    6.28
  -4   9 -13   12.66    3.31
   4  -9  14    7.05    4.36
  -4   9 -14   10.04    2.90
   4  -9  15    4.29    3.89
  -4   9 -15    0.70    0.68
   4  -9  16    2.89    3.35
  -4   9 -16    1.11    1.09
   4  -9  17    3.49    2.59
  -4   9 -17    0.23    0.59
  -4   9 -18    1.70    1.29
  -4   8  17    3.17    3.00
  -4   8  16    0.61    1.31
  -4   8  15    0.06    1.18
  -4   8  14    8.28    4.75
  -4   8  13    0.05    1.60
  -4   8  13    3.03    1.73
  -4   8  12    0.68    0.91
  -4   8  12    4.22    2.91
  -4   8  11   14.05    3.17
  -4   8  11   12.36    4.34
  -4   8  10   -0.91    1.57
  -4   8  10    1.31    1.03
  -4   8   9   10.26    2.64
  -4   8   9    3.19    1.77
  -4   8   8    0.99    0.56
  -4   8   8    2.31    1.54
  -4   8   7    3.38    1.50
  -4   8   7    0.06    0.59
  -4   8   6    1.16    1.38
  -4   8   6    2.42    1.22
  -4   8   5    7.04    2.07
   4  -8  -5    2.02    1.49
  -4   8   5    5.69    2.59
  -4   8   4    1.43    0.78
   4  -8  -4    1.96    1.68
  -4   8   4    0.29    0.64
  -4   8   3   63.07    7.83
  -4   8   3   76.68    6.38
  -4   8   2    4.83    1.77
  -4   8   2    4.62    2.27
   4  -8  -1    9.89    3.26
  -4   8   1   13.12    2.61
  -4   8   1    9.57    2.70
  -4   8   0    0.79    0.94
   4  -8   0    0.31    0.65
  -4   8   0    0.19    0.44
   4  -8   1    2.17    1.49
  -4   8  -1    2.40    1.23
  -4   8  -1    0.83    1.04
  -4   8  -2    0.65    0.28
   4  -8   2    0.83    1.25
  -4   8  -2    0.53    0.44
  -4   8  -3    6.06    1.71
   4  -8   3    7.94    2.83
  -4   8  -3   10.12    2.27
   4  -8   4   -1.22    1.43
  -4   8  -4   -1.01    1.01
  -4   8  -4    1.68    0.99
  -4   8  -5    0.21    0.29
  -4   8  -5    0.44    0.32
  -4   8  -6    2.03    1.22
  -4   8  -6    1.11    0.50
   4  -8   6    2.68    1.57
   4  -8   7    0.19    0.70
  -4   8  -7    0.29    0.45
  -4   8  -8    8.81    2.31
   4  -8   8   16.68    4.98
   4  -8   9   -1.43    2.02
  -4   8  -9    0.27    0.56
   4  -8  10   23.37    5.86
  -4   8 -10   15.96    3.07
   4  -8  11   18.54    5.33
  -4   8 -11   22.32    3.72
   4  -8  12   38.34    8.15
  -4   8 -12   47.08    5.86
   4  -8  13    0.42    1.31
  -4   8 -13    0.81    0.81
  -4   8 -14    4.92    1.94
   4  -8  14    0.84    1.77
   4  -8  15    2.65    2.80
  -4   8 -15    0.73    1.26
   4  -8  16    1.55    2.15
  -4   8 -16    3.42    1.96
   4  -8  17    1.16    2.83
  -4   8 -17   -0.15    0.52
   4  -8  18    1.57    1.86
  -4   8 -18    1.74    1.31
   4  -8  19   -0.22    1.34
  -4   8 -19    2.94    1.75
  -4   8 -20    0.37    1.11
  -4   7  18   13.89    5.29
  -4   7  17    0.66    1.72
  -4   7  16    2.89    2.33
  -4   7  15    1.18    2.18
  -4   7  14    0.32    2.28
  -4   7  13   18.04    3.48
  -4   7  13   16.60    4.89
  -4   7  12   18.43    3.47
  -4   7  12   12.70    3.81
  -4   7  11   68.76    6.49
  -4   7  11   44.03    7.41
  -4   7  10   38.39    6.90
  -4   7  10   47.02    5.19
  -4   7   9   31.51    4.11
  -4   7   9   18.07    4.58
  -4   7   8   18.67    4.55
  -4   7   8   22.01    3.42
  -4   7   7   10.86    2.56
  -4   7   7   11.04    3.41
   4  -7  -7    8.08    1.56
   4  -7  -6    2.11    1.22
  -4   7   6    1.73    1.49
  -4   7   6    1.50    1.07
  -4   7   5    4.03    1.36
   4  -7  -5    1.99    1.00
  -4   7   5    3.85    2.02
  -4   7   4    0.78    0.78
   4  -7  -4    0.33    0.57
  -4   7   4    2.03    1.72
  -4   7   3   66.30    7.34
  -4   7   3   70.34    5.67
   4  -7  -2    0.61    1.17
  -4   7   2    3.04    1.19
  -4   7   2    1.56    1.11
  -4   7   1    1.21    1.00
   4  -7  -1    3.59    1.82
  -4   7   1    0.22    1.00
   4  -7   0    1.22    1.42
  -4   7   0    0.83    0.66
  -4   7   0    2.14    1.28
  -4   7  -1    2.48    1.23
   4  -7   1    1.02    1.14
  -4   7  -1    1.96    0.81
  -4   7  -2    0.55    0.39
   4  -7   2   -0.49    1.20
  -4   7  -3   23.22    3.08
  -4   7  -3   23.13    3.24
   4  -7   3   24.38    5.10
   4  -7   4    6.67    2.80
  -4   7  -4    5.68    1.43
  -4   7  -4    6.26    1.81
   4  -7   5    4.79    1.95
  -4   7  -5    3.43    1.38
  -4   7  -5    5.65    1.21
   4  -7   6    7.15    3.11
  -4   7  -6    8.53    1.38
  -4   7  -6    8.84    2.12
   4  -7   7    2.94    2.55
  -4   7  -7    3.14    0.92
  -4   7  -7    2.68    0.75
  -4   7  -8    2.60    1.30
   4  -7   8    3.99    2.44
  -4   7  -8    3.19    0.68
  -4   7  -9    0.19    0.37
   4  -7   9    3.38    2.22
   4  -7  10   -0.62    1.67
  -4   7 -10    0.26    0.40
   4  -7  11    1.16    2.44
  -4   7 -11    4.70    1.79
  -4   7 -12   89.37    7.59
   4  -7  12   88.45   11.94
   4  -7  13    8.45    3.93
  -4   7 -13    7.33    2.28
   4  -7  14    4.21    2.81
  -4   7 -14   10.66    2.84
   4  -7  15   -2.57    2.40
  -4   7 -15    0.75    1.03
   4  -7  16    0.64    0.95
  -4   7 -16    3.51    1.69
   4  -7  17    3.88    2.80
  -4   7 -17    0.90    0.41
   4  -7  18    1.76    2.01
  -4   7 -18    1.52    1.14
   4  -7  19    3.86    3.15
  -4   7 -19   -0.49    0.45
   4  -7  20    4.59    3.48
  -4   7 -20   12.48    3.15
  -4   7 -21    1.29    1.11
  -4   6  19   -2.17    2.09
  -4   6  18    0.51    0.92
  -4   6  17    4.02    3.03
  -4   6  16   -0.43    1.44
  -4   6  15   -0.44    1.46
  -4   6  14    2.94    2.62
  -4   6  13   -1.78    1.45
  -4   6  13    1.19    0.88
  -4   6  12    3.68    1.87
  -4   6  12    5.16    1.80
  -4   6  11   22.30    5.25
  -4   6  11   26.56    3.75
  -4   6  10   10.84    2.28
  -4   6  10    6.76    2.52
  -4   6   9   51.17    7.36
  -4   6   9   69.44    5.59
   4  -6  -8   -0.16    0.17
  -4   6   8    0.47    0.54
   4  -6  -7    6.61    1.43
  -4   6   7   12.29    2.25
  -4   6   7    9.86    3.29
   4  -6  -6    6.60    1.89
  -4   6   6    6.04    1.63
  -4   6   6    4.69    2.29
   4  -6  -5    5.19    2.06
  -4   6   5    8.34    1.81
  -4   6   5    5.27    1.89
  -4   6   4   -0.19    0.42
   4  -6  -4   -0.55    0.97
  -4   6   4   -0.23    0.73
   4  -6  -3    9.72    3.07
  -4   6   3   14.85    3.27
  -4   6   3   10.23    1.99
  -4   6   2    2.70    1.07
   4  -6  -2    2.32    1.87
  -4   6   2    1.05    0.85
  -4   6   1  183.73   10.31
  -4   6   1  194.02    8.30
   4  -6   0   11.53    2.90
  -4   6   0   19.33    3.14
  -4   6   0   18.91    2.63
  -4   6  -1    0.17    0.62
   4  -6   1    0.07    1.13
  -4   6  -1    0.30    0.44
  -4   6  -2   39.67    3.91
  -4   6  -2   38.62    3.84
   4  -6   2   34.60    5.57
  -4   6  -3    1.24    0.65
  -4   6  -3    0.85    0.69
   4  -6   4    6.39    2.52
  -4   6  -4    4.73    1.30
  -4   6  -4    5.45    1.28
  -4   6  -5    0.58    0.60
  -4   6  -5    0.40    0.41
   4  -6   5    0.26    1.18
   4  -6   6    0.25    0.93
  -4   6  -6    0.46    0.41
  -4   6  -6    2.03    0.69
   4  -6   7   -1.61    2.00
  -4   6  -7   -0.23    0.35
  -4   6  -7    0.28    0.31
   4  -6   8    5.83    2.54
  -4   6  -8   10.70    1.26
  -4   6  -8    8.61    2.06
  -4   6  -9    0.02    0.41
  -4   6  -9    0.46    0.35
   4  -6  10    0.35    2.36
  -4   6 -10    0.88    0.75
   4  -6  11    0.73    1.76
  -4   6 -11    1.50    1.01
   4  -6  12    0.54    2.12
  -4   6 -12    0.28    0.44
  -4   6 -13    0.87    0.65
   4  -6  13   -1.83    1.74
   4  -6  14   11.56    4.23
  -4   6 -14   14.69    2.94
   4  -6  15    0.63    1.68
  -4   6 -15    0.75    0.94
   4  -6  16    2.65    2.31
  -4   6 -16    0.40    1.13
  -4   6 -17   -0.39    0.31
   4  -6  17    2.03    2.63
   4  -6  18   -0.02    1.77
  -4   6 -18    1.94    1.34
  -4   6 -19    0.92    0.91
   4  -6  19    3.64    2.96
  -4   6 -20    4.97    2.29
   4  -6  20    3.65    3.01
   4  -6  21    1.35    3.35
  -4   6 -21    2.09    1.42
  -4   5  21    3.52    2.70
  -4   5  20    3.52    2.94
  -4   5  19    3.55    2.99
  -4   5  18    0.99    2.08
  -4   5  17   -1.38    1.28
  -4   5  16    0.32    1.15
  -4   5  15    3.34    2.07
  -4   5  14    2.33    2.26
  -4   5  13    2.23    1.48
  -4   5  13    1.49    0.74
  -4   5  12    8.36    3.52
  -4   5  12    4.81    1.29
  -4   5  11    9.90    1.98
  -4   5  11    8.19    3.27
   4  -5 -10    2.02    0.68
  -4   5  10    3.97    2.23
  -4   5  10    4.84    1.48
   4  -5  -9    6.89    1.21
  -4   5   9    8.13    1.67
  -4   5   9    7.59    2.78
   4  -5  -8    0.30    0.38
  -4   5   8    0.54    1.12
  -4   5   8    2.01    1.07
  -4   5   7   24.09    4.40
  -4   5   7   28.50    2.96
   4  -5  -7   18.36    2.45
  -4   5   6    0.90    0.57
   4  -5  -6    1.22    0.69
  -4   5   5    1.13    0.61
   4  -5  -5    0.81    0.78
  -4   5   5    2.26    1.28
  -4   5   4    1.02    0.55
   4  -5  -4    2.43    1.51
  -4   5   4    1.35    0.54
   4  -5  -3    1.76    1.42
  -4   5   3    1.66    0.68
  -4   5   3    0.13    0.39
  -4   5   2   46.33    5.00
  -4   5   2   48.98    3.70
  -4   5   1   68.56    5.76
  -4   5   1   72.07    4.59
   4  -5  -1   61.82    7.03
  -4   5   0    2.24    1.16
  -4   5   0    0.64    0.61
   4  -5   0   -0.74    1.12
  -4   5  -1   13.74    2.31
  -4   5  -1   13.74    2.07
   4  -5   1    9.70    2.55
  -4   5  -2   69.57    4.72
  -4   5  -2   66.65    4.68
   4  -5   2   65.51    7.25
  -4   5  -3    2.94    0.97
   4  -5   3    2.31    1.22
  -4   5  -3    2.90    1.03
   4  -5   4    5.92    2.91
  -4   5  -4    5.19    1.49
  -4   5  -4    3.32    0.92
   4  -5   5    9.66    3.38
  -4   5  -5   10.91    1.56
  -4   5  -5    8.47    1.85
   4  -5   6    2.54    1.73
  -4   5  -6    1.07    0.67
  -4   5  -6    0.58    0.30
  -4   5  -7    1.60    1.00
   4  -5   7    1.16    0.59
  -4   5  -7    2.88    0.72
   4  -5   8    1.32    1.66
  -4   5  -8    0.52    0.83
  -4   5  -8    0.79    0.45
  -4   5  -9    9.95    2.41
  -4   5  -9   11.90    1.44
   4  -5   9   10.39    3.42
  -4   5 -10    9.41    2.34
   4  -5  10    7.52    2.81
  -4   5 -11    2.78    1.40
   4  -5  11    2.03    1.56
  -4   5 -11    3.95    0.87
   4  -5  12    1.81    1.68
  -4   5 -12    0.44    0.55
  -4   5 -13   22.08    3.59
   4  -5  13   14.79    4.83
   4  -5  14   13.93    4.86
  -4   5 -14   16.59    3.13
  -4   5 -15   49.76    5.40
   4  -5  15   37.20    7.73
   4  -5  16    3.27    2.45
  -4   5 -16    0.44    0.46
   4  -5  17    1.68    2.33
  -4   5 -17    5.88    2.01
   4  -5  18    0.59    2.33
  -4   5 -18    1.07    1.41
   4  -5  19    2.53    3.97
  -4   5 -19    2.23    1.16
   4  -5  20   -0.75    2.28
  -4   5 -20   -1.13    0.47
   4  -5  21    2.23    2.56
  -4   5 -21    5.30    2.26
   4  -5  22   -0.78    1.74
  -4   5 -22   -0.18    0.92
  -4   4  22    2.28    2.09
  -4   4  21    2.76    2.78
  -4   4  20    1.15    2.61
  -4   4  19    4.56    2.84
  -4   4  18    0.70    0.73
  -4   4  17   -0.02    0.84
  -4   4  16    1.43    2.09
  -4   4  15    3.73    2.19
  -4   4  14    2.22    1.20
  -4   4  13   45.96    6.99
   4  -4 -12   12.74    1.78
  -4   4  12   14.21    2.07
  -4   4  12   14.38    3.69
   4  -4 -11    0.01    0.17
  -4   4  11   -0.52    0.19
  -4   4  11   -0.58    1.59
   4  -4 -10    4.58    1.08
  -4   4  10    4.47    2.17
  -4   4  10    6.09    1.23
   4  -4  -9    0.51    0.55
  -4   4   9    1.25    1.02
  -4   4   9    2.18    0.88
   4  -4  -8   95.15    5.32
  -4   4   8   94.04    8.68
  -4   4   8  110.95    5.02
  -4   4   7   10.55    1.51
  -4   4   7    8.67    2.70
   4  -4  -7    9.31    1.89
  -4   4   6   14.91    3.30
  -4   4   6   15.46    1.76
   4  -4  -6    8.92    2.05
   4  -4  -5    6.14    1.79
  -4   4   5    6.60    1.20
  -4   4   5    6.31    1.99
  -4   4   4    1.44    0.59
   4  -4  -4    2.04    1.60
  -4   4   4    2.35    1.32
   4  -4  -3    1.27    1.22
  -4   4   3    0.94    0.51
  -4   4   3    0.80    0.74
  -4   4   2    5.63    1.81
  -4   4   2    8.90    1.45
   4  -4  -2    8.79    2.78
  -4   4   1  101.33    6.44
  -4   4   1  103.84    5.00
   4  -4  -1   93.27    9.21
   4  -4   0 2092.58   40.98
  -4   4   0 2129.03   27.31
   4  -4   1  206.64   12.79
  -4   4  -1  231.32    8.45
  -4   4  -1  222.33    7.80
  -4   4  -2   96.43    5.27
   4  -4   2   95.33    8.87
  -4   4  -2   91.21    5.03
   4  -4   3    1.56    1.26
  -4   4  -3    2.38    0.93
  -4   4  -3    3.71    0.96
  -4   4  -4   16.99    2.00
   4  -4   4   13.25    3.83
  -4   4  -4   13.76    2.10
   4  -4   5    4.68    2.86
  -4   4  -5    4.33    1.29
  -4   4  -5    6.47    1.18
  -4   4  -6    3.18    1.23
   4  -4   6    2.72    2.03
  -4   4  -6    2.13    0.64
  -4   4  -7   51.22    4.53
  -4   4  -7   58.16    3.35
   4  -4   7   49.39    7.33
  -4   4  -8   57.37    5.00
  -4   4  -8   52.19    3.23
   4  -4   8   43.26    7.25
  -4   4  -9   26.72    3.54
  -4   4  -9   28.96    2.40
   4  -4   9   22.65    5.33
   4  -4  10    0.14    0.90
  -4   4 -10    1.12    0.61
   4  -4  11    1.28    1.34
  -4   4 -11    3.23    1.38
  -4   4 -11    2.20    0.77
  -4   4 -12    2.05    1.17
  -4   4 -12    1.93    0.83
   4  -4  13   15.42    5.05
  -4   4 -13   22.10    3.38
  -4   4 -13   25.87    2.67
   4  -4  14   -0.69    1.51
  -4   4 -14    2.37    1.44
  -4   4 -15   31.15    4.48
   4  -4  15   22.37    6.12
   4  -4  16    2.85    3.09
  -4   4 -16    1.61    1.29
  -4   4 -17    4.75    1.88
   4  -4  17    6.80    3.86
  -4   4 -18    3.52    1.86
   4  -4  18    1.09    1.57
   4  -4  19   -0.89    1.31
  -4   4 -19    1.31    1.58
  -4   4 -20   -0.81    0.90
   4  -4  20   -0.21    0.91
  -4   4 -21    7.94    2.97
   4  -4  21   -1.30    2.15
  -4   4 -22    2.26    1.78
  -4   3  22    2.06    2.12
  -4   3  21    4.01    2.66
  -4   3  20   -1.16    0.97
  -4   3  19   -0.72    0.66
  -4   3  18    3.74    2.63
  -4   3  17    2.86    2.43
  -4   3  16    8.40    3.27
  -4   3  15   38.80    6.66
   4  -3 -14   36.71    3.39
  -4   3  14   21.36    4.71
   4  -3 -13    8.95    1.68
  -4   3  13    6.93    2.68
   4  -3 -12    3.69    1.18
  -4   3  12    5.22    2.32
  -4   3  12    3.67    0.77
   4  -3 -11    1.96    0.83
  -4   3  11    2.21    1.61
  -4   3  11    2.65    0.65
   4  -3 -10   10.06    1.76
  -4   3  10    9.65    1.20
  -4   3  10    9.81    2.94
  -4   3   9    6.73    0.95
   4  -3  -9    7.56    1.59
  -4   3   9    7.36    2.51
   4  -3  -8   48.81    4.04
  -4   3   8   49.05    6.10
  -4   3   8   53.67    2.68
  -4   3   7    8.98    1.12
  -4   3   7    7.35    2.46
   4  -3  -7    9.54    1.80
   4  -3  -6   42.65    4.52
  -4   3   6   43.10    5.08
  -4   3   6   50.68    2.72
   4  -3  -6   44.69    4.46
   4  -3  -5    6.33    1.76
   4  -3  -5    6.62    1.56
  -4   3   5    9.38    2.38
  -4   3   5    9.69    1.21
  -4   3   4    0.79    1.06
   4  -3  -4    0.34    0.96
  -4   3   4    1.18    0.34
   4  -3  -4    0.36    0.37
   4  -3  -3   14.86    3.08
  -4   3   3   16.72    2.70
  -4   3   3   19.12    1.82
  -4   3   2  107.23    6.40
  -4   3   2  108.81    4.51
  -4   3   1   39.28    3.75
  -4   3   1   42.84    2.97
   4  -3   0  319.08   16.57
  -4   3   0  312.39    9.80
  -4   3   0  312.31    8.39
  -4   3  -1   23.02    2.36
  -4   3  -1   25.82    2.72
   4  -3   1   19.62    4.07
  -4   3  -2  116.42    5.66
   4  -3   2   91.41    8.96
  -4   3  -2  103.62    5.32
  -4   3  -3   23.37    2.56
  -4   3  -3   25.64    2.45
   4  -3   3   20.78    4.54
   4  -3   4    3.88    1.88
  -4   3  -4    3.30    0.97
  -4   3  -4    3.73    0.96
   4  -3   5    1.86    2.33
  -4   3  -5   -0.10    0.62
  -4   3  -5    0.31    0.21
  -4   3  -6    1.01    0.73
   4  -3   6    1.56    1.39
  -4   3  -6    1.46    0.57
   4  -3   7    0.25    0.70
  -4   3  -7   -0.22    0.54
  -4   3  -7   -0.04    0.27
  -4   3  -8   43.07    3.16
  -4   3  -8   37.23    3.93
   4  -3   8   38.87    6.72
  -4   3  -9   45.63    3.30
  -4   3  -9   42.63    4.26
  -4   3 -10    2.24    1.05
  -4   3 -10    3.37    1.02
   4  -3  10    1.97    1.62
  -4   3 -11    7.86    2.01
   4  -3  11    4.28    3.11
  -4   3 -11    7.79    1.42
  -4   3 -12    2.88    1.05
   4  -3  12    1.05    1.95
  -4   3 -12    2.94    1.26
  -4   3 -13    0.32    0.49
   4  -3  13    0.28    0.56
  -4   3 -13   -0.23    0.46
  -4   3 -14    2.97    1.09
  -4   3 -14    1.78    1.31
   4  -3  15    1.38    1.80
  -4   3 -15    4.98    1.85
  -4   3 -15    1.06    0.63
   4  -3  16    2.56    2.26
  -4   3 -16    2.01    1.30
   4  -3  17    0.11    1.50
  -4   3 -17    1.84    1.20
   4  -3  18    2.39    2.80
  -4   3 -18    3.08    1.60
   4  -3  19   -0.87    1.78
  -4   3 -19    1.25    1.52
   4  -3  20    2.94    2.39
  -4   3 -20    2.42    1.43
   4  -3  22    2.75    2.70
  -4   2  21    1.34    1.36
  -4   2  20   13.77    4.34
  -4   2  19    5.31    3.02
  -4   2  18    0.67    0.98
  -4   2  17    0.16    1.23
   4  -2 -16    2.95    1.10
  -4   2  16    3.79    2.32
   4  -2 -15    0.20    0.49
  -4   2  15    0.49    1.10
   4  -2 -14    0.00    0.48
  -4   2  14    0.59    1.15
   4  -2 -13   15.46    2.45
  -4   2  13   19.72    4.38
   4  -2 -12    7.60    1.87
  -4   2  12    7.11    2.64
  -4   2  11    1.50    1.16
   4  -2 -11    1.40    0.63
   4  -2 -10    5.96    1.43
  -4   2  10    3.15    1.47
  -4   2   9    0.88    0.86
   4  -2  -9    0.87    0.31
   4  -2  -8    7.51    1.74
  -4   2   8    5.35    1.78
  -4   2   7    3.73    1.60
   4  -2  -7    3.87    1.29
  -4   2   7    4.14    0.47
   4  -2  -6    6.22    1.71
  -4   2   6    8.18    2.08
   4  -2  -6    5.64    1.23
  -4   2   6   10.22    0.90
  -4   2   5   15.04    2.65
  -4   2   5   20.30    1.46
   4  -2  -5   16.05    2.73
   4  -2  -4    1.53    1.12
  -4   2   4    2.04    0.50
  -4   2   4    2.27    1.11
  -4   2   3   42.12    4.00
   4  -2  -3   33.33    2.01
  -4   2   3   38.85    2.36
   4  -2  -3   35.97    4.67
  -4   2   2   12.15    1.42
  -4   2   2   11.12    1.95
   4  -2  -2   12.00    1.32
   4  -2  -2   11.80    2.78
  -4   2   1   19.49    1.94
  -4   2   1   16.63    2.25
   4  -2  -1   13.73    3.35
  -4   2   0   23.26    2.27
  -4   2   0   22.21    2.50
   4  -2   0   20.22    4.08
  -4   2  -1  593.34   12.09
  -4   2  -1  643.20   13.72
  -4   2  -2  108.98    5.34
  -4   2  -2  100.73    4.93
   4  -2   2   98.30    9.93
  -4   2  -3    2.50    0.88
   4  -2   3    1.76    1.20
  -4   2  -3    1.49    0.64
  -4   2  -4    1.81    0.71
   4  -2   4    2.12    1.52
  -4   2  -4    2.99    0.80
  -4   2  -5   14.05    1.81
  -4   2  -5   11.92    1.89
   4  -2   5   10.81    3.78
  -4   2  -6    2.87    0.88
   4  -2   6    2.26    1.40
  -4   2  -6    4.74    1.11
  -4   2  -7   64.51    3.97
   4  -2   7   45.22    6.92
  -4   2  -7   51.41    4.33
  -4   2  -8    0.93    0.61
  -4   2  -8    1.17    0.63
  -4   2  -9   26.67    3.41
  -4   2  -9   31.29    2.95
   4  -2   9   21.85    5.21
   4  -2  10    2.89    1.70
  -4   2 -10    2.64    1.23
  -4   2 -10    0.62    0.49
   4  -2  11    6.11    2.95
  -4   2 -11    8.08    2.03
  -4   2 -11    7.47    1.51
  -4   2 -12    0.86    0.67
   4  -2  12   -0.56    1.47
  -4   2 -12   -0.45    0.58
  -4   2 -13    4.67    1.35
  -4   2 -13    1.94    0.97
   4  -2  13    2.10    2.07
  -4   2 -14    6.50    1.55
  -4   2 -14    6.04    1.90
   4  -2  14    5.45    2.91
  -4   2 -15    0.19    0.48
  -4   2 -15    0.68    0.61
   4  -2  15    1.52    1.17
   4  -2  16    0.01    0.83
  -4   2 -16    2.47    1.34
  -4   2 -16    2.38    1.08
   4  -2  17    2.65    2.69
  -4   2 -17    0.96    1.02
  -4   2 -17    3.11    1.36
   4  -2  18    1.98    2.36
   4  -2  19    3.48    2.75
   4  -2  20    7.17    5.56
   4  -2  21    8.12    5.60
   4  -2  22    7.25    6.07
  -4   1  19    3.52    2.47
  -4   1  18    2.01    1.84
  -4   1  17    0.77    1.71
   4  -1 -17    0.36    0.90
  -4   1  16    4.63    2.20
   4  -1 -16    6.15    1.70
   4  -1 -15    0.06    0.45
  -4   1  15    1.60    1.20
   4  -1 -14   31.69    3.74
  -4   1  14   27.14    4.70
  -4   1  13   -0.74    0.69
   4  -1 -13    1.20    0.80
   4  -1 -12   90.31    6.27
  -4   1  12   97.16    8.15
  -4   1  11    0.16    0.39
   4  -1 -11   -0.25    0.61
  -4   1  10    5.76    2.06
   4  -1 -10    8.15    1.86
   4  -1  -9   26.16    3.31
  -4   1   9   28.52    4.09
  -4   1   8   18.23    3.15
   4  -1  -8   18.93    2.84
   4  -1  -7    3.89    1.31
  -4   1   7    1.33    0.95
   4  -1  -6   12.32    2.33
  -4   1   6   12.73    2.43
  -4   1   5    5.57    1.47
   4  -1  -5    4.08    1.35
   4  -1  -5    3.80    0.48
  -4   1   4    0.16    0.35
   4  -1  -4   -0.01    0.30
  -4   1   4   -0.16    0.11
  -4   1   3   17.32    1.58
  -4   1   3   16.94    2.32
   4  -1  -3   15.55    1.32
   4  -1  -3   16.41    3.03
   4  -1  -2    6.16    2.06
  -4   1   2    4.18    0.86
  -4   1   2    4.04    1.19
   4  -1  -2    4.75    0.90
   4  -1  -1    1.00    0.96
  -4   1   1    0.89    0.40
  -4   1   1    1.08    0.47
   4  -1   0    0.86    1.08
  -4   1   0    0.71    0.65
  -4   1   0   -0.06    0.24
  -4   1  -1   71.03    4.27
   4  -1   1   66.10    7.31
  -4   1  -1   71.57    4.12
   4  -1   2   -0.26    0.61
  -4   1  -2    1.83    0.79
  -4   1  -2    1.85    0.67
  -4   1  -3  214.42    8.12
  -4   1  -3  223.85    7.12
   4  -1   4   -0.73    0.93
  -4   1  -4    0.32    0.16
  -4   1  -4   -0.01    0.38
  -4   1  -5   -0.23    0.23
   4  -1   5    0.89    1.11
  -4   1  -5    0.29    0.48
  -4   1  -6    3.07    0.92
   4  -1   6    3.83    2.03
  -4   1  -6    3.74    1.36
  -4   1  -7   11.16    2.18
  -4   1  -7   11.87    1.79
   4  -1   7   13.53    3.78
  -4   1  -8   23.87    3.26
  -4   1  -8   28.39    2.86
   4  -1   8   17.68    4.87
  -4   1  -9  175.86    9.32
  -4   1  -9  196.01    7.80
  -4   1 -10   37.08    4.45
  -4   1 -10   36.20    3.42
   4  -1  10   32.29    6.21
   4  -1  11   15.42    4.28
  -4   1 -11   16.72    3.14
  -4   1 -11   17.86    2.44
  -4   1 -12   76.78    6.81
  -4   1 -12   84.91    5.49
   4  -1  13    3.01    2.11
  -4   1 -13    1.47    0.94
  -4   1 -13    1.87    0.98
   4  -1  14    8.44    3.76
  -4   1 -14   16.71    3.38
   4  -1  15    0.96    1.26
  -4   1 -15    1.32    0.78
   4  -1  16    0.93    1.10
  -4   1 -16    0.29    0.51
   4  -1  17   -1.57    2.24
   4  -1  17    3.78    3.92
  -4   1 -17    1.22    1.15
  -4   1 -18   14.46    2.87
   4  -1  18    4.27    3.57
   4  -1  19    1.18    2.07
   4  -1  20   -0.70    1.65
   4  -1  21    2.12    3.50
   4  -1  22    0.04    1.63
   4   0 -19    0.53    1.07
  -4   0  18    6.32    2.46
   4   0 -18   12.28    2.81
  -4   0  17    0.49    0.76
   4   0 -17   -0.95    0.66
   4   0 -16    2.58    1.11
  -4   0  16    4.01    2.04
  -4   0  15    6.70    2.48
   4   0 -15    6.53    1.96
   4   0 -14   14.19    2.66
  -4   0  14   13.21    3.04
  -4   0  13    2.10    1.29
   4   0 -13    0.82    0.75
   4   0 -12  214.52   10.19
  -4   0  12  197.47   10.50
   4   0 -11   19.87    3.10
  -4   0  11   19.36    3.07
   4   0 -10   15.54    2.76
  -4   0  10   14.40    2.80
   4   0  -9   50.95    4.83
  -4   0   9   44.32    4.58
  -4   0   8    1.16    0.69
   4   0  -8    2.37    1.28
   4   0  -7   63.53    5.46
  -4   0   7   58.83    4.72
  -4   0   6    0.05    0.40
   4   0  -6    0.67    0.65
   4   0  -5    3.21    1.15
  -4   0   5    5.11    1.38
   4   0  -5    2.23    0.79
   4   0  -5    2.62    0.40
   4   0  -4    5.30    1.77
  -4   0   4    4.75    1.25
   4   0  -4    5.83    1.56
   4   0  -3   40.79    2.44
   4   0  -3   33.81    4.71
   4   0  -3   39.66    4.65
   4   0  -2    5.20    1.58
   4   0  -2    6.45    1.10
   4   0  -2    5.84    2.35
  -4   0   2    6.86    1.42
   4   0  -1   14.29    3.04
   4   0  -1   11.91    3.12
  -4   0   1   12.38    1.79
   4   0   0    0.10    0.56
  -4   0   0    0.99    0.58
   4   0   1    4.87    1.94
  -4   0  -1    3.22    0.91
  -4   0  -2    7.89    1.31
   4   0   2    4.69    2.02
  -4   0  -2    8.47    1.72
  -4   0  -3  423.41   10.35
  -4   0  -3  418.34   12.22
   4   0   3  409.37   18.74
  -4   0  -4   94.08    5.03
  -4   0  -4   93.74    6.03
   4   0   4   90.40    9.21
   4   0   5    2.88    1.91
  -4   0  -5    5.01    1.20
  -4   0  -5    3.12    1.04
   4   0   6   -0.66    0.55
  -4   0  -6   -0.23    0.46
  -4   0  -6    0.78    0.82
   4   0   7    0.35    0.41
  -4   0  -7    0.69    0.50
  -4   0  -8   19.01    2.54
  -4   0  -8   14.76    2.61
   4   0   8   14.79    4.48
   4   0   9    0.22    0.72
  -4   0  -9    0.16    0.38
  -4   0 -10   74.02    5.14
   4   0  10   66.78    9.13
  -4   0 -11   19.93    2.71
   4   0  11    9.36    3.91
   4   0  12   32.49    7.79
  -4   0 -12   38.20    3.88
   4   0  12   22.61    5.36
   4   0  13    1.45    2.02
  -4   0 -13    0.16    0.20
   4   0  13   -1.14    2.40
   4   0  14    6.30    2.73
   4   0  14    0.11    2.00
   4   0  15    2.93    2.70
  -4   0 -15    1.50    0.89
   4   0  15    1.52    3.33
   4   0  16    1.08    1.45
   4   0  16    2.83    3.48
  -4   0 -16    4.31    1.46
   4   0  17    3.82    4.16
  -4   0 -17    1.05    1.08
  -4   0 -18   26.15    4.07
   4   0  18    5.50    4.94
  -4   0 -19    2.38    1.73
   4   0  19    3.00    3.36
   4   0  20    2.05    1.58
   4   0  21   -0.79    1.45
   4   1 -20    5.79    1.97
   4   1 -19   11.28    3.04
   4   1 -18    0.17    0.33
  -4  -1  17    2.61    1.41
   4   1 -17    0.05    0.52
   4   1 -16    1.60    1.28
  -4  -1  16    0.43    0.58
  -4  -1  15   -0.07    0.38
   4   1 -15    0.34    0.38
   4   1 -14   -0.54    0.82
  -4  -1  14    0.87    0.95
   4   1 -13  101.20    7.54
  -4  -1  13   82.69    6.42
   4   1 -12   12.60    2.74
  -4  -1  12    9.44    1.88
   4   1 -11  562.11   17.40
  -4  -1  11  557.75   15.79
   4   1 -10   13.41    2.64
  -4  -1  10   11.15    2.26
  -4  -1   9   -0.65    0.68
   4   1  -9   -0.18    0.35
  -4  -1   8    0.51    0.26
   4   1  -8    2.39    1.03
   4   1  -7   25.42    1.07
   4   1  -7   30.96    3.94
  -4  -1   7   30.38    3.27
   4   1  -7   21.79    0.92
   4   1  -6    3.10    1.30
  -4  -1   6    4.46    1.34
   4   1  -6    4.08    0.70
   4   1  -6    3.72    0.63
   4   1  -5    6.25    1.91
  -4  -1   5    6.62    1.42
   4   1  -5    5.65    1.26
   4   1  -4   66.79    5.87
   4   1  -4   63.72    3.30
   4   1  -4   66.62    5.78
  -4  -1   4   67.60    4.30
   4   1  -3    1.98    0.88
  -4  -1   3    3.02    0.91
   4   1  -3    2.63    1.43
   4   1  -2    9.59    2.22
   4   1  -2    9.92    2.89
  -4  -1   2    8.95    1.60
   4   1  -1   35.79    4.51
   4   1  -1   41.96    6.85
  -4  -1   1   39.25    3.15
   4   1   0    0.38    0.31
   4   1   0    1.91    1.26
  -4  -1   0    2.33    0.78
   4   1   1    4.26    2.46
   4   1   1    9.90    2.77
  -4  -1  -1    8.36    1.46
  -4  -1  -2   34.65    3.12
   4   1   2   39.78    5.31
   4   1   2   26.12    6.21
  -4  -1  -3    1.14    0.57
   4   1   3    1.67    0.72
  -4  -1  -4   16.47    2.23
   4   1   4   16.20    5.01
   4   1   4   17.17    3.75
   4   1   5    0.47    1.14
   4   1   5    0.68    1.72
  -4  -1  -5    0.56    0.36
   4   1   6   10.17    3.27
  -4  -1  -6   12.10    2.01
   4   1   6   13.22    4.96
   4   1   7   -2.24    1.79
   4   1   7   -1.44    0.80
  -4  -1  -7    1.61    0.96
   4   1   8    0.65    0.80
   4   1   8   -0.36    1.22
  -4  -1  -8    1.07    0.95
   4   1   9    2.43    1.39
   4   1   9    3.32    1.61
  -4  -1  -9    2.30    0.76
   4   1  10   47.11    9.86
   4   1  10   56.43    7.78
  -4  -1 -11    1.69    0.93
   4   1  11    0.06    0.85
   4   1  11    3.11    3.34
   4   1  12    0.98    1.52
   4   1  12    0.42    1.15
  -4  -1 -13   -0.72    0.43
   4   1  13    0.08    0.96
  -4  -1 -14   -0.07    0.47
   4   1  14    2.38    1.84
   4   1  14    0.27    2.26
  -4  -1 -15    0.77    0.76
   4   1  15    3.02    3.23
   4   1  16    4.40    4.01
  -4  -1 -16    1.94    1.04
   4   1  17    1.57    2.57
  -4  -1 -17    2.16    1.55
  -4  -1 -18    3.14    1.49
   4   1  18    3.08    3.68
  -4  -1 -19    1.90    1.40
   4   1  19   -2.53    3.62
  -4  -1 -20   -0.13    0.42
   4   1  20    0.81    2.96
   4   1  21    3.47    4.22
   4   2 -21    3.47    2.01
   4   2 -20    7.74    3.22
   4   2 -19    0.23    0.49
   4   2 -18    3.68    1.81
   4   2 -17   -0.22    0.35
   4   2 -16    0.91    1.09
  -4  -2  15    3.57    1.35
   4   2 -15    6.11    1.99
  -4  -2  14   -0.36    0.63
   4   2 -14    0.08    0.65
  -4  -2  13   -0.36    0.72
   4   2 -13    0.05    0.33
  -4  -2  12    0.01    0.61
   4   2 -12    0.72    1.02
  -4  -2  11   46.43    4.39
   4   2 -11   42.61    5.06
   4   2 -10    4.78    1.73
  -4  -2  10    7.08    1.77
   4   2 -10    3.56    0.39
   4   2  -9    8.14    1.98
  -4  -2   9    8.48    1.80
   4   2  -9    6.58    0.68
   4   2  -8    0.50    0.24
   4   2  -8   -0.17    0.57
  -4  -2   8   -0.07    0.52
  -4  -2   7    0.32    0.24
   4   2  -7    0.15    0.26
   4   2  -6   13.38    2.79
   4   2  -6   13.11    1.71
  -4  -2   6   15.49    2.13
   4   2  -5   16.98    3.05
   4   2  -5   14.34    2.38
  -4  -2   5   14.96    2.11
   4   2  -4   26.06    3.78
   4   2  -4   22.47    3.62
  -4  -2   4   22.14    2.44
   4   2  -3  109.65    7.67
   4   2  -3  109.41    9.31
  -4  -2   3   99.40    5.09
   4   2  -2  102.69    7.50
  -4  -2   2   86.48    4.78
   4   2  -2   83.47    8.94
   4   2  -1   13.70    3.09
  -4  -2   1   12.45    1.92
   4   2  -1    8.25    3.25
  -4  -2   0   18.16    2.30
   4   2   0   15.18    4.63
   4   2   0   20.07    3.46
   4   2   1    3.20    1.71
   4   2   1    5.41    3.56
  -4  -2  -1    2.36    0.91
  -4  -2  -2   10.60    1.78
   4   2   2   10.18    2.70
   4   2   2    8.69    3.76
   4   2   3    2.63    1.44
  -4  -2  -3    1.30    0.77
   4   2   3    0.28    2.49
  -4  -2  -4   37.05    3.43
   4   2   4   41.94    9.06
   4   2   4   38.40    5.11
   4   2   5    1.37    1.68
  -4  -2  -5    4.04    1.42
   4   2   6    9.31    2.69
  -4  -2  -6    6.94    1.74
   4   2   6    3.08    2.81
   4   2   7    2.46    1.57
   4   2   7    0.25    1.64
  -4  -2  -7    0.05    0.68
   4   2   8    1.28    1.07
   4   2   8    0.34    2.31
  -4  -2  -8    0.69    0.64
   4   2   9    7.95    2.78
   4   2   9    3.53    4.07
  -4  -2  -9    5.60    1.70
   4   2  10   10.37    3.02
   4   2  10    6.04    4.41
  -4  -2 -10   11.00    2.16
  -4  -2 -11    2.03    1.20
   4   2  11    4.75    2.14
   4   2  11   -0.72    2.91
   4   2  12   36.95    5.78
   4   2  12   54.21   12.73
  -4  -2 -12   53.97    5.17
  -4  -2 -13    1.01    0.61
   4   2  13    4.81    3.96
  -4  -2 -14    1.24    0.91
   4   2  14    4.25    3.96
  -4  -2 -15    8.10    2.21
   4   2  15    3.19    3.97
   4   2  16    0.74    2.71
  -4  -2 -16    0.75    1.02
   4   2  17   -0.26    2.81
  -4  -2 -17    1.51    0.86
  -4  -2 -18    5.62    2.18
   4   2  18    2.56    3.80
  -4  -2 -19   20.39    4.08
   4   2  19   11.35    5.47
  -4  -2 -20   -0.39    1.38
   4   2  20   -3.49    3.95
  -4  -2 -21    3.33    1.70
   4   3 -22    1.09    1.81
   4   3 -21    0.56    0.81
   4   3 -20   -0.01    0.53
   4   3 -19   11.16    3.30
   4   3 -18    1.28    1.36
   4   3 -17    0.81    0.87
   4   3 -16    0.37    0.58
   4   3 -15    0.75    0.97
   4   3 -14    4.46    1.86
   4   3 -13   22.54    4.02
  -4  -3  13   19.10    2.60
   4   3 -12    8.05    2.39
  -4  -3  12    6.81    1.61
   4   3 -11   45.44    5.61
  -4  -3  11   43.71    3.71
   4   3 -10   74.06    6.97
  -4  -3  10   74.39    4.80
   4   3 -10   65.59    3.09
   4   3  -9   19.20    3.44
   4   3  -9   18.51    1.69
  -4  -3   9   22.11    2.64
   4   3  -8    3.12    0.70
   4   3  -8    2.19    1.12
   4   3  -7   -0.47    0.79
  -4  -3   7   -0.03    0.19
   4   3  -7   -0.16    0.18
   4   3  -6   23.32    3.67
   4   3  -6   23.29    2.81
  -4  -3   6   26.61    2.70
   4   3  -5    5.31    1.85
   4   3  -5    4.42    1.51
  -4  -3   5    5.01    1.20
   4   3  -4   10.80    2.54
  -4  -3   4    7.00    1.44
   4   3  -4    7.70    2.35
   4   3  -3   25.04    3.77
  -4  -3   3   22.11    2.57
   4   3  -3   25.38    4.93
   4   3  -2    1.74    0.78
  -4  -3   2    0.96    0.65
   4   3  -2    2.93    1.36
  -4  -3   1    1.61    0.85
   4   3  -1    0.45    0.84
   4   3  -1    1.75    2.41
  -4  -3   0   59.36    4.37
   4   3   0   68.30    6.14
  -4  -3  -1    0.23    0.18
   4   3   1    0.18    0.74
   4   3   1    1.36    1.38
  -4  -3  -2   12.35    2.11
   4   3   2    7.24    4.03
   4   3   2   14.11    3.00
   4   3   3    4.21    1.39
  -4  -3  -3    2.71    0.97
   4   3   3    0.86    1.42
   4   3   4    5.14    1.76
  -4  -3  -4    6.48    1.58
   4   3   4    2.98    3.30
  -4  -3  -5   53.71    4.56
   4   3   5   45.97    5.32
   4   3   6    0.67    0.54
   4   3   6    0.84    1.29
  -4  -3  -6    1.42    0.83
   4   3   7    1.51    0.92
  -4  -3  -7    0.44    0.52
  -4  -3  -8   23.49    3.26
   4   3   8   17.49    7.26
   4   3   8   17.65    3.40
   4   3   9    0.26    0.69
  -4  -3  -9    1.24    0.50
   4   3   9    0.27    2.02
  -4  -3 -10    3.85    1.51
   4   3  10    2.54    1.62
   4   3  10    1.27    2.75
   4   3  11    1.23    1.27
  -4  -3 -11   -0.26    0.54
   4   3  11    0.07    2.05
  -4  -3 -12    1.02    0.89
   4   3  12   -0.12    1.33
   4   3  13   15.22    6.85
  -4  -3 -13   12.04    2.55
  -4  -3 -14    0.82    0.78
   4   3  14    4.77    4.16
   4   3  15    0.31    2.99
  -4  -3 -15    0.42    0.72
   4   3  16   -1.96    3.37
  -4  -3 -16    0.51    0.74
   4   3  17    0.85    1.85
  -4  -3 -17   12.52    3.18
  -4  -3 -18    2.23    1.59
   4   3  18    0.93    3.06
  -4  -3 -19   -0.44    0.67
   4   3  19    2.76    3.40
   4   4 -21    1.44    1.84
   4   4 -20    0.46    0.64
   4   4 -19    0.89    1.06
   4   4 -18    7.11    2.67
   4   4 -17   15.75    3.92
   4   4 -16   14.07    3.52
   4   4 -15    0.94    1.22
   4   4 -14    5.18    2.08
   4   4 -13    2.74    1.48
   4   4 -12   -1.04    1.50
   4   4 -11   -0.51    0.33
  -4  -4  11    0.57    0.59
  -4  -4  10   16.64    2.20
   4   4 -10   17.68    3.55
   4   4 -10   15.88    1.81
   4   4  -9    1.27    1.13
   4   4  -9    2.71    0.76
  -4  -4   9    3.07    0.94
   4   4  -8    2.80    0.95
   4   4  -8    1.44    1.03
  -4  -4   8    2.63    0.89
   4   4  -7    0.16    0.26
   4   4  -7   -0.91    1.09
  -4  -4   7   -0.22    0.37
  -4  -4   6    7.20    1.55
   4   4  -6    6.85    2.10
   4   4  -6    5.20    1.49
  -4  -4   5    0.44    0.30
   4   4  -5    0.07    0.55
   4   4  -5    0.37    0.72
   4   4  -4   49.89    5.40
  -4  -4   4   44.84    3.77
   4   4  -4   44.88    5.78
  -4  -4   3    0.19    0.42
   4   4  -3   -0.36    1.08
   4   4  -3    0.98    1.25
  -4  -4   2    3.21    1.01
   4   4  -2    4.94    1.76
   4   4  -2    5.32    3.04
  -4  -4   1   75.62    5.08
   4   4  -1   76.14   10.06
   4   4  -1   82.65    6.87
   4   4   0   59.66    5.84
  -4  -4   0   57.59    4.49
   4   4   0   61.20    9.68
   4   4   1   47.79    5.22
  -4  -4  -1   47.60    4.22
   4   4   1   42.60    8.37
   4   4   2   29.43    4.18
  -4  -4  -2   24.26    3.07
   4   4   3   19.40    3.25
  -4  -4  -3   14.64    2.37
   4   4   3   14.63    5.32
   4   4   4    0.00    0.28
  -4  -4  -4   -0.51    0.45
   4   4   5    0.29    0.61
   4   4   5    1.21    0.79
  -4  -4  -5    1.32    1.03
   4   4   6    8.86    2.29
  -4  -4  -6    8.88    2.00
   4   4   6    8.05    4.89
   4   4   7   55.67    5.36
  -4  -4  -7   46.59    4.57
  -4  -4  -8   -0.06    0.35
   4   4   8   -0.24    0.41
   4   4   8    0.08    3.20
   4   4   9    0.25    0.49
   4   4   9    0.25    1.96
  -4  -4  -9    0.55    0.80
  -4  -4 -10   -0.46    0.37
   4   4  10   -5.87    4.62
  -4  -4 -11    0.73    0.41
   4   4  11    2.87    3.03
  -4  -4 -12   -0.12    0.32
   4   4  12   32.42   14.44
  -4  -4 -13    1.68    1.15
   4   4  13   -3.03    2.49
   4   4  14    9.60    5.72
  -4  -4 -14    1.38    1.10
  -4  -4 -15   14.81    3.23
   4   4  15    5.93    5.28
   4   4  16    4.46    4.87
  -4  -4 -16   -0.26    0.82
  -4  -4 -17    0.29    0.45
   4   4  17    1.48    4.12
  -4  -4 -18    5.12    2.29
   4   4  18    4.19    4.31
   4   5 -19    7.36    3.24
   4   5 -18    0.04    1.50
   4   5 -17    5.19    2.57
   4   5 -16   54.38    7.05
   4   5 -15   13.56    3.41
   4   5 -14    2.85    1.76
   4   5 -13    0.25    0.63
   4   5 -12    6.40    2.40
   4   5 -11   -1.29    1.19
   4   5 -10    0.04    0.54
   4   5 -10    1.60    1.16
  -4  -5   9    0.17    0.24
   4   5  -9    0.13    0.33
   4   5  -9   -0.39    0.93
   4   5  -8   16.68    3.47
  -4  -5   8   16.18    2.30
   4   5  -8   13.72    2.29
  -4  -5   7    6.75    1.45
   4   5  -7    4.25    1.85
   4   5  -7    2.75    1.01
  -4  -5   6    0.29    0.54
   4   5  -6    0.22    0.50
   4   5  -6    0.65    0.54
  -4  -5   5    2.55    0.92
   4   5  -5    2.92    1.29
   4   5  -5    2.31    1.58
   4   5  -4   62.03    6.31
  -4  -5   4   61.39    4.68
   4   5  -4   56.23    6.55
   4   5  -3   17.37    3.23
  -4  -5   3   15.66    2.43
   4   5  -3   13.90    3.67
   4   5  -2    1.47    0.70
  -4  -5   2    2.71    1.03
   4   5  -2    3.84    2.11
   4   5  -1   59.74    5.95
  -4  -5   1   48.37    4.40
   4   5  -1   53.35    8.33
  -4  -5   0   35.47    3.85
   4   5   0   37.06    7.47
   4   5   0   41.35    4.96
   4   5   1   -0.34    0.39
  -4  -5  -1   -0.14    0.58
   4   5   2    1.69    0.98
   4   5   2   -0.48    2.14
  -4  -5  -2    0.41    0.53
   4   5   3   53.89    5.53
   4   5   3   43.16    9.57
  -4  -5  -3   54.87    4.95
   4   5   4    1.31    0.95
   4   5   4    0.12    2.04
  -4  -5  -4    0.94    0.76
  -4  -5  -5   -0.62    0.49
   4   5   5    0.58    0.54
   4   5   5   -0.94    3.04
   4   5   6   -0.26    0.26
  -4  -5  -6   -0.02    0.47
   4   5   6    0.73    2.26
   4   5   7   36.26    4.09
   4   5   7   32.68    9.14
  -4  -5  -7   36.87    4.35
   4   5   8    0.80    2.36
  -4  -5  -8   -0.56    0.82
  -4  -5  -9    5.30    1.76
   4   5   9    5.80    2.57
  -4  -5 -10   -0.28    0.52
   4   5  10    3.18    3.20
  -4  -5 -11    3.46    1.62
   4   5  11   -1.39    2.42
  -4  -5 -12    0.24    0.46
   4   5  12    2.53    3.91
   4   5  13    6.14    5.34
  -4  -5 -13   -0.46    0.62
   4   5  14   -3.38    3.06
  -4  -5 -14    0.16    0.67
  -4  -5 -15    0.31    0.34
   4   5  15    1.88    3.91
  -4  -5 -16    1.78    1.64
   4   5  16    5.03    4.95
   4   6 -18    4.07    2.78
   4   6 -17   -0.14    1.05
   4   6 -16    1.46    1.33
   4   6 -15    0.34    0.66
   4   6 -14   23.76    4.82
   4   6 -13    0.29    0.49
   4   6 -12    7.12    2.54
   4   6 -11    1.84    1.53
   4   6 -10    5.07    2.09
   4   6  -9    5.12    1.53
   4   6  -9    4.89    2.11
   4   6  -8    1.13    1.03
   4   6  -8    0.54    1.37
  -4  -6   8    1.14    0.97
   4   6  -7    6.93    2.26
  -4  -6   7    7.06    1.61
   4   6  -7    8.15    2.10
   4   6  -6    0.29    0.28
  -4  -6   6   -0.12    0.46
   4   6  -6    0.16    0.47
   4   6  -5    3.46    1.78
  -4  -6   5    3.20    1.14
   4   6  -5    2.47    1.48
   4   6  -4    1.43    1.11
  -4  -6   4    1.75    0.92
   4   6  -4    1.44    0.69
   4   6  -3   25.77    4.21
  -4  -6   3   27.83    3.38
   4   6  -3   27.01    4.99
   4   6  -2    0.83    0.90
  -4  -6   2    2.88    1.01
   4   6  -1   26.69    4.11
  -4  -6   1   24.23    3.27
   4   6  -1   20.61    5.55
   4   6   0    2.75    1.26
   4   6   0   -0.92    1.44
  -4  -6   0    2.33    1.05
   4   6   1    1.79    1.10
  -4  -6  -1    0.20    0.29
   4   6   2   -0.20    0.50
  -4  -6  -2   -0.46    0.78
   4   6   3    0.56    0.72
  -4  -6  -3    3.14    1.24
   4   6   3    1.71    2.46
  -4  -6  -4    0.34    0.55
   4   6   4   -0.24    0.34
   4   6   4   -0.64    2.53
   4   6   5    3.92    1.50
  -4  -6  -5    6.09    1.88
  -4  -6  -6    2.37    1.00
   4   6   6    5.73    3.94
  -4  -6  -7    1.58    0.99
   4   6   7    6.35    4.53
  -4  -6  -8    5.21    1.74
   4   6   8    0.12    2.10
  -4  -6  -9    3.17    1.45
   4   6   9    3.23    3.57
  -4  -6 -10    3.00    1.48
   4   6  10    0.60    2.49
  -4  -6 -11    2.46    1.28
   4   6  11    5.37    3.56
   4   6  12    6.14    4.17
  -4  -6 -12    2.77    1.36
   4   6  13    6.70    5.61
  -4  -6 -13    0.97    1.03
  -4  -6 -14    5.18    2.04
   4   6  14   -2.24    4.58
   4   6  15   -1.84    2.94
   4   7 -16   -0.89    1.16
   4   7 -15    5.42    2.62
   4   7 -14   26.50    5.38
   4   7 -13   20.03    4.54
   4   7 -12    0.40    0.45
   4   7 -11    5.19    2.43
   4   7 -10   -0.77    1.19
   4   7  -9    2.33    1.31
   4   7  -9    2.69    1.71
   4   7  -8    1.63    1.16
   4   7  -8    3.15    1.71
   4   7  -7    7.85    2.72
   4   7  -7    8.08    2.20
   4   7  -6    4.65    2.14
  -4  -7   6    3.39    1.33
   4   7  -6    1.05    1.12
   4   7  -5    8.26    2.36
  -4  -7   5    5.54    1.65
   4   7  -5    4.02    1.97
   4   7  -4    0.04    0.32
  -4  -7   4    0.32    0.52
   4   7  -4    0.69    0.80
   4   7  -3    2.41    1.25
   4   7  -3    1.92    1.40
  -4  -7   3    0.19    0.39
   4   7  -2    1.37    1.02
   4   7  -2   -0.25    0.81
  -4  -7   2   -0.28    0.60
  -4  -7   1    5.02    1.57
   4   7  -1    8.76    2.45
   4   7  -1    8.77    3.08
  -4  -7   0    1.77    1.00
   4   7   0   -0.42    0.50
   4   7   0    3.49    2.25
   4   7   1    9.76    2.58
  -4  -7  -1    9.87    2.28
   4   7   1    6.38    3.54
  -4  -7  -2    1.80    1.04
   4   7   2    2.05    1.30
   4   7   2    1.75    2.42
  -4  -7  -3    5.11    1.85
   4   7   3    5.62    1.78
   4   7   3    8.46    4.09
  -4  -7  -4    0.95    0.73
   4   7   4    3.70    2.84
  -4  -7  -5   -0.44    0.60
   4   7   5    1.59    0.98
  -4  -7  -6    0.87    0.83
   4   7   6    1.15    3.00
  -4  -7  -7    0.29    0.44
   4   7   7    0.77    1.65
   4   7   8   42.86   11.38
  -4  -7  -8   60.71    6.41
  -4  -7  -9   -0.74    1.05
   4   7   9    2.52    4.43
  -4  -7 -10    5.19    1.96
   4   7  10    6.46    4.91
   4   7  11    1.98    2.06
  -4  -7 -11    0.67    0.64
   4   7  12    2.05    2.63
  -4  -7 -12    6.71    2.39
   4   7  13    2.58    2.99
   4   8 -14   13.65    4.32
   4   8 -13   49.42    7.57
   4   8 -12    4.95    2.27
   4   8 -11    9.24    3.02
   4   8 -10    1.12    1.06
   4   8  -9    1.71    1.16
   4   8  -8    0.82    0.95
   4   8  -8   -0.23    0.72
   4   8  -7   31.31    4.65
   4   8  -7   36.45    5.74
   4   8  -6    0.77    1.08
   4   8  -6    1.07    1.26
   4   8  -5   64.02    7.28
   4   8  -5   52.24    6.58
   4   8  -4    0.99    1.30
   4   8  -4   -1.27    1.00
  -4  -8   3   11.89    2.45
   4   8  -3   11.84    3.07
   4   8  -3   11.05    3.55
  -4  -8   2   -0.20    0.34
   4   8  -2    0.30    0.46
   4   8  -2    0.50    1.32
  -4  -8   1    1.32    0.81
   4   8  -1    2.96    1.34
  -4  -8   0    3.18    1.46
   4   8   0    5.06    2.10
   4   8   0    5.31    3.20
  -4  -8  -1    3.48    1.39
   4   8   1    2.57    1.17
   4   8   1    0.84    0.82
  -4  -8  -2    5.62    1.93
   4   8   2    4.05    2.49
  -4  -8  -3    2.58    1.14
   4   8   3    0.72    0.96
  -4  -8  -4    6.38    2.15
   4   8   4    4.93    2.96
  -4  -8  -5    2.27    1.49
   4   8   5    4.22    3.18
  -4  -8  -6    6.76    2.36
   4   8   6    8.54    4.66
  -4  -8  -7    1.44    1.34
   4   8   7    2.30    2.90
  -4  -8  -8    4.87    1.98
   4   8   8    5.72    4.23
   4   8   9    3.33    3.84
  -4  -8  -9    1.52    1.33
  -4  -8 -10   44.78    6.20
   4   8  10   39.37   10.59
   4   9 -11   16.29    4.42
   4   9 -10    2.57    2.11
   4   9  -9    2.60    1.53
   4   9  -8    0.43    0.75
   4   9  -7   11.42    2.98
   4   9  -7   15.97    3.63
   4   9  -6    3.35    2.01
   4   9  -6    1.72    1.17
   4   9  -5   27.95    4.91
   4   9  -5   28.81    5.19
   4   9  -4    1.73    1.19
   4   9  -4    2.80    2.47
   4   9  -3    1.15    1.03
   4   9  -3    0.62    2.00
   4   9  -2    1.36    1.05
   4   9  -2    1.86    1.75
   4   9  -1   -0.14    0.68
  -4  -9   1    0.44    0.76
  -4  -9   0    1.44    1.28
   4   9   0   -1.42    1.94
  -4  -9  -1    0.83    1.00
   4   9   1   -1.69    1.86
  -4  -9  -2    8.53    2.54
   4   9   2    2.44    1.71
  -4  -9  -3   -0.03    0.76
   4   9   3   -2.11    2.14
  -4  -9  -4    7.92    2.52
   4   9   4   13.59    5.55
  -4  -9  -5    0.56    0.94
   4   9   5    0.73    2.04
  -4  -9  -6   16.75    3.69
   4   9   6   24.95    7.87
   4   9   7    3.17    3.29
  -4  -9  -7    1.25    1.16
   4  10  -8    7.04    2.87
   4  10  -7    0.92    1.31
   4  10  -6   17.91    4.25
   4  10  -6   20.00    4.46
   4  10  -5    1.62    1.50
   4  10  -5    1.82    1.55
   4  10  -4   46.26    6.25
   4  10  -4   48.46    7.32
   4  10  -3    0.49    0.64
   4  10  -3   -0.99    1.55
   4  10  -2    0.61    1.48
   4  10  -1    0.33    0.85
   4  10   0    6.22    3.33
   4  10   1    0.91    2.46
  -4 -10  -2    8.44    2.62
   4  10   2    6.89    3.90
  -4 -10  -3   -0.16    0.55
  -4 -10  -4    5.86    2.19
  -5  13   7    1.60    1.68
  -5  13   6    3.03    2.87
  -5  13   5    3.38    2.95
  -5  13   4    0.58    0.80
  -5  13   3   -0.79    1.20
  -5  13   2    0.96    0.94
  -5  13   1    8.49    2.99
  -5  13   0    4.80    2.66
  -5  13  -1   24.84    5.24
  -5  13  -2    6.09    2.40
  -5  13  -3    6.44    2.98
  -5  13  -4    1.13    1.02
  -5  13  -5    2.47    1.93
   5 -13   5    0.98    1.78
   5 -13   6   -1.17    1.59
   5 -13   7    4.26    4.25
   5 -13   8   -0.25    2.17
   5 -13   9    2.23    2.46
  -5  12  10   -0.16    0.64
  -5  12   9    1.30    1.62
  -5  12   9    4.68    3.31
  -5  12   8    1.13    1.04
  -5  12   8    3.77    2.99
  -5  12   7   12.90    3.41
  -5  12   7    9.27    3.94
  -5  12   6    7.86    2.96
  -5  12   6    5.32    3.12
  -5  12   5    5.71    2.29
  -5  12   5    2.32    2.39
  -5  12   4    3.32    1.80
  -5  12   4    3.89    2.34
  -5  12   3    0.42    1.02
  -5  12   3   -0.54    1.05
  -5  12   2   -0.46    0.62
  -5  12   2   -2.10    2.19
  -5  12   1    2.48    1.56
  -5  12   0    3.16    1.84
  -5  12  -1   51.87    6.91
  -5  12  -2    0.93    0.62
   5 -12   3    5.38    3.39
  -5  12  -3    7.14    2.77
   5 -12   4    0.57    2.72
  -5  12  -4    2.33    1.88
   5 -12   5   -0.31    0.82
  -5  12  -5    0.15    0.76
  -5  12  -6   -0.06    0.87
   5 -12   6    6.56    3.97
   5 -12   7    3.47    3.00
  -5  12  -7   -0.22    0.65
  -5  12  -8    0.41    1.10
   5 -12   8    1.30    3.25
   5 -12   9    9.66    4.90
  -5  12  -9    7.86    2.88
   5 -12  10   -0.13    2.62
  -5  12 -10    2.93    2.24
   5 -12  11    1.66    3.49
  -5  11  11    2.20    1.57
  -5  11  11    0.42    1.05
  -5  11  10    0.92    0.55
  -5  11  10    1.37    2.47
  -5  11   9    7.14    2.74
  -5  11   9    3.53    2.84
  -5  11   8    2.25    1.60
  -5  11   8    1.58    2.40
  -5  11   7    5.79    2.32
  -5  11   7    4.13    2.97
  -5  11   6    0.00    0.83
  -5  11   6    0.54    1.12
  -5  11   5    5.18    2.16
  -5  11   5    2.26    1.93
  -5  11   4    2.34    1.74
  -5  11   4    3.36    1.95
  -5  11   3    1.40    1.35
  -5  11   3    0.60    1.35
  -5  11   2    0.47    0.74
  -5  11   2    3.24    1.98
  -5  11   1    1.72    1.23
  -5  11   1    2.30    2.30
   5 -11   0    1.29    1.99
  -5  11   0    5.74    2.25
  -5  11   0    6.84    2.86
   5 -11   1    2.16    2.13
  -5  11  -1    2.87    1.88
   5 -11   2   -0.95    0.62
  -5  11  -2    3.61    1.93
  -5  11  -3   54.21    6.68
   5 -11   3   28.32    7.17
   5 -11   4   -0.34    1.84
  -5  11  -4    0.57    0.70
   5 -11   5    0.42    2.05
  -5  11  -5    0.97    0.80
   5 -11   6    2.81    2.59
  -5  11  -6    3.84    1.97
   5 -11   7   -0.60    1.03
  -5  11  -7    2.29    1.53
   5 -11   8   -0.43    2.52
  -5  11  -8   -1.14    1.16
   5 -11   9    1.85    1.98
  -5  11  -9    0.95    1.19
   5 -11  10    4.38    3.91
  -5  11 -10    4.97    2.39
  -5  11 -11    4.30    2.10
   5 -11  11    6.20    4.56
   5 -11  12    0.35    1.31
  -5  11 -12   -0.74    0.79
   5 -11  13    5.98    4.86
  -5  11 -13    1.58    1.39
  -5  11 -14    5.04    2.64
  -5  10  13    1.77    1.39
  -5  10  12    1.23    2.18
  -5  10  11   -0.69    1.04
  -5  10  11    1.59    2.32
  -5  10  10    0.45    0.84
  -5  10  10    1.73    1.92
  -5  10   9    1.79    1.35
  -5  10   9    0.20    0.82
  -5  10   8   -0.23    0.60
  -5  10   8    1.13    1.49
  -5  10   7    0.83    0.86
  -5  10   7    1.25    1.41
  -5  10   6   -0.29    0.64
  -5  10   6    0.77    2.04
  -5  10   5    4.69    1.96
  -5  10   5    0.77    1.48
  -5  10   4    3.74    1.83
  -5  10   4    0.04    1.31
  -5  10   3    2.66    1.35
  -5  10   3   -0.73    0.54
   5 -10  -2    0.49    1.78
  -5  10   2   -0.88    0.68
  -5  10   2    0.73    1.23
  -5  10   1   -0.69    0.51
   5 -10  -1   -0.51    0.69
  -5  10   1   -1.37    0.63
  -5  10   0    0.62    0.64
   5 -10   0    3.46    2.41
  -5  10   0    4.79    2.16
  -5  10  -1    0.04    1.04
  -5  10  -1   -0.25    0.76
   5 -10   1    1.02    1.18
  -5  10  -2    3.97    1.81
   5 -10   2    1.78    1.33
  -5  10  -2    6.50    2.12
   5 -10   3    3.77    2.56
  -5  10  -3    2.83    1.63
   5 -10   4   11.86    4.21
  -5  10  -4   16.06    3.52
   5 -10   5    4.09    2.63
  -5  10  -5    1.06    0.91
   5 -10   6    4.77    2.94
  -5  10  -6    0.95    0.96
   5 -10   7    2.79    2.55
  -5  10  -7    2.86    1.65
   5 -10   8   -0.91    1.02
  -5  10  -8    0.24    0.72
   5 -10   9    3.60    3.25
  -5  10  -9    8.36    2.95
   5 -10  10    2.76    3.81
  -5  10 -10    3.94    1.96
   5 -10  11   -0.86    1.83
  -5  10 -11    3.46    1.73
   5 -10  12    4.60    4.04
  -5  10 -12    1.79    1.59
   5 -10  13    9.76    5.06
  -5  10 -13   13.34    3.78
   5 -10  14    1.85    2.63
  -5  10 -14    1.74    1.57
   5 -10  15   -0.96    2.20
  -5  10 -15    1.67    1.84
  -5  10 -16    0.23    0.96
  -5   9  15    1.19    1.40
  -5   9  14    1.50    2.06
  -5   9  13   -4.24    3.00
  -5   9  12    3.87    2.93
  -5   9  11   50.35    8.99
  -5   9  11   54.49    5.82
  -5   9  10   23.84    3.87
  -5   9  10   19.89    5.38
  -5   9   9   10.82    2.72
  -5   9   9   10.09    3.97
  -5   9   8   11.07    2.78
  -5   9   8    6.15    2.73
  -5   9   7   10.91    2.57
  -5   9   7    0.07    1.30
  -5   9   6    1.68    1.15
  -5   9   6   -0.47    1.16
  -5   9   5    0.78    0.76
  -5   9   5    3.83    2.22
   5  -9  -4    9.77    3.07
  -5   9   4   10.20    3.56
  -5   9   3    0.09    0.26
  -5   9   3   -0.63    0.42
   5  -9  -2    3.34    2.79
  -5   9   2   11.85    2.79
  -5   9   2   10.58    3.20
  -5   9   1    6.16    1.98
   5  -9  -1    2.04    1.64
  -5   9   1    6.95    2.43
   5  -9   0    0.58    1.59
  -5   9   0    0.03    0.64
  -5   9   0    1.76    1.18
  -5   9  -1    2.90    1.50
  -5   9  -1    1.51    0.98
   5  -9   1    1.86    2.36
  -5   9  -2    0.35    0.80
  -5   9  -2   -0.21    0.53
   5  -9   2    1.64    2.53
   5  -9   3   18.44    5.27
  -5   9  -3   27.66    3.84
  -5   9  -3   25.02    4.03
  -5   9  -4  102.45    6.91
  -5   9  -4  103.25    8.19
  -5   9  -5    6.89    1.97
   5  -9   5    3.91    2.49
   5  -9   6   -0.24    1.42
  -5   9  -6   -0.33    0.86
  -5   9  -7    1.69    1.10
   5  -9   7    3.12    2.05
   5  -9   8    0.58    0.83
  -5   9  -8    0.61    1.02
   5  -9   9    7.72    4.37
  -5   9  -9   12.00    3.16
   5  -9  10    2.53    2.57
  -5   9 -10    1.19    1.34
   5  -9  11   22.85    7.56
  -5   9 -11   33.07    5.29
   5  -9  12   16.80    7.32
  -5   9 -12   35.84    5.39
   5  -9  13    2.79    2.68
  -5   9 -13    0.86    1.40
   5  -9  14    3.64    3.83
  -5   9 -14   -0.04    0.65
   5  -9  15   -0.32    1.49
  -5   9 -15    0.97    1.33
   5  -9  16    2.73    3.21
  -5   9 -16    0.88    1.94
   5  -9  17    2.29    3.45
  -5   9 -17    2.11    1.63
  -5   8  16    0.26    1.16
  -5   8  15   -1.76    2.21
  -5   8  14    2.39    2.43
  -5   8  13    0.82    0.96
  -5   8  12   32.81    6.97
  -5   8  11   21.30    3.38
  -5   8  11   21.37    5.68
  -5   8  10    8.29    2.06
  -5   8  10    6.83    3.37
  -5   8   9   15.57    2.91
  -5   8   9   16.90    4.46
  -5   8   8    1.23    0.91
  -5   8   8    0.03    0.49
  -5   8   7    0.72    0.74
  -5   8   7    0.55    1.35
  -5   8   6    6.38    1.88
  -5   8   6    5.51    2.43
   5  -8  -5    1.23    0.87
  -5   8   5    1.65    0.92
  -5   8   5    0.77    0.75
   5  -8  -4    4.32    2.12
  -5   8   4    3.06    2.31
  -5   8   4    7.60    1.94
   5  -8  -3    1.95    1.98
  -5   8   3    7.37    2.05
  -5   8   3    4.48    2.19
   5  -8  -2    3.00    2.02
  -5   8   2    4.61    1.61
  -5   8   2    4.54    1.86
   5  -8  -1   -0.46    1.10
  -5   8   1    2.20    1.01
  -5   8   1    1.78    1.31
  -5   8   0    2.62    1.21
   5  -8   0    1.77    1.78
  -5   8   0    1.13    0.77
  -5   8  -1    2.25    1.47
   5  -8   1   -0.07    0.72
  -5   8  -1    1.27    0.67
  -5   8  -2    1.95    1.25
   5  -8   2    0.68    0.89
  -5   8  -2    2.26    0.99
  -5   8  -3    1.75    1.16
  -5   8  -3    1.03    0.96
   5  -8   3    1.90    1.59
  -5   8  -4   20.15    2.97
  -5   8  -4   20.46    3.56
   5  -8   5    0.28    1.02
  -5   8  -5    1.68    1.28
  -5   8  -5    0.79    0.61
   5  -8   6    2.85    2.73
  -5   8  -6    3.06    1.17
  -5   8  -6    3.13    1.02
   5  -8   7    2.59    2.15
  -5   8  -7    2.61    1.55
   5  -8   8    0.02    2.15
  -5   8  -8    1.49    1.34
   5  -8   9    2.94    2.17
  -5   8  -9    2.24    1.20
   5  -8  10    6.98    3.76
  -5   8 -10    5.62    1.92
   5  -8  11    1.85    1.28
  -5   8 -11   -0.51    1.11
  -5   8 -12   20.12    3.94
   5  -8  12   12.72    5.48
   5  -8  13    2.67    1.97
  -5   8 -13    7.14    2.47
   5  -8  14    5.12    3.37
  -5   8 -14    3.27    1.83
   5  -8  15    7.77    4.47
  -5   8 -15    2.95    1.65
  -5   8 -16   -0.77    0.83
   5  -8  16    0.46    1.30
   5  -8  17    0.99    3.18
  -5   8 -17    0.62    0.66
   5  -8  18    5.39    4.25
  -5   8 -18    1.69    0.89
  -5   8 -19    1.80    1.81
  -5   7  18    2.81    2.23
  -5   7  17    4.16    3.24
  -5   7  16   -0.76    1.15
  -5   7  15    2.09    2.23
  -5   7  14    1.02    1.52
  -5   7  13    3.03    2.21
  -5   7  12    5.13    2.95
  -5   7  11   -0.26    0.29
  -5   7  11    1.13    2.03
  -5   7  10   21.92    3.07
  -5   7  10   17.47    4.92
  -5   7   9   15.05    2.64
  -5   7   9   15.66    4.27
  -5   7   8    3.36    1.29
  -5   7   8    1.01    0.49
  -5   7   7    1.65    0.77
   5  -7  -7    1.30    1.07
  -5   7   7    2.28    1.80
   5  -7  -6    6.57    1.98
  -5   7   6   12.67    2.41
  -5   7   6   10.05    3.18
  -5   7   5    5.76    1.56
   5  -7  -5    4.95    2.25
  -5   7   5    4.47    2.46
   5  -7  -4    0.71    1.49
  -5   7   4    1.32    0.90
  -5   7   4    0.40    0.45
  -5   7   3    5.18    1.49
   5  -7  -3    0.52    0.86
  -5   7   3    5.02    1.88
   5  -7  -2   10.00    3.48
  -5   7   2   14.59    3.24
  -5   7   2   20.93    3.10
  -5   7   1   28.78    4.34
  -5   7   1   25.45    3.28
  -5   7   0   19.27    3.37
   5  -7   0   12.09    3.76
  -5   7   0   19.64    2.99
  -5   7  -1    2.42    1.23
   5  -7   1    1.92    1.27
  -5   7  -1    2.03    1.01
   5  -7   2    1.44    1.71
  -5   7  -2    1.05    0.81
  -5   7  -2    1.56    0.80
   5  -7   3   10.22    3.27
  -5   7  -3   15.80    2.60
  -5   7  -3   19.66    3.14
   5  -7   4   14.00    4.21
  -5   7  -4    9.93    2.09
  -5   7  -4   12.81    2.55
  -5   7  -5    0.92    1.03
   5  -7   5    1.59    1.71
  -5   7  -5    0.98    0.68
   5  -7   6    2.60    1.81
  -5   7  -6    1.82    1.35
  -5   7  -6    1.63    0.80
   5  -7   7    2.75    2.59
  -5   7  -7    3.85    1.74
  -5   7  -7    6.09    1.28
   5  -7   8    2.69    1.75
  -5   7  -8   -0.66    0.70
  -5   7  -8    1.18    0.56
   5  -7   9   -0.79    1.00
  -5   7  -9    0.99    1.08
   5  -7  10    0.48    1.19
  -5   7 -10    3.07    1.33
   5  -7  11    3.46    2.63
  -5   7 -11    1.68    1.25
   5  -7  12   -0.32    1.43
  -5   7 -12   -0.05    0.42
  -5   7 -13    9.30    2.74
   5  -7  13   39.57   10.17
   5  -7  14    2.96    2.77
  -5   7 -14   -0.41    0.54
   5  -7  15    1.54    3.54
  -5   7 -15    0.70    0.47
   5  -7  16    2.50    2.56
  -5   7 -16    1.69    1.14
   5  -7  17    2.37    2.45
  -5   7 -17   -0.11    0.61
   5  -7  18   -1.32    2.88
  -5   7 -18   -0.11    0.98
   5  -7  19    6.18    4.88
  -5   7 -19    4.13    2.04
  -5   7 -20    6.39    2.75
  -5   6  19    1.78    2.17
  -5   6  18   -0.15    2.05
  -5   6  17   -1.11    1.18
  -5   6  16   -0.69    0.80
  -5   6  15    0.95    2.42
  -5   6  14    3.88    2.41
  -5   6  13   -0.44    0.55
  -5   6  12    0.04    1.08
  -5   6  11    0.88    0.52
  -5   6  11    1.21    0.91
  -5   6  10   -0.18    0.34
  -5   6  10   -0.46    0.75
  -5   6   9    3.35    1.06
   5  -6  -9    3.46    1.00
  -5   6   9    2.65    1.58
  -5   6   8   40.14    6.33
  -5   6   8   41.57    3.69
   5  -6  -8   32.42    3.57
  -5   6   7    1.42    0.69
   5  -6  -7    0.33    0.49
  -5   6   7    1.85    1.66
   5  -6  -6    1.24    1.14
  -5   6   6    0.78    0.58
  -5   6   6    1.81    1.05
   5  -6  -5    0.55    1.09
  -5   6   5    1.75    0.84
  -5   6   5    0.03    1.01
  -5   6   4   -0.55    0.56
   5  -6  -4    1.27    1.45
  -5   6   4    2.96    1.84
  -5   6   3    5.03    1.31
   5  -6  -3    3.60    1.78
  -5   6   3    4.53    1.92
  -5   6   2   14.61    3.14
  -5   6   2   15.19    2.42
   5  -6  -1   10.08    3.38
  -5   6   1   11.53    2.62
  -5   6   1   10.28    2.01
   5  -6   0    4.53    2.38
  -5   6   0    6.28    1.46
  -5   6   0    6.13    1.79
   5  -6   1    0.72    0.98
  -5   6  -1    1.01    0.61
  -5   6  -2   -0.37    0.54
  -5   6  -2    0.00    0.21
   5  -6   2   -1.69    1.57
  -5   6  -3   59.32    4.76
  -5   6  -3   54.60    4.88
   5  -6   3   47.09    7.17
   5  -6   4   17.16    4.41
  -5   6  -4   15.79    2.41
  -5   6  -4   12.70    2.45
  -5   6  -5    0.08    0.35
  -5   6  -5    0.38    0.16
   5  -6   5   -0.98    1.42
  -5   6  -6    2.07    0.95
   5  -6   6    3.34    2.86
  -5   6  -6    1.57    0.76
   5  -6   7    8.22    3.63
  -5   6  -7   13.13    1.81
  -5   6  -7   10.17    2.38
  -5   6  -8    1.72    1.00
  -5   6  -8    1.99    0.74
  -5   6  -9   21.55    3.65
  -5   6  -9   28.51    2.55
   5  -6   9   16.03    5.59
  -5   6 -10   13.92    3.06
  -5   6 -10   12.71    1.66
   5  -6  10    7.33    3.79
   5  -6  11    1.67    2.18
  -5   6 -11    0.76    0.65
   5  -6  12    1.07    2.62
  -5   6 -12    1.00    1.09
   5  -6  13   18.81    6.03
  -5   6 -13   35.17    4.92
   5  -6  14    1.53    2.01
  -5   6 -14    7.42    2.22
   5  -6  15    3.49    3.88
  -5   6 -15    1.49    1.17
   5  -6  16   10.12    4.93
  -5   6 -16   24.54    4.33
   5  -6  17    1.00    2.92
  -5   6 -17    0.34    0.74
   5  -6  18    1.97    2.58
  -5   6 -18    0.87    0.81
  -5   6 -19    0.21    1.02
   5  -6  19    0.53    2.03
   5  -6  20    1.02    2.49
  -5   6 -20   -0.28    1.10
  -5   5  20   13.31    4.95
  -5   5  19    4.05    2.90
  -5   5  18    3.06    2.54
  -5   5  17   -0.83    0.78
  -5   5  16    0.41    1.32
  -5   5  15    0.27    0.62
  -5   5  14    0.56    0.92
  -5   5  13    6.55    2.97
  -5   5  12    1.95    0.96
  -5   5  11   -0.02    0.26
   5  -5 -11   -0.43    0.57
  -5   5  11   -0.74    1.01
   5  -5 -10    6.30    1.55
  -5   5  10    9.74    1.63
  -5   5  10    5.77    2.72
  -5   5   9    0.42    0.47
   5  -5  -9    0.58    0.69
  -5   5   9    1.20    0.79
  -5   5   8   33.23    5.68
  -5   5   8   42.63    3.31
   5  -5  -8   33.63    3.72
   5  -5  -7   42.40    4.62
  -5   5   7   50.58    6.68
  -5   5   7   50.58    3.68
   5  -5  -6    0.87    0.93
  -5   5   6    1.09    0.69
  -5   5   6    1.95    1.43
  -5   5   5   -0.24    0.44
   5  -5  -5    0.02    0.55
  -5   5   5   -0.37    0.49
  -5   5   4    3.03    1.86
   5  -5  -4    2.25    1.37
  -5   5   4    3.11    0.92
   5  -5  -3   13.95    3.92
  -5   5   3   15.69    3.11
  -5   5   3   18.49    2.33
  -5   5   2    0.90    1.21
   5  -5  -2   -0.86    0.97
  -5   5   2    0.80    0.73
   5  -5  -1   69.07    8.75
  -5   5   1   70.35    5.93
  -5   5   1   80.09    5.16
  -5   5   0   20.91    3.11
  -5   5   0   25.44    2.96
   5  -5   0   15.44    4.34
  -5   5  -1  112.12    6.71
  -5   5  -1  123.67    6.56
   5  -5   2    4.22    2.27
  -5   5  -2    8.84    1.87
  -5   5  -2    8.10    1.71
   5  -5   3   12.62    4.04
  -5   5  -3   17.34    2.45
  -5   5  -3   13.55    2.33
   5  -5   4   11.31    4.22
  -5   5  -4   12.79    2.09
  -5   5  -4   11.22    2.10
  -5   5  -5    0.21    0.37
  -5   5  -5    0.11    0.36
   5  -5   6    2.62    1.99
  -5   5  -6    3.82    1.34
  -5   5  -6    4.02    1.03
  -5   5  -7   15.97    2.83
   5  -5   7   11.07    3.93
  -5   5  -7   19.15    2.20
  -5   5  -8   70.24    4.14
  -5   5  -8   68.37    5.98
   5  -5   9    3.22    2.47
  -5   5  -9    5.49    1.09
  -5   5  -9    4.08    1.59
   5  -5  10   -1.10    1.99
  -5   5 -10    0.47    0.66
  -5   5 -10    0.50    0.43
   5  -5  11   -0.86    1.77
  -5   5 -11    1.04    1.00
  -5   5 -11   -0.37    0.47
   5  -5  12    0.64    1.63
  -5   5 -12   -0.52    0.87
  -5   5 -12    0.15    0.54
   5  -5  13   -1.70    2.03
  -5   5 -13   -0.85    1.15
   5  -5  14    7.00    3.77
  -5   5 -14    9.48    2.51
  -5   5 -15    3.77    1.91
   5  -5  15    1.02    1.28
  -5   5 -16    1.31    0.87
   5  -5  16    0.75    0.91
   5  -5  17    3.35    2.87
  -5   5 -17    0.45    0.78
   5  -5  18    1.93    2.34
  -5   5 -18   -0.35    0.71
   5  -5  19    2.68    3.60
  -5   5 -19    2.02    1.65
   5  -5  20    4.98    4.41
  -5   5 -20    6.18    2.46
  -5   5 -21    1.94    1.80
   5  -5  21    3.39    3.72
  -5   4  21    6.94    3.69
  -5   4  20    7.11    3.61
  -5   4  19    0.62    1.09
  -5   4  18    1.90    1.94
  -5   4  17   -2.25    1.48
  -5   4  16    4.26    2.57
  -5   4  15   40.19    7.33
  -5   4  14    8.07    3.14
   5  -4 -13    0.98    0.71
  -5   4  13    2.52    1.28
   5  -4 -12    0.94    0.59
  -5   4  12    0.34    0.42
   5  -4 -11    4.94    1.37
  -5   4  11    4.52    2.19
  -5   4  10   -0.22    0.24
   5  -4 -10   -0.18    0.41
  -5   4  10   -0.44    1.08
   5  -4  -9   53.68    4.63
  -5   4   9   62.51    7.35
  -5   4   9   69.46    3.53
  -5   4   8    0.75    0.50
   5  -4  -8    0.94    1.11
  -5   4   8    1.92    1.48
  -5   4   7   16.93    1.82
   5  -4  -7   11.57    2.58
  -5   4   7   12.17    3.01
  -5   4   6    1.84    1.12
  -5   4   6    0.80    0.46
   5  -4  -6    1.68    1.28
  -5   4   5    3.30    1.08
   5  -4  -5    5.43    1.96
  -5   4   5    5.50    1.20
   5  -4  -4    7.14    2.49
  -5   4   4   12.74    3.01
  -5   4   4   11.40    1.65
   5  -4  -3    4.95    2.31
  -5   4   3    7.16    2.09
  -5   4   3    6.39    1.30
   5  -4  -2   19.61    4.91
  -5   4   2   27.71    3.78
  -5   4   2   30.00    2.80
  -5   4   1   86.31    6.16
  -5   4   1   83.97    4.88
  -5   4   0   12.10    2.17
  -5   4   0   12.87    1.96
   5  -4   0   11.88    3.56
   5  -4   1    3.27    2.45
  -5   4  -1    6.29    1.45
  -5   4  -1    4.90    1.42
  -5   4  -2  100.41    5.90
  -5   4  -2   84.09    5.38
  -5   4  -3    0.67    0.55
  -5   4  -3    0.35    0.25
   5  -4   3   -0.74    1.22
  -5   4  -4    0.33    0.29
   5  -4   4    0.67    0.89
  -5   4  -4    0.69    0.40
  -5   4  -5   -0.43    0.60
  -5   4  -5   -0.61    0.63
   5  -4   6   -0.60    2.12
  -5   4  -6    0.67    0.49
  -5   4  -6    0.10    0.33
   5  -4   7    0.09    1.70
  -5   4  -7    1.53    0.76
  -5   4  -7    0.62    0.56
  -5   4  -8   40.89    4.49
  -5   4  -8   43.68    3.41
  -5   4  -9   10.08    2.15
   5  -4   9   10.20    3.90
  -5   4  -9   12.61    1.86
   5  -4  10    0.76    1.93
  -5   4 -10    1.42    0.91
  -5   4 -10    1.86    0.72
   5  -4  11   -0.28    0.88
  -5   4 -11    0.59    1.02
  -5   4 -11    0.87    0.56
  -5   4 -12    4.60    1.82
  -5   4 -12    2.33    1.10
   5  -4  13    4.85    2.87
  -5   4 -13    3.53    1.56
  -5   4 -13    5.00    1.33
   5  -4  14    2.13    2.52
  -5   4 -14    4.03    1.31
  -5   4 -14    4.55    1.89
   5  -4  15   -0.99    1.34
  -5   4 -15   -0.15    0.99
  -5   4 -16    1.67    1.15
   5  -4  16    1.68    1.87
   5  -4  17   -1.44    2.38
  -5   4 -17    1.34    0.90
   5  -4  18    1.59    2.45
  -5   4 -18    0.52    0.49
   5  -4  19   -0.73    2.00
  -5   4 -19    0.14    0.97
   5  -4  20   -0.45    2.27
  -5   4 -20   -0.13    0.77
   5  -4  21    2.38    3.77
  -5   4 -21    1.89    1.86
  -5   3  21    5.49    2.85
  -5   3  20    4.29    3.00
  -5   3  19    0.83    1.40
  -5   3  18   -0.63    1.09
  -5   3  17    2.52    1.97
  -5   3  16    1.71    1.82
  -5   3  15    4.19    2.36
   5  -3 -14    9.51    2.05
  -5   3  14    8.79    3.09
   5  -3 -13   66.05    5.26
  -5   3  13   72.63    8.39
   5  -3 -12    6.40    1.64
  -5   3  12    5.43    2.26
   5  -3 -11    2.37    1.02
  -5   3  11    2.13    1.58
  -5   3  10    1.88    1.46
   5  -3 -10    1.32    0.78
  -5   3   9    0.51    0.26
   5  -3  -9    0.17    0.42
   5  -3  -8    0.11    0.31
  -5   3   8   -0.01    0.32
  -5   3   8    0.49    0.24
  -5   3   7   12.32    3.07
   5  -3  -7    8.20    2.16
  -5   3   7   11.96    1.25
  -5   3   6    7.39    2.29
   5  -3  -6    6.85    2.04
  -5   3   6   10.33    1.26
  -5   3   5    5.24    1.77
   5  -3  -5    2.53    1.53
   5  -3  -5    3.58    0.90
  -5   3   5    4.50    0.87
   5  -3  -4    7.93    2.61
  -5   3   4    6.50    1.81
  -5   3   4    8.78    1.37
  -5   3   3    0.72    0.26
   5  -3  -3    0.13    1.37
  -5   3   3    0.19    0.35
  -5   3   2   34.96    3.94
   5  -3  -2   33.70    5.48
  -5   3   2   35.62    2.87
  -5   3   1    0.00    0.32
  -5   3   1   -0.75    0.60
   5  -3  -1    0.42    0.96
  -5   3   0   10.55    1.73
   5  -3   0    9.08    3.22
  -5   3   0    9.19    1.80
  -5   3  -1  116.37    6.00
  -5   3  -1  137.63    7.38
  -5   3  -2   13.59    2.17
   5  -3   2    9.11    3.82
  -5   3  -2   11.60    1.95
  -5   3  -3    7.46    1.66
   5  -3   3    7.45    3.42
  -5   3  -3    5.86    1.30
   5  -3   4    2.42    2.06
  -5   3  -4    0.93    0.68
  -5   3  -4    2.46    0.90
   5  -3   5    2.02    1.62
  -5   3  -5    0.78    0.41
  -5   3  -5    1.37    0.76
  -5   3  -6   22.45    2.46
  -5   3  -6   21.48    3.00
   5  -3   6   17.54    4.74
  -5   3  -7    0.43    0.45
  -5   3  -7    0.60    0.57
   5  -3   7   -0.85    1.78
  -5   3  -8   12.19    2.26
   5  -3   8   13.20    4.74
  -5   3  -8   19.17    2.35
   5  -3   9    1.12    1.77
  -5   3  -9   -0.06    0.23
  -5   3  -9    0.21    0.42
  -5   3 -10   17.80    3.05
   5  -3  10   11.55    4.33
  -5   3 -10   16.27    2.29
   5  -3  11    0.82    1.65
  -5   3 -11    1.77    0.82
  -5   3 -11    2.61    0.94
   5  -3  12    0.91    2.16
  -5   3 -12    2.89    1.25
  -5   3 -12    4.73    1.24
  -5   3 -13    0.78    1.19
   5  -3  13    3.21    2.23
  -5   3 -13    1.68    0.88
   5  -3  14   -0.78    1.16
  -5   3 -14    0.73    0.74
  -5   3 -14   -0.05    0.35
   5  -3  15    0.92    2.60
  -5   3 -15    1.88    1.00
  -5   3 -15    0.40    0.77
   5  -3  16   -0.16    1.70
  -5   3 -16    1.00    0.94
   5  -3  17    1.40    1.07
  -5   3 -17    0.72    1.19
   5  -3  18    0.67    2.39
  -5   3 -18    0.29    1.12
   5  -3  19    2.93    2.54
  -5   3 -19    0.76    0.88
   5  -3  20    1.57    2.33
   5  -3  21    1.79    3.37
  -5   2  20    6.14    3.05
  -5   2  19    4.14    2.11
  -5   2  18    0.90    1.00
  -5   2  17    2.66    2.17
  -5   2  16    2.31    1.99
   5  -2 -16   -0.63    0.59
  -5   2  15    5.58    2.37
   5  -2 -15    1.46    1.01
  -5   2  14    1.45    1.31
   5  -2 -14    2.07    1.02
  -5   2  13    2.39    1.62
   5  -2 -13    1.41    0.72
  -5   2  12    0.00    0.86
   5  -2 -12    0.47    0.62
   5  -2 -11   15.09    2.69
  -5   2  11   14.23    3.27
  -5   2  10    1.96    1.57
   5  -2 -10    2.57    1.13
  -5   2   9    4.42    1.86
   5  -2  -9    4.28    1.60
   5  -2  -8   26.61    3.69
  -5   2   8   27.75    4.15
   5  -2  -7    0.04    0.46
  -5   2   7   -0.14    0.62
  -5   2   6    7.95    2.09
  -5   2   6    9.82    1.05
   5  -2  -6    7.61    1.13
   5  -2  -6   10.60    2.68
  -5   2   5    1.14    0.83
  -5   2   5    0.52    0.30
   5  -2  -5    0.41    0.98
   5  -2  -4    0.27    0.31
  -5   2   4   -0.13    0.40
   5  -2  -4   -0.52    0.78
  -5   2   4    0.29    0.38
  -5   2   3   26.09    2.22
   5  -2  -3   21.71    4.36
  -5   2   3   24.88    3.20
   5  -2  -2    0.17    0.96
  -5   2   2   -0.32    0.58
  -5   2   2    0.33    0.35
  -5   2   1    9.92    1.56
  -5   2   1   11.71    2.15
   5  -2  -1   11.53    3.65
  -5   2   0   17.86    2.16
  -5   2   0   23.79    2.98
   5  -2   0   15.86    3.97
  -5   2  -1    4.73    1.22
  -5   2  -1    4.04    1.05
   5  -2   1    2.36    2.53
  -5   2  -2    2.20    0.79
  -5   2  -2    1.75    0.86
   5  -2   2    0.43    1.50
   5  -2   3    0.99    1.66
  -5   2  -3    0.79    0.62
  -5   2  -3    0.66    0.54
   5  -2   4    1.80    2.00
  -5   2  -4    2.92    1.14
  -5   2  -4    3.49    0.94
  -5   2  -5    0.50    0.43
  -5   2  -5   -0.22    0.44
  -5   2  -6    0.10    0.42
  -5   2  -6    0.90    0.65
  -5   2  -7   10.86    1.85
   5  -2   7    8.16    3.72
  -5   2  -7   11.26    2.33
  -5   2  -8    0.71    0.56
   5  -2   8   -0.23    0.50
  -5   2  -8   -1.13    0.99
  -5   2  -9   46.66    4.91
   5  -2   9   40.63    7.90
  -5   2  -9   53.22    4.15
  -5   2 -10  136.03    6.90
  -5   2 -10  126.24    8.26
  -5   2 -11   31.72    4.34
  -5   2 -11   41.55    3.92
   5  -2  11   23.85    6.14
  -5   2 -12   18.89    3.50
  -5   2 -12   27.35    3.19
   5  -2  12   16.43    5.09
   5  -2  13   21.00    5.91
  -5   2 -13   26.76    4.21
  -5   2 -13   27.71    3.32
   5  -2  14   -1.10    1.78
  -5   2 -14    0.55    0.44
  -5   2 -14    0.36    0.33
   5  -2  15    0.70    1.91
  -5   2 -15    1.10    0.79
  -5   2 -15    1.64    1.20
   5  -2  16    0.62    1.24
  -5   2 -16    0.11    0.30
  -5   2 -16    0.87    1.27
   5  -2  17    0.52    1.85
  -5   2 -17    1.34    0.82
   5  -2  18    0.04    1.39
   5  -2  19   10.85    6.51
   5  -2  20    0.84    2.80
   5  -2  21    1.83    2.83
  -5   1  19   14.78    4.08
  -5   1  18    4.48    3.68
  -5   1  17    0.13    0.81
   5  -1 -17    0.30    0.67
  -5   1  16    1.70    1.11
   5  -1 -16    1.80    0.92
   5  -1 -15   13.81    2.74
  -5   1  15    9.05    2.96
  -5   1  14    8.04    2.62
   5  -1 -14   14.26    2.73
  -5   1  13    3.47    1.62
   5  -1 -13    4.03    1.30
   5  -1 -12   59.91    5.63
  -5   1  12   66.05    6.70
  -5   1  11    0.86    0.34
   5  -1 -11    0.31    0.28
   5  -1 -10   28.40    3.83
  -5   1  10   26.03    3.95
  -5   1   9   -0.58    0.29
   5  -1  -9   -0.60    0.79
   5  -1  -8   62.62    5.91
  -5   1   8   58.14    5.48
  -5   1   7    1.48    0.76
   5  -1  -7    1.94    0.96
  -5   1   6   19.53    3.02
   5  -1  -6   20.28    3.41
   5  -1  -5    0.32    0.22
   5  -1  -5    1.03    1.18
  -5   1   5   -0.11    0.39
   5  -1  -5   -0.79    1.19
  -5   1   4  212.17    9.14
   5  -1  -4  213.97   12.01
  -5   1   3   15.36    1.88
  -5   1   3   17.84    2.65
   5  -1  -3   11.91    1.42
   5  -1  -3   13.31    3.29
  -5   1   2  140.13    6.03
  -5   1   2  161.96    8.17
   5  -1  -2  138.10   10.13
  -5   1   1   12.74    1.91
   5  -1  -1   11.00    3.01
  -5   1   1   11.89    1.98
  -5   1   0    5.30    1.34
   5  -1   0    5.87    2.32
  -5   1   0    7.24    1.45
   5  -1   1    1.61    0.76
  -5   1  -1    1.19    0.53
  -5   1  -1    1.34    0.83
  -5   1  -2    9.41    1.80
   5  -1   2    9.99    3.19
  -5   1  -2    7.64    1.56
  -5   1  -3  133.00    6.14
  -5   1  -3  109.42    6.47
   5  -1   3  117.06   11.59
  -5   1  -4   17.66    2.34
  -5   1  -4   18.29    2.84
   5  -1   4   16.33    4.43
   5  -1   5   12.36    4.17
  -5   1  -5   21.07    2.63
  -5   1  -5   16.87    2.78
   5  -1   6   -1.03    0.72
  -5   1  -6   -0.14    0.39
  -5   1  -6    0.21    0.33
   5  -1   7   10.22    3.98
  -5   1  -7   11.06    1.91
  -5   1  -7    9.58    2.15
  -5   1  -8    0.47    0.23
  -5   1  -8   -0.99    1.20
   5  -1   8   -0.61    0.64
  -5   1  -9    8.53    1.81
  -5   1  -9    7.57    2.13
   5  -1   9    6.02    3.81
   5  -1  10   -1.58    1.62
  -5   1 -10    1.39    0.98
  -5   1 -10    0.63    0.79
  -5   1 -11  308.59   14.04
  -5   1 -11  321.20   11.41
   5  -1  12   -0.50    2.00
  -5   1 -12    1.15    0.54
  -5   1 -12    0.69    0.74
  -5   1 -13    0.06    0.22
  -5   1 -13   -1.69    1.11
   5  -1  14    0.49    0.96
  -5   1 -14    3.02    1.17
   5  -1  15    4.68    3.26
  -5   1 -15    8.34    2.06
   5  -1  15    1.58    1.77
   5  -1  16    2.58    2.28
  -5   1 -16    0.71    0.98
   5  -1  16   -0.31    1.75
  -5   1 -17   22.49    3.43
   5  -1  17    8.75    4.38
   5  -1  17   20.32    8.54
  -5   1 -18   36.24    4.99
   5  -1  18    1.57    2.83
   5  -1  19   -2.48    3.64
   5  -1  20    5.15    5.03
   5   0 -19   22.11    3.90
  -5   0  18    1.26    0.82
   5   0 -18    2.23    1.49
  -5   0  17    0.87    1.14
   5   0 -17    1.01    1.20
  -5   0  16    1.52    1.38
   5   0 -16    0.44    0.79
  -5   0  15   -0.16    0.89
   5   0 -15   -1.10    0.96
  -5   0  14    1.21    0.79
   5   0 -14    1.62    1.17
   5   0 -13   10.71    2.51
  -5   0  13    9.75    2.71
   5   0 -12  227.77   11.49
  -5   0  12  226.54   11.68
   5   0 -11   22.56    3.67
  -5   0  11   20.91    3.41
  -5   0  10    2.60    1.23
   5   0 -10    5.66    2.00
   5   0  -9    4.41    1.77
  -5   0   9    8.51    2.06
   5   0  -8   39.28    4.88
  -5   0   8   42.95    4.49
   5   0  -7    9.42    2.49
  -5   0   7    8.65    2.05
   5   0  -6   10.21    2.64
   5   0  -6    7.12    1.07
  -5   0   6   10.04    2.04
   5   0  -6    7.77    0.67
   5   0  -5   15.29    3.10
   5   0  -5   12.41    2.59
  -5   0   5   21.62    3.23
   5   0  -4  297.40   14.50
   5   0  -4  322.29   14.24
   5   0  -4  303.36    6.77
   5   0  -3   20.72    4.23
  -5   0   3   15.77    2.35
   5   0  -3   14.12    3.06
   5   0  -2    3.14    1.37
  -5   0   2    3.13    1.07
   5   0  -2    2.68    2.38
   5   0  -1   19.47    4.79
  -5   0   1   21.25    2.66
   5   0  -1   18.75    3.71
   5   0   0    2.88    1.66
   5   0   0    3.08    2.75
  -5   0   0    3.48    1.07
   5   0   1   12.40    3.22
   5   0   1    7.39    3.32
  -5   0  -1    8.73    1.63
  -5   0  -2   10.95    1.89
   5   0   2   14.54    3.84
  -5   0  -3    4.24    1.18
   5   0   3    2.36    1.97
   5   0   4    4.17    2.36
  -5   0  -4    5.22    1.30
   5   0   5   14.51    4.10
  -5   0  -5   16.57    2.33
   5   0   6    2.12    1.70
  -5   0  -6    1.91    0.96
   5   0   7    0.09    1.46
  -5   0  -7    1.45    0.76
   5   0   8    0.48    0.64
  -5   0  -8   -0.20    0.54
   5   0   9    4.99    3.16
   5   0   9    3.67    3.06
  -5   0  -9    4.90    1.44
   5   0  10   -0.50    1.03
   5   0  10    2.46    2.25
  -5   0 -10    1.71    1.01
   5   0  11   26.55    8.10
  -5   0 -11   43.34    4.36
   5   0  11   26.75    6.25
  -5   0 -12    0.48    0.52
   5   0  12   -2.28    2.55
   5   0  12   -1.77    1.59
  -5   0 -13   -0.14    0.22
   5   0  13   -0.93    2.27
   5   0  13    0.45    1.31
   5   0  14    1.84    2.10
  -5   0 -14    0.63    0.70
   5   0  14   -0.42    1.77
  -5   0 -15   -0.03    0.55
   5   0  15   -0.37    1.62
   5   0  15   -0.55    1.15
  -5   0 -16   -0.19    0.47
   5   0  16   -2.95    3.34
   5   0  17    2.15    3.00
  -5   0 -17    0.23    0.59
   5   0  18    2.67    3.22
  -5   0 -18    1.86    1.34
  -5   0 -19    3.38    1.76
   5   0  19   -1.82    1.49
   5   0  20    3.11    3.73
   5   1 -20   14.89    3.69
   5   1 -19    0.54    1.06
   5   1 -18    0.93    1.10
   5   1 -17    1.86    1.44
  -5  -1  16    4.02    1.87
   5   1 -16    6.48    2.25
  -5  -1  15    1.93    1.27
   5   1 -15    0.56    0.71
   5   1 -14   14.08    3.11
  -5  -1  14   13.75    3.02
  -5  -1  13   -0.43    0.75
   5   1 -13    0.43    0.57
  -5  -1  12    0.26    0.54
   5   1 -12    0.97    0.80
   5   1 -11    5.37    1.92
  -5  -1  11    5.60    1.90
   5   1 -10   36.01    4.68
  -5  -1  10   40.38    4.36
   5   1  -9    6.51    2.32
  -5  -1   9    3.48    1.45
   5   1  -8   -0.81    0.93
  -5  -1   8   -0.17    0.42
   5   1  -7    1.85    1.49
  -5  -1   7    3.77    1.27
   5   1  -7    2.33    0.44
   5   1  -7    3.03    0.50
   5   1  -6    5.49    0.89
   5   1  -6    6.76    1.93
  -5  -1   6    5.25    1.48
   5   1  -6    4.13    0.90
   5   1  -5   18.43    3.55
   5   1  -5   12.85    1.47
   5   1  -5   12.58    2.60
  -5  -1   5   17.41    2.51
   5   1  -4    7.06    2.17
   5   1  -4    3.90    1.54
  -5  -1   4    5.72    1.53
   5   1  -3   32.68    4.70
   5   1  -3   22.97    4.58
  -5  -1   3   31.55    3.26
   5   1  -2   58.84    8.37
  -5  -1   2   60.57    4.43
   5   1  -2   68.67    6.88
   5   1  -1   11.16    3.80
  -5  -1   1   11.45    1.95
   5   1  -1   12.49    3.05
   5   1   0    4.77    2.10
   5   1   0    5.12    3.70
  -5  -1   0    2.69    1.04
   5   1   1   11.39    5.05
  -5  -1  -1   14.42    2.18
   5   1   1   14.90    3.53
   5   1   2    0.53    0.84
  -5  -1  -2    1.13    0.93
   5   1   2    0.74    2.00
   5   1   3    2.46    2.15
   5   1   3    2.77    2.39
  -5  -1  -3    1.39    0.63
   5   1   4    4.75    2.08
  -5  -1  -4    6.02    1.65
   5   1   4    4.09    3.64
  -5  -1  -5   34.97    3.60
   5   1   5   29.10    7.90
   5   1   5   28.91    5.21
   5   1   6    7.85    2.79
  -5  -1  -6    5.74    1.57
   5   1   6    7.28    4.70
   5   1   7    1.39    1.31
  -5  -1  -7    1.12    0.85
   5   1   7    1.74    2.94
   5   1   8    3.10    1.95
   5   1   8    3.79    3.57
  -5  -1  -8    0.22    0.54
   5   1   9   11.61    3.57
  -5  -1  -9   24.34    3.37
   5   1   9   13.15    6.11
   5   1  10    3.37    2.12
   5   1  10    6.55    4.37
  -5  -1 -10    2.85    1.11
   5   1  11    0.08    1.10
   5   1  11    2.71    3.37
  -5  -1 -11    0.67    0.72
   5   1  12   33.76    9.55
  -5  -1 -12   42.38    4.54
   5   1  12   25.51    5.53
   5   1  13   -0.74    1.33
  -5  -1 -13    0.32    0.67
   5   1  13    2.69    3.15
   5   1  14    1.10    1.81
  -5  -1 -14    2.72    1.08
   5   1  14    0.48    1.85
  -5  -1 -15    1.07    1.10
   5   1  15    5.39    4.32
  -5  -1 -16    1.19    0.57
   5   1  16    1.77    2.45
   5   1  17    1.96    3.37
  -5  -1 -17    0.32    0.47
  -5  -1 -18   33.43    4.96
   5   1  18   10.53    6.07
  -5  -1 -19    4.17    1.85
   5   1  19    1.83    4.32
  -5  -1 -20    3.46    1.96
   5   2 -21    0.12    0.75
   5   2 -20    0.44    0.82
   5   2 -19    0.35    0.65
   5   2 -18    4.09    1.93
   5   2 -17   -0.12    0.54
   5   2 -16    2.84    1.48
  -5  -2  15    1.72    1.22
   5   2 -15    2.41    1.59
   5   2 -14   17.77    3.72
  -5  -2  14   21.82    4.07
   5   2 -13    2.21    1.28
  -5  -2  13    5.20    1.79
  -5  -2  12   14.59    2.86
   5   2 -12   11.50    2.53
  -5  -2  11   44.04    4.43
   5   2 -11   47.04    5.72
   5   2 -10   76.51    7.20
  -5  -2  10   77.19    5.65
   5   2  -9    6.73    2.03
  -5  -2   9    5.69    1.50
   5   2  -8    0.93    0.33
   5   2  -8    0.44    0.81
  -5  -2   8    0.41    0.40
   5   2  -7    0.34    1.03
  -5  -2   7   -0.18    0.35
   5   2  -7    0.20    0.39
   5   2  -6    5.59    2.01
  -5  -2   6    4.25    1.10
   5   2  -6    4.24    1.26
   5   2  -5   27.64    4.27
   5   2  -5   23.21    3.81
  -5  -2   5   29.92    3.24
   5   2  -4    0.55    0.80
  -5  -2   4    0.39    0.40
   5   2  -4    0.40    1.24
  -5  -2   3  331.29   10.41
   5   2  -3  317.18   18.04
   5   2  -2    2.66    1.16
   5   2  -2    1.99    1.53
  -5  -2   2    3.31    1.06
  -5  -2   1   54.87    4.40
   5   2  -1   52.20    8.70
   5   2  -1   61.40    6.64
  -5  -2   0   -0.03    0.49
   5   2   0    0.67    0.61
   5   2   0    0.57    1.79
  -5  -2  -1    5.94    1.42
   5   2   1    5.86    2.20
   5   2   1    3.14    1.75
  -5  -2  -2    5.24    1.51
   5   2   2    5.24    2.28
   5   2   2    0.06    2.43
   5   2   3   19.95    4.09
  -5  -2  -3   16.81    2.49
   5   2   3   12.19    5.20
   5   2   4    3.80    1.83
  -5  -2  -4    2.92    1.01
   5   2   4    0.39    2.27
  -5  -2  -5   98.83    6.34
   5   2   5   76.69   13.60
   5   2   5   82.30    8.40
   5   2   6    3.32    1.76
  -5  -2  -6    2.69    1.01
   5   2   6    7.36    5.10
   5   2   7    1.36    1.20
   5   2   7    1.17    2.02
  -5  -2  -7    1.22    1.04
   5   2   8   15.84    3.69
  -5  -2  -8   18.82    3.08
   5   2   9    1.83    0.66
   5   2   9    2.54    2.90
  -5  -2  -9    0.73    0.71
   5   2  10    4.19    2.31
   5   2  10    4.11    4.09
  -5  -2 -10    0.63    0.87
  -5  -2 -11    0.66    0.64
   5   2  11    1.09    0.87
   5   2  11    1.14    2.07
   5   2  12    2.84    1.83
  -5  -2 -12    5.17    1.72
   5   2  12    4.81    3.14
  -5  -2 -13    2.67    1.15
   5   2  13  123.47   20.32
  -5  -2 -14    8.12    2.20
   5   2  14    5.64    5.31
  -5  -2 -15    0.82    0.94
   5   2  15    4.85    3.58
  -5  -2 -16    7.16    2.37
   5   2  16   -2.17    2.71
   5   2  17   -1.21    1.31
  -5  -2 -17    0.99    0.78
   5   2  18    1.38    3.29
  -5  -2 -18    6.78    2.50
  -5  -2 -19    2.87    1.99
   5   3 -21    1.68    1.97
   5   3 -20    2.12    1.89
   5   3 -19    0.42    1.14
   5   3 -18   11.01    3.08
   5   3 -17    3.70    1.69
   5   3 -16   34.39    5.48
   5   3 -15    1.11    1.60
   5   3 -14   16.07    3.62
   5   3 -13    4.36    2.07
  -5  -3  13    3.44    1.07
   5   3 -12    1.26    1.11
  -5  -3  12   -0.15    0.45
   5   3 -11    0.87    1.33
  -5  -3  11    1.12    0.85
   5   3 -10    1.47    1.36
  -5  -3  10    0.10    0.48
   5   3  -9   57.58    6.44
  -5  -3   9   64.98    4.86
   5   3  -8   -0.71    0.43
  -5  -3   8   -0.14    0.42
   5   3  -8    0.65    0.49
   5   3  -7    0.75    1.21
  -5  -3   7    0.46    0.44
   5   3  -7    0.33    0.69
   5   3  -6    0.59    0.84
  -5  -3   6    1.14    0.81
   5   3  -6   -0.53    0.78
  -5  -3   5   15.80    2.35
   5   3  -5   17.60    3.42
   5   3  -5   15.19    3.14
   5   3  -4    2.89    1.61
   5   3  -4    3.04    1.74
  -5  -3   4    1.77    0.79
  -5  -3   3    0.95    0.57
   5   3  -3    1.03    0.79
   5   3  -3   -0.23    0.90
  -5  -3   2    1.83    0.91
   5   3  -2    0.22    0.61
   5   3  -2    1.36    2.72
   5   3  -1  456.30   17.68
  -5  -3   1  441.82   12.84
   5   3   0   32.93    4.65
  -5  -3   0   33.03    3.56
   5   3   0   22.32    5.88
   5   3   1   62.87    6.72
  -5  -3  -1   56.08    4.68
   5   3   1   60.04    9.89
  -5  -3  -2   33.95    3.68
   5   3   2   36.03    5.12
   5   3   3    6.47    2.30
  -5  -3  -3    9.32    2.02
   5   3   3    2.31    2.22
   5   3   4    1.40    1.12
  -5  -3  -4   -0.13    0.43
   5   3   4    0.72    1.68
   5   3   5    3.66    1.95
  -5  -3  -5    4.03    1.44
   5   3   5    2.49    3.67
  -5  -3  -6   40.73    4.38
   5   3   6   40.72    5.56
   5   3   7    7.07    2.55
   5   3   7    7.96    5.11
  -5  -3  -7    6.65    1.91
   5   3   8    0.77    0.78
   5   3   8    1.22    3.51
  -5  -3  -8    2.06    1.28
   5   3   9    1.03    1.35
   5   3   9   -0.88    1.55
  -5  -3  -9    1.49    0.78
  -5  -3 -10    2.24    1.11
   5   3  10    1.24    1.25
   5   3  10    4.09    4.07
  -5  -3 -11    2.10    1.21
   5   3  11    0.99    2.47
  -5  -3 -12    6.99    2.08
   5   3  12    7.16    5.34
  -5  -3 -13    2.27    1.40
   5   3  13   -1.65    2.21
  -5  -3 -14    6.28    2.20
   5   3  14    6.57    6.03
  -5  -3 -15    1.10    0.97
   5   3  15    3.77    3.24
   5   3  16    6.29    5.71
  -5  -3 -16    4.29    1.78
   5   3  17    4.76    4.77
  -5  -3 -17   -0.05    0.44
  -5  -3 -18    3.50    2.16
   5   4 -19    7.73    3.08
   5   4 -18   -0.45    0.98
   5   4 -17   11.55    3.37
   5   4 -16   16.41    4.02
   5   4 -15   64.16    7.66
   5   4 -14    1.40    0.85
   5   4 -13   23.09    4.48
   5   4 -12   -0.84    1.02
   5   4 -11    0.66    1.19
  -5  -4  11    1.13    0.78
   5   4 -10   -0.14    0.74
  -5  -4  10    0.07    0.41
   5   4  -9    0.56    0.73
  -5  -4   9    0.03    0.43
  -5  -4   8    2.01    1.06
   5   4  -8    2.07    1.28
   5   4  -8    2.16    0.92
  -5  -4   7   47.03    4.22
   5   4  -7   55.19    6.43
   5   4  -7   41.30    4.06
  -5  -4   6    0.05    0.42
   5   4  -6    1.27    1.47
   5   4  -6    1.13    0.94
  -5  -4   5    4.63    1.36
   5   4  -5    5.01    1.88
   5   4  -5    2.21    1.59
   5   4  -4   32.16    4.89
  -5  -4   4   31.47    3.43
   5   4  -4   25.84    4.69
   5   4  -3   19.77    3.67
  -5  -4   3   21.97    2.96
   5   4  -3   22.76    5.06
  -5  -4   2    6.46    1.64
   5   4  -2    7.50    2.28
   5   4  -2    5.80    2.73
   5   4  -1   38.04    5.17
  -5  -4   1   34.98    3.77
   5   4  -1   41.24    7.84
   5   4   0   74.81    7.26
  -5  -4   0   63.71    5.15
   5   4   0   55.70    9.92
   5   4   1    1.01    0.95
  -5  -4  -1    0.28    0.60
   5   4   1    1.26    1.89
   5   4   2    7.55    2.40
  -5  -4  -2   13.70    2.49
   5   4   2    8.46    3.90
   5   4   3    0.62    0.61
  -5  -4  -3    0.99    0.77
   5   4   3    1.41    1.61
   5   4   4   25.18    4.22
  -5  -4  -4   34.42    4.12
   5   4   5    0.54    0.75
   5   4   5    0.03    2.03
  -5  -4  -5    0.40    0.58
   5   4   6   54.68    6.03
  -5  -4  -6   60.85    5.64
   5   4   7   -0.84    0.96
   5   4   7    3.47    4.28
  -5  -4  -7   -0.35    0.91
  -5  -4  -8    0.67    0.81
   5   4   8    0.77    0.61
   5   4   8    1.83    4.01
   5   4   9    0.29    0.60
  -5  -4  -9    0.57    0.52
   5   4   9    1.94    3.42
  -5  -4 -10   -0.66    0.62
   5   4  10   -1.29    2.50
  -5  -4 -11    0.34    0.54
   5   4  11   -1.72    2.47
  -5  -4 -12   -0.02    0.71
   5   4  12    3.44    3.48
  -5  -4 -13    0.12    0.50
   5   4  13    5.57    6.16
  -5  -4 -14    0.61    1.26
   5   4  14   -0.02    1.24
  -5  -4 -15    1.03    0.72
   5   4  15    2.34    3.77
   5   4  16   -0.19    2.32
  -5  -4 -16   -0.20    0.54
   5   5 -18    0.56    1.21
   5   5 -17    1.21    1.78
   5   5 -16    1.75    1.29
   5   5 -15   69.22    8.30
   5   5 -14   -0.69    1.32
   5   5 -13   -0.31    1.21
   5   5 -12    0.16    0.79
   5   5 -11   -0.21    0.83
   5   5 -10    0.33    0.78
   5   5  -9   20.43    4.22
  -5  -5   9   18.97    2.83
   5   5  -8    1.51    1.49
  -5  -5   8    1.69    0.91
   5   5  -8    1.05    0.95
  -5  -5   7    3.45    1.34
   5   5  -7    6.31    2.33
   5   5  -7    2.91    1.00
  -5  -5   6   -0.01    0.46
   5   5  -6   -0.41    0.92
   5   5  -6    0.36    0.60
  -5  -5   5    1.78    0.88
   5   5  -5    1.66    1.36
   5   5  -5    1.82    1.04
   5   5  -4    3.43    1.68
  -5  -5   4    4.43    1.44
   5   5  -4    0.62    0.73
   5   5  -3    3.13    1.70
  -5  -5   3    3.57    1.28
   5   5  -3    1.75    1.11
   5   5  -2   15.81    3.38
  -5  -5   2   15.89    2.65
   5   5  -2   13.97    4.49
   5   5  -1    0.26    0.63
  -5  -5   1    1.05    0.93
   5   5  -1    0.25    1.73
  -5  -5   0   43.56    4.62
   5   5   0   39.44    8.51
   5   5   0   55.76    6.25
   5   5   1   -0.25    0.96
  -5  -5  -1    0.22    1.20
   5   5   1    2.02    2.38
   5   5   2    1.52    0.74
  -5  -5  -2    1.69    1.01
   5   5   2    4.08    2.50
   5   5   3   -0.53    0.82
   5   5   3    2.15    2.27
  -5  -5  -3   -0.08    0.73
   5   5   4    0.74    0.73
   5   5   4   -0.22    1.93
  -5  -5  -4    3.49    1.28
   5   5   5    0.87    0.76
   5   5   5    0.56    0.91
  -5  -5  -5    0.44    0.44
   5   5   6   17.75    3.38
  -5  -5  -6   26.24    3.81
   5   5   6   22.85    8.57
  -5  -5  -7    1.89    1.06
   5   5   7    0.62    0.36
   5   5   7    3.80    4.69
   5   5   8    7.97    5.76
  -5  -5  -8   12.80    2.81
  -5  -5  -9    2.42    1.47
   5   5   9   -0.20    2.55
  -5  -5 -10    0.85    0.97
   5   5  10    0.53    3.00
  -5  -5 -11    8.46    2.50
   5   5  11    2.91    3.94
  -5  -5 -12    3.88    1.71
   5   5  12    3.29    4.53
  -5  -5 -13    1.18    1.22
   5   5  13    3.65    3.70
  -5  -5 -14    1.24    1.10
   5   5  14    3.93    4.36
   5   6 -16   -0.90    1.23
   5   6 -15   16.60    4.22
   5   6 -14    8.12    3.03
   5   6 -13   24.75    5.30
   5   6 -12    2.37    2.02
   5   6 -11    2.11    1.13
   5   6 -10   -0.02    1.14
   5   6  -9    2.07    1.87
   5   6  -8    5.34    2.14
   5   6  -7    1.00    1.05
  -5  -6   7    2.14    1.09
   5   6  -6   28.21    4.92
  -5  -6   6   26.48    3.59
   5   6  -6   24.65    4.09
   5   6  -5    0.06    0.73
  -5  -6   5    0.77    0.85
   5   6  -5   -0.37    0.66
   5   6  -4   15.68    3.64
  -5  -6   4   13.98    2.58
   5   6  -4   15.65    4.07
   5   6  -3   -0.30    0.52
  -5  -6   3   -0.49    0.68
   5   6  -3   -1.32    1.69
  -5  -6   2    0.17    0.29
   5   6  -2   -0.26    0.81
   5   6  -1    1.58    0.79
  -5  -6   1    0.89    0.94
   5   6  -1    1.38    1.60
  -5  -6   0   22.96    3.53
   5   6   0   26.57    7.42
   5   6   0   24.35    4.12
   5   6   1    1.96    1.22
   5   6   1    4.63    3.92
  -5  -6  -1    1.19    0.93
   5   6   2    3.61    1.64
   5   6   2    6.61    4.20
  -5  -6  -2    3.30    1.59
   5   6   3    2.35    1.44
   5   6   3    1.32    2.17
  -5  -6  -3    1.30    0.98
  -5  -6  -4    3.28    1.52
   5   6   4    4.01    1.67
   5   6   4    5.74    4.17
  -5  -6  -5   -0.39    0.39
   5   6   5    0.99    0.88
   5   6   5   -2.09    2.89
  -5  -6  -6   -0.07    0.28
   5   6   6    4.85    4.09
  -5  -6  -7    1.87    1.26
   5   6   7    5.42    4.92
   5   6   8   17.91    7.66
  -5  -6  -8   23.86    3.97
  -5  -6  -9    2.28    1.12
   5   6   9    4.61    3.80
  -5  -6 -10   -0.02    0.57
   5   6  10   -0.72    2.04
   5   6  11   10.67    5.70
  -5  -6 -11   19.46    3.79
  -5  -6 -12    2.05    1.34
   5   6  12    5.44    5.68
   5   6  13    1.36    2.81
   5   7 -14   24.86    5.46
   5   7 -13   13.96    4.05
   5   7 -12   17.94    4.71
   5   7 -11   -0.91    0.95
   5   7 -10    5.13    2.42
   5   7  -9   -0.12    1.31
   5   7  -8    6.39    2.39
   5   7  -7    0.65    1.47
   5   7  -6   23.10    4.63
   5   7  -6   21.63    3.85
   5   7  -5    6.02    2.42
  -5  -7   5    6.92    1.88
   5   7  -5    5.01    2.04
  -5  -7   4    0.19    0.29
   5   7  -4    0.07    0.63
   5   7  -3    1.66    1.34
  -5  -7   3    4.55    1.68
   5   7  -3    2.41    1.76
   5   7  -2    1.82    1.26
   5   7  -2   -0.43    1.28
  -5  -7   2    1.82    1.04
   5   7  -1    2.12    1.44
   5   7  -1    0.65    0.99
  -5  -7   1    1.25    0.93
  -5  -7   0    4.71    1.53
   5   7   0    4.75    1.86
   5   7   0    4.09    2.99
  -5  -7  -1    2.85    1.44
   5   7   1    2.38    1.69
   5   7   1    4.07    3.07
  -5  -7  -2    1.89    1.20
   5   7   2    3.83    1.68
   5   7   2    4.98    4.30
  -5  -7  -3    3.20    1.60
   5   7   3    3.11    1.57
   5   7   3   -1.38    2.61
  -5  -7  -4    3.05    1.56
   5   7   4    4.17    2.74
   5   7   5   15.41    5.83
  -5  -7  -5   21.92    3.82
  -5  -7  -6    0.74    0.71
   5   7   6    7.16    4.60
  -5  -7  -7    0.35    0.56
   5   7   7    9.64    6.03
  -5  -7  -8    1.38    1.31
   5   7   8   -0.49    1.29
  -5  -7  -9    4.96    2.32
   5   7   9    0.37    1.88
  -5  -7 -10    0.84    0.95
   5   7  10   -0.59    3.46
   5   8 -11    0.95    1.18
   5   8 -10   48.34    7.26
   5   8  -9    2.62    2.16
   5   8  -8    1.80    1.22
   5   8  -7    4.85    2.36
   5   8  -6    0.69    1.42
   5   8  -5   28.87    5.37
   5   8  -5   26.21    4.93
   5   8  -4    4.53    2.79
   5   8  -4    1.42    1.07
  -5  -8   3    1.11    0.80
   5   8  -3    1.40    1.52
   5   8  -3    0.06    0.78
  -5  -8   2    1.37    1.07
   5   8  -2    3.96    2.02
   5   8  -2    1.88    1.78
  -5  -8   1    1.69    1.06
   5   8  -1    2.70    1.54
   5   8  -1    4.66    2.74
  -5  -8   0    1.89    1.39
   5   8   0   -0.08    0.77
   5   8   0   -1.41    1.55
  -5  -8  -1    2.12    1.13
   5   8   1    1.03    1.00
   5   8   1    1.58    1.79
  -5  -8  -2    0.38    0.97
   5   8   2    1.74    2.61
  -5  -8  -3    3.90    1.75
   5   8   3    6.02    3.77
  -5  -8  -4   -0.55    0.94
   5   8   4    3.97    4.45
  -5  -8  -5    2.14    1.41
   5   8   5    0.22    1.43
  -5  -8  -6    0.36    0.65
   5   8   6   -1.45    2.02
  -5  -8  -7    9.95    2.83
   5   8   7   19.27    7.40
  -5  -8  -8    0.28    0.58
   5   9  -8    9.43    3.22
   5   9  -7    2.77    1.99
   5   9  -6    6.48    2.70
   5   9  -5   20.82    4.73
   5   9  -4    0.55    1.01
   5   9  -4   -0.13    1.24
   5   9  -3    1.85    1.69
   5   9  -3   -0.01    1.22
   5   9  -2    0.49    1.20
   5   9  -2    3.25    2.87
   5   9  -1   12.80    4.56
  -5  -9   0   -0.36    0.75
   5   9   0    2.19    2.14
  -5  -9  -1    2.37    1.58
   5   9   1    0.38    1.58
  -5  -9  -2   -0.12    0.63
   5   9   2    4.55    3.15
  -5  -9  -3    1.53    1.37
   5   9   3    6.25    4.18
  -5  -9  -4    1.06    1.19
   5   9   4    2.01    2.61
  -5  -9  -5    0.30    0.88
   5  10  -3    1.57    1.86
   5  10  -2    1.50    1.47
  -6  13   6   -1.94    2.30
  -6  13   5    1.09    1.16
  -6  13   4    0.96    1.19
  -6  13   3    1.47    1.13
  -6  13   2    0.73    1.02
  -6  13   1    0.10    0.72
  -6  13   0    9.74    3.10
  -6  13  -1    0.51    1.07
  -6  13  -2    1.27    1.53
  -6  13  -3    4.91    2.41
   6 -13   5    0.23    1.20
   6 -13   6    0.22    1.63
   6 -13   7    2.17    3.09
   6 -13   8    1.48    2.56
  -6  12   9    0.48    0.73
  -6  12   9    0.30    1.49
  -6  12   8    9.50    3.01
  -6  12   8    7.10    3.86
  -6  12   7    1.27    0.74
  -6  12   7    1.77    1.93
  -6  12   6   -0.24    0.67
  -6  12   6   -0.05    1.45
  -6  12   5   -0.03    0.49
  -6  12   5    2.68    1.98
  -6  12   4    0.52    0.51
  -6  12   4    0.66    1.47
  -6  12   3   -0.51    0.95
  -6  12   3    0.09    0.83
  -6  12   2    0.21    1.65
  -6  12   2    1.45    1.19
  -6  12   1    2.83    1.95
  -6  12   0    4.67    2.36
  -6  12  -1    5.24    2.41
  -6  12  -2    5.38    2.26
   6 -12   2    0.74    1.43
   6 -12   3    3.50    3.29
  -6  12  -3    2.04    1.72
   6 -12   4    3.98    2.88
  -6  12  -4    1.65    1.33
   6 -12   5    6.59    4.78
  -6  12  -5    5.86    2.45
   6 -12   6    0.42    0.88
  -6  12  -6    0.43    1.07
   6 -12   7    0.40    1.03
  -6  12  -7   -0.15    0.58
   6 -12   8    0.88    2.16
  -6  12  -8    0.67    0.80
  -6  12  -9    1.74    1.40
   6 -12   9    2.25    2.29
   6 -12  10    5.10    3.52
  -6  11  11    8.50    4.17
  -6  11  10   10.69    3.87
  -6  11   9    5.17    2.08
  -6  11   9    1.45    2.18
  -6  11   8    2.17    1.50
  -6  11   8    1.53    2.57
  -6  11   7   -1.87    1.38
  -6  11   7    4.70    2.79
  -6  11   6   -0.41    0.41
  -6  11   6    2.69    2.78
  -6  11   5    2.99    1.76
  -6  11   5    3.08    2.28
  -6  11   4    1.98    1.67
  -6  11   4    2.01    1.68
  -6  11   3    1.03    0.98
  -6  11   3   -0.95    1.45
  -6  11   2    4.19    2.40
  -6  11   2    2.08    1.50
  -6  11   1    5.26    2.27
  -6  11   1    5.89    1.97
  -6  11   0   -0.55    0.86
   6 -11   0    0.21    1.32
  -6  11   0    0.56    0.66
   6 -11   1    0.97    2.11
  -6  11  -1    0.96    1.04
   6 -11   2    4.24    3.01
  -6  11  -2    1.61    1.25
   6 -11   3    2.54    2.78
  -6  11  -3    2.95    1.78
   6 -11   4   -0.61    1.88
  -6  11  -4   -0.81    0.91
   6 -11   5    0.98    1.10
  -6  11  -5    1.23    1.33
  -6  11  -6   -0.74    0.71
   6 -11   6    3.15    2.87
   6 -11   7    2.87    2.61
  -6  11  -7    0.92    0.84
   6 -11   8    2.96    2.97
  -6  11  -8    1.11    1.07
   6 -11   9   -0.30    2.19
  -6  11  -9    0.69    1.13
   6 -11  10    0.61    2.65
  -6  11 -10    5.87    2.32
   6 -11  11   22.84    8.04
  -6  11 -11   51.12    7.44
   6 -11  12   11.25    6.25
  -6  11 -12   33.80    6.20
  -6  10  13    0.75    1.33
  -6  10  12    0.91    2.01
  -6  10  11    4.07    3.15
  -6  10  10    2.92    2.50
  -6  10   9    3.71    1.65
  -6  10   9    0.72    1.41
  -6  10   8    0.37    0.80
  -6  10   8    1.61    1.66
  -6  10   7    2.11    1.36
  -6  10   7   -0.22    0.74
  -6  10   6    2.67    1.42
  -6  10   6    4.79    2.51
  -6  10   5    3.43    1.83
  -6  10   5    2.22    2.21
  -6  10   4    1.37    1.02
  -6  10   4    4.03    2.55
  -6  10   3   21.70    3.96
  -6  10   3   17.00    4.17
  -6  10   2    4.16    2.35
   6 -10  -2   -0.62    1.44
  -6  10   2    2.83    1.45
   6 -10  -1    3.34    1.99
  -6  10   1    3.38    1.72
  -6  10   0    0.40    1.13
   6 -10   0   -1.07    1.47
  -6  10   0    1.16    1.29
  -6  10  -1    0.00    0.73
  -6  10  -1    1.99    1.44
   6 -10   1    0.82    1.59
   6 -10   2    0.01    1.41
  -6  10  -2    1.05    1.10
  -6  10  -2   -0.38    0.85
  -6  10  -3    2.40    1.32
  -6  10  -3    2.55    1.24
   6 -10   3   -1.47    1.20
   6 -10   4   -0.45    1.54
  -6  10  -4    1.24    1.51
   6 -10   5   -0.98    1.68
  -6  10  -5    1.66    1.36
   6 -10   6    1.58    1.25
  -6  10  -6    0.40    1.51
   6 -10   7    1.01    1.66
  -6  10  -7   -0.32    0.60
   6 -10   8   -1.95    2.44
  -6  10  -8    3.58    1.81
   6 -10   9    1.28    2.52
  -6  10  -9    3.24    1.87
   6 -10  10    5.71    3.98
  -6  10 -10   15.54    3.82
   6 -10  11    4.70    3.78
  -6  10 -11    7.90    2.80
   6 -10  12    3.80    4.77
  -6  10 -12   30.98    5.57
   6 -10  13   -0.36    1.45
  -6  10 -13   -0.10    0.50
   6 -10  14    2.50    3.33
  -6  10 -14    0.08    0.69
  -6   9  14   -0.38    1.40
  -6   9  13    6.65    3.29
  -6   9  12    4.02    3.37
  -6   9  11   31.40    6.82
  -6   9  10   14.07    4.05
  -6   9   9    3.22    1.48
  -6   9   9    3.64    2.57
  -6   9   8   21.57    3.66
  -6   9   8   15.55    4.58
  -6   9   7    1.91    1.04
  -6   9   7   -0.13    0.69
  -6   9   6    1.74    1.29
  -6   9   6   -0.09    0.98
  -6   9   5    5.33    1.93
  -6   9   5    2.78    1.95
  -6   9   4    0.30    0.25
   6  -9  -4    1.99    1.73
  -6   9   4    0.45    0.51
  -6   9   3   15.31    3.79
   6  -9  -3   10.02    3.57
  -6   9   3   16.89    3.20
  -6   9   2    0.45    0.95
   6  -9  -2    1.37    1.56
  -6   9   2    2.26    1.07
  -6   9   1   -0.42    0.94
  -6   9   1    0.33    0.59
   6  -9  -1   -0.45    1.55
  -6   9   0    3.40    1.77
   6  -9   0   -1.51    1.94
  -6   9   0    2.53    1.14
  -6   9  -1    1.00    1.01
  -6   9  -1    2.47    1.47
   6  -9   1   -0.60    0.86
   6  -9   2    0.59    2.13
  -6   9  -2   -0.08    0.80
  -6   9  -2    0.38    0.45
   6  -9   3    3.01    2.73
  -6   9  -3    9.17    2.53
  -6   9  -3    9.49    2.38
   6  -9   4    3.56    2.60
  -6   9  -4    4.73    1.78
  -6   9  -4    8.56    2.11
  -6   9  -5    4.65    1.95
  -6   9  -5    4.13    1.56
   6  -9   6    2.48    1.64
  -6   9  -6    0.63    0.57
   6  -9   7    0.02    0.73
  -6   9  -7    0.58    0.51
  -6   9  -8    1.53    0.70
   6  -9   8    1.47    1.07
   6  -9   9    3.54    2.79
  -6   9  -9    2.77    1.42
   6  -9  10   -0.04    1.52
  -6   9 -10    0.77    1.23
   6  -9  11   -0.22    2.14
  -6   9 -11    7.84    2.72
  -6   9 -12   42.69    6.21
   6  -9  12   19.15    8.27
   6  -9  13    0.89    3.38
  -6   9 -13   11.47    3.34
   6  -9  14    0.66    1.59
  -6   9 -14    5.22    2.36
   6  -9  15    1.39    2.28
  -6   9 -15    0.95    0.92
   6  -9  16    1.28    2.03
  -6   9 -16    3.47    2.44
  -6   8  16    5.07    3.19
  -6   8  15    4.97    3.44
  -6   8  14    2.24    2.44
  -6   8  13    3.20    2.62
  -6   8  12    2.37    1.81
  -6   8  11   19.09    5.34
  -6   8  10    4.66    2.66
  -6   8   9   28.68    6.09
  -6   8   9   26.84    3.65
  -6   8   8    2.68    1.18
  -6   8   8    1.80    1.63
  -6   8   7    4.19    1.57
  -6   8   7    1.67    1.92
   6  -8  -6    2.79    1.66
  -6   8   6    4.77    1.57
  -6   8   6    0.03    1.11
  -6   8   5    0.76    0.36
   6  -8  -5    0.34    0.57
  -6   8   5    2.27    1.60
  -6   8   4    1.81    1.21
  -6   8   4   -0.10    0.35
   6  -8  -4   -0.35    1.60
  -6   8   3    5.59    2.24
  -6   8   3    6.72    1.95
   6  -8  -3    5.18    2.86
  -6   8   2    1.05    1.02
  -6   8   2    0.27    0.24
   6  -8  -2    2.45    1.44
  -6   8   1   55.19    6.31
  -6   8   1   57.05    5.47
   6  -8   0    3.90    3.02
  -6   8   0    4.40    1.56
  -6   8   0    7.85    2.34
   6  -8   1    0.67    1.03
  -6   8  -1    0.13    0.43
  -6   8  -1    1.29    0.71
   6  -8   2    6.19    3.05
  -6   8  -2    9.20    2.38
  -6   8  -2   10.31    2.45
   6  -8   3    1.61    2.07
  -6   8  -3    2.30    1.34
  -6   8  -3    0.24    0.71
  -6   8  -4    1.74    1.30
   6  -8   4    0.86    1.48
  -6   8  -4    0.71    0.55
   6  -8   5    1.41    1.76
  -6   8  -5    1.87    1.29
  -6   8  -5    0.13    0.28
   6  -8   6   -1.44    2.01
  -6   8  -6   -0.16    0.65
  -6   8  -6    0.17    0.46
   6  -8   7   -0.25    0.76
  -6   8  -7    0.24    0.88
   6  -8   8    4.69    3.23
  -6   8  -8    2.35    1.36
   6  -8   9    5.90    2.71
  -6   8  -9    0.39    0.38
   6  -8  10    2.38    2.48
  -6   8 -10    0.44    1.26
   6  -8  11    0.23    1.62
  -6   8 -11    0.49    0.38
   6  -8  12    1.69    2.22
  -6   8 -12   -0.10    0.55
   6  -8  13    1.18    2.80
  -6   8 -13    0.72    0.73
   6  -8  14    5.37    5.22
  -6   8 -14   12.53    3.60
   6  -8  15   -0.76    1.70
  -6   8 -15   -0.28    0.62
   6  -8  16    4.31    4.13
  -6   8 -16   -1.65    1.36
   6  -8  17    7.13    4.84
  -6   8 -17    0.03    0.54
  -6   7  17    2.67    2.85
  -6   7  16    1.17    0.75
  -6   7  15    2.76    2.44
  -6   7  14   -1.62    2.02
  -6   7  13    1.47    0.84
  -6   7  12    1.85    1.66
  -6   7  11    0.86    1.18
  -6   7  10    3.39    2.65
  -6   7   9    2.18    1.04
  -6   7   9    2.33    1.97
  -6   7   8    1.47    0.96
   6  -7  -8    1.36    1.01
  -6   7   8    3.26    1.78
  -6   7   7   18.88    4.41
  -6   7   7   22.95    3.06
   6  -7  -7   15.27    3.15
  -6   7   6    0.78    0.54
   6  -7  -6    1.07    1.26
  -6   7   6   -0.89    1.38
  -6   7   5   -1.19    1.56
  -6   7   5    0.95    0.75
   6  -7  -5    1.53    1.49
  -6   7   4    2.52    1.51
  -6   7   4    2.38    1.04
   6  -7  -4    3.06    2.04
  -6   7   3    0.05    0.64
   6  -7  -3    1.07    1.06
  -6   7   3    1.11    0.86
  -6   7   2    5.17    1.92
   6  -7  -2    0.54    1.53
  -6   7   2    4.88    1.53
  -6   7   1   53.69    5.90
  -6   7   1   53.24    5.03
   6  -7   0    1.57    1.66
  -6   7   0    4.05    1.64
  -6   7   0    2.60    1.43
   6  -7   1    1.11    1.38
  -6   7  -1    3.67    1.41
  -6   7  -1    5.88    1.76
   6  -7   2   14.47    4.68
  -6   7  -2   14.76    2.85
  -6   7  -2   18.53    3.06
   6  -7   3    0.78    1.21
  -6   7  -3    1.82    1.21
  -6   7  -3    1.84    1.14
   6  -7   4    3.19    2.04
  -6   7  -4    1.62    0.86
  -6   7  -4    4.82    1.54
   6  -7   5    4.61    2.68
  -6   7  -5    4.19    1.75
  -6   7  -5    2.68    0.89
   6  -7   6    0.58    1.29
  -6   7  -6    1.29    1.03
  -6   7  -6   -0.16    0.22
   6  -7   7    2.77    2.34
  -6   7  -7    2.58    1.31
  -6   7  -7    1.34    0.72
  -6   7  -8    0.66    0.58
  -6   7  -8    0.70    0.53
   6  -7   9   -0.80    2.07
  -6   7  -9    0.85    0.71
   6  -7  10    5.21    4.07
  -6   7 -10    4.17    1.72
  -6   7 -11    2.80    1.11
   6  -7  11    2.09    2.94
  -6   7 -12    0.48    0.57
   6  -7  12    4.54    2.85
   6  -7  13    4.60    3.21
  -6   7 -13    7.95    2.68
   6  -7  14    4.81    3.51
  -6   7 -14    8.00    2.75
   6  -7  15   10.77    5.90
  -6   7 -15   23.87    4.54
   6  -7  16    0.98    4.36
  -6   7 -16    1.75    1.50
   6  -7  17    5.57    4.18
  -6   7 -17    0.85    1.09
   6  -7  18   -2.45    2.88
  -6   7 -18    2.09    1.56
  -6   6  18    0.65    1.26
  -6   6  17   -2.77    2.64
  -6   6  16    3.09    2.17
  -6   6  15    4.59    2.69
  -6   6  14    0.21    0.96
  -6   6  13   24.41    5.56
  -6   6  12   16.09    4.53
  -6   6  11   -2.85    2.40
  -6   6  10    1.97    1.28
  -6   6   9    1.50    0.67
  -6   6   9    0.90    1.44
   6  -6  -9    2.02    1.19
  -6   6   8   35.33    5.85
  -6   6   8   38.37    3.52
   6  -6  -8   29.27    4.01
  -6   6   7    0.46    1.01
  -6   6   7    1.12    0.67
   6  -6  -7   -0.08    0.29
  -6   6   6    2.21    1.85
   6  -6  -6    5.15    2.18
  -6   6   6    4.39    1.29
  -6   6   5    1.69    1.20
  -6   6   5    0.94    0.52
   6  -6  -5    0.77    1.18
  -6   6   4    0.70    0.66
  -6   6   4   -1.12    0.91
   6  -6  -4    1.08    1.78
  -6   6   3    0.23    0.53
   6  -6  -3   -0.13    1.16
  -6   6   3   -0.08    0.52
   6  -6  -2    3.41    1.98
  -6   6   2    5.27    1.61
  -6   6   2    3.05    1.30
  -6   6   1   54.73    5.77
  -6   6   1   59.28    4.98
   6  -6  -1   47.95    7.78
  -6   6   0  635.68   18.28
  -6   6   0  638.70   16.39
  -6   6  -1  134.84    8.13
  -6   6  -1  142.50    7.96
  -6   6  -2   42.17    4.46
  -6   6  -2   37.59    4.17
   6  -6   2   30.90    6.31
   6  -6   3    0.38    1.38
  -6   6  -3   -0.94    0.66
  -6   6  -3   -0.15    0.32
   6  -6   4    2.85    1.56
  -6   6  -4    2.26    1.15
  -6   6  -4    5.08    1.63
   6  -6   5    3.80    2.95
  -6   6  -5    2.49    0.83
  -6   6  -5    2.75    0.99
   6  -6   6    0.54    1.97
  -6   6  -6    5.40    1.83
  -6   6  -6    4.80    1.27
  -6   6  -7   19.79    3.45
   6  -6   7   13.74    5.01
  -6   6  -7   18.89    2.40
  -6   6  -8   10.74    2.59
  -6   6  -8   11.48    1.84
   6  -6   9    7.04    4.17
  -6   6  -9   12.95    2.07
  -6   6  -9    8.76    2.50
   6  -6  10   -0.01    1.99
  -6   6 -10    0.30    0.75
  -6   6 -10    0.57    0.77
   6  -6  11    3.00    2.56
  -6   6 -11    1.06    1.19
   6  -6  12   -2.92    2.35
  -6   6 -12    2.24    1.53
   6  -6  13    4.16    3.77
  -6   6 -13    5.99    2.08
   6  -6  14    5.08    4.03
  -6   6 -14    2.34    1.58
   6  -6  15   15.25    6.04
  -6   6 -15   19.15    3.81
   6  -6  16   -0.05    1.94
  -6   6 -16    2.64    1.53
   6  -6  17    0.32    1.37
  -6   6 -17    1.22    1.32
   6  -6  18    0.07    1.88
  -6   6 -18    1.79    1.54
  -6   6 -19    0.27    0.60
   6  -6  19    2.56    2.89
  -6   5  19   -0.83    1.32
  -6   5  18    0.95    2.04
  -6   5  17    3.25    2.25
  -6   5  16    8.84    3.62
  -6   5  15   12.66    4.00
  -6   5  14   19.81    5.05
  -6   5  13    2.12    1.72
  -6   5  12    2.82    1.89
   6  -5 -11   -0.21    0.37
  -6   5  11    6.64    3.46
  -6   5  10    0.43    0.92
   6  -5 -10    1.58    0.79
  -6   5   9    1.32    1.50
  -6   5   9    1.32    0.67
   6  -5  -9    0.68    0.59
  -6   5   8   33.70    5.69
  -6   5   8   41.41    3.28
   6  -5  -8   36.38    4.67
  -6   5   7    9.33    2.67
   6  -5  -7    2.57    1.56
  -6   5   7    8.51    1.55
  -6   5   6    6.02    2.31
   6  -5  -6   10.61    2.89
  -6   5   6   10.43    1.78
  -6   5   5    2.55    1.43
   6  -5  -5    3.21    1.47
  -6   5   5    3.66    1.09
  -6   5   4    1.18    1.09
   6  -5  -4    1.27    1.01
  -6   5   4    0.85    0.54
  -6   5   3    6.89    2.14
   6  -5  -3    4.70    1.94
  -6   5   3    9.98    1.79
  -6   5   2   22.78    3.50
  -6   5   2   23.36    2.78
  -6   5   1   32.86    4.27
  -6   5   1   35.28    3.55
   6  -5  -1   29.04    6.15
  -6   5   0  201.07    9.81
  -6   5   0  220.59    9.15
   6  -5   1    3.96    2.13
  -6   5  -1    2.65    1.27
  -6   5  -1    2.17    0.79
   6  -5   2    9.96    3.47
  -6   5  -2   17.83    2.83
  -6   5  -2   17.30    2.76
   6  -5   3    6.85    3.41
  -6   5  -3   10.82    2.20
  -6   5  -3    9.83    2.03
   6  -5   4    1.39    1.58
  -6   5  -4    0.28    0.24
  -6   5  -4    1.06    0.76
   6  -5   5    0.13    0.93
  -6   5  -5    0.47    0.62
  -6   5  -5    1.52    0.91
  -6   5  -6    0.33    0.48
   6  -5   6    1.73    2.57
  -6   5  -6    1.20    0.87
   6  -5   7    0.04    1.23
  -6   5  -7    2.33    1.09
  -6   5  -7    0.15    0.18
  -6   5  -8   28.13    4.00
  -6   5  -8   30.55    3.12
  -6   5  -9   19.98    3.37
   6  -5   9   11.02    4.46
  -6   5  -9   20.16    2.58
   6  -5  10    2.60    2.92
  -6   5 -10    3.03    1.01
  -6   5 -10    5.71    1.94
   6  -5  11    0.58    1.75
  -6   5 -11    1.53    0.93
  -6   5 -11    1.79    0.76
   6  -5  12    1.19    1.27
  -6   5 -12    0.38    0.65
  -6   5 -12    0.82    0.52
   6  -5  13   -0.94    1.30
  -6   5 -13    1.55    1.32
   6  -5  14    1.72    2.74
  -6   5 -14    1.22    0.32
   6  -5  15   -0.24    2.80
  -6   5 -15    1.20    0.94
   6  -5  16    3.03    3.21
  -6   5 -16    0.92    1.15
   6  -5  17    3.03    3.30
  -6   5 -17    0.37    0.89
   6  -5  18   -0.19    1.71
  -6   5 -18    3.93    2.10
   6  -5  19    1.56    2.13
  -6   5 -19    4.57    3.00
   6  -5  20    2.03    2.84
  -6   4  20    3.90    2.75
  -6   4  19   12.60    4.28
  -6   4  18    1.67    1.69
  -6   4  17    0.65    1.33
  -6   4  16    3.24    1.74
  -6   4  15   -0.09    0.64
  -6   4  14    2.86    2.05
  -6   4  13   14.22    4.05
   6  -4 -13   10.24    2.12
  -6   4  12    6.56    2.84
   6  -4 -12    2.93    1.19
  -6   4  11    1.12    1.34
   6  -4 -11    0.69    0.69
   6  -4 -10    8.66    2.18
  -6   4  10    5.38    2.32
  -6   4   9    2.75    1.93
   6  -4  -9    0.95    0.68
  -6   4   8    2.36    1.24
  -6   4   8    3.81    0.84
   6  -4  -8    2.15    1.37
  -6   4   7    0.25    1.25
  -6   4   7    1.79    0.62
   6  -4  -7    0.26    0.61
  -6   4   6   -0.50    0.78
   6  -4  -6    1.40    1.15
  -6   4   6    1.53    0.61
  -6   4   5    2.01    1.24
   6  -4  -5    4.52    1.98
  -6   4   5    7.18    1.30
  -6   4   4    1.70    1.17
   6  -4  -4    4.28    1.94
  -6   4   4    5.05    1.18
  -6   4   3    6.96    2.11
   6  -4  -3    5.48    2.70
  -6   4   3    8.29    1.56
  -6   4   2   -0.78    0.94
  -6   4   2    0.66    0.65
  -6   4   1    7.96    1.58
   6  -4  -1    6.35    2.72
  -6   4   1    9.48    2.17
  -6   4   0   10.39    1.96
   6  -4   0    6.91    3.17
  -6   4   0   13.18    2.51
  -6   4  -1  129.89    7.08
  -6   4  -1  137.66    7.98
  -6   4  -2   70.24    5.39
  -6   4  -2   80.61    5.75
   6  -4   3    0.37    1.60
  -6   4  -3    2.22    0.88
  -6   4  -3    0.01    0.23
   6  -4   4    5.58    3.30
  -6   4  -4    1.17    0.98
  -6   4  -4    3.44    1.20
   6  -4   5    3.03    1.99
  -6   4  -5    3.04    1.28
  -6   4  -5    1.98    0.90
   6  -4   6    2.31    2.15
  -6   4  -6    2.90    1.16
  -6   4  -6    3.98    1.12
  -6   4  -7   17.61    2.44
  -6   4  -7   17.94    3.09
   6  -4   7   13.79    4.47
  -6   4  -8    1.51    0.94
   6  -4   8    1.27    2.74
  -6   4  -8    1.52    1.11
   6  -4   9    7.54    3.57
  -6   4  -9    6.52    1.53
  -6   4  -9    5.47    1.66
   6  -4  10    0.39    0.75
  -6   4 -10   -0.07    0.31
  -6   4 -10    0.80    0.79
   6  -4  11    0.16    1.51
  -6   4 -11    2.53    1.53
  -6   4 -11    3.15    1.08
   6  -4  12    1.87    3.20
  -6   4 -12    0.14    0.82
  -6   4 -12    0.73    0.61
   6  -4  13    1.86    3.07
  -6   4 -13    7.71    2.31
  -6   4 -13    7.66    1.68
   6  -4  14    3.21    3.45
  -6   4 -14    1.82    1.24
  -6   4 -14    3.07    1.14
   6  -4  15   -1.20    2.30
  -6   4 -15    0.45    0.44
   6  -4  16   -0.46    1.07
  -6   4 -16    0.86    1.08
   6  -4  17    1.58    2.26
  -6   4 -17    0.42    0.94
   6  -4  18    6.89    4.24
  -6   4 -18    1.26    1.54
   6  -4  19    1.10    2.56
  -6   4 -19    1.13    1.67
   6  -4  20   -0.50    2.48
  -6   3  21    3.17    2.46
  -6   3  20    1.31    1.60
  -6   3  19    2.70    2.15
  -6   3  18    0.85    1.62
  -6   3  17   -0.46    1.23
  -6   3  16    1.92    1.57
  -6   3  15   -0.58    0.94
   6  -3 -15    0.69    0.69
  -6   3  14   19.38    4.54
   6  -3 -14   11.26    2.43
  -6   3  13   -0.70    1.57
   6  -3 -13    0.91    0.88
   6  -3 -12   27.83    3.74
  -6   3  12   23.19    4.67
  -6   3  11    0.30    0.58
   6  -3 -11    0.54    0.51
   6  -3 -10    8.81    2.33
  -6   3  10   11.88    3.16
  -6   3   9   10.14    2.77
   6  -3  -9    9.35    2.28
  -6   3   8    0.67    1.12
   6  -3  -8    0.97    0.50
  -6   3   7    2.77    1.35
   6  -3  -7    4.24    1.62
  -6   3   7    3.72    0.71
  -6   3   6    1.52    0.89
   6  -3  -6    1.71    0.96
  -6   3   6    1.55    0.54
  -6   3   5    2.14    1.02
   6  -3  -5    0.97    0.89
  -6   3   5    2.85    0.74
   6  -3  -4   -0.08    0.91
  -6   3   4   -0.03    0.26
  -6   3   4   -0.11    0.48
  -6   3   3    8.28    1.51
   6  -3  -3    5.03    2.20
  -6   3   3    8.77    1.98
  -6   3   2    6.13    1.43
   6  -3  -2    5.13    2.50
  -6   3   2    5.99    1.65
   6  -3  -1    0.77    0.63
  -6   3   1    1.39    0.84
  -6   3   1    1.81    1.15
   6  -3   0   -0.35    0.96
  -6   3   0    1.11    0.46
  -6   3  -1   39.42    3.72
  -6   3  -1   44.93    4.27
   6  -3   2    1.35    2.09
  -6   3  -2    1.52    0.95
  -6   3  -2    0.95    0.58
  -6   3  -3   80.31    5.68
  -6   3  -3   92.68    5.89
   6  -3   4   -0.18    1.27
  -6   3  -4    0.52    0.65
  -6   3  -4    0.66    0.48
   6  -3   5   -2.15    2.79
  -6   3  -5    0.19    0.62
  -6   3  -5    0.18    0.23
  -6   3  -6    1.33    0.96
   6  -3   6   -0.77    2.35
  -6   3  -6    1.12    0.68
  -6   3  -7    0.71    0.48
   6  -3   7    0.52    0.63
  -6   3  -7   -0.11    0.58
  -6   3  -8   21.20    3.44
  -6   3  -8   23.82    2.94
  -6   3  -9   95.71    5.95
  -6   3  -9   86.91    7.18
   6  -3  10    8.05    3.68
  -6   3 -10   11.80    2.63
  -6   3 -10   17.36    2.58
   6  -3  11   -0.47    2.12
  -6   3 -11    4.06    1.62
  -6   3 -11    3.62    1.17
  -6   3 -12   41.53    5.35
  -6   3 -12   48.28    4.55
   6  -3  13   -0.47    1.95
  -6   3 -13   -0.54    0.79
  -6   3 -13    0.18    0.34
   6  -3  14    6.65    3.43
  -6   3 -14   11.00    3.15
  -6   3 -14   16.04    2.64
   6  -3  15    2.95    2.02
  -6   3 -15    4.06    1.42
  -6   3 -15    2.21    1.90
   6  -3  16    1.22    2.83
  -6   3 -16   -0.35    0.67
   6  -3  17    1.35    2.05
  -6   3 -17   -0.03    0.75
   6  -3  18    5.71    3.77
  -6   3 -18    7.50    2.83
   6  -3  19    2.99    3.46
  -6   2  20    6.66    2.85
  -6   2  19   -2.42    1.94
  -6   2  18    4.19    2.06
  -6   2  17    1.51    0.81
  -6   2  16    1.76    1.46
   6  -2 -16    0.35    0.58
  -6   2  15    1.54    0.95
   6  -2 -15    5.46    2.01
  -6   2  14    5.85    2.48
   6  -2 -14    6.40    1.95
   6  -2 -13    0.50    0.81
  -6   2  13    0.26    0.97
   6  -2 -12  122.78    8.42
  -6   2  12  142.28   10.58
   6  -2 -11   12.73    2.68
  -6   2  11   15.36    3.51
   6  -2 -10   11.48    2.65
  -6   2  10    6.09    2.16
   6  -2  -9   23.56    3.86
  -6   2   9   30.04    4.55
  -6   2   8   -0.14    0.48
   6  -2  -8    1.95    1.37
  -6   2   7   25.05    3.87
   6  -2  -7   19.10    3.64
  -6   2   6   -0.04    0.35
   6  -2  -6    1.39    1.02
   6  -2  -6    0.61    0.40
  -6   2   5    4.49    1.07
   6  -2  -5    2.77    1.48
  -6   2   5    4.14    1.45
   6  -2  -4    0.39    0.90
  -6   2   4    0.43    0.57
  -6   2   4    0.59    0.29
  -6   2   3   25.93    2.61
  -6   2   3   23.53    3.37
   6  -2  -3   23.68    4.69
  -6   2   2    6.22    1.35
  -6   2   2    8.48    2.16
   6  -2  -2    4.95    2.45
   6  -2  -1    6.25    2.99
  -6   2   1    4.55    1.21
  -6   2   1    6.01    1.62
   6  -2   0    2.93    1.87
  -6   2   0    1.75    0.77
  -6   2   0    0.93    0.74
   6  -2   1    1.60    1.92
  -6   2  -1    1.03    0.48
  -6   2  -1   -0.02    0.47
   6  -2   2    2.36    1.04
  -6   2  -2    5.28    1.48
  -6   2  -2    4.67    1.26
  -6   2  -3  204.57    9.42
  -6   2  -3  213.18    8.62
  -6   2  -4   57.73    4.53
  -6   2  -4   56.25    5.08
  -6   2  -5    0.41    0.42
  -6   2  -5    0.17    0.41
   6  -2   5   -0.48    1.01
  -6   2  -6    0.88    0.50
   6  -2   6   -0.75    1.01
  -6   2  -6   -0.64    0.29
   6  -2   7    0.35    1.30
  -6   2  -7    0.12    0.15
  -6   2  -7    0.24    0.69
  -6   2  -8    6.78    1.66
   6  -2   8    4.08    2.90
  -6   2  -8    6.28    1.91
   6  -2   9    0.68    1.44
  -6   2  -9    6.44    1.65
  -6   2  -9    5.69    1.94
  -6   2 -10   50.97    5.82
  -6   2 -10   63.22    5.13
   6  -2  11    3.95    3.31
  -6   2 -11    6.75    2.35
  -6   2 -11    6.93    1.78
   6  -2  12   21.66    6.47
  -6   2 -12   22.09    4.04
  -6   2 -12   29.41    3.66
   6  -2  13    0.38    3.21
  -6   2 -13    0.88    1.23
  -6   2 -13    0.26    0.52
   6  -2  14    2.21    2.45
  -6   2 -14    4.97    2.10
  -6   2 -14    9.95    2.26
  -6   2 -15    3.31    1.21
  -6   2 -15    1.62    1.33
   6  -2  16   -0.37    1.99
  -6   2 -16    4.50    1.73
   6  -2  17   -1.51    1.78
  -6   2 -17    1.56    1.05
   6  -2  18    8.63    5.67
   6  -2  18    5.08    3.11
   6  -2  19    0.52    2.83
  -6   1  19    4.65    2.36
  -6   1  18    0.94    0.88
  -6   1  17    1.15    1.63
   6  -1 -17    1.40    1.08
  -6   1  16   -0.48    1.06
   6  -1 -16    2.01    1.29
  -6   1  15    0.17    0.80
   6  -1 -15    0.11    0.39
  -6   1  14    1.18    1.09
   6  -1 -14   -0.08    0.82
   6  -1 -13   57.27    6.08
  -6   1  13   54.01    6.26
  -6   1  12    3.65    1.79
   6  -1 -12    3.67    1.87
   6  -1 -11  283.07   13.52
  -6   1  11  305.43   14.33
   6  -1 -10   20.94    3.62
  -6   1  10   19.87    3.56
  -6   1   9    2.07    1.24
   6  -1  -9    1.35    1.40
  -6   1   8    4.47    1.67
   6  -1  -8    3.34    1.65
   6  -1  -7    9.76    2.68
  -6   1   7    8.23    2.14
   6  -1  -6    6.32    2.05
   6  -1  -6    4.57    0.62
  -6   1   6    8.13    2.13
   6  -1  -6    3.23    1.38
   6  -1  -5    7.32    2.46
  -6   1   5    7.80    2.01
   6  -1  -5    5.44    2.06
   6  -1  -4   21.15    4.41
  -6   1   4   32.05    4.55
   6  -1  -4   25.43    4.71
   6  -1  -3    0.14    1.05
  -6   1   3    1.43    0.82
   6  -1  -3    0.44    1.15
   6  -1  -2    6.32    2.23
  -6   1   2    4.68    1.20
  -6   1   1   12.85    2.20
   6  -1  -1   12.60    3.48
  -6   1   1   15.71    2.62
   6  -1   0   -0.19    1.36
  -6   1   0    0.51    0.63
  -6   1   0    0.04    0.30
   6  -1   1    0.34    0.97
  -6   1  -1    2.30    1.19
  -6   1  -1    0.67    0.37
   6  -1   2   15.79    4.12
  -6   1  -2   18.69    2.93
  -6   1  -2   20.32    2.73
   6  -1   3   -0.18    1.37
  -6   1  -3    2.90    1.34
  -6   1  -3    2.73    1.01
   6  -1   4    2.00    2.55
  -6   1  -4    0.58    0.78
  -6   1  -4    0.88    0.56
  -6   1  -5    4.78    1.30
   6  -1   5    2.77    2.39
  -6   1  -5    1.53    0.61
  -6   1  -6    7.00    1.69
  -6   1  -6    5.52    1.84
   6  -1   6    2.65    2.18
  -6   1  -7    0.40    0.59
  -6   1  -7    0.04    0.36
   6  -1   8    3.85    2.65
  -6   1  -8    3.59    1.24
  -6   1  -8    2.33    1.33
  -6   1  -9    7.29    1.75
  -6   1  -9    4.49    1.76
   6  -1   9    1.76    1.85
   6  -1  10   18.81    5.63
  -6   1 -10   22.26    3.96
  -6   1 -11    3.77    1.55
   6  -1  11    3.61    2.95
  -6   1 -11    5.80    1.64
   6  -1  12    2.20    2.76
  -6   1 -12    2.97    1.22
   6  -1  13   -0.54    1.11
  -6   1 -13    0.48    0.36
  -6   1 -14   -0.26    0.61
   6  -1  14   -1.70    1.51
   6  -1  14    0.07    1.72
   6  -1  15    3.03    3.43
  -6   1 -15    0.19    0.67
   6  -1  15   -1.81    3.79
   6  -1  16    2.23    2.77
  -6   1 -16    0.99    1.03
   6  -1  16   -2.48    2.60
  -6   1 -17    1.25    1.26
   6  -1  17    3.01    2.81
   6  -1  18    4.79    4.23
  -6   1 -18    2.19    1.52
   6  -1  19    2.63    4.14
   6   0 -19    1.59    1.24
   6   0 -18    2.27    1.53
  -6   0  17   -0.03    0.66
   6   0 -17   -0.18    0.36
  -6   0  16   -0.46    0.88
   6   0 -16    0.45    1.34
  -6   0  15    1.73    1.34
   6   0 -15    1.33    1.02
  -6   0  14    0.45    0.71
   6   0 -14   -0.46    0.56
  -6   0  13    4.72    1.75
   6   0 -13    3.37    1.80
  -6   0  12   -0.75    0.86
   6   0 -12    1.60    1.05
   6   0 -11   51.92    6.04
  -6   0  11   48.91    5.43
   6   0 -10    3.76    1.71
  -6   0  10    5.98    1.85
   6   0  -9    2.68    1.57
  -6   0   9    2.91    1.45
   6   0  -8    0.88    0.95
  -6   0   8    1.02    0.89
   6   0  -7    1.36    1.27
  -6   0   7    2.78    1.62
   6   0  -6    8.74    2.49
  -6   0   6    8.88    2.17
   6   0  -6    5.17    1.45
   6   0  -5    1.43    1.15
  -6   0   5    2.44    1.25
   6   0  -5    0.26    0.61
   6   0  -4    4.14    2.07
  -6   0   4    4.69    1.42
   6   0  -4    3.89    2.14
   6   0  -3   46.25    7.21
  -6   0   3   56.43    4.77
   6   0  -3   56.90    6.93
   6   0  -2   46.90    7.48
  -6   0   2   51.79    4.60
   6   0  -2   48.22    6.59
   6   0  -1   14.67    4.72
  -6   0   1   20.67    2.83
   6   0  -1   15.62    3.61
   6   0   0    1.33    1.02
   6   0   0    2.53    2.70
  -6   0   0    1.04    0.75
   6   0   1   -0.80    1.11
   6   0   1    1.17    1.93
  -6   0  -1    0.74    0.34
  -6   0  -2    9.47    1.88
   6   0   2    9.03    3.28
  -6   0  -3    2.13    1.03
   6   0   3    0.92    1.50
  -6   0  -4   18.37    2.72
   6   0   4   14.74    4.46
   6   0   4   20.46    6.26
   6   0   5    5.05    2.50
  -6   0  -5    7.20    1.74
   6   0   5    3.91    2.60
   6   0   6    1.33    1.81
  -6   0  -6    3.04    1.15
   6   0   6    5.12    3.07
   6   0   7    3.14    1.52
  -6   0  -7    1.49    0.96
   6   0   7    0.71    0.99
   6   0   8   -0.59    1.29
  -6   0  -8    0.47    0.58
   6   0   9    4.54    2.45
   6   0   9    6.31    4.67
  -6   0  -9    6.13    1.77
   6   0  10   14.16    4.72
  -6   0 -10   17.46    2.95
   6   0  10    9.08    5.89
   6   0  11    1.53    1.65
   6   0  11    0.58    2.32
  -6   0 -11    2.75    1.28
   6   0  12   20.41    5.63
  -6   0 -12   33.22    4.12
  -6   0 -13    2.39    1.21
   6   0  13   -0.58    1.56
   6   0  13    1.64    2.02
  -6   0 -14    1.39    1.06
   6   0  14    0.58    2.00
   6   0  14    0.76    3.44
   6   0  15   -0.99    1.86
  -6   0 -15    6.32    1.94
   6   0  15    3.17    3.21
  -6   0 -16    0.62    0.46
   6   0  16   -1.92    2.86
  -6   0 -17    1.26    0.97
   6   0  17    5.86    5.08
   6   0  18    3.91    2.82
  -6   0 -18    4.61    1.99
  -6   0 -19   14.12    3.30
   6   1 -20    0.76    0.99
   6   1 -19    9.15    2.81
   6   1 -18    0.76    1.22
   6   1 -17    1.35    1.31
  -6  -1  16    0.52    0.92
   6   1 -16    0.14    0.87
  -6  -1  15   -0.38    0.71
   6   1 -15    0.04    0.79
  -6  -1  14    2.72    1.50
   6   1 -14    4.18    1.94
   6   1 -13   12.99    3.24
  -6  -1  13   15.16    3.37
   6   1 -12    4.65    1.81
  -6  -1  12    2.86    1.33
   6   1 -11   22.56    4.11
  -6  -1  11   28.04    4.22
   6   1 -10   59.15    6.60
  -6  -1  10   66.47    6.15
   6   1  -9   25.79    4.33
  -6  -1   9   33.46    4.10
   6   1  -8   -0.33    0.34
  -6  -1   8    1.61    0.99
   6   1  -7    1.73    1.19
  -6  -1   7    0.77    0.69
   6   1  -7   -0.23    0.19
   6   1  -6   15.75    3.54
   6   1  -6   13.67    2.55
  -6  -1   6   18.44    2.79
   6   1  -5    1.74    1.25
  -6  -1   5    1.42    0.63
   6   1  -5   -0.24    0.63
   6   1  -4    6.27    2.45
  -6  -1   4    2.14    1.13
   6   1  -4    3.83    2.55
   6   1  -3   13.01    4.46
  -6  -1   3   14.76    2.43
   6   1  -3   16.01    3.66
   6   1  -2   -0.55    0.79
   6   1  -2   -1.91    2.40
  -6  -1   2    0.62    0.39
   6   1  -1    1.01    1.42
   6   1  -1   -0.82    2.00
  -6  -1   1   -0.12    0.54
  -6  -1   0   39.75    3.92
   6   1   0   39.20    8.44
   6   1   0   40.41    5.98
  -6  -1  -1    1.69    1.01
   6   1   1   -0.27    1.13
   6   1   1    2.46    3.86
  -6  -1  -2    0.66    0.70
   6   1   2    1.61    1.60
   6   1   2    3.94    3.32
   6   1   3    1.74    1.81
   6   1   3   -0.37    1.28
  -6  -1  -3    3.68    1.31
   6   1   4    1.55    1.79
  -6  -1  -4    1.04    0.70
   6   1   4    2.02    2.88
  -6  -1  -5   36.15    3.96
   6   1   5   25.11    8.08
   6   1   5   29.43    5.77
   6   1   6    4.92    2.10
  -6  -1  -6    7.70    1.88
   6   1   6    5.05    4.42
   6   1   7    1.33    1.77
  -6  -1  -7   -0.92    0.79
   6   1   7   -2.51    2.99
  -6  -1  -8   16.90    3.01
   6   1   8   10.05    5.50
   6   1   8   18.95    4.82
   6   1   9    2.66    2.14
   6   1   9   -2.81    2.56
  -6  -1  -9    2.07    1.20
   6   1  10    1.05    1.15
   6   1  10   -1.71    1.32
  -6  -1 -10    2.41    1.19
   6   1  11    0.88    1.99
   6   1  11    0.57    2.89
  -6  -1 -11    1.26    1.06
  -6  -1 -12    3.22    1.35
   6   1  12   -0.31    0.68
   6   1  12    2.16    2.72
   6   1  13    4.74    2.57
   6   1  13    7.79    5.45
  -6  -1 -13   10.64    2.47
  -6  -1 -14    1.72    1.13
   6   1  14   -0.28    2.10
  -6  -1 -15    3.04    1.60
   6   1  15    0.23    2.55
  -6  -1 -16    1.88    1.10
   6   1  16   -2.42    3.01
  -6  -1 -17    3.36    1.63
   6   1  17    7.69    7.06
  -6  -1 -18    1.54    1.28
  -6  -1 -19    0.00    0.67
   6   2 -21    1.85    1.38
   6   2 -20    1.69    1.59
   6   2 -19    0.64    1.49
   6   2 -18    4.46    2.15
   6   2 -17    6.76    2.15
   6   2 -16    4.34    2.13
   6   2 -15    2.01    1.42
   6   2 -14    7.55    2.76
  -6  -2  14    5.99    1.73
   6   2 -13    1.16    1.55
  -6  -2  13    2.26    1.22
   6   2 -12    0.24    0.34
  -6  -2  12    0.59    0.45
   6   2 -11    0.06    0.85
  -6  -2  11   -1.03    0.68
   6   2 -10    8.43    2.65
  -6  -2  10   11.67    2.41
   6   2  -9    3.34    1.81
  -6  -2   9    1.08    0.89
   6   2  -8    7.42    2.39
  -6  -2   8    5.86    1.70
   6   2  -7   -0.04    0.45
  -6  -2   7    0.48    0.66
   6   2  -6    3.65    1.88
  -6  -2   6    2.43    1.11
   6   2  -6    1.41    1.01
   6   2  -5    0.35    1.04
  -6  -2   5    2.27    1.11
   6   2  -5    2.17    1.74
   6   2  -4   39.72    5.72
   6   2  -4   32.97    6.09
  -6  -2   4   37.40    3.92
   6   2  -3    3.75    1.29
   6   2  -3    4.12    2.81
  -6  -2   3    2.72    1.02
   6   2  -2    4.64    2.30
   6   2  -2    4.93    3.09
  -6  -2   2    3.91    1.31
  -6  -2   1   58.33    4.95
   6   2  -1   50.58    9.05
   6   2  -1   65.25    7.40
  -6  -2   0   13.78    2.40
   6   2   0   17.65    5.35
   6   2   0   16.93    3.99
  -6  -2  -1   44.09    4.32
   6   2   1   30.44    8.02
   6   2   1   45.14    6.13
  -6  -2  -2    8.94    1.93
   6   2   2    9.00    3.06
   6   2   2    3.40    3.25
  -6  -2  -3   20.87    2.99
   6   2   3   12.22    4.56
   6   2   3   22.53    4.69
   6   2   4    0.57    0.46
  -6  -2  -4    0.20    0.71
   6   2   4   -2.13    3.31
   6   2   5    2.22    1.86
  -6  -2  -5   -0.10    0.56
   6   2   5    1.03    1.76
   6   2   6    8.05    3.13
  -6  -2  -6    7.55    1.90
   6   2   6   12.40    5.30
  -6  -2  -7   49.87    5.13
   6   2   7   30.76   10.14
   6   2   7   40.34    6.37
   6   2   8   -0.36    1.12
  -6  -2  -8    0.17    0.84
   6   2   9    0.81    1.69
   6   2   9    1.24    2.67
  -6  -2  -9    0.11    0.49
   6   2  10    0.43    0.93
  -6  -2 -10   -0.10    0.60
  -6  -2 -11    3.62    1.67
   6   2  11    4.15    2.07
   6   2  11    1.25    1.72
  -6  -2 -12    1.24    0.86
   6   2  12    0.39    4.06
  -6  -2 -13    1.47    1.13
   6   2  13    8.65    6.31
  -6  -2 -14    2.02    1.13
   6   2  14    7.47    5.59
  -6  -2 -15    5.32    2.14
   6   2  15    1.76    4.83
  -6  -2 -16    1.44    1.07
   6   2  16    1.71    2.32
  -6  -2 -17    1.09    1.31
   6   2  17    5.90    4.45
   6   3 -19    6.36    2.59
   6   3 -18   -0.37    0.66
   6   3 -17    0.84    1.01
   6   3 -16   65.51    8.03
   6   3 -15    2.48    1.61
   6   3 -14    0.77    1.34
   6   3 -13    1.97    1.10
   6   3 -12    5.72    2.41
  -6  -3  12    7.22    1.98
   6   3 -11   -0.34    0.85
  -6  -3  11   -0.38    0.58
   6   3 -10    2.41    1.55
  -6  -3  10    1.14    0.93
   6   3  -9   -0.97    1.01
  -6  -3   9    0.11    0.67
   6   3  -8   15.77    3.61
  -6  -3   8   17.37    2.70
   6   3  -7    5.04    2.11
  -6  -3   7    3.47    1.05
   6   3  -6    1.43    1.47
   6   3  -6    1.12    0.85
  -6  -3   6    2.11    1.25
   6   3  -5    1.83    0.98
  -6  -3   5    3.20    1.29
   6   3  -4   38.53    5.65
  -6  -3   4   34.12    3.88
   6   3  -4   30.29    5.71
   6   3  -3   18.31    4.04
  -6  -3   3   19.53    2.95
   6   3  -3   15.76    4.72
  -6  -3   2    0.36    0.24
   6   3  -2   -0.89    1.08
   6   3  -2   -1.18    1.29
   6   3  -1   62.38    7.15
  -6  -3   1   62.98    5.31
   6   3  -1   52.96    9.09
   6   3   0   22.88    4.33
  -6  -3   0   22.77    3.20
   6   3   0   19.52    5.98
   6   3   1   -0.48    0.99
  -6  -3  -1    0.95    0.69
   6   3   1    1.63    2.53
   6   3   2    0.02    0.65
  -6  -3  -2    0.58    0.62
   6   3   2    0.06    1.59
  -6  -3  -3   48.24    4.86
   6   3   3   47.35    6.43
   6   3   4    1.14    1.16
  -6  -3  -4    0.72    0.54
   6   3   4    3.76    3.78
   6   3   5   -0.28    0.89
  -6  -3  -5    0.62    0.30
   6   3   6    0.43    1.27
   6   3   6   -0.50    1.10
  -6  -3  -6    2.63    1.23
  -6  -3  -7   41.51    4.83
   6   3   7   37.27    5.66
   6   3   8    0.03    0.80
   6   3   8    1.71    1.36
  -6  -3  -8    0.54    0.82
   6   3   9    3.88    1.79
   6   3   9   10.78    6.56
  -6  -3  -9    3.95    1.60
  -6  -3 -10    0.93    0.59
   6   3  10    0.14    0.40
   6   3  10   -1.78    3.27
  -6  -3 -11    1.66    1.23
   6   3  11   -0.96    2.72
  -6  -3 -12    1.20    0.86
   6   3  12    5.70    5.96
  -6  -3 -13    0.49    0.68
   6   3  13    2.22    2.74
  -6  -3 -14    2.11    1.60
   6   3  14    0.04    2.25
  -6  -3 -15   -0.30    0.72
   6   3  15    6.13    5.47
  -6  -3 -16    0.58    1.32
   6   4 -18    3.59    2.38
   6   4 -17   -0.16    0.50
   6   4 -16    1.91    2.14
   6   4 -15    2.91    2.16
   6   4 -14   27.47    5.19
   6   4 -13    1.02    0.97
   6   4 -12    4.29    2.05
   6   4 -11    0.65    1.02
   6   4 -10    1.74    1.80
  -6  -4  10    2.08    1.05
   6   4  -9    6.97    2.79
  -6  -4   9    6.15    1.67
  -6  -4   8    3.58    1.39
   6   4  -8    1.95    1.23
  -6  -4   7    4.36    1.43
   6   4  -7    3.75    1.95
  -6  -4   6    0.46    0.65
   6   4  -6    2.26    1.42
   6   4  -6    1.01    0.92
  -6  -4   5    6.93    1.82
   6   4  -5    4.94    1.99
   6   4  -5    3.47    1.37
  -6  -4   4    0.91    0.79
   6   4  -4    1.26    1.32
   6   4  -4    0.53    1.28
   6   4  -3   26.64    4.75
  -6  -4   3   24.76    3.47
   6   4  -3   20.43    5.29
  -6  -4   2   -1.09    0.89
   6   4  -2   -0.27    0.66
   6   4  -2    0.34    1.32
   6   4  -1   14.57    3.73
  -6  -4   1   20.70    3.16
   6   4  -1   19.86    6.07
   6   4   0    8.16    2.54
  -6  -4   0    6.33    1.74
   6   4   0    2.07    2.61
   6   4   1    1.31    1.18
  -6  -4  -1    0.29    0.85
   6   4   2    2.30    1.80
  -6  -4  -2    0.40    0.91
   6   4   2   -0.18    0.94
   6   4   3   -0.19    0.33
  -6  -4  -3    1.50    1.11
   6   4   4    2.68    2.13
  -6  -4  -4    1.61    1.08
   6   4   4    0.33    2.30
   6   4   5    4.09    1.91
   6   4   5    0.12    2.16
  -6  -4  -5    2.08    1.21
   6   4   6    2.75    1.68
   6   4   6   -1.15    3.00
  -6  -4  -6    0.62    0.94
   6   4   7    3.11    1.58
   6   4   7    3.22    2.14
  -6  -4  -7    3.21    1.40
   6   4   8    3.73    1.89
   6   4   8    7.57    4.03
  -6  -4  -8    4.32    1.63
  -6  -4  -9    0.62    0.53
   6   4   9   -0.86    2.92
  -6  -4 -10    2.49    1.45
   6   4  10   -0.91    3.24
  -6  -4 -11    4.09    1.68
   6   4  11   -1.05    2.97
  -6  -4 -12    6.33    2.13
   6   4  12    6.90    5.07
  -6  -4 -13    1.85    1.65
   6   4  13    3.74    4.13
  -6  -4 -14    2.92    1.55
   6   4  14    4.27    4.39
   6   5 -16   -0.52    0.56
   6   5 -15    4.58    2.60
   6   5 -14   17.78    4.38
   6   5 -13   16.81    4.54
   6   5 -12    3.47    1.99
   6   5 -11    3.40    2.28
   6   5 -10   -0.02    0.39
  -6  -5   9    3.87    1.55
   6   5  -9    5.27    2.25
  -6  -5   8    0.91    0.79
   6   5  -8   -0.28    0.49
  -6  -5   7    2.65    1.17
   6   5  -7    5.28    2.42
  -6  -5   6    2.31    1.04
   6   5  -6    0.51    1.27
  -6  -5   5    4.54    1.56
   6   5  -5    4.60    2.10
   6   5  -5    3.67    2.02
   6   5  -4    0.51    0.92
  -6  -5   4   -0.08    0.63
   6   5  -4    0.65    0.83
   6   5  -3    1.48    1.60
  -6  -5   3    1.45    1.11
   6   5  -3    2.39    1.57
   6   5  -2    0.82    1.34
  -6  -5   2   -0.68    0.41
   6   5  -2    0.14    1.74
   6   5  -1    1.39    1.02
  -6  -5   1    2.67    1.17
   6   5  -1    1.64    1.48
   6   5   0    3.65    1.79
  -6  -5   0    2.88    1.09
   6   5   0    5.57    3.69
   6   5   1    9.61    3.00
  -6  -5  -1    9.91    2.45
   6   5   1    9.50    4.33
   6   5   2   -0.20    0.52
  -6  -5  -2    0.94    0.96
   6   5   2   -2.00    3.05
   6   5   3    4.21    1.92
   6   5   3    2.54    2.27
  -6  -5  -3    4.02    1.56
   6   5   4    0.69    0.92
   6   5   4    0.32    1.20
  -6  -5  -4    0.90    0.84
   6   5   5    0.86    1.38
   6   5   5   -2.17    1.61
  -6  -5  -5    0.97    0.95
   6   5   6    0.44    0.81
  -6  -5  -6    0.16    0.40
  -6  -5  -7    0.44    0.51
   6   5   7    1.80    4.64
   6   5   8   43.69   12.37
  -6  -5  -8   52.75    5.94
  -6  -5  -9    2.72    1.32
   6   5   9    1.96    2.17
  -6  -5 -10    3.59    1.69
   6   5  10    3.08    3.30
  -6  -5 -11    0.68    0.83
   6   5  11    2.59    4.10
   6   5  12    1.13    1.63
  -6  -5 -12   15.50    3.73
   6   6 -14    6.70    2.92
   6   6 -13   46.76    7.48
   6   6 -12    0.98    1.41
   6   6 -11   17.63    4.43
   6   6 -10    1.17    1.54
   6   6  -9   -0.26    0.70
   6   6  -8    0.92    0.72
   6   6  -7   45.20    6.89
   6   6  -6    1.85    1.69
  -6  -6   6    0.83    0.79
  -6  -6   5   47.40    5.13
   6   6  -5   46.28    6.47
   6   6  -4    0.41    0.94
  -6  -6   4    0.51    0.70
   6   6  -3   10.47    3.11
  -6  -6   3   11.94    2.83
   6   6  -3   14.00    4.47
   6   6  -2   -0.02    0.69
  -6  -6   2    0.79    0.92
   6   6  -2    1.72    2.61
   6   6  -1    0.85    1.21
  -6  -6   1   -0.18    0.31
   6   6  -1    1.76    2.50
   6   6   0    4.13    1.76
  -6  -6   0    4.33    1.57
   6   6   0    3.91    3.32
   6   6   1    0.16    0.70
   6   6   1    1.33    2.18
  -6  -6  -1    1.07    0.79
   6   6   2    3.67    1.65
   6   6   2    6.83    4.34
  -6  -6  -2    7.41    2.17
   6   6   3    1.38    0.94
   6   6   3   -0.64    1.17
  -6  -6  -3    1.24    1.12
   6   6   4    3.58    1.88
   6   6   4    2.00    1.32
  -6  -6  -4    5.80    1.93
  -6  -6  -5    3.14    1.63
   6   6   5    0.67    1.43
  -6  -6  -6    6.77    2.20
   6   6   6    4.69    4.12
  -6  -6  -7    1.69    1.09
   6   6   7    4.24    4.41
  -6  -6  -8    1.98    1.15
   6   6   8    6.20    5.03
  -6  -6  -9    1.32    1.15
   6   6   9    0.51    3.15
   6   6  10   39.38   11.78
  -6  -6 -10   58.03    6.80
   6   7 -11   14.98    4.27
   6   7 -10    5.49    2.41
   6   7  -9    4.02    2.38
   6   7  -8    0.71    1.54
   6   7  -7   14.26    3.99
   6   7  -6    1.86    1.40
   6   7  -5   34.56    5.92
   6   7  -4    4.34    2.31
  -6  -7   4    5.70    1.86
   6   7  -4    2.07    2.14
   6   7  -3    0.39    0.69
  -6  -7   3   -0.20    0.56
   6   7  -3   -0.50    0.70
   6   7  -2    0.99    1.02
  -6  -7   2   -0.18    0.91
   6   7  -2    2.88    2.34
   6   7  -1    1.11    1.08
   6   7  -1    0.71    1.82
  -6  -7   1   -0.41    0.70
   6   7   0    0.83    1.07
   6   7   0   -1.83    2.50
  -6  -7   0   -0.02    0.51
  -6  -7  -1    0.05    0.47
   6   7   1   -0.39    0.83
   6   7   1   -2.34    2.91
  -6  -7  -2    4.89    1.91
   6   7   2    5.10    2.26
   6   7   2    4.86    3.75
  -6  -7  -3    1.40    1.17
   6   7   3    1.77    1.45
  -6  -7  -4   14.97    3.43
   6   7   4   15.25    7.12
  -6  -7  -5    1.28    1.35
   6   7   5   -0.27    3.28
  -6  -7  -6   10.96    3.08
   6   7   6   11.49    6.77
  -6  -7  -7    4.55    1.98
   6   7   7    6.90    5.30
   6   7   8    1.43    3.79
   6   8  -8   13.93    4.04
   6   8  -7   -0.13    1.48
   6   8  -6   28.68    5.59
   6   8  -5    1.44    1.55
   6   8  -4   42.57    6.59
   6   8  -3    0.82    1.65
   6   8  -3   -0.54    1.23
  -6  -8   2    2.44    1.45
   6   8  -2    5.78    2.40
   6   8  -2    1.02    1.48
  -6  -8   1    0.70    1.01
   6   8  -1   -0.80    1.22
   6   8  -1    2.95    2.76
  -6  -8   0    3.20    1.63
   6   8   0    4.22    2.16
   6   8   0    4.30    3.05
  -6  -8  -1    2.23    1.16
   6   8   1    4.83    3.16
  -6  -8  -2    6.23    2.19
   6   8   2    6.76    3.47
  -6  -8  -3   -0.08    0.58
   6   8   3    0.32    1.86
  -6  -8  -4    5.71    2.10
   6   8   4    5.91    3.95
   6   9  -3    0.82    1.20
   6   9  -2    3.78    1.99
   6   9  -1    2.36    2.24
   6   9   0    3.49    2.64
  -7  13   5    3.25    2.99
  -7  13   3    2.30    2.24
  -7  13   2    1.50    1.24
  -7  13   1    0.86    1.08
  -7  13   0    3.82    2.08
   7 -13   5    1.98    2.16
   7 -13   6   -0.31    1.40
   7 -13   7   -2.06    2.94
  -7  12   8    1.54    1.62
  -7  12   7    1.64    2.51
  -7  12   7    1.72    1.16
  -7  12   6    1.29    1.44
  -7  12   6    0.98    1.58
  -7  12   5    0.83    1.39
  -7  12   5    1.87    1.15
  -7  12   4   -0.36    1.06
  -7  12   4    0.61    0.65
  -7  12   3    1.69    1.57
  -7  12   3    5.56    3.57
  -7  12   2    1.61    1.55
  -7  12   2   -0.36    0.54
  -7  12   1   -0.59    0.80
  -7  12   0    1.39    1.35
  -7  12  -1    0.33    0.78
   7 -12   2    0.35    1.46
  -7  12  -2    1.20    1.16
   7 -12   3    5.36    3.58
  -7  12  -3    3.80    2.14
   7 -12   4    3.33    3.38
  -7  12  -4    3.81    2.22
   7 -12   5   -1.57    2.68
  -7  12  -5    3.86    2.33
   7 -12   6   -0.63    1.40
  -7  12  -6    0.11    0.98
   7 -12   7    0.74    2.50
  -7  12  -7   -1.22    1.32
   7 -12   8    2.64    2.95
  -7  12  -8    1.25    1.77
   7 -12   9    3.09    3.50
  -7  11  10   15.39    5.45
  -7  11   9    5.33    2.77
  -7  11   8    3.94    2.79
  -7  11   7    2.72    2.85
  -7  11   7    1.04    0.88
  -7  11   6    3.55    2.98
  -7  11   6    0.61    0.81
  -7  11   5    2.88    2.32
  -7  11   5   -0.76    0.95
  -7  11   4    3.08    2.40
  -7  11   4    4.77    1.97
  -7  11   3   -0.01    1.17
  -7  11   3    1.16    1.29
  -7  11   2    5.70    2.55
  -7  11   2    4.56    2.01
  -7  11   1    2.75    1.53
  -7  11   1    2.91    1.54
   7 -11   0    3.29    2.93
  -7  11   0    3.67    2.20
  -7  11   0   -0.45    0.80
   7 -11   1    3.99    3.13
  -7  11  -1    2.49    1.59
   7 -11   2    0.81    1.78
  -7  11  -2   -0.11    0.70
   7 -11   3    2.37    2.46
  -7  11  -3   12.17    3.65
   7 -11   4   14.36    5.71
  -7  11  -4   37.45    6.07
   7 -11   5    2.16    3.74
  -7  11  -5    3.34    1.66
   7 -11   6    1.42    1.71
  -7  11  -6    3.55    1.92
   7 -11   7    4.73    3.80
  -7  11  -7    0.36    0.57
   7 -11   8    3.08    3.36
  -7  11  -8    0.40    1.33
   7 -11   9    4.28    4.10
  -7  11  -9    0.33    1.03
   7 -11  10   -0.03    2.34
  -7  11 -10   -1.03    1.47
   7 -11  11    7.71    4.22
  -7  11 -11   20.59    4.75
  -7  10  12    9.99    4.39
  -7  10  11    9.16    4.07
  -7  10  10    0.20    1.06
  -7  10   9    4.30    2.60
  -7  10   8   -0.54    0.76
  -7  10   8   -1.82    1.19
  -7  10   7    0.43    1.38
  -7  10   7    1.65    1.03
  -7  10   6    2.86    2.48
  -7  10   6    4.38    1.91
  -7  10   5    1.34    1.18
  -7  10   5    2.17    1.37
  -7  10   4    2.80    1.97
  -7  10   4    2.74    1.42
  -7  10   3    3.52    1.69
  -7  10   3    1.18    0.97
  -7  10   2    0.87    1.43
   7 -10  -2    2.45    2.45
  -7  10   2    2.62    1.38
   7 -10  -1    0.50    2.15
  -7  10   1    0.73    1.23
  -7  10   1    4.37    1.79
   7 -10   0    2.63    2.32
  -7  10   0    3.99    2.10
  -7  10   0    0.61    0.60
   7 -10   1    0.16    0.80
  -7  10  -1    1.39    1.12
  -7  10  -1    1.35    1.42
   7 -10   2    0.99    1.63
  -7  10  -2   -0.58    0.75
  -7  10  -2    1.81    1.43
   7 -10   3    1.27    1.80
  -7  10  -3    1.07    1.08
  -7  10  -3   -0.17    0.68
   7 -10   4    4.06    2.90
  -7  10  -4   18.94    4.02
   7 -10   5   -1.34    1.35
  -7  10  -5   -0.29    0.77
   7 -10   6    0.08    1.86
  -7  10  -6    0.62    0.97
   7 -10   7    0.66    2.37
  -7  10  -7    0.54    0.84
   7 -10   8    0.79    2.38
  -7  10  -8   -1.39    1.25
   7 -10   9   -1.43    2.12
  -7  10  -9    0.75    1.32
   7 -10  10    2.33    1.67
  -7  10 -10    5.27    2.52
   7 -10  11    1.70    2.48
  -7  10 -11    1.63    1.65
   7 -10  12    8.45    5.16
  -7  10 -12   15.09    4.13
   7 -10  13    7.03    4.69
  -7  10 -13    0.90    1.08
  -7   9  13    2.52    2.36
  -7   9  12    2.09    2.18
  -7   9  11   -0.49    1.74
  -7   9  10    5.90    2.60
  -7   9   9    6.18    3.04
  -7   9   8    2.86    2.68
  -7   9   8    1.00    0.76
  -7   9   7   -0.49    0.78
  -7   9   7   -0.20    0.45
  -7   9   6    2.12    1.88
  -7   9   6    3.13    1.53
  -7   9   5    1.62    1.27
  -7   9   5    2.79    1.36
  -7   9   4    0.82    0.90
  -7   9   4   -0.52    0.34
   7  -9  -4    0.46    1.59
  -7   9   3    2.97    1.70
   7  -9  -3    0.67    0.86
  -7   9   3    2.53    1.34
  -7   9   2    1.59    1.12
   7  -9  -2   -0.28    1.42
   7  -9  -1    3.00    2.61
  -7   9   1    2.44    1.50
  -7   9   1    1.03    0.68
   7  -9   0    8.48    3.95
  -7   9   0   10.24    2.74
  -7   9   0   11.95    2.78
   7  -9   1   -0.30    1.30
  -7   9  -1    2.51    1.61
  -7   9  -1    1.14    1.04
   7  -9   2   -1.37    0.86
  -7   9  -2    1.29    1.00
  -7   9  -2    0.18    0.47
   7  -9   3    3.70    3.03
  -7   9  -3    3.58    1.73
  -7   9  -3    0.98    0.93
  -7   9  -4    5.87    2.12
  -7   9  -4    9.63    2.50
  -7   9  -5    0.00    0.28
  -7   9  -5    0.72    0.85
   7  -9   6    0.02    2.11
  -7   9  -6    1.08    1.02
   7  -9   7    2.27    1.80
  -7   9  -7    0.39    0.71
   7  -9   8    2.94    4.29
  -7   9  -8    0.94    0.65
   7  -9   9    0.05    0.96
  -7   9  -9    0.32    0.98
   7  -9  10    0.34    1.16
  -7   9 -10    2.90    1.78
   7  -9  11    4.43    3.75
  -7   9 -11    4.91    2.50
   7  -9  12   -0.80    1.57
  -7   9 -12    2.17    1.80
   7  -9  13    4.59    3.87
  -7   9 -13    1.83    1.69
   7  -9  14    2.34    3.86
  -7   9 -14    3.46    1.93
  -7   9 -15    0.42    1.06
  -7   8  15    0.54    1.05
  -7   8  14   -0.02    0.84
  -7   8  13    0.37    0.73
  -7   8  12    3.00    2.16
  -7   8  11    0.30    1.37
  -7   8  10   -1.56    2.06
  -7   8   9    1.23    1.96
  -7   8   8   17.21    4.72
  -7   8   8   20.69    3.19
  -7   8   7   -0.18    1.14
  -7   8   7   -0.80    0.76
  -7   8   6    4.33    2.65
  -7   8   6    1.60    0.92
   7  -8  -6    1.57    1.34
  -7   8   5    2.54    1.95
  -7   8   5    3.26    1.39
   7  -8  -5    1.99    1.58
  -7   8   4   -0.71    0.53
   7  -8  -4   -0.01    1.07
  -7   8   4    0.29    0.64
   7  -8  -3    2.77    1.71
  -7   8   3    3.64    1.48
  -7   8   3    5.20    2.31
   7  -8  -2    4.28    2.94
  -7   8   2    7.04    2.04
  -7   8   2    6.99    2.31
  -7   8   1    9.78    2.67
  -7   8   1    9.44    2.28
   7  -8   0   -1.85    2.74
  -7   8   0    1.17    0.85
  -7   8   0   -0.14    0.26
   7  -8   1   -0.32    1.25
  -7   8  -1   -0.21    0.28
  -7   8  -1    0.70    0.87
  -7   8  -2    0.75    1.02
   7  -8   2    0.34    1.50
  -7   8  -2    0.91    0.73
  -7   8  -3   24.52    3.85
  -7   8  -3   24.63    3.90
   7  -8   4    7.04    4.18
  -7   8  -4    6.70    2.09
  -7   8  -4    9.89    2.49
   7  -8   5    0.77    2.95
  -7   8  -5    1.54    1.12
  -7   8  -5    2.54    1.25
   7  -8   6    2.45    3.09
  -7   8  -6    0.19    0.87
  -7   8  -6    0.35    0.37
  -7   8  -7    6.07    2.17
  -7   8  -7   10.45    2.00
   7  -8   8   -0.98    1.68
  -7   8  -8    2.48    1.49
   7  -8   9    0.01    1.88
  -7   8  -9    9.03    2.99
   7  -8  10    4.79    3.96
  -7   8 -10    7.44    2.54
   7  -8  11   -0.44    0.99
  -7   8 -11   -0.08    0.92
   7  -8  12    2.51    2.99
  -7   8 -12    0.54    0.64
  -7   8 -13   17.98    4.05
   7  -8  13   12.09    5.87
   7  -8  14    1.16    1.30
  -7   8 -14    0.77    0.85
   7  -8  15    2.32    2.39
  -7   8 -15    0.06    0.86
   7  -8  16    4.73    3.51
  -7   8 -16   10.02    3.22
  -7   7  16    4.66    3.31
  -7   7  15    1.28    1.35
  -7   7  14    0.76    1.55
  -7   7  13    1.67    1.79
  -7   7  12    1.65    1.06
  -7   7  11    1.36    1.47
  -7   7  10    3.31    2.22
  -7   7   9    0.53    1.27
  -7   7   8   20.84    5.20
   7  -7  -8   16.54    3.43
  -7   7   7   10.01    3.13
   7  -7  -7    8.58    2.68
  -7   7   7   16.80    2.73
  -7   7   6   -0.48    1.19
  -7   7   6    0.70    0.74
   7  -7  -6    2.91    1.84
  -7   7   5    0.84    1.04
   7  -7  -5    1.63    1.96
  -7   7   5    0.60    0.58
  -7   7   4   -0.17    0.91
   7  -7  -4    1.52    1.75
  -7   7   4    1.62    0.93
  -7   7   3    1.21    0.75
   7  -7  -3    1.22    1.60
  -7   7   3    3.26    1.27
   7  -7  -2    2.16    2.08
  -7   7   2   -0.17    1.07
  -7   7   2    0.64    0.66
  -7   7   1   21.18    3.83
  -7   7   1   20.85    3.28
   7  -7   0   -0.48    0.62
  -7   7   0    3.46    1.55
   7  -7   1    9.19    4.18
  -7   7  -1   19.20    3.41
  -7   7  -1   17.33    3.05
   7  -7   2    3.62    2.59
  -7   7  -2    2.76    1.37
  -7   7  -2    3.84    1.34
   7  -7   3    1.75    1.75
  -7   7  -3    2.28    1.15
  -7   7  -3    2.59    1.74
   7  -7   4    2.48    1.42
  -7   7  -4    3.67    1.68
  -7   7  -4    3.65    1.53
   7  -7   5    0.76    1.67
  -7   7  -5   -0.14    0.53
  -7   7  -5    1.20    0.67
   7  -7   6    0.74    2.10
  -7   7  -6    2.74    1.61
  -7   7  -6    0.55    0.70
   7  -7   7    5.73    3.17
  -7   7  -7    6.11    2.12
  -7   7  -7    9.07    1.91
  -7   7  -8   30.69    3.37
  -7   7  -8   26.39    4.57
   7  -7   8   17.20    6.35
   7  -7   9    0.41    1.90
  -7   7  -9    2.29    1.31
   7  -7  10   -1.45    2.12
  -7   7 -10    0.68    0.94
   7  -7  11   -1.59    1.41
  -7   7 -11    0.55    1.12
   7  -7  12    0.39    1.66
  -7   7 -12    0.73    0.78
   7  -7  13    0.94    2.25
  -7   7 -13    0.63    1.20
   7  -7  14   11.89    5.51
  -7   7 -14    9.07    2.94
   7  -7  15    0.49    1.73
  -7   7 -15    1.61    1.47
   7  -7  16    1.30    2.85
  -7   7 -16    0.32    0.94
   7  -7  17    2.98    2.94
  -7   7 -17    0.36    1.16
  -7   6  17    1.03    1.28
  -7   6  16    0.62    1.57
  -7   6  15   19.74    5.31
  -7   6  14    1.33    0.77
  -7   6  13    1.98    2.19
  -7   6  12    4.25    2.68
  -7   6  11    2.97    2.32
  -7   6  10    1.40    1.10
   7  -6 -10    0.80    0.42
  -7   6   9   23.69    5.11
   7  -6  -9   16.17    3.19
  -7   6   8    3.94    2.34
   7  -6  -8    2.00    1.42
   7  -6  -7    9.60    2.68
  -7   6   7   14.80    3.77
  -7   6   7   19.36    2.62
  -7   6   6    0.35    0.53
   7  -6  -6    1.19    0.97
  -7   6   6   -0.54    0.46
  -7   6   5    0.44    1.01
   7  -6  -5    1.77    1.90
  -7   6   5    1.35    0.93
  -7   6   4    4.83    1.91
   7  -6  -4    3.04    2.37
  -7   6   4    2.79    1.11
   7  -6  -3    1.89    0.77
  -7   6   3    0.60    0.57
   7  -6  -2    8.76    3.85
  -7   6   2   12.70    3.08
  -7   6   2    9.90    2.05
   7  -6  -1   11.86    4.36
  -7   6   1   20.05    3.57
  -7   6   1   17.45    2.78
   7  -6   0    4.25    3.06
  -7   6   0   12.74    2.75
  -7   6   0    8.91    2.29
   7  -6   1    3.95    2.78
  -7   6  -1    5.03    1.64
  -7   6  -1    5.01    1.67
   7  -6   2   17.87    5.93
  -7   6  -2   31.78    4.53
  -7   6  -2   29.23    3.91
   7  -6   3    0.97    1.88
  -7   6  -3    0.14    0.65
  -7   6  -3   -0.45    0.67
   7  -6   4   -1.54    2.32
  -7   6  -4    1.11    0.90
  -7   6  -4    1.49    1.02
   7  -6   5   -1.05    1.79
  -7   6  -5   -0.83    0.59
  -7   6  -5   -0.77    0.72
   7  -6   6   -0.01    1.21
  -7   6  -6   -0.60    0.99
  -7   6  -6    0.98    0.71
  -7   6  -7    0.98    1.26
  -7   6  -7    1.81    0.90
  -7   6  -8   18.83    3.61
  -7   6  -8   22.97    3.00
   7  -6   8   13.36    5.69
   7  -6   9    5.11    3.24
  -7   6  -9   10.23    2.01
  -7   6  -9    8.26    2.40
   7  -6  10   -0.99    1.52
  -7   6 -10    1.01    0.68
  -7   6 -10    0.02    0.79
   7  -6  11    1.31    2.29
  -7   6 -11   -1.00    0.88
   7  -6  12    4.61    3.70
  -7   6 -12    3.96    1.80
   7  -6  13   -2.70    2.64
  -7   6 -13    3.53    1.74
   7  -6  14    3.23    3.90
  -7   6 -14    0.17    0.68
   7  -6  15    3.31    3.74
  -7   6 -15   -0.13    0.37
   7  -6  16   -0.33    1.20
  -7   6 -16   -0.90    1.23
   7  -6  17   -2.29    2.59
  -7   6 -17    2.72    1.74
   7  -6  18   -1.56    3.14
  -7   5  18   -1.39    1.92
  -7   5  17    4.15    2.90
  -7   5  16    0.51    0.63
  -7   5  15    2.26    2.31
  -7   5  14    6.30    2.99
  -7   5  13   34.98    6.52
  -7   5  12   10.12    3.38
  -7   5  11    3.79    2.19
   7  -5 -11    2.74    1.40
  -7   5  10   -0.89    1.20
   7  -5 -10    0.08    0.54
  -7   5   9   -0.26    0.43
   7  -5  -9    1.93    1.11
  -7   5   8    2.40    2.02
   7  -5  -8   -0.54    1.02
  -7   5   7    5.28    2.19
   7  -5  -7    3.13    1.56
  -7   5   7    7.11    1.48
  -7   5   6    1.09    0.80
   7  -5  -6    3.07    1.68
  -7   5   6    3.85    1.12
  -7   5   5   -0.32    0.44
   7  -5  -5    1.04    1.41
  -7   5   5    1.50    0.91
   7  -5  -4   -0.01    1.19
  -7   5   4    2.65    1.56
  -7   5   4    1.85    0.90
   7  -5  -3    1.46    1.30
  -7   5   3    3.07    1.52
  -7   5   3    3.93    1.28
  -7   5   2    7.88    1.84
   7  -5  -2    2.44    2.16
  -7   5   2    9.49    2.48
   7  -5  -1   -0.17    1.24
  -7   5   1    1.27    0.84
  -7   5   1    2.13    1.21
   7  -5   0    2.36    2.21
  -7   5   0    4.81    1.47
  -7   5   0    5.86    1.94
  -7   5  -1   33.54    3.97
   7  -5   1   24.86    5.90
   7  -5   2    2.53    2.16
  -7   5  -2    3.68    1.48
  -7   5  -2    3.44    1.35
   7  -5   3    3.95    3.10
  -7   5  -3    5.31    1.75
  -7   5  -3    3.99    1.53
   7  -5   4    1.40    2.18
  -7   5  -4   -0.13    0.53
  -7   5  -4    1.06    1.01
   7  -5   5    1.99    1.50
  -7   5  -5    1.34    0.93
  -7   5  -5    0.11    0.53
   7  -5   6    2.93    2.11
  -7   5  -6    4.02    1.42
  -7   5  -6    3.39    1.24
   7  -5   7   -1.33    2.28
  -7   5  -7   -0.03    0.77
  -7   5  -7    0.52    0.73
  -7   5  -8   13.87    2.99
  -7   5  -8   16.65    2.59
   7  -5   8    8.78    4.73
  -7   5  -9    0.50    0.69
  -7   5  -9    0.50    0.76
   7  -5  10    1.37    1.34
  -7   5 -10    8.03    1.88
  -7   5 -10    6.00    2.13
   7  -5  11    1.79    2.33
  -7   5 -11    1.94    0.95
  -7   5 -11    1.32    0.98
   7  -5  12    4.95    3.58
  -7   5 -12    2.40    1.23
  -7   5 -12    3.45    1.29
  -7   5 -13    0.57    0.40
   7  -5  13   -0.48    1.37
   7  -5  14   -0.72    1.67
  -7   5 -14    4.00    2.13
   7  -5  15   -0.06    1.11
  -7   5 -15    0.82    1.10
   7  -5  16    1.11    3.13
  -7   5 -16    0.31    1.34
   7  -5  17    4.25    3.67
  -7   5 -17    0.85    1.32
   7  -5  18   -0.12    1.94
  -7   5 -18    2.72    2.01
   7  -5  19    0.08    1.79
  -7   4  19    2.34    1.22
  -7   4  18    1.73    1.72
  -7   4  17    1.43    1.40
  -7   4  16    2.37    1.74
  -7   4  15    0.84    0.75
  -7   4  14    0.95    0.83
  -7   4  13   -0.49    0.47
   7  -4 -13    1.33    1.10
  -7   4  12   -0.09    0.54
   7  -4 -12   -1.06    0.95
  -7   4  11    8.87    2.93
   7  -4 -11    8.75    2.26
  -7   4  10    1.66    0.89
   7  -4 -10    1.10    0.74
  -7   4   9    1.78    1.69
   7  -4  -9    1.00    1.05
  -7   4   8    6.74    2.47
   7  -4  -8    7.06    2.27
  -7   4   7   -0.15    0.49
   7  -4  -7    0.79    0.40
  -7   4   6    0.75    0.40
   7  -4  -6    1.13    0.71
  -7   4   6    2.58    0.82
   7  -4  -5    0.28    1.21
  -7   4   5    1.89    1.36
  -7   4   5    2.53    0.81
   7  -4  -4   -0.17    0.45
  -7   4   4   -0.13    0.62
  -7   4   4    1.39    0.69
  -7   4   3   15.35    2.31
   7  -4  -3    9.55    3.38
  -7   4   3   12.71    2.77
  -7   4   2    2.86    1.09
  -7   4   2    0.86    0.80
  -7   4   1   11.14    2.13
   7  -4  -1    6.18    3.07
[truncated: 116,379 more chars]
