# Supplementary material for: A molecular descriptor of intramolecular noncovalent interaction for regulating optoelectronic properties of organic semiconductors
Source: Nat Commun. 2023 May 1;14:2500. doi: 10.1038/s41467-023-38078-4 (PMC10151346; doi:10.1038/s41467-023-38078-4)
Supplement: Supplementary file 5 — Supplementary Data 2 [file 41467_2023_38078_MOESM5_ESM.cif]

####################################################################### 
# 
# This file contains crystal structure data downloaded from the 
# Cambridge Structural Database (CSD) hosted by the Cambridge 
# Crystallographic Data Centre (CCDC).
# 
# Full information about CCDC data access policies and citation 
# guidelines are available at http://www.ccdc.cam.ac.uk/access/V1 
# 
# Audit and citation data items may have been added by the CCDC. 
# Please retain this information to preserve the provenance of 
# this file and to allow appropriate attribution of the data. 
# 
#######################################################################

data_r20210925c
_audit_block_doi                 10.5517/ccdc.csd.cc2b7gqs
_database_code_depnum_ccdc_archive 'CCDC 2152135'
loop_
_audit_author_name
_audit_author_address
'Xiao Han'
;University of Chinese Academy of Sciences
China
;
_audit_update_record             
;
2022-02-15 deposited with the CCDC.	2022-08-06 downloaded from the CCDC.
;
_audit_creation_date             2021-09-25
_audit_creation_method           
;
Olex2 1.2
(compiled 2018.05.29 svn.r3508 for OlexSys, GUI svn.r5506)
;
_shelx_SHELXL_version_number     2018/3
_chemical_name_common            ?
_chemical_name_systematic        ?
_chemical_formula_moiety         'C26 H34 O2 Se2'
_chemical_formula_sum            'C26 H34 O2 Se2'
_chemical_formula_weight         536.45
_chemical_melting_point          ?
_chemical_oxdiff_formula         'C11 H10 N O'
loop_
_atom_type_symbol
_atom_type_description
_atom_type_scat_dispersion_real
_atom_type_scat_dispersion_imag
_atom_type_scat_source
C C 0.0033 0.0016 'International Tables Vol C Tables 4.2.6.8 and 6.1.1.4'
H H 0.0000 0.0000 'International Tables Vol C Tables 4.2.6.8 and 6.1.1.4'
O O 0.0106 0.0060 'International Tables Vol C Tables 4.2.6.8 and 6.1.1.4'
Se Se -0.0929 2.2259 'International Tables Vol C Tables 4.2.6.8 and 6.1.1.4'

_shelx_space_group_comment       
;
The symmetry employed for this shelxl refinement is uniquely defined
by the following loop, which should always be used as a source of
symmetry information in preference to the above space-group names.
They are only intended as comments.
;
_space_group_crystal_system      monoclinic
_space_group_IT_number           14
_space_group_name_H-M_alt        'P 1 21/c 1'
_space_group_name_Hall           '-P 2ybc'
loop_
_space_group_symop_operation_xyz
'x, y, z'
'-x, y+1/2, -z+1/2'
'-x, -y, -z'
'x, -y-1/2, z-1/2'

_cell_length_a                   12.4357(5)
_cell_length_b                   5.4878(2)
_cell_length_c                   17.8812(6)
_cell_angle_alpha                90
_cell_angle_beta                 104.412(4)
_cell_angle_gamma                90
_cell_volume                     1181.89(8)
_cell_formula_units_Z            2
_cell_measurement_reflns_used    7348
_cell_measurement_temperature    113.15
_cell_measurement_theta_max      32.8500
_cell_measurement_theta_min      2.3370
_shelx_estimated_absorpt_T_max   0.617
_shelx_estimated_absorpt_T_min   0.519
_exptl_absorpt_coefficient_mu    3.148
_exptl_absorpt_correction_T_max  1.00000
_exptl_absorpt_correction_T_min  0.75067
_exptl_absorpt_correction_type   multi-scan
_exptl_absorpt_process_details   
'CrysAlisPro 1.171.39.46 (Rigaku Oxford Diffraction, 2018)'
_exptl_absorpt_special_details   ?
_exptl_crystal_colour            ?
_exptl_crystal_density_diffrn    1.507
_exptl_crystal_density_meas      ?
_exptl_crystal_density_method    ?
_exptl_crystal_description       block
_exptl_crystal_F_000             548
_exptl_crystal_size_max          0.24
_exptl_crystal_size_mid          0.2
_exptl_crystal_size_min          0.17
_exptl_transmission_factor_max   ?
_exptl_transmission_factor_min   ?
_diffrn_reflns_av_R_equivalents  0.0415
_diffrn_reflns_av_unetI/netI     0.0378
_diffrn_reflns_Laue_measured_fraction_full 1.000
_diffrn_reflns_Laue_measured_fraction_max 0.918
_diffrn_reflns_limit_h_max       16
_diffrn_reflns_limit_h_min       -18
_diffrn_reflns_limit_k_max       7
_diffrn_reflns_limit_k_min       -8
_diffrn_reflns_limit_l_max       25
_diffrn_reflns_limit_l_min       -25
_diffrn_reflns_number            13892
_diffrn_reflns_point_group_measured_fraction_full 1.000
_diffrn_reflns_point_group_measured_fraction_max 0.918
_diffrn_reflns_theta_full        25.242
_diffrn_reflns_theta_max         32.911
_diffrn_reflns_theta_min         2.352
_diffrn_ambient_temperature      113.15
_diffrn_detector                 'CCD plate'
_diffrn_detector_area_resol_mean ?
_diffrn_measured_fraction_theta_full 1.000
_diffrn_measured_fraction_theta_max 0.918
_diffrn_measurement_details      
;
List of Runs (angles in degrees, time in seconds):

  # Type    Start    End  Width  t~exp~   \w     \q     \k     \f   Frames
#--------------------------------------------------------------------------
  1  \w   -115.00  65.00   1.00    3.00    --  -25.00  45.00   0.00  180
  2  \w   -115.00  35.00   1.00    3.00    --  -25.00  45.00  90.00  150
  3  \w   -115.00   5.00   1.00    3.00    --  -25.00  45.00 180.00  120
;
_diffrn_measurement_device       'abstract diffractometer'
_diffrn_measurement_device_type  'Rigaku Saturn 70 CCD'
_diffrn_measurement_method       '\w scans'
_diffrn_orient_matrix_type       
'CrysAlisPro convention (1999,Acta A55,543-557)'
_diffrn_orient_matrix_UB_11      -0.0049765000
_diffrn_orient_matrix_UB_12      0.0188012000
_diffrn_orient_matrix_UB_13      0.0382628000
_diffrn_orient_matrix_UB_21      -0.0580410000
_diffrn_orient_matrix_UB_22      -0.0204882000
_diffrn_orient_matrix_UB_23      -0.0124643000
_diffrn_orient_matrix_UB_31      0.0086627000
_diffrn_orient_matrix_UB_32      -0.1261543000
_diffrn_orient_matrix_UB_33      0.0076976000
_diffrn_radiation_monochromator  confocal
_diffrn_radiation_probe          x-ray
_diffrn_radiation_type           MoK\a
_diffrn_radiation_wavelength     0.71073
_diffrn_source                   'rotating anode'
_diffrn_source_type              'Enhance (Mo) X-ray Source'
_reflns_Friedel_coverage         0.000
_reflns_Friedel_fraction_full    .
_reflns_Friedel_fraction_max     .
_reflns_number_gt                3196
_reflns_number_total             4068
_reflns_odcompleteness_completeness 99.96
_reflns_odcompleteness_iscentric 1
_reflns_odcompleteness_theta     26.32
_reflns_special_details          
;
 Reflections were merged by SHELXL according to the crystal
 class for the calculation of statistics and refinement.
 
 _reflns_Friedel_fraction is defined as the number of unique
 Friedel pairs measured divided by the number that would be
 possible theoretically, ignoring centric projections and
 systematic absences.
;
_reflns_threshold_expression     'I > 2\s(I)'
_computing_cell_refinement       'CrysAlisPro 1.171.39.46 (Rigaku OD, 2018)'
_computing_data_collection       'CrysAlisPro 1.171.39.46 (Rigaku OD, 2018)'
_computing_data_reduction        'CrysAlisPro 1.171.39.46 (Rigaku OD, 2018)'
_computing_molecular_graphics    'Olex2 (Dolomanov et al., 2009)'
_computing_publication_material  'Olex2 (Dolomanov et al., 2009)'
_computing_structure_refinement  'ShelXL (Sheldrick, 2015)'
_computing_structure_solution    'ShelXT (Sheldrick, 2015)'
_refine_diff_density_max         0.442
_refine_diff_density_min         -0.488
_refine_diff_density_rms         0.084
_refine_ls_extinction_coef       0.0150(9)
_refine_ls_extinction_expression Fc^*^=kFc[1+0.001xFc^2^\l^3^/sin(2\q)]^-1/4^
_refine_ls_extinction_method     'SHELXL-2018/3 (Sheldrick 2018)'
_refine_ls_goodness_of_fit_ref   1.037
_refine_ls_hydrogen_treatment    constr
_refine_ls_matrix_type           full
_refine_ls_number_parameters     138
_refine_ls_number_reflns         4068
_refine_ls_number_restraints     0
_refine_ls_R_factor_all          0.0448
_refine_ls_R_factor_gt           0.0312
_refine_ls_restrained_S_all      1.037
_refine_ls_shift/su_max          0.001
_refine_ls_shift/su_mean         0.000
_refine_ls_structure_factor_coef Fsqd
_refine_ls_weighting_details     
'w=1/[\s^2^(Fo^2^)+(0.0371P)^2^+0.1416P] where P=(Fo^2^+2Fc^2^)/3'
_refine_ls_weighting_scheme      calc
_refine_ls_wR_factor_gt          0.0730
_refine_ls_wR_factor_ref         0.0801
_refine_special_details          ?
_olex2_refinement_description    
;
1. Fixed Uiso
 At 1.2 times of:
  All C(H) groups, All C(H,H) groups
 At 1.5 times of:
  All C(H,H,H) groups
2.a Secondary CH2 refined with riding coordinates:
 C8(H8A,H8B), C9(H9A,H9B), C10(H10A,H10B), C11(H11A,H11B), C12(H12A,H12B)
2.b Aromatic/amide H refined with riding coordinates:
 C1(H1), C2(H2), C3(H3), C7(H7)
2.c Idealised Me refined as rotating group:
 C13(H13A,H13B,H13C)
;
_atom_sites_solution_hydrogens   geom
_atom_sites_solution_primary     dual
_atom_sites_solution_secondary   ?
loop_
_atom_site_label
_atom_site_type_symbol
_atom_site_fract_x
_atom_site_fract_y
_atom_site_fract_z
_atom_site_U_iso_or_equiv
_atom_site_adp_type
_atom_site_occupancy
_atom_site_site_symmetry_order
_atom_site_calc_flag
_atom_site_refinement_flags_posn
_atom_site_refinement_flags_adp
_atom_site_refinement_flags_occupancy
_atom_site_disorder_assembly
_atom_site_disorder_group
Se1 Se 0.79141(2) 0.74759(3) 0.64016(2) 0.02069(7) Uani 1 1 d . . . . .
O1 O 0.84208(9) 0.6517(2) 0.50532(6) 0.0207(2) Uani 1 1 d . . . . .
C1 C 0.78575(14) 0.9033(3) 0.73108(9) 0.0227(3) Uani 1 1 d . . . . .
H1 H 0.738863 0.854415 0.762961 0.027 Uiso 1 1 calc R . . . .
C2 C 0.85647(13) 1.0955(3) 0.74673(9) 0.0211(3) Uani 1 1 d . . . . .
H2 H 0.863707 1.195166 0.791137 0.025 Uiso 1 1 calc R . . . .
C3 C 0.91890(13) 1.1352(3) 0.69107(8) 0.0183(3) Uani 1 1 d . . . . .
H3 H 0.971349 1.263857 0.696167 0.022 Uiso 1 1 calc R . . . .
C4 C 0.89911(11) 0.9774(3) 0.62964(8) 0.0136(3) Uani 1 1 d . . . . .
C5 C 0.95030(12) 0.9841(3) 0.56396(8) 0.0141(3) Uani 1 1 d . . . . .
C6 C 0.92055(12) 0.8231(3) 0.50075(8) 0.0152(3) Uani 1 1 d . . . . .
C7 C 0.96857(12) 0.8404(3) 0.43864(8) 0.0158(3) Uani 1 1 d . . . . .
H7 H 0.945850 0.730217 0.396690 0.019 Uiso 1 1 calc R . . . .
C8 C 0.80304(12) 0.4886(3) 0.44164(8) 0.0169(3) Uani 1 1 d . . . . .
H8A H 0.864710 0.384822 0.434249 0.020 Uiso 1 1 calc R . . . .
H8B H 0.773318 0.582104 0.393602 0.020 Uiso 1 1 calc R . . . .
C9 C 0.71249(13) 0.3319(3) 0.45996(8) 0.0172(3) Uani 1 1 d . . . . .
H9A H 0.653809 0.438043 0.470817 0.021 Uiso 1 1 calc R . . . .
H9B H 0.743961 0.233906 0.506773 0.021 Uiso 1 1 calc R . . . .
C10 C 0.66162(13) 0.1619(3) 0.39279(9) 0.0192(3) Uani 1 1 d . . . . .
H10A H 0.628820 0.261063 0.346474 0.023 Uiso 1 1 calc R . . . .
H10B H 0.721130 0.060372 0.381006 0.023 Uiso 1 1 calc R . . . .
C11 C 0.57227(13) -0.0043(3) 0.40970(9) 0.0196(3) Uani 1 1 d . . . . .
H11A H 0.605847 -0.107573 0.454871 0.024 Uiso 1 1 calc R . . . .
H11B H 0.514318 0.097378 0.423513 0.024 Uiso 1 1 calc R . . . .
C12 C 0.51797(14) -0.1679(3) 0.34205(10) 0.0238(3) Uani 1 1 d . . . . .
H12A H 0.576150 -0.266845 0.327479 0.029 Uiso 1 1 calc R . . . .
H12B H 0.482926 -0.064521 0.297239 0.029 Uiso 1 1 calc R . . . .
C13 C 0.43038(15) -0.3382(4) 0.35952(11) 0.0280(4) Uani 1 1 d . . . . .
H13A H 0.399462 -0.439946 0.314247 0.042 Uiso 1 1 calc GR . . . .
H13B H 0.370892 -0.241546 0.372008 0.042 Uiso 1 1 calc GR . . . .
H13C H 0.464513 -0.442358 0.403542 0.042 Uiso 1 1 calc GR . . . .

loop_
_atom_site_aniso_label
_atom_site_aniso_U_11
_atom_site_aniso_U_22
_atom_site_aniso_U_33
_atom_site_aniso_U_23
_atom_site_aniso_U_13
_atom_site_aniso_U_12
Se1 0.02357(11) 0.02438(12) 0.01689(9) -0.00228(6) 0.01025(6) -0.00948(6)
O1 0.0251(6) 0.0230(6) 0.0173(5) -0.0067(5) 0.0112(4) -0.0133(5)
C1 0.0247(8) 0.0325(10) 0.0140(7) 0.0015(6) 0.0107(6) -0.0023(7)
C2 0.0244(8) 0.0260(9) 0.0141(7) -0.0015(6) 0.0070(6) 0.0008(7)
C3 0.0217(7) 0.0188(8) 0.0154(7) -0.0007(6) 0.0063(5) -0.0026(6)
C4 0.0134(6) 0.0152(7) 0.0128(6) 0.0005(5) 0.0041(5) -0.0007(5)
C5 0.0155(7) 0.0149(7) 0.0127(6) -0.0004(5) 0.0050(5) -0.0011(6)
C6 0.0155(7) 0.0156(7) 0.0155(7) -0.0013(5) 0.0057(5) -0.0044(6)
C7 0.0181(7) 0.0172(7) 0.0131(6) -0.0037(6) 0.0055(5) -0.0037(6)
C8 0.0206(7) 0.0177(8) 0.0128(6) -0.0032(5) 0.0046(5) -0.0053(6)
C9 0.0191(7) 0.0166(7) 0.0160(7) -0.0011(6) 0.0045(5) -0.0042(6)
C10 0.0211(7) 0.0183(8) 0.0186(7) -0.0028(6) 0.0057(6) -0.0067(6)
C11 0.0200(7) 0.0176(8) 0.0213(7) -0.0002(6) 0.0053(6) -0.0037(6)
C12 0.0225(8) 0.0236(8) 0.0257(8) -0.0052(7) 0.0070(6) -0.0097(7)
C13 0.0234(9) 0.0232(9) 0.0369(10) -0.0014(8) 0.0065(7) -0.0092(7)

_geom_special_details            
;
 All esds (except the esd in the dihedral angle between two l.s. planes)
 are estimated using the full covariance matrix.  The cell esds are taken
 into account individually in the estimation of esds in distances, angles
 and torsion angles; correlations between esds in cell parameters are only
 used when they are defined by crystal symmetry.  An approximate (isotropic)
 treatment of cell esds is used for estimating esds involving l.s. planes.
;
loop_
_geom_bond_atom_site_label_1
_geom_bond_atom_site_label_2
_geom_bond_distance
_geom_bond_site_symmetry_2
_geom_bond_publ_flag
Se1 C1 1.8535(15) . ?
Se1 C4 1.8827(14) . ?
O1 C6 1.3722(19) . ?
O1 C8 1.4349(17) . ?
C1 H1 0.9500 . ?
C1 C2 1.357(2) . ?
C2 H2 0.9500 . ?
C2 C3 1.423(2) . ?
C3 H3 0.9500 . ?
C3 C4 1.372(2) . ?
C4 C5 1.4690(19) . ?
C5 C6 1.410(2) . ?
C5 C7 1.404(2) 3_776 ?
C6 C7 1.389(2) . ?
C7 H7 0.9500 . ?
C8 H8A 0.9900 . ?
C8 H8B 0.9900 . ?
C8 C9 1.516(2) . ?
C9 H9A 0.9900 . ?
C9 H9B 0.9900 . ?
C9 C10 1.528(2) . ?
C10 H10A 0.9900 . ?
C10 H10B 0.9900 . ?
C10 C11 1.525(2) . ?
C11 H11A 0.9900 . ?
C11 H11B 0.9900 . ?
C11 C12 1.523(2) . ?
C12 H12A 0.9900 . ?
C12 H12B 0.9900 . ?
C12 C13 1.525(2) . ?
C13 H13A 0.9800 . ?
C13 H13B 0.9800 . ?
C13 H13C 0.9800 . ?

loop_
_geom_angle_atom_site_label_1
_geom_angle_atom_site_label_2
_geom_angle_atom_site_label_3
_geom_angle
_geom_angle_site_symmetry_1
_geom_angle_site_symmetry_3
_geom_angle_publ_flag
C1 Se1 C4 87.83(7) . . ?
C6 O1 C8 119.05(11) . . ?
Se1 C1 H1 124.0 . . ?
C2 C1 Se1 112.03(11) . . ?
C2 C1 H1 124.0 . . ?
C1 C2 H2 122.8 . . ?
C1 C2 C3 114.42(14) . . ?
C3 C2 H2 122.8 . . ?
C2 C3 H3 121.9 . . ?
C4 C3 C2 116.27(14) . . ?
C4 C3 H3 121.9 . . ?
C3 C4 Se1 109.46(11) . . ?
C3 C4 C5 126.65(14) . . ?
C5 C4 Se1 123.88(11) . . ?
C6 C5 C4 123.07(13) . . ?
C7 C5 C4 120.12(13) 3_776 . ?
C7 C5 C6 116.80(13) 3_776 . ?
O1 C6 C5 115.50(13) . . ?
O1 C6 C7 123.23(14) . . ?
C7 C6 C5 121.27(14) . . ?
C5 C7 H7 119.0 3_776 . ?
C6 C7 C5 121.93(13) . 3_776 ?
C6 C7 H7 119.0 . . ?
O1 C8 H8A 110.2 . . ?
O1 C8 H8B 110.2 . . ?
O1 C8 C9 107.78(11) . . ?
H8A C8 H8B 108.5 . . ?
C9 C8 H8A 110.2 . . ?
C9 C8 H8B 110.2 . . ?
C8 C9 H9A 109.4 . . ?
C8 C9 H9B 109.4 . . ?
C8 C9 C10 111.16(12) . . ?
H9A C9 H9B 108.0 . . ?
C10 C9 H9A 109.4 . . ?
C10 C9 H9B 109.4 . . ?
C9 C10 H10A 109.0 . . ?
C9 C10 H10B 109.0 . . ?
H10A C10 H10B 107.8 . . ?
C11 C10 C9 112.88(13) . . ?
C11 C10 H10A 109.0 . . ?
C11 C10 H10B 109.0 . . ?
C10 C11 H11A 108.9 . . ?
C10 C11 H11B 108.9 . . ?
H11A C11 H11B 107.7 . . ?
C12 C11 C10 113.33(13) . . ?
C12 C11 H11A 108.9 . . ?
C12 C11 H11B 108.9 . . ?
C11 C12 H12A 108.9 . . ?
C11 C12 H12B 108.9 . . ?
C11 C12 C13 113.36(14) . . ?
H12A C12 H12B 107.7 . . ?
C13 C12 H12A 108.9 . . ?
C13 C12 H12B 108.9 . . ?
C12 C13 H13A 109.5 . . ?
C12 C13 H13B 109.5 . . ?
C12 C13 H13C 109.5 . . ?
H13A C13 H13B 109.5 . . ?
H13A C13 H13C 109.5 . . ?
H13B C13 H13C 109.5 . . ?

loop_
_geom_torsion_atom_site_label_1
_geom_torsion_atom_site_label_2
_geom_torsion_atom_site_label_3
_geom_torsion_atom_site_label_4
_geom_torsion
_geom_torsion_site_symmetry_1
_geom_torsion_site_symmetry_2
_geom_torsion_site_symmetry_3
_geom_torsion_site_symmetry_4
_geom_torsion_publ_flag
Se1 C1 C2 C3 -0.13(19) . . . . ?
Se1 C4 C5 C6 2.3(2) . . . . ?
Se1 C4 C5 C7 -178.95(11) . . . 3_776 ?
O1 C6 C7 C5 -179.20(14) . . . 3_776 ?
O1 C8 C9 C10 176.80(13) . . . . ?
C1 Se1 C4 C3 0.30(12) . . . . ?
C1 Se1 C4 C5 -178.42(13) . . . . ?
C1 C2 C3 C4 0.4(2) . . . . ?
C2 C3 C4 Se1 -0.45(17) . . . . ?
C2 C3 C4 C5 178.22(14) . . . . ?
C3 C4 C5 C6 -176.19(15) . . . . ?
C3 C4 C5 C7 2.6(2) . . . 3_776 ?
C4 Se1 C1 C2 -0.10(13) . . . . ?
C4 C5 C6 O1 -2.0(2) . . . . ?
C4 C5 C6 C7 178.00(15) . . . . ?
C5 C6 C7 C5 0.8(3) . . . 3_776 ?
C6 O1 C8 C9 -176.37(13) . . . . ?
C7 C5 C6 O1 179.24(13) 3_776 . . . ?
C7 C5 C6 C7 -0.8(2) 3_776 . . . ?
C8 O1 C6 C5 176.90(13) . . . . ?
C8 O1 C6 C7 -3.1(2) . . . . ?
C8 C9 C10 C11 178.37(14) . . . . ?
C9 C10 C11 C12 177.85(14) . . . . ?
C10 C11 C12 C13 178.73(15) . . . . ?

_shelx_res_file                  
;
TITL r20210925c_a.res in P2(1)/c
    r20210925c.res
    created by SHELXL-2018/3 at 15:32:37 on 25-Sep-2021
REM Old TITL r20210925c in P2(1)/c
REM SHELXT solution in P2(1)/c: R1 0.107, Rweak 0.067, Alpha 0.035
REM <I/s> 0.419 for 266 systematic absences, Orientation as input
REM Formula found by SHELXT: C13 O Se
CELL 0.71073 12.4357 5.4878 17.8812 90 104.412 90
ZERR 2 0.0005 0.0002 0.0006 0 0.004 0
LATT 1
SYMM -X,0.5+Y,0.5-Z
SFAC C H O Se
UNIT 52 68 4 4

L.S. 10
PLAN  20
SIZE 0.24 0.2 0.17
TEMP -160
list 4
conf
htab
bond $h
fmap 2 53
acta
OMIT 1 0 0
REM <olex2.extras>
REM <HklSrc "%.\\r20210925c.hkl">
REM </olex2.extras>

WGHT    0.037100    0.141600
EXTI    0.015021
FVAR       0.57322
SE1   4    0.791408    0.747587    0.640161    11.00000    0.02357    0.02438 =
         0.01689   -0.00228    0.01025   -0.00948
O1    3    0.842083    0.651723    0.505323    11.00000    0.02505    0.02298 =
         0.01728   -0.00673    0.01120   -0.01329
C1    1    0.785748    0.903337    0.731078    11.00000    0.02471    0.03255 =
         0.01404    0.00151    0.01071   -0.00226
AFIX  43
H1    2    0.738863    0.854415    0.762961    11.00000   -1.20000
AFIX   0
C2    1    0.856469    1.095470    0.746725    11.00000    0.02439    0.02600 =
         0.01406   -0.00150    0.00700    0.00080
AFIX  43
H2    2    0.863707    1.195166    0.791137    11.00000   -1.20000
AFIX   0
C3    1    0.918899    1.135220    0.691073    11.00000    0.02168    0.01881 =
         0.01537   -0.00065    0.00627   -0.00265
AFIX  43
H3    2    0.971349    1.263857    0.696167    11.00000   -1.20000
AFIX   0
C4    1    0.899107    0.977360    0.629638    11.00000    0.01339    0.01519 =
         0.01278    0.00053    0.00411   -0.00068
C5    1    0.950298    0.984114    0.563961    11.00000    0.01555    0.01490 =
         0.01273   -0.00037    0.00496   -0.00108
C6    1    0.920552    0.823092    0.500753    11.00000    0.01553    0.01561 =
         0.01547   -0.00131    0.00574   -0.00436
C7    1    0.968570    0.840378    0.438641    11.00000    0.01815    0.01721 =
         0.01305   -0.00373    0.00551   -0.00367
AFIX  43
H7    2    0.945850    0.730217    0.396690    11.00000   -1.20000
AFIX   0
C8    1    0.803044    0.488556    0.441644    11.00000    0.02060    0.01773 =
         0.01275   -0.00324    0.00460   -0.00527
AFIX  23
H8A   2    0.864710    0.384822    0.434249    11.00000   -1.20000
H8B   2    0.773318    0.582104    0.393602    11.00000   -1.20000
AFIX   0
C9    1    0.712494    0.331904    0.459956    11.00000    0.01908    0.01661 =
         0.01599   -0.00108    0.00451   -0.00415
AFIX  23
H9A   2    0.653809    0.438043    0.470817    11.00000   -1.20000
H9B   2    0.743961    0.233906    0.506773    11.00000   -1.20000
AFIX   0
C10   1    0.661624    0.161913    0.392787    11.00000    0.02109    0.01825 =
         0.01864   -0.00279    0.00565   -0.00673
AFIX  23
H10A  2    0.628820    0.261063    0.346474    11.00000   -1.20000
H10B  2    0.721130    0.060372    0.381006    11.00000   -1.20000
AFIX   0
C11   1    0.572267   -0.004282    0.409704    11.00000    0.01996    0.01758 =
         0.02130   -0.00024    0.00528   -0.00371
AFIX  23
H11A  2    0.605847   -0.107573    0.454871    11.00000   -1.20000
H11B  2    0.514318    0.097378    0.423513    11.00000   -1.20000
AFIX   0
C12   1    0.517969   -0.167903    0.342054    11.00000    0.02253    0.02357 =
         0.02571   -0.00524    0.00703   -0.00971
AFIX  23
H12A  2    0.576150   -0.266845    0.327479    11.00000   -1.20000
H12B  2    0.482926   -0.064521    0.297239    11.00000   -1.20000
AFIX   0
C13   1    0.430382   -0.338153    0.359524    11.00000    0.02340    0.02315 =
         0.03686   -0.00145    0.00646   -0.00923
AFIX 137
H13A  2    0.399462   -0.439946    0.314247    11.00000   -1.50000
H13B  2    0.370892   -0.241546    0.372008    11.00000   -1.50000
H13C  2    0.464513   -0.442358    0.403542    11.00000   -1.50000
AFIX   0
HKLF 4


REM  r20210925c_a.res in P2(1)/c
REM wR2 = 0.0801, GooF = S = 1.037, Restrained GooF = 1.037 for all data
REM R1 = 0.0312 for 3196 Fo > 4sig(Fo) and 0.0448 for all 4068 data
REM 138 parameters refined using 0 restraints

END

WGHT      0.0372      0.1419

REM No hydrogen bonds found for HTAB generation

REM Highest difference peak  0.442,  deepest hole -0.488,  1-sigma level  0.084
Q1    1   0.9581  0.8488  0.4774  11.00000  0.05    0.44
Q2    1   1.0108  0.9103  0.4432  11.00000  0.05    0.43
Q3    1   0.9271  0.8963  0.5353  11.00000  0.05    0.42
Q4    1   0.7832  0.5839  0.6365  11.00000  0.05    0.40
Q5    1   0.8374  0.9533  0.7419  11.00000  0.05    0.39
Q6    1   0.5472 -0.1193  0.3777  11.00000  0.05    0.39
Q7    1   0.7827  0.8393  0.6963  11.00000  0.05    0.38
Q8    1   0.9015  0.7288  0.5016  11.00000  0.05    0.35
Q9    1   0.9150  1.0760  0.6557  11.00000  0.05    0.34
Q10   1   0.7550  0.3773  0.4475  11.00000  0.05    0.34
Q11   1   0.8762  1.1782  0.7033  11.00000  0.05    0.33
Q12   1   0.6161  0.0785  0.3976  11.00000  0.05    0.33
Q13   1   0.9042  0.9201  0.5805  11.00000  0.05    0.32
Q14   1   0.5602 -0.2620  0.2626  11.00000  0.05    0.31
Q15   1   0.7961  1.0349  0.7391  11.00000  0.05    0.31
Q16   1   0.8584  0.6141  0.5580  11.00000  0.05    0.30
Q17   1   0.4955 -0.2743  0.3645  11.00000  0.05    0.28
Q18   1   0.6837  0.2059  0.4246  11.00000  0.05    0.28
Q19   1   0.6622  0.9179  0.7396  11.00000  0.05    0.28
Q20   1   0.4413 -0.5747  0.4791  11.00000  0.05    0.26
;
_shelx_res_checksum              53544
_shelx_hkl_file                  
;
   0   0  -2  351.38    5.73
   0   0  -2  364.78    7.53
   0   0   2  368.78    5.97
   0   0  -2  379.48    6.92
   0   0   2  379.73    6.89
   0   0   2  380.75    7.98
   0   0  -3    0.25    0.37
   0   0  -3    0.26    0.55
   0   0   3    0.37    0.79
   0   0  -3    0.64    0.62
   0   0   3   -0.09    0.44
   0   0  -4 2840.31   23.05
   0   0  -4 2871.42   29.27
   0   0   4 2795.75   32.09
   0   0  -4 2879.55   27.63
   0   0  -5   -0.01    0.56
   0   0  -5   -2.41    1.49
   0   0   5    0.80    0.65
   0   0   5    0.05    1.20
   0   0  -5    0.30    0.65
   0   0   6  749.52   16.46
   0   0  -6  724.25   14.46
   0   0  -6  747.23   17.81
   0   0   7   -2.34    1.12
   0   0  -7    0.98    1.41
   0   0  -8 2567.68   37.90
   0   0   8 2192.48   33.22
   0   0  -9   -1.83    1.55
   0   0   9   -0.31    1.27
   0   0 -10 1845.42   35.81
   0   0  10 1984.45   35.30
   0   0  11    0.18    2.38
   0   0 -11   -0.05    1.72
   0   0 -12   92.47    8.93
   0   0  12   88.31    8.31
   0   0 -13   -2.67    2.89
   0   0  13   -2.69    2.34
   0   0  14 1740.02   39.90
   0   0 -14 1931.57   43.12
   0   0  15    3.16    2.70
   0   0 -15    0.68    2.59
   0   0  16  318.21   18.25
   0   0 -16  372.02   19.90
   0   0  17    2.66    4.01
   0   0 -17    0.27    3.21
   0   0 -18  450.66   23.38
   0   0  18  427.65   23.07
   0   0  19   -1.13    3.05
   0   0 -19    0.13    3.47
   0   0 -20  285.39   19.88
   0   0  20  329.40   22.18
   0   0  21   -2.78    3.90
   0   0 -21    3.72    3.56
   0   0 -22  319.16   22.72
   0   0  22  421.23   27.04
   0   0 -23   -4.31    4.81
   0   0  23    5.18    5.07
   0   0 -24  154.01   17.55
   0   0 -24  118.75   24.08
   0   0  24  160.88   17.48
   0   0 -25    3.43    6.48
   0   0 -25   -8.90    8.19
   0   1   0    0.38    0.47
   0   1   0    0.68    0.40
   0  -1   0    0.92    0.48
   0   1   0   -0.06    0.50
   0  -1   0    0.68    0.46
   0  -1   1  346.92    7.14
   0  -1   1  334.80    7.24
   0   1   1  358.53    5.20
   0  -1  -1  361.20   10.09
   0   1  -1  361.81    6.81
   0  -1  -1  356.01    7.82
   0  -1  -1  340.00    4.95
   0   1  -1  306.36    6.87
   0  -1   1  371.07    6.99
   0   1   1  389.09    9.59
   0   1   1  330.83    7.46
   0   1  -1  333.51    7.28
   0   1   2 2433.18   23.42
   0  -1  -2 2499.39   26.50
   0   1   2 2396.30   22.12
   0   1  -2 2346.51   21.35
   0  -1  -2 2493.50   22.49
   0  -1   2 2487.55   20.39
   0   1  -2 2484.17   20.10
   0  -1   2 2325.01   21.49
   0  -1   3  712.77   12.93
   0  -1  -3  749.21   15.20
   0   1   3  789.00   14.39
   0   1  -3  648.51   12.36
   0  -1  -3  714.92   13.36
   0  -1  -3  701.74   10.52
   0  -1   3  653.77   11.78
   0   1  -3  736.18   12.42
   0   1   3  688.90   13.55
   0   1   4    6.36    1.42
   0   1  -4    6.48    1.48
   0  -1  -4    7.56    2.01
   0  -1  -4    8.74    1.82
   0  -1  -4    7.53    1.83
   0   1   4    5.99    1.29
   0  -1   4    8.98    1.81
   0  -1   4    7.35    1.38
   0  -1   5  192.17    7.85
   0  -1   5  184.13    7.80
   0   1   5  209.01    8.62
   0  -1  -5  208.68    8.99
   0  -1  -5  192.88   10.00
   0   1  -5  193.14    8.15
   0  -1  -5  183.05    8.98
   0  -1   6 2005.99   27.51
   0  -1  -6 1909.05   19.74
   0   1   6 1956.48   27.98
   0  -1  -6 1852.58   28.61
   0  -1   7  215.27    9.95
   0  -1   7  228.14   10.16
   0  -1  -7  243.65   10.67
   0  -1  -7  221.26    7.39
   0   1   7  243.19   10.67
   0  -1   8  845.08   20.64
   0   1  -8  861.80   25.50
   0  -1  -8  876.95   16.22
   0  -1   8  903.24   21.36
   0  -1  -9   55.87    6.02
   0   1  -9   67.69    7.54
   0   1   9   63.03    6.18
   0  -1   9   52.19    5.69
   0  -1 -10 1522.41   31.48
   0   1  10 1370.82   29.65
   0  -1  10 1316.55   29.42
   0   1 -10 1589.52   36.33
   0  -1 -11    1.47    1.87
   0   1  11    7.24    2.96
   0  -1  11    3.33    2.43
   0   1 -11   10.55    3.74
   0   1 -12  938.48   29.91
   0   1  12  961.54   27.31
   0  -1 -12  952.38   27.48
   0  -1  12  894.02   27.06
   0  -1 -13   17.73    4.64
   0   1  13    9.11    2.26
   0  -1  13    6.33    2.60
   0   1 -13   14.64    4.65
   0  -1  14   25.32    5.36
   0   1  14   27.25    5.16
   0  -1 -14   22.21    4.90
   0   1 -14   26.91    5.73
   0  -1  15    5.93    3.61
   0   1  15    2.30    2.25
   0  -1 -15    2.88    3.86
   0   1 -15   -2.01    2.38
   0  -1 -16  749.81   28.99
   0   1  16  711.28   28.01
   0  -1  16  710.57   28.60
   0   1 -16  744.37   29.87
   0   1 -17   14.17    5.36
   0  -1 -17   13.56    4.52
   0   1  17   12.17    4.55
   0  -1  17   22.52    5.84
   0   1 -18   11.42    4.30
   0   1  18   31.97    6.69
   0  -1  18   25.03    5.55
   0  -1 -18   22.07    5.88
   0  -1 -19   28.23   10.56
   0  -1 -19   23.54    5.77
   0   1  19   40.33    8.47
   0  -1  19   32.33    7.65
   0   1 -19   34.48    8.08
   0   1  20  442.46   24.98
   0   1 -20  439.94   24.82
   0  -1  20  426.44   25.76
   0  -1 -20  478.20   27.20
   0  -1 -20  409.97   36.33
   0  -1 -21    2.73    3.42
   0  -1 -21   15.85    9.16
   0   1 -21   13.71    5.78
   0   1  21   -1.80    4.40
   0  -1  21    7.13    4.47
   0   1  22   51.84   10.19
   0   1 -22   55.52    9.73
   0  -1 -22   51.87   14.22
   0  -1 -22   44.09    9.55
   0  -1  22   46.00    9.56
   0  -1 -23    3.18    4.45
   0   1 -23   11.95    5.49
   0  -1  23    2.54    5.02
   0  -1 -24  178.17   18.29
   0   1 -24  183.34   18.16
   0  -1  24  180.51   18.97
   0   1  24  210.89   20.51
   0   1 -25   -0.29    4.81
   0  -1 -25    4.35    6.05
   0  -2   0 2378.78   27.65
   0   2   0 2494.17   36.87
   0   2   0 2589.84   24.23
   0   2   0 2479.65   22.77
   0   2   0 2576.92   27.69
   0  -2   0 2484.59   23.15
   0   2  -1   37.84    3.24
   0   2   1   42.14    3.62
   0  -2   1   37.81    3.16
   0   2  -1   35.75    3.35
   0   2  -1   39.60    3.02
   0  -2  -1   34.86    2.53
   0   2   1   35.76    2.54
   0  -2  -1   36.25    3.50
   0   2   1   34.35    2.91
   0  -2   1   34.15    2.96
   0  -2   1   43.24    3.65
   0   2   1   40.25    4.55
   0   2  -2  106.43    5.28
   0  -2   2   89.14    5.25
   0   2  -2   78.55    4.99
   0   2   2   85.31    6.35
   0  -2   2   86.57    4.94
   0  -2  -2   79.13    6.75
   0   2  -2   85.08    5.01
   0   2   2   97.62    3.85
   0  -2  -2   99.70    5.90
   0  -2  -2   92.47    3.64
   0  -2   2   90.49    5.15
   0  -2   3    5.33    1.42
   0  -2  -3    4.37    0.77
   0  -2   3    3.76    1.12
   0   2  -3    6.54    1.45
   0   2  -3    5.12    1.37
   0   2   3    2.23    1.23
   0   2   3    2.47    0.65
   0  -2  -3    2.71    1.39
   0  -2  -3    3.06    1.04
   0   2   4 1617.44   20.75
   0  -2  -4 1669.71   32.79
   0  -2  -4 1521.83   25.35
   0  -2   4 1576.13   23.88
   0  -2  -4 1706.68   14.37
   0   2  -4 1656.53   24.59
   0   2   4 1771.78   27.52
   0  -2   4 1635.37   25.24
   0   2   5  241.25   10.71
   0  -2   5  250.89   10.55
   0  -2   5  253.50    9.99
   0  -2  -5  247.07   10.89
   0  -2  -5  258.15    6.12
   0   2   6 3196.09   40.07
   0  -2  -6 2924.87   38.81
   0  -2   6 3306.23   38.35
   0  -2  -6 2747.79   24.28
   0  -2   6 2760.79   37.42
   0  -2  -7  763.00   20.89
   0  -2   7  717.84   19.57
   0  -2   7  762.09   19.62
   0  -2  -7  664.10   14.71
   0   2   7  683.81   19.16
   0  -2  -8 1810.17   33.67
   0  -2  -8 1708.75   19.60
   0  -2   8 1777.90   32.54
   0  -2  -8 1759.12   29.03
   0  -2   8 1812.88   32.15
   0  -2   9    3.42    2.07
   0  -2   9    7.25    2.83
   0  -2  -9    3.53    1.89
   0   2   9    5.35    2.07
   0  -2  -9    2.72    1.21
   0  -2  -9   -0.17    2.58
   0  -2  10  774.73   23.87
   0   2  10  664.35   21.45
   0  -2 -10  746.66   23.56
   0  -2  10  741.42   22.77
   0  -2 -10  696.41   23.24
   0  -2  11   46.56    5.90
   0  -2 -11   61.10    7.40
   0  -2 -11   47.80    6.79
   0   2  11   46.55    6.23
   0  -2 -12  194.23   13.25
   0  -2 -12  163.11   13.54
   0  -2  12  198.29   12.77
   0   2  12  151.33   11.25
   0   2 -12  199.98   15.70
   0   2  13    1.28    2.25
   0  -2  13    3.12    3.37
   0   2 -13   -4.98    3.98
   0  -2 -13    1.15    2.73
   0   2  14 1009.50   30.86
   0  -2 -14 1050.90   33.02
   0  -2  14 1041.61   32.60
   0   2 -14  983.72   35.00
   0  -2 -14  953.26   36.59
   0  -2  15    7.07    2.73
   0   2  15   11.51    4.05
   0  -2 -15    4.30    3.46
   0   2 -15    8.93    4.05
   0  -2 -15    8.73    3.85
   0  -2 -16   13.90    5.53
   0  -2  16    8.36    4.64
   0   2 -16    9.23    4.19
   0   2  16    5.35    2.67
   0  -2 -16    8.16    4.09
   0  -2  17   11.26    4.30
   0  -2 -17   14.35    5.53
   0  -2 -17   16.23    4.99
   0   2 -17   10.94    4.83
   0   2  17   19.40    6.03
   0   2  18  384.04   22.60
   0   2 -18  477.57   25.63
   0  -2 -18  419.57   28.94
   0  -2  18  512.74   26.65
   0  -2 -18  475.04   25.52
   0   2 -19   14.55    6.30
   0  -2  19   19.18    5.72
   0   2  19   18.24    5.91
   0  -2 -19   17.44    6.04
   0   2  20  132.57   13.99
   0  -2 -20  152.55   15.41
   0   2 -20  157.21   15.74
   0  -2  20  155.20   15.92
   0   2 -21   45.03    8.75
   0   2  21   43.79    9.38
   0  -2  21   26.43    7.38
   0  -2 -21   25.73    7.61
   0   2 -22  275.22   21.55
   0  -2 -22  264.28   21.65
   0  -2  22  282.00   23.02
   0   2  22  225.92   19.25
   0  -2  23    8.81    6.29
   0   2 -23    2.74    4.74
   0   2  23    7.51    6.14
   0  -2 -23    4.05    5.00
   0   2 -24   49.64   10.14
   0   2  24   58.55   11.01
   0  -2 -24   59.75   12.19
   0  -2  24   67.10   12.74
   0   2 -25    3.21    4.86
   0   3   0   -2.07    2.08
   0  -3   0   -1.05    0.87
   0  -3   0    2.69    1.59
   0  -3   1   45.67    4.80
   0  -3   1   48.40    4.38
   0  -3  -1   45.76    5.02
   0   3   1   57.88    6.49
   0  -3   1   48.25    4.40
   0  -3  -1   50.07    3.72
   0   3   1   46.04    3.68
   0   3   2 1596.86   20.25
   0  -3  -2 1674.58   20.20
   0   3   2 1612.79   32.65
   0  -3   2 1637.72   26.03
   0  -3   2 1636.62   28.15
   0  -3  -2 1653.80   29.61
   0   3   3   11.33    1.76
   0  -3   3   15.76    2.64
   0  -3  -3   13.05    1.70
   0  -3   3   12.45    2.53
   0  -3  -3   14.85    3.19
   0   3   3    9.09    2.36
   0  -3  -4  439.88   16.08
   0   3   4  492.01   16.86
   0   3   4  491.31   11.32
   0  -3  -4  460.85    8.89
   0  -3   4  467.95   14.85
   0  -3   4  460.03   15.32
   0  -3  -5   24.71    1.92
   0  -3   5   22.34    3.52
   0  -3   5   22.51    3.76
   0   3   5   25.06    2.95
   0  -3  -5   23.06    3.99
   0   3   5   21.85    3.73
   0  -3  -6 1204.65   28.90
   0   3   6 1156.75   26.85
   0  -3   6 1150.05   25.53
   0  -3  -6 1258.55   13.13
   0  -3   6 1301.53   28.33
   0  -3   7  108.85    8.73
   0  -3   7   97.32    7.71
   0  -3  -7  103.81    3.85
   0  -3  -7   93.97    8.27
   0   3   7  100.32    8.08
   0  -3   8  789.34   22.90
   0  -3  -8  744.02   11.14
   0  -3  -8  727.79   23.87
   0  -3   8  705.73   22.63
   0   3   8  723.33   22.16
   0  -3   9   20.91    4.70
   0  -3  -9   15.81    4.27
   0  -3   9   23.98    4.76
   0  -3  -9   17.72    1.93
   0   3   9   12.93    3.22
   0  -3  -9   22.32    2.00
   0   3  10  262.88   14.36
   0  -3  10  236.62   14.09
   0  -3 -10  234.02    8.00
   0  -3  10  243.93   14.53
   0  -3 -10  240.39    7.14
   0  -3 -10  230.87   14.53
   0  -3 -11   23.04    5.02
   0  -3  11   30.11    5.68
   0  -3 -11   31.18    3.47
   0   3  11   29.33    5.39
   0  -3 -12  562.46   15.46
   0  -3 -12  577.42   24.38
   0  -3  13    7.88    3.51
   0  -3 -13    6.92    2.43
   0   3  13    8.12    2.76
   0  -3 -13    8.09    3.45
   0  -3  14   69.08    9.06
   0   3  14   77.79    9.13
   0  -3 -14   74.28    9.52
   0   3 -14   69.66   10.30
   0   3  15   -0.22    2.50
   0  -3 -15    8.80    4.20
   0   3 -15    8.02    4.48
   0  -3  15    9.25    4.35
   0   3 -16  665.61   32.22
   0  -3  16  689.78   29.71
   0   3  16  664.35   27.93
   0  -3 -16  745.16   31.37
   0   3 -17   56.96   10.14
   0  -3  17   78.30   11.19
   0  -3 -17   93.51   11.92
   0   3  17   75.81    9.73
   0  -3  18   32.47    8.06
   0   3 -18   22.61    6.79
   0  -3 -18   30.62    7.36
   0   3  19   39.83    8.52
   0   3 -19   37.76    8.22
   0  -3 -19   47.37    9.50
   0  -3  19   39.08    9.05
   0   3 -20  354.22   24.46
   0   3  20  365.40   23.85
   0  -3 -20  360.33   25.27
   0  -3  20  335.95   23.81
   0  -3 -21    5.43    6.14
   0   3  21   -0.43    4.57
   0  -3  21    5.37    4.50
   0   3 -21   -4.93    5.86
   0  -3  22   46.31   10.02
   0   3 -22   56.61   10.43
   0   3  22   49.02    9.94
   0  -3 -22   53.27   11.33
   0  -3  23   55.05   11.69
   0   3  23   64.48   11.51
   0  -3 -23   75.15   12.51
   0   3  24   55.15   10.50
   0  -4   0  742.77   22.33
   0   4   0  735.45   27.38
   0  -4   0  693.70   17.89
   0  -4  -1   20.86    3.06
   0   4   1   24.41    5.35
   0  -4   1   24.71    4.36
   0  -4   1   29.54    3.84
   0   4  -1   19.51    4.73
   0  -4  -1   22.77    4.28
   0  -4   2    0.01    1.79
   0  -4  -2    3.05    2.34
   0   4   2    5.92    3.10
   0  -4   2    2.22    1.65
   0  -4  -2    2.71    1.26
   0  -4   3   24.73    4.08
   0  -4   3   17.14    3.21
   0  -4  -3   22.41    2.76
   0  -4  -3   17.41    3.99
   0   4   3   17.18    3.90
   0   4   3   22.74    2.86
   0  -4   4 1994.94   34.44
   0  -4   4 2072.68   36.35
   0   4   4 2056.18   26.29
   0   4   4 2036.88   38.95
   0  -4  -4 2011.64   22.36
   0   4   5    2.18    2.03
   0  -4   5    4.16    2.00
   0   4   5    1.94    1.26
   0  -4   5    6.93    2.64
   0  -4  -5    1.00    2.20
   0  -4  -5    3.20    0.92
   0  -4   6  106.31    8.61
   0   4   6   89.97    8.42
   0  -4  -6  113.40   10.00
   0  -4   6  103.95    9.11
   0  -4  -6  107.88    4.01
   0  -4  -7   77.06    2.73
   0  -4   7   79.27    7.84
   0   4   7   79.65    8.08
   0  -4   7   96.70    8.98
   0  -4  -7   86.57    9.01
   0  -4   8  250.44   14.32
   0  -4  -8  254.60   15.93
   0  -4   8  229.43   14.00
   0   4   8  233.89   13.64
   0   4   9    4.76    2.62
   0  -4  -9    6.34    3.91
   0  -4   9    6.41    3.38
   0  -4   9    5.56    2.23
   0  -4 -10  704.98   27.66
   0   4  10  635.10   23.65
   0  -4  10  723.78   25.95
   0  -4  11   16.59    4.33
   0   4  11   12.90    4.09
   0  -4 -11   16.42    4.83
   0   4  12  201.16   14.11
   0  -4 -12  218.96   16.65
   0  -4  12  208.63   14.91
   0  -4 -13   24.68    6.14
   0   4  13   19.88    5.04
   0  -4  13    9.39    3.54
   0  -4 -14  720.21   31.19
   0   4  14  692.97   27.35
   0  -4  14  742.20   30.51
   0  -4 -15   -0.04    3.27
   0   4  15    0.86    2.90
   0  -4  15    1.44    4.12
   0   4  16    2.34    3.84
   0   4 -16    7.65    5.15
   0  -4 -16    3.81    4.32
   0  -4  16    2.77    3.75
   0  -4  17    4.37    3.66
   0   4 -17   -2.85    4.64
   0  -4 -17   -3.18    4.39
   0   4  17    4.12    3.33
   0   4  18  357.53   22.41
   0   4 -18  335.51   24.57
   0  -4 -18  317.35   24.02
   0  -4  18  336.94   23.40
   0   4  19   -4.75    3.97
   0   4 -19    2.14    4.12
   0  -4 -19    3.54    4.00
   0  -4  19   -0.92    5.62
   0  -4 -20    2.95    6.02
   0   4  20   -2.14    4.47
   0  -4  20   -0.65    5.11
   0  -4  21    8.99    6.54
   0   4  21   -0.71    4.73
   0  -4 -21    9.10    5.91
   0   4  22  148.17   16.35
   0  -4  22  101.86   15.23
   0   4  23    6.75    5.08
   0  -5   0    4.31    3.32
   0   5   0    1.55    2.27
   0  -5   0    0.91    1.64
   0  -5  -1   22.39    5.14
   0  -5   1   16.34    4.07
   0  -5  -1   17.78    3.24
   0   5  -1   18.01    5.14
   0   5   1   13.71    3.87
   0  -5   1   19.49    3.94
   0  -5   2 1241.96   32.68
   0  -5   2 1283.34   29.51
   0   5   2 1286.07   35.64
   0  -5  -2 1217.23   23.54
   0  -5  -2 1257.60   34.77
   0   5  -2 1271.96   43.70
   0   5  -3    8.75    4.41
   0  -5  -3    4.96    1.92
   0   5   3    8.31    2.41
   0  -5   3    8.50    2.83
   0  -5  -3    8.93    3.66
   0   5   4  207.49   13.70
   0  -5   4  212.70   12.35
   0  -5   4  197.86   12.41
   0  -5  -4  186.27   13.82
   0  -5  -4  212.50    8.32
   0  -5  -5   48.11    6.94
   0  -5   5   45.77    6.07
   0   5   5   34.83    5.49
   0  -5   5   41.83    6.15
   0  -5   6  523.68   21.78
   0   5   6  512.93   21.22
   0  -5   6  527.40   20.83
   0  -5  -6  471.06   22.60
   0  -5   7    8.06    4.10
   0  -5  -7    3.04    3.19
   0  -5   7    4.15    2.32
   0   5   7    3.46    2.23
   0  -5  -8  406.70   22.11
   0  -5   8  401.16   19.61
   0   5   8  386.50   18.64
   0   5   9   10.92    3.69
   0  -5   9    4.69    3.24
   0  -5  -9   10.77    4.48
   0  -5  10   73.73    9.06
   0   5  10   54.36    7.30
   0  -5 -10   78.15   10.61
   0  -5 -11   64.21    9.93
   0  -5  11   62.72    8.92
   0   5  11   44.37    6.90
   0   5  12  769.58   28.38
   0  -5  12  765.26   31.12
   0  -5 -12  770.46   33.77
   0  -5  13    5.93    4.45
   0   5  13    4.26    3.04
   0  -5 -13    4.85    4.87
   0  -5  14   81.93   11.41
   0  -5 -14  106.86   13.40
   0   5  14   89.26   10.25
   0  -5  15    5.67    4.00
   0  -5 -15   19.55    6.04
   0   5  15   13.53    5.09
   0  -5 -16  369.60   26.18
   0  -5  16  420.86   25.87
   0   5  16  444.68   24.02
   0  -5 -17    6.06    5.86
   0  -5  17   -4.28    4.50
   0  -5 -18    3.57    5.45
   0  -5  18    8.04    4.64
   0  -5  19   15.03    7.51
   0  -5 -19   -6.63    6.32
   0  -5  20  133.90   17.37
   0  -6   0   -0.08    3.72
   0  -6   1    6.52    3.87
   0  -6  -1    0.40    2.54
   0  -6  -2  316.69   19.77
   0  -6  -3    3.56    4.14
   0  -6  -4  200.33   16.14
   0  -6  -5    9.04    4.37
   0  -6  -6   61.65    9.66
   0  -6   7   16.73    5.68
   0  -6  -7   -3.94    3.91
   0  -6  -8  239.54   19.05
   0  -6   8  265.32   16.90
   0  -6   9    7.20    3.82
   0  -6  -9    6.80    4.86
   0  -6  10  205.52   15.95
   0  -6 -10  205.87   18.50
   0  -6  11   18.54    6.04
   0  -6 -11    2.99    4.16
   0  -6  12   45.16    8.41
   0  -6 -12   31.86    8.23
   0  -6 -13   -4.58    4.76
   0  -6  13    3.14    4.18
   0  -6 -14   65.37   11.62
   0  -6 -15    9.48    6.41
   0  -6 -16   32.19    9.62
   0  -7   0    3.30    3.95
   0  -7  -1   19.66    6.45
   0  -7  -2  170.74   16.02
   0  -7  -3   33.73    8.44
   0  -7  -4   93.60   12.43
   0  -7  -5   27.92    8.97
   0  -7  -6  172.38   17.24
   0  -7  -7    5.06    4.11
   0  -7  -8   84.86   12.52
   0  -7  -9   -2.02    4.10
   0  -7 -10   33.66    9.21
   0  -7 -11    7.93    6.35
   0  -7 -12  168.91   19.28
   0  -7 -13   -5.44    5.96
   0  -8  -4  101.03   14.31
   0  -8  -5   25.62    6.96
   0  -8  -6    7.88    5.31
   0  -8  -7   35.75    9.28
   1   0 -25   -4.25    5.50
  -1   0  25    6.98    8.13
   1   0 -24  292.46   23.09
  -1   0  24  251.21   22.60
   1   0 -23   -1.68    4.28
  -1   0  23   -6.60    6.57
   1   0 -22   54.47   10.07
  -1   0  22   76.86   11.97
  -1   0  21    1.00    3.27
   1   0 -21    2.05    3.88
   1   0 -20  954.34   36.45
  -1   0  20  809.92   33.74
  -1   0  19   -1.73    2.90
   1   0 -19    1.12    4.04
   1   0 -18   92.00   11.10
  -1   0  18   96.66   11.09
   1   0 -17   -0.55    2.42
  -1   0  17   -2.38    3.86
   1   0 -16  198.98   15.24
  -1   0  16  192.95   14.51
  -1   0  15    3.12    3.65
   1   0 -15   -1.91    2.78
  -1   0  14  548.13   22.35
   1   0 -14  512.96   23.12
  -1   0  13   -1.49    2.14
   1   0 -13   -0.42    2.44
  -1   0  12 1647.88   35.80
   1   0 -12 1589.14   37.55
   1   0 -11   -1.50    2.55
  -1   0  11    0.11    2.04
   1   0 -10 2008.12   39.24
  -1   0  10 1850.37   34.01
   1   0  -9    1.79    1.48
  -1   0   9   -0.26    1.41
  -1   0   9   -0.21    1.25
  -1   0   8  831.20   20.52
   1   0  -8  784.92   22.74
  -1   0   7    0.27    1.09
   1   0  -7    0.32    1.43
  -1   0   7   -1.27    1.23
   1   0  -6 3234.36   29.13
   1   0  -6 3179.98   40.91
  -1   0   6 3243.44   35.26
  -1   0   6 3249.49   29.15
  -1   0   5   -0.61    0.68
   1   0  -5    1.70    1.47
   1   0  -5   -0.71    0.65
  -1   0   5    1.30    1.16
   1   0  -5   -0.45    0.65
   1   0  -4 7501.71   54.63
   1   0  -4 7053.03   45.28
  -1   0   3    0.25    0.35
  -1   0   3    0.82    0.56
   1   0  -3   -0.33    0.68
   1   0  -3    0.30    0.44
   1   0  -2 1396.24   11.44
   1   0  -2 1358.00   15.50
  -1   0   2 1351.68   11.61
  -1   0   1   -0.22    0.25
  -1   0   1   -0.09    0.26
   1   0  -1   -0.44    0.30
   1   0  -1   -0.41    0.22
  -1   0   0   -0.16    0.34
   1   0   0  360.55    7.44
  -1   0  -1    1.18    0.36
   1   0   1    0.07    0.15
  -1   0  -1    0.54    0.34
  -1   0  -1   -0.71    0.83
   1   0   1    0.52    0.32
   1   0   1    1.53    0.96
  -1   0  -2 4170.34   24.81
   1   0   3    0.11    0.68
   1   0   3   -0.57    0.74
  -1   0  -3    0.31    0.50
  -1   0  -3   -0.30    0.45
  -1   0  -4  890.97   14.48
   1   0   4  923.17   16.60
  -1   0  -4  916.79   15.84
   1   0   5   -0.09    0.82
  -1   0  -5   -0.96    0.85
  -1   0  -5    0.37    0.92
   1   0   5    0.28    1.17
  -1   0  -6 2175.67   28.38
   1   0   6 1986.25   27.41
  -1   0  -7    1.31    1.29
   1   0   7   -0.76    1.27
   1   0   8 1534.63   27.94
  -1   0  -8 1471.83   27.09
   1   0   9    0.50    1.37
  -1   0  -9    4.22    2.24
   1   0  10  727.29   21.46
  -1   0 -10  816.84   22.32
   1   0  11    3.14    2.30
  -1   0 -11   -3.43    2.42
   1   0  12 1843.13   37.41
  -1   0 -12 1800.76   36.80
  -1   0 -13    1.20    2.50
   1   0  13    0.15    2.14
   1   0  14  240.30   15.08
  -1   0 -14  187.21   12.77
  -1   0 -15   -1.91    3.07
   1   0  15   -1.27    3.22
  -1   0 -16 3416.44   59.06
   1   0  16 3269.58   60.35
   1   0  17   -4.02    2.94
  -1   0 -17    8.79    4.44
   1   0  18   35.12    7.24
  -1   0 -18   23.46    6.15
  -1   0 -19   -0.12    3.38
   1   0  19    0.75    4.01
   1   0  20  439.47   25.80
  -1   0 -20  435.74   25.28
  -1   0 -21   -0.92    4.30
   1   0  21    8.58    4.73
  -1   0 -22  216.35   19.36
   1   0  22  224.20   20.21
  -1   0 -22  243.65   32.96
  -1   0 -23   -7.56    9.36
  -1   0 -23    2.28    4.75
   1   0  23    0.72    5.04
   1   0  24   36.37    9.88
  -1   0 -24   33.26   14.06
  -1   0 -24   40.72    8.55
  -1   0 -25   -0.88    4.25
  -1   0 -25    8.24    8.28
   1  -1 -25    7.83    5.55
  -1   1  25    5.31    4.67
  -1  -1  25    3.76    6.09
   1   1 -25   -6.89    5.76
   1  -1 -24   20.33    8.12
   1   1 -24   33.58    8.97
  -1  -1  24   25.74    8.03
  -1   1  24   30.54    8.06
  -1   1  23    2.35    3.70
  -1  -1  23    8.14    5.42
   1  -1 -23   -1.36    4.40
   1   1 -23    1.93    4.52
   1  -1 -22  369.64   36.10
   1   1 -22  425.78   26.54
  -1  -1  22  445.30   28.08
  -1   1  22  439.47   26.34
   1  -1 -22  433.37   28.51
   1  -1 -21   -7.99    5.64
   1   1 -21    7.76    3.95
  -1   1  21   -4.61    5.17
  -1  -1  21   16.27    7.43
  -1  -1  20    3.66    5.05
  -1   1  20    7.64    4.67
   1   1 -20    6.04    4.00
   1  -1 -20    9.69    4.75
   1  -1 -19   43.84    8.41
   1   1 -19   37.79    8.06
  -1   1  19   39.19    7.71
  -1  -1  19   35.42    7.79
  -1   1  18  558.11   26.68
   1   1 -18  536.54   27.65
  -1  -1  18  590.41   27.29
   1  -1 -18  591.79   27.58
   1   1 -17   11.93    5.14
  -1   1  17   12.38    4.28
  -1  -1  17   16.20    5.45
   1  -1 -17   17.97    5.75
  -1   1  16  302.70   18.13
   1  -1 -16  335.60   19.30
  -1  -1  16  275.39   17.39
   1   1 -16  314.86   20.01
   1  -1 -15  347.89   18.47
  -1  -1  15  345.79   18.58
   1   1 -15  346.25   20.51
  -1   1  15  359.09   19.07
   1   1 -14 2664.42   56.74
   1  -1 -14 2608.21   49.51
  -1  -1  14 2650.42   48.93
  -1  -1  13   15.21    3.82
   1  -1 -13   20.63    4.67
   1   1 -13   20.18    5.42
  -1   1  13   18.95    4.56
   1   1 -12  498.15   23.41
  -1  -1  12  544.41   19.75
  -1  -1  12  539.23   20.47
   1  -1 -12  533.94   20.87
  -1   1  12  524.97   20.56
   1   1 -11   15.99    4.87
  -1   1  11    6.43    1.91
   1  -1 -11   10.99    3.87
  -1  -1  11   11.72    3.19
  -1  -1  11    7.28    2.92
  -1  -1  10  349.96   14.04
   1   1 -10  307.91   17.53
   1  -1 -10  339.42   15.02
  -1   1  10  318.94   14.79
  -1  -1  10  313.57   14.08
   1  -1  -9  166.17   10.16
  -1   1   9  180.44   10.64
  -1  -1   9  179.97   10.15
  -1  -1   9  176.70    9.76
  -1  -1   8 3774.94   43.55
   1  -1  -8 4074.55   32.59
  -1  -1   8 4382.99   45.73
  -1   1   8 4052.01   48.15
   1  -1  -8 4507.41   49.53
  -1  -1   7    4.36    1.62
   1  -1  -7    9.98    1.53
  -1   1   7    8.71    2.25
  -1  -1   7    8.03    2.11
   1  -1  -7   11.85    2.38
   1  -1  -6  214.72    5.96
  -1  -1   6  200.14    8.94
  -1   1   6  215.63   10.00
  -1  -1   6  218.52    8.98
   1   1  -5  395.01   11.09
  -1   1   5  387.51   12.92
  -1  -1   5  416.69   11.19
  -1  -1   5  401.92   11.41
   1  -1  -5  403.18   14.22
   1  -1  -5  399.19   11.69
   1  -1  -4 3158.29   30.37
  -1   1   4 3145.43   31.60
   1  -1  -4 3105.72   38.46
  -1   1   4 3131.03   34.67
   1   1  -4 3187.77   29.57
  -1  -1   4 3286.13   30.70
   1   1  -4 3241.21   28.20
  -1   1   3   22.03    2.36
   1   1  -3   16.93    1.78
   1  -1  -3   21.49    2.24
   1   1  -3   15.65    2.08
  -1  -1   3   15.03    1.96
   1  -1  -3   16.55    2.84
  -1  -1   3   17.91    1.77
  -1   1   3   18.37    2.60
   1   1  -2  205.07    6.84
  -1  -1   2  260.90    5.56
   1  -1  -2  256.08   10.56
  -1  -1   2  219.57    6.77
  -1   1   2  233.94    9.45
  -1   1   2  226.27    6.27
   1  -1  -2  248.42    6.61
   1   1  -2  219.11    5.11
   1   1  -2  237.79    6.98
  -1   1   1  180.25    8.55
   1  -1  -1  175.71    4.80
   1   1  -1  172.47    6.14
  -1   1   1  186.97    4.96
  -1   1   1  175.32    3.51
  -1  -1   1  163.74    5.86
  -1  -1   1  180.39    5.55
   1   1  -1  154.63    5.14
   1  -1   0 2970.16   23.64
  -1   1   0 2978.86   18.79
  -1   1   0 2884.35   23.37
   1   1   0 3077.61   21.50
  -1  -1   0 3054.53   21.42
  -1  -1  -1  871.72   13.80
   1   1   1  900.76   13.93
   1   1   1  867.60   11.92
   1  -1   1  825.74   13.01
   1  -1   1  972.89    9.83
  -1   1  -1  901.12   12.18
  -1   1  -1  870.15    9.44
  -1   1  -1  907.92   13.56
  -1  -1  -1  876.86   11.43
   1   1   1  954.28    9.35
  -1  -1  -2  626.59   10.77
   1   1   2  642.93   12.79
   1   1   2  653.02   12.49
  -1  -1  -2  586.37   10.40
   1  -1   2  608.80   11.97
   1   1   2  584.81    9.17
  -1   1  -2  624.97   11.56
  -1  -1  -2  621.11   12.07
  -1   1  -2  582.42   11.56
   1  -1   3  199.38    7.42
   1   1   3  193.99    7.28
  -1   1  -3  186.68    6.98
   1   1   3  180.49    5.96
  -1  -1  -3  189.50    6.86
  -1   1  -3  191.09    7.02
  -1  -1  -3  183.46    7.16
  -1  -1  -3  176.78    7.20
   1   1   3  209.12    9.40
   1  -1   4  418.64   11.52
  -1  -1  -4  408.12   13.52
   1   1   4  456.00   12.49
  -1  -1  -4  413.39   11.34
   1   1   4  431.25   10.45
  -1   1  -4  431.29   11.83
  -1   1  -4  460.38   11.98
  -1  -1  -4  401.27   11.30
  -1  -1  -5  774.80   17.08
   1  -1   5  728.29   16.22
  -1  -1  -5  749.41   20.89
   1   1   5  768.13   15.49
  -1  -1  -6 3562.26   38.87
   1  -1   6 3494.75   38.68
  -1  -1  -6 3116.43   48.74
   1   1   6 3799.00   37.45
  -1   1  -6 3169.55   40.67
  -1  -1  -7   -0.63    2.89
   1  -1   7    4.78    2.12
   1   1   7    1.43    0.92
  -1  -1  -7   -1.14    1.27
  -1   1  -7   -1.64    1.88
  -1  -1  -8  608.35   18.43
  -1   1  -8  586.44   19.17
   1  -1   8  638.90   18.68
   1   1   8  608.44   17.41
   1   1   9    6.96    2.17
  -1  -1  -9    9.87    2.77
   1  -1   9    4.81    2.37
  -1  -1  -9    6.87    2.73
  -1   1  -9    5.96    2.15
   1   1  10 1654.49   32.34
   1  -1  10 1439.05   31.47
  -1   1 -10 1477.45   32.55
  -1  -1 -10 1538.03   47.10
  -1  -1 -10 1659.74   34.40
  -1  -1 -11  359.60   16.73
  -1  -1 -11  292.64   21.56
  -1   1 -11  320.13   15.67
   1  -1  11  324.20   15.59
   1   1  11  291.81   14.21
   1  -1  12   79.43    8.24
   1   1  12   56.13    6.70
  -1  -1 -12   70.22   10.98
  -1  -1 -12   77.52    8.39
  -1   1 -12   73.46    7.83
  -1   1 -13   77.94    8.40
  -1  -1 -13   66.07   11.16
  -1  -1 -13   74.92    8.61
   1  -1  13   75.92    8.48
   1   1  13   72.13    7.86
  -1  -1 -14 1365.52   53.56
   1   1  14 1263.56   34.44
   1  -1  14 1403.28   37.30
  -1   1 -14 1509.78   37.54
  -1  -1 -15    6.72    3.85
  -1  -1 -15    8.21    7.98
   1   1  15   -2.26    2.45
   1  -1  15    7.01    3.35
  -1   1 -15   10.24    4.16
   1  -1  16   44.47    7.42
  -1  -1 -16   40.18    7.29
  -1  -1 -16   33.28    9.81
   1   1  16   40.79    6.68
  -1   1 -16   46.21    7.02
  -1  -1 -17   58.80   12.50
  -1  -1 -17   73.58   10.25
   1   1  17   79.23    9.88
  -1   1 -17   82.30    9.80
   1  -1  17   74.87   10.01
   1   1  18  300.52   19.66
  -1   1 -18  298.26   18.96
  -1  -1 -18  286.82   28.56
   1  -1  18  251.67   18.34
  -1  -1 -18  300.63   19.65
  -1  -1 -19   14.56    5.47
   1  -1  19   12.96    5.76
  -1   1 -19    5.61    2.85
   1   1  19   16.69    5.57
  -1  -1 -19   17.86    8.16
   1   1  20   73.29   10.53
  -1   1 -20   96.47   11.19
   1  -1  20  103.55   12.87
  -1  -1 -20  120.92   13.64
  -1  -1 -20  109.25   19.23
   1  -1  21    1.31    3.71
  -1  -1 -21    5.07    5.62
   1   1  21    2.72    4.49
  -1   1 -21    0.08    3.42
  -1  -1 -21    1.60    4.03
  -1   1 -22  292.76   21.20
  -1  -1 -22  288.96   31.17
   1  -1  22  299.66   22.94
  -1  -1 -22  300.44   22.23
   1   1  22  296.01   22.89
  -1  -1 -23    0.03    5.05
   1   1  23    4.93    5.17
  -1   1 -23    5.81    4.81
   1  -1  23    2.66    4.30
   1   1  24  156.27   17.36
  -1  -1 -24  176.43   18.44
   1  -1  24  176.83   19.15
  -1   1 -24  206.38   19.44
  -1   1 -25   -2.14    8.57
  -1   1 -25   -7.41    6.32
   1   2 -25    5.00    5.76
   1   2 -24  207.98   19.87
  -1  -2  24  195.57   19.86
   1  -2 -24  201.00   20.16
  -1   2  24  211.68   20.41
  -1   2  23   -3.17    4.80
   1  -2 -23   -6.84    6.54
   1   2 -23   -4.44    4.62
  -1  -2  23    7.04    6.24
   1   2 -22   17.45    7.01
  -1   2  22   16.91    7.14
   1  -2 -22   11.31    5.84
  -1  -2  22   10.36    5.72
   1   2 -21   23.14    7.36
  -1  -2  21   26.23    7.42
   1  -2 -21   27.79    7.24
  -1   2  21   36.39    7.83
  -1  -2  20  526.20   28.02
  -1   2  20  483.43   26.83
   1   2 -20  587.76   31.41
   1  -2 -20  498.61   28.03
   1  -2 -19   -5.30    5.24
  -1  -2  19    3.85    5.20
   1   2 -19    0.13    3.52
   1  -2 -18    3.91    5.36
  -1   2  18    2.31    3.08
  -1  -2  18    5.18    3.32
   1  -2 -18    5.41    4.45
   1   2 -18    1.75    3.27
   1  -2 -17   52.78    9.00
   1  -2 -17   55.93   10.34
  -1  -2  17   51.26    8.42
  -1   2  17   49.40    8.72
   1   2 -17   53.95    9.18
   1  -2 -16 1206.57   37.86
  -1  -2  16 1226.15   37.71
   1   2 -16 1214.61   42.69
  -1   2  16 1167.50   36.64
   1  -2 -16 1089.55   42.78
   1   2 -15   -1.36    3.05
  -1   2  15    0.19    2.40
  -1  -2  15    2.52    3.08
   1  -2 -15   -1.15    2.83
   1  -2 -15    4.84    2.98
   1  -2 -14  225.84   17.87
   1   2 -14  218.09   17.49
   1  -2 -14  262.13   16.90
  -1  -2  14  239.76   15.19
  -1   2  14  243.46   15.57
  -1  -2  13    3.90    2.76
  -1  -2  13   10.08    3.53
   1   2 -13   -4.00    3.98
   1  -2 -13    4.11    2.99
  -1   2  13    1.62    2.22
   1  -2 -13    4.46    2.86
  -1  -2  12 1309.99   32.89
  -1  -2  12 1270.31   32.70
   1  -2 -12 1230.43   35.95
   1  -2 -12 1348.37   34.96
  -1   2  12 1247.49   32.92
   1  -2 -11  205.65    7.97
   1  -2 -11  244.16   14.48
  -1  -2  11  215.57   12.82
   1  -2 -11  208.11   13.70
  -1   2  11  215.00   13.30
  -1  -2  11  226.67   13.02
  -1  -2  10  106.08    8.49
   1  -2 -10  116.21    9.67
  -1   2  10  105.37    8.95
  -1  -2  10   90.20    8.22
   1  -2 -10   91.04    8.07
  -1  -2   9   54.56    6.13
  -1   2   9   56.76    6.50
   1  -2  -9   58.77    6.44
  -1  -2   9   57.32    5.97
   1  -2  -9   53.72    5.21
   1  -2  -8  515.91   13.43
  -1   2   8  536.26   18.85
   1  -2  -8  556.01    9.12
  -1  -2   8  538.92   16.94
  -1   2   7   56.77    6.27
   1  -2  -7   43.13    2.09
  -1  -2   7   52.23    4.95
   1  -2  -7   54.61    5.58
  -1  -2   7   49.15    5.17
   1  -2  -7   47.19    2.93
  -1  -2   6 2295.63   30.26
  -1   2   6 2289.70   37.04
  -1  -2   5   32.40    3.32
  -1  -2   5   30.93    3.83
  -1   2   5   36.35    4.75
   1  -2  -5   32.39    3.94
  -1   2   4  183.18   10.23
   1   2  -4  184.76    7.13
   1  -2  -4  174.88    8.19
  -1  -2   4  185.59    8.59
  -1  -2   4  174.28    7.21
  -1  -2   3    5.42    1.40
   1  -2  -3    2.64    1.24
   1  -2  -3    6.90    2.85
  -1   2   3    2.05    1.24
  -1  -2   3    4.75    1.24
   1   2  -3    5.98    1.35
  -1  -2   2 2020.98   20.48
  -1  -2   2 2084.65   25.54
  -1   2   2 1980.11   35.20
   1   2  -2 2127.37   25.57
   1  -2  -2 2060.45   25.45
  -1   2   2 2086.08   24.89
   1   2  -2 2016.87   19.25
   1  -2  -2 2131.70   15.23
  -1  -2   2 1961.33   26.69
  -1   2   1  183.24    7.50
   1   2  -1  170.13    6.80
   1   2  -1  180.28    5.37
  -1   2   1  172.36   10.93
   1  -2  -1  156.93    6.77
  -1   2   1  173.38    6.75
  -1  -2   1  150.84    6.50
  -1  -2   1  158.54    5.29
  -1  -2   1  167.83    7.76
   1  -2  -1  169.42    5.26
  -1   2   1  166.32    5.19
   1   2   0   50.45    2.80
  -1   2   0   54.92    3.46
  -1   2   0   50.26    3.95
   1  -2   0   54.65    3.93
  -1  -2   0   55.77    4.49
   1   2   0   50.89    3.58
   1  -2   0   61.12    3.54
  -1  -2   0   55.24    3.76
  -1   2   0   55.58    3.76
   1  -2   0   49.65    3.86
   1   2   0   59.30    4.59
  -1  -2  -1  206.08    6.78
  -1   2  -1  185.24    7.66
   1  -2   1  202.21    7.17
   1   2   1  202.76    6.80
   1  -2   1  207.14    8.28
  -1   2  -1  201.11    7.21
  -1  -2  -1  190.92    8.46
   1   2   1  194.74    7.44
  -1   2  -1  203.34    7.09
   1  -2   1  208.99    7.33
   1   2   1  208.18    5.95
  -1   2  -2 2870.24   27.32
   1   2   2 2746.21   27.45
  -1  -2  -2 2785.43   33.31
   1   2   2 2747.40   26.17
   1  -2   2 2998.33   31.75
  -1   2  -2 2727.28   28.81
   1  -2   2 2731.98   29.31
  -1  -2  -2 2600.88   34.17
  -1  -2  -2 2976.43   25.02
  -1  -2  -3   46.36    3.21
   1   2   3   43.63    3.74
  -1  -2  -3   52.30    4.97
   1  -2   3   45.78    4.04
   1   2   3   42.78    3.72
  -1   2  -3   38.33    3.27
  -1  -2  -3   48.62    4.64
   1  -2   3   42.56    3.99
   1  -2   4  158.83    8.20
   1   2   4  176.00    8.80
  -1   2  -4  167.96    7.23
  -1  -2  -4  191.03    9.73
   1   2   4  179.13    7.65
  -1  -2  -4  186.00    9.32
  -1  -2  -4  179.35    6.41
   1  -2   4  195.81    8.91
  -1  -2  -5   33.28    3.07
   1  -2   5   30.75    3.91
  -1  -2  -5   36.66    4.40
   1   2   5   33.77    3.71
   1   2   5   33.14    4.51
  -1  -2  -6  937.17   22.71
  -1  -2  -6  920.88   18.37
   1   2   6  899.82   19.69
   1   2   7  105.90    7.23
  -1  -2  -7  100.63    6.87
   1  -2   7  104.01    7.67
  -1  -2  -7  108.33    7.96
  -1  -2  -8 1430.75   28.88
   1  -2   8 1328.54   28.88
  -1  -2  -8 1352.18   29.52
   1   2   8 1357.09   27.21
   1  -2   9  149.23   10.13
  -1  -2  -9  134.37    9.79
   1   2   9  142.02    9.25
  -1  -2 -10  595.71   23.22
  -1   2 -10  581.07   23.37
   1  -2  10  603.64   21.35
  -1  -2 -10  637.38   21.99
   1   2  10  636.78   20.65
  -1  -2 -11  169.76   13.33
  -1  -2 -11  183.66   12.30
   1   2  11  163.58   11.01
   1  -2  11  177.01   12.11
  -1   2 -11  187.64   13.63
   1  -2  12  816.64   26.98
  -1   2 -12  861.73   29.56
  -1  -2 -12  841.20   27.42
   1   2  12  787.07   25.04
  -1  -2 -12  851.01   31.45
   1  -2  13    3.12    2.88
   1   2  13    2.08    2.74
  -1  -2 -13    0.72    2.31
  -1   2 -13   -2.70    2.71
  -1  -2 -13    1.28    2.41
   1  -2  14    1.90    3.34
  -1   2 -14    1.79    2.83
   1   2  14    0.95    2.35
  -1  -2 -14    0.89    2.63
  -1  -2 -14   -5.49    4.09
  -1  -2 -15   47.09    7.68
  -1   2 -15   31.27    6.30
   1   2  15   40.12    6.53
   1  -2  15   50.62    7.75
  -1  -2 -15   52.69    9.97
  -1   2 -16  696.83   28.58
  -1  -2 -16  731.23   29.54
   1   2  16  685.85   27.60
   1  -2  16  671.26   28.84
  -1  -2 -16  633.37   33.84
  -1  -2 -17   45.60    8.28
  -1   2 -17   32.52    6.51
   1   2  17   42.71    7.58
   1  -2  17   33.15    7.53
  -1  -2 -18  103.42   14.18
  -1  -2 -18  107.04   12.46
   1  -2  18  101.94   12.31
   1   2  18  117.07   12.32
  -1   2 -18  101.02   11.78
   1  -2  19   22.50    6.50
  -1  -2 -19   11.07    4.48
   1   2  19   16.35    5.36
  -1   2 -19   21.53    5.94
   1  -2  20  150.19   16.22
   1   2  20  140.52   14.50
  -1  -2 -20  144.60   15.68
  -1   2 -20  151.60   14.98
   1  -2  21   21.74    7.50
   1   2  21   22.42    6.97
  -1   2 -21   14.87    5.47
  -1  -2 -21   17.85    7.01
   1  -2  22  322.69   24.81
  -1   2 -22  347.08   23.06
  -1  -2 -22  306.78   23.26
  -1   2 -23   53.30    9.42
   1   2  23   42.75    8.87
  -1  -2 -23   53.14   10.28
   1  -2  23   37.31    9.50
  -1   2 -24  123.48   14.54
   1   2  24  130.25   16.50
  -1  -2 -24  133.75   16.80
  -1   3  24   31.59    9.63
   1   3 -24   26.02    8.03
  -1   3  23   19.06    7.09
   1   3 -23   25.63    8.49
   1  -3 -23   20.79    7.52
  -1  -3  23   20.19    7.81
   1  -3 -22  205.46   20.16
  -1   3  22  179.17   18.17
  -1  -3  22  178.73   18.83
   1   3 -22  190.14   19.47
  -1   3  21  179.35   17.75
   1  -3 -21  149.77   16.82
   1   3 -21  171.65   17.89
  -1  -3  21  134.14   14.95
   1   3 -20   28.91    8.89
  -1   3  20   19.10    6.63
  -1  -3  20   41.03    8.73
   1  -3 -20   19.76    7.58
  -1  -3  19   23.47    6.04
   1  -3 -19   36.27    8.45
   1   3 -19   29.73    7.63
  -1   3  19   24.92    7.33
   1  -3 -18  653.70   31.16
   1   3 -18  644.97   34.02
  -1   3  18  676.52   30.39
  -1  -3  18  571.69   28.90
  -1  -3  17   -1.95    4.03
  -1   3  17   -2.05    3.53
   1   3 -17    3.27    5.42
   1  -3 -17    1.14    3.49
   1  -3 -16  117.82   12.92
  -1  -3  16  117.20   12.25
   1   3 -16  120.64   15.02
  -1   3  16   73.40    9.85
  -1   3  15   12.03    5.03
  -1  -3  15   16.52    4.75
   1  -3 -15    5.98    3.06
  -1  -3  14  478.50   22.66
   1  -3 -14  521.81   24.64
  -1   3  14  510.17   23.37
   1  -3 -13   55.63    8.15
   1  -3 -13   45.23    4.16
  -1  -3  13   51.84    7.29
  -1  -3  13   42.73    7.03
  -1   3  13   49.74    7.07
   1  -3 -12  331.62   18.21
  -1  -3  12  318.83   16.98
  -1  -3  12  300.43   17.26
   1  -3 -12  296.18    8.66
  -1   3  11    5.94    3.69
  -1  -3  11   -0.62    2.26
   1  -3 -11    0.45    0.51
  -1  -3  11   -0.65    2.35
   1  -3 -11   -0.12    0.71
   1  -3 -11    1.43    2.40
  -1  -3  10  708.97   24.49
  -1  -3  10  776.78   23.89
  -1   3  10  725.05   24.91
   1  -3 -10  723.98   24.99
  -1  -3   9    2.36    1.57
  -1   3   9    7.06    3.12
  -1  -3   9    8.48    3.02
   1  -3  -9    7.20    2.78
   1  -3  -8 1051.19   27.75
  -1  -3   8  975.32   26.65
  -1  -3   8 1063.31   25.50
  -1   3   8 1001.08   28.20
   1  -3  -7  136.48    9.81
  -1   3   7  133.59   10.26
  -1  -3   7  130.46    9.48
  -1  -3   7  103.33    7.63
  -1  -3   6  193.60   10.94
  -1  -3   6  196.48    9.84
   1  -3  -6  173.66   10.58
  -1   3   6  174.58   11.52
  -1  -3   5    5.38    2.28
  -1   3   5    6.37    2.77
  -1  -3   5    4.28    1.51
   1  -3  -4 2181.13   35.08
  -1  -3   4 2192.29   29.31
  -1   3   4 2204.79   17.41
  -1  -3   4 2258.87   34.52
  -1   3   3  315.30    7.30
  -1   3   3  322.70   16.30
   1  -3  -3  296.16   12.39
   1  -3  -3  307.85    6.95
   1   3  -3  304.81    9.63
  -1  -3   3  279.26    9.92
  -1  -3   3  310.07   12.07
  -1  -3   2    3.13    1.19
   1  -3  -2    2.69    0.84
   1   3  -2    1.95    0.78
  -1  -3   2    2.01    2.09
  -1   3   2    4.42    2.95
  -1  -3   2    2.82    1.71
  -1   3   2    0.82    0.60
   1  -3  -2    2.30    1.75
  -1  -3   1   28.90    4.16
  -1   3   1   33.26    2.98
   1   3  -1   33.63    4.62
  -1  -3   1   31.21    3.52
  -1   3   1   26.85    5.16
   1  -3  -1   33.17    2.99
   1  -3  -1   28.93    3.72
   1   3  -1   31.94    3.04
   1   3   0 1776.26   31.52
   1  -3   0 1849.87   28.21
  -1   3   0 1818.42   42.94
   1   3   0 1767.55   21.26
   1  -3   0 1807.93   23.77
  -1  -3   0 1761.68   25.17
   1  -3   1    1.12    1.44
   1  -3   1    2.09    1.21
  -1  -3  -1    0.67    0.91
   1  -3   1    2.82    0.96
  -1  -3  -1    0.79    1.35
   1   3   1    1.13    0.83
   1   3   1    3.31    1.67
   1   3   2  401.68   10.88
  -1  -3  -2  317.45   13.56
   1  -3   2  358.06   13.06
   1  -3   2  357.70   12.29
  -1  -3  -2  342.41   10.21
   1  -3   2  348.65   12.02
   1   3   2  390.70   11.26
   1   3   2  382.37   13.29
  -1  -3  -3   59.75    6.79
   1  -3   3   69.31    5.81
   1   3   3   67.15    4.76
   1   3   3   52.45    4.74
  -1  -3  -3   55.84    5.98
   1  -3   3   63.55    5.80
  -1  -3  -3   62.19    4.20
  -1  -3  -4 1019.42   25.40
   1  -3   4 1005.78   23.22
  -1  -3  -4 1033.66   16.47
   1   3   4  950.13   20.50
   1   3   4 1119.22   21.00
   1  -3   4 1069.64   23.58
   1  -3   5   83.86    7.16
  -1  -3  -5   63.19    6.72
   1   3   5   87.24    6.28
   1   3   5   86.30    6.81
  -1  -3  -5   84.73    4.68
   1  -3   5   86.47    7.07
   1   3   6  762.03   22.53
   1  -3   6  789.39   22.32
  -1  -3  -6  799.80   23.79
   1   3   6  768.86   19.85
  -1  -3  -6  793.97   14.59
   1  -3   7   33.46    4.83
  -1  -3  -7   31.87    4.86
  -1  -3  -7   36.08    3.26
   1   3   7   34.91    4.47
   1  -3   8  310.12   15.18
   1   3   8  320.35   13.97
  -1  -3  -8  292.35    9.65
  -1  -3  -8  302.84   15.56
   1  -3   9   18.02    4.24
  -1  -3  -9   16.39    4.00
  -1  -3  -9   16.47    2.70
   1   3   9   20.58    3.93
  -1  -3 -10 1013.08   30.26
   1  -3  10 1020.63   29.51
   1   3  10 1086.57   28.00
   1  -3  11   31.22    5.69
  -1  -3 -11   24.62    5.59
  -1  -3 -11   24.38    3.61
   1   3  11   31.29    5.41
  -1  -3 -12   37.76    6.58
   1   3  12   39.53    6.14
   1  -3  12   39.39    6.41
  -1  -3 -12   27.74    4.35
  -1   3 -13   30.83    6.92
  -1  -3 -13   20.12    6.05
   1   3  13   25.98    4.73
  -1  -3 -13   20.13    4.03
   1  -3  13   14.19    4.05
   1   3  14  555.99   23.04
   1  -3  14  629.78   26.84
  -1   3 -14  624.88   27.88
  -1  -3 -14  519.82   19.97
  -1  -3 -14  577.28   25.95
   1  -3  15    0.33    2.65
  -1  -3 -15   -2.62    3.67
   1   3  15   -0.51    3.04
  -1   3 -15    0.99    3.08
  -1  -3 -16    6.85    3.79
   1   3  16    6.99    4.10
  -1   3 -16   17.04    5.55
   1  -3  16   10.64    4.31
   1   3  17   11.10    4.28
   1  -3  17   13.50    5.58
  -1  -3 -17    7.94    4.81
  -1   3 -17    5.07    3.38
   1  -3  18  351.17   23.81
   1   3  18  414.42   22.87
  -1   3 -18  389.39   23.50
  -1  -3 -18  395.98   24.64
   1   3  19   48.23    8.73
  -1   3 -19   34.08    7.59
   1  -3  19   61.99   10.28
  -1  -3 -19   64.40   11.44
   1  -3  20  237.67   20.27
   1   3  20  213.20   17.79
  -1  -3 -20  208.56   19.36
  -1   3 -20  224.82   18.68
   1  -3  21    4.79    5.45
   1   3  21    2.30    3.34
  -1  -3 -21   -6.12    6.78
  -1  -3 -22   48.79    9.97
   1   3  22   56.38   10.19
   1  -3  22   46.22   10.55
   1   3  23   -3.71    4.85
  -1   4  23    7.44    5.98
  -1  -4  22   16.54    7.68
  -1   4  22    6.46    6.33
  -1   4  21   -1.74    4.45
   1  -4 -21    4.22    5.91
  -1  -4  21   -2.49    4.85
   1   4 -21   -0.07    4.91
  -1   4  20  167.24   16.36
  -1  -4  20  155.53   16.82
   1   4 -20  167.00   18.22
   1  -4 -20  144.72   16.82
  -1   4  19    7.52    4.43
   1   4 -19    8.47    5.54
   1  -4 -19    4.70    5.01
  -1  -4  19   -0.39    4.26
  -1   4  18   16.39    5.94
   1  -4 -18   23.16    7.74
  -1  -4  18   11.82    6.35
   1   4 -18   24.09    8.12
  -1   4  17   23.37    6.02
   1   4 -17   34.56    8.60
  -1  -4  17   35.53    7.96
   1  -4 -17   37.71    8.28
  -1  -4  16  423.12   23.86
  -1   4  16  383.55   22.25
   1  -4 -16  443.07   25.82
  -1  -4  15    2.30    3.01
  -1   4  15    3.51    3.68
  -1   4  14  282.43   18.43
   1  -4 -14  291.22   19.76
  -1  -4  14  238.08   16.76
  -1   4  13    4.39    3.13
  -1  -4  13   11.76    5.38
  -1  -4  13    5.82    3.69
   1  -4 -13   12.94    4.87
  -1   4  12  152.07   12.81
   1  -4 -12  171.46   14.30
  -1  -4  12  150.86   12.50
  -1  -4  12  178.57   14.26
  -1  -4  11    7.71    3.57
  -1   4  11    9.78    3.86
  -1  -4  11    9.11    3.15
   1  -4 -11    7.50    3.46
   1  -4 -10 1028.84   32.85
  -1  -4  10 1038.11   32.35
  -1   4  10  994.30   31.33
  -1  -4  10  997.44   29.04
   1  -4  -9   12.38    3.15
  -1  -4   9   12.47    3.34
  -1   4   9   11.32    3.54
  -1  -4   9   12.12    3.71
  -1  -4   8  278.29   14.46
  -1  -4   8  312.11   16.56
  -1   4   8  264.77   15.92
   1  -4  -8  314.83   17.13
  -1   4   7    1.72    2.68
  -1  -4   7    0.51    1.59
  -1  -4   7    0.62    1.90
   1  -4  -7    1.20    2.87
  -1   4   6 1470.50   36.51
  -1  -4   6 1547.93   34.28
   1  -4  -6 1497.85   35.58
  -1  -4   5    3.35    1.61
  -1  -4   5    2.95    1.74
  -1   4   5    3.60    0.98
   1  -4  -5    7.24    2.94
  -1   4   5    1.38    1.91
  -1  -4   4   56.80    5.35
  -1   4   4   62.18    7.98
  -1  -4   4   55.96    6.21
   1  -4  -4   72.57    7.56
  -1   4   4   58.11    3.69
   1  -4  -3   15.44    3.65
  -1  -4   3   20.63    3.16
  -1  -4   3   18.80    3.62
  -1   4   3   19.45    4.34
  -1   4   3   12.44    1.90
  -1  -4   2 1247.33   26.41
   1  -4  -2 1260.18   19.99
  -1   4   2 1161.52   36.75
  -1  -4   2 1314.66   31.08
   1   4  -2 1193.06   34.57
   1  -4  -2 1259.63   28.89
  -1  -4   1   44.12    4.87
  -1  -4   1   41.80    5.61
  -1   4   1   50.32    7.80
   1  -4  -1   42.96    4.27
   1  -4  -1   53.08    6.03
   1   4  -1   46.07    6.57
  -1  -4   0   54.35    5.11
  -1   4   0   57.23    8.82
   1  -4   0   57.26    4.91
   1   4   0   59.00    6.71
   1  -4   0   51.23    5.89
  -1  -4   0   59.85    6.62
   1   4   1    3.86    2.20
  -1  -4  -1    4.48    1.94
  -1   4  -1    2.19    3.31
   1  -4   1    4.40    2.37
   1  -4   1    0.35    1.26
  -1  -4  -1    5.18    2.96
   1   4   2 1020.51   24.87
  -1  -4  -2 1022.57   28.44
   1  -4   2 1115.36   24.36
   1  -4   2 1114.27   25.62
  -1  -4  -2 1095.67   21.21
   1  -4   2 1135.70   25.79
  -1  -4  -3  110.80    6.38
   1  -4   3  114.23    8.36
   1  -4   3  123.52    9.02
  -1  -4  -3  109.28    9.70
   1   4   3  112.54    7.97
  -1  -4  -4  775.55   25.38
   1  -4   4  744.87   21.92
   1   4   4  773.38   20.75
  -1  -4  -4  773.80   15.86
   1  -4   4  821.85   23.63
   1  -4   5   -2.35    1.65
  -1  -4  -5   -1.13    3.00
   1   4   5   -0.18    1.43
  -1  -4  -5   -1.17    1.11
   1  -4   6  714.70   22.89
  -1  -4  -6  803.63   15.04
  -1  -4  -6  827.08   27.41
   1   4   6  749.46   21.28
  -1  -4  -7    7.52    3.09
  -1  -4  -7    4.33    1.26
   1  -4   7    4.64    2.78
   1   4   7    8.73    2.51
  -1  -4  -8  804.74   28.61
   1   4   8  821.37   23.52
  -1  -4  -8  855.36   14.47
  -1  -4  -9   21.71    2.38
  -1  -4  -9   18.22    4.86
   1   4   9   17.24    3.69
   1  -4   9   10.74    3.80
   1   4  10   12.27    3.41
   1  -4  10   15.13    4.73
  -1  -4 -10   14.98    4.48
   1  -4  11    5.65    3.46
  -1  -4 -11   -1.00    3.27
   1   4  11   -1.44    2.47
  -1  -4 -12  834.83   32.43
   1  -4  12  823.88   31.13
   1   4  12  881.43   27.85
   1   4  13   82.83    8.93
  -1  -4 -13   82.90   10.47
   1  -4  13   65.93    9.17
  -1   4 -14   -2.46    5.57
   1  -4  14    0.41    3.43
   1   4  14    6.57    3.84
  -1  -4 -14   -0.86    2.85
   1   4  15    1.40    3.00
  -1   4 -15    4.60    3.77
  -1  -4 -15    2.54    3.78
   1  -4  15    1.17    3.58
  -1  -4 -16  327.96   22.83
  -1   4 -16  307.48   21.42
   1  -4  16  340.83   22.52
   1   4  16  344.66   20.23
  -1  -4 -17   -5.39    5.11
  -1   4 -17    1.87    3.20
   1   4  17    0.34    2.84
   1  -4  17    6.16    4.72
   1   4  18   46.44    8.64
   1  -4  18   54.19   10.57
  -1  -4 -18   48.45    9.73
   1   4  19   -2.67    4.37
  -1  -4 -19   -3.49    5.45
   1  -4  19   -1.26    4.13
  -1  -4 -20  187.01   19.24
   1  -4  20  200.77   20.28
   1   4  20  206.78   17.74
   1   4  21   15.13    6.63
  -1  -4 -21   19.00    8.04
   1  -4  21   -2.45    5.22
   1   4  22   20.35    6.92
  -1  -5  21   -3.24    4.71
  -1  -5  20    0.28    4.29
  -1  -5  19    6.83    5.29
  -1   5  19    7.89    4.57
   1  -5 -18  247.65   22.38
  -1  -5  18  221.92   19.43
  -1   5  18  230.14   19.06
  -1  -5  17   19.02    6.41
   1  -5 -17   15.51    5.91
  -1   5  17   24.80    6.13
  -1   5  16   -0.82    3.36
  -1  -5  16    5.58    4.08
   1  -5 -16   10.31    5.53
   1  -5 -15   85.27   12.05
  -1  -5  15   82.00   10.92
  -1   5  15   78.50   10.53
  -1   5  14   33.53    6.93
  -1  -5  14   36.83    7.02
   1  -5 -14   20.15    6.54
  -1   5  13   16.15    4.86
   1  -5 -13   20.96    6.94
  -1  -5  13   25.88    6.32
  -1   5  12  378.32   21.13
   1  -5 -12  378.00   23.07
  -1  -5  12  423.58   23.96
  -1  -5  12  357.36   20.31
   1  -5 -11   19.41    6.16
  -1  -5  11   15.67    4.72
  -1   5  11   19.87    4.74
  -1  -5  11   21.87    6.44
  -1  -5  10  349.14   18.80
  -1  -5  10  389.65   21.69
  -1   5  10  338.41   19.36
   1  -5 -10  382.99   22.08
  -1  -5   9    6.33    3.89
   1  -5  -9    5.39    3.76
  -1   5   9    2.60    2.50
  -1  -5   9    2.98    2.33
  -1   5   8  234.44   15.86
   1  -5  -8  235.84   16.72
  -1  -5   8  237.25   15.98
  -1  -5   8  256.77   14.56
  -1  -5   7   17.30    4.64
   1  -5  -7    8.43    3.83
  -1   5   7   17.68    4.86
  -1  -5   7   21.24    4.38
  -1  -5   6   90.61    8.30
  -1  -5   6   71.74    8.23
  -1   5   6   71.73    8.99
  -1   5   5    1.13    2.23
  -1  -5   5    3.79    2.24
   1  -5  -5    1.79    2.23
  -1  -5   5    7.94    3.15
  -1  -5   4  875.96   26.61
   1  -5  -4  888.10   29.08
  -1   5   4  860.33   31.05
  -1   5   3    0.05    2.29
  -1  -5   3    3.70    2.05
   1   5  -3    1.48    3.26
   1  -5  -3    0.48    2.13
  -1  -5   2    6.60    2.25
   1   5  -2    5.81    3.62
  -1   5   2    4.72    3.80
  -1  -5   2   10.48    2.94
   1  -5  -2    4.00    3.15
  -1  -5   1   68.37    6.81
   1   5  -1   49.00    7.37
   1  -5  -1   54.00    7.09
  -1  -5   1   51.69    7.13
  -1   5   1   50.91    8.62
  -1   5   0  852.25   35.22
   1  -5   0  913.87   27.72
   1   5   0  945.37   29.02
  -1  -5   0  901.16   29.63
  -1  -5   0  880.74   23.24
  -1  -5  -1    9.26    2.13
  -1   5  -1   13.85    4.71
   1  -5   1   10.51    3.93
  -1  -5  -1    9.17    4.02
   1   5   1    5.06    2.16
  -1   5  -2  359.51   24.80
  -1  -5  -2  399.04   14.12
   1   5   2  352.99   16.15
  -1  -5  -2  383.10   19.80
  -1  -5  -3  152.98   12.91
  -1  -5  -3  133.31    7.80
  -1   5  -3  134.30   16.05
   1   5   3  159.98   10.41
   1   5   4 1195.09   28.15
  -1  -5  -4 1230.03   36.41
  -1  -5  -4 1205.86   22.37
   1  -5   5    6.47    3.52
  -1  -5  -5   18.41    5.83
   1   5   5   15.31    3.73
   1  -5   6  115.47   10.41
  -1  -5  -6  125.95   11.88
   1   5   6  135.43    9.48
   1   5   7   74.64    7.07
   1  -5   7   62.99    8.40
  -1  -5  -7   59.33    9.00
   1   5   8  235.83   13.15
   1  -5   8  249.39   16.01
  -1  -5  -8  230.53   16.90
   1   5   9    6.68    3.16
  -1  -5  -9    1.61    3.03
   1  -5   9    6.45    3.64
  -1  -5 -10  418.04   23.82
   1   5  10  414.77   18.49
   1  -5  10  426.90   21.81
   1   5  11    1.03    2.32
   1  -5  11    0.87    2.92
  -1  -5 -11   -1.55    4.05
  -1  -5 -12  112.30   13.38
   1   5  12   94.01    9.65
   1  -5  12  108.26   12.37
   1  -5  13   27.06    5.75
  -1  -5 -13   24.19    6.87
  -1  -5 -14  371.94   25.24
   1  -5  14  372.37   23.85
   1  -5  15    7.69    3.57
  -1  -5 -15   -2.86    5.24
   1  -5  16   15.28    6.16
  -1  -5 -16   25.17    8.03
  -1  -5 -17   22.31    6.88
   1  -5  17   30.14    8.29
   1  -5  18  325.46   25.40
  -1  -5 -18  352.38   27.06
   1  -5  19   22.69    7.98
   1  -5  20   24.89    8.17
   1  -6 -17   52.70   11.31
   1  -6 -16  264.16   23.16
   1  -6 -15    0.55    5.54
   1  -6 -14    0.40    4.75
   1  -6 -13    2.57    5.05
   1  -6 -12  214.61   19.35
   1  -6 -11    8.55    4.91
   1  -6 -10  262.33   20.32
   1  -6  -9   -0.85    3.20
  -1  -6   9    3.31    4.21
  -1  -6   8    7.12    3.54
   1  -6  -8   16.43    5.81
   1  -6  -7   -3.67    3.73
  -1  -6   7    6.94    4.26
   1  -6  -6  155.59   14.64
  -1  -6   6  164.67   13.57
  -1  -6   5    4.81    2.87
   1  -6  -5   -6.55    5.04
   1  -6  -4   78.12   10.08
  -1  -6   4   78.32    8.96
  -1  -6   3   18.57    4.87
   1  -6  -3   23.97    5.41
  -1   6   3   10.60    4.34
   1  -6  -2 1016.03   33.77
  -1   6   2  919.34   35.27
  -1  -6   2  959.22   28.53
  -1  -6   1   53.13    8.08
   1  -6  -1   62.23    8.72
  -1  -6   1   58.91    7.11
  -1   6   1   46.43    8.46
  -1  -6   0   13.98    3.54
  -1  -6   0   21.05    6.09
  -1   6   0   13.81    5.88
   1  -6   0   21.50    5.48
  -1   6  -1    0.06    3.49
   1  -6   1   -1.39    2.44
  -1  -6  -1   -4.49    3.17
  -1   6  -2  244.42   21.74
  -1  -6  -2  226.09   17.15
  -1   6  -3   -2.30    5.00
  -1  -6  -3    3.37    2.95
  -1  -6  -4  155.02   14.68
  -1   6  -4  148.37   18.50
  -1  -6  -5   -2.37    4.15
  -1   6  -5    0.61    4.48
   1  -6   6  104.84   10.63
  -1  -6  -6  104.88   12.48
   1  -6   7   -0.44    3.17
  -1  -6  -7    7.04    3.98
  -1  -6  -8  292.49   21.26
   1  -6   8  273.54   18.01
   1  -6   9    3.82    3.77
  -1  -6  -9   13.59    6.20
  -1  -6 -10   33.96    8.34
   1  -6  10   28.35    6.91
  -1  -6 -11    7.51    4.30
   1  -6  11   -1.68    3.50
  -1  -6 -12  226.25   20.75
   1  -6  12  249.82   19.62
  -1  -6 -13    0.10    3.78
   1  -6  13    1.46    3.68
   1  -6  14    9.48    4.77
  -1  -6 -14   22.04    9.07
  -1  -6 -15    4.77    5.31
   1  -6  15    4.48    5.30
  -1  -6 -16    6.01    5.28
   1  -6  16   17.71    6.18
   1  -6  17    0.81    4.09
   1  -7 -13   13.40    6.16
   1  -7 -12   87.11   14.18
   1  -7 -11   10.76    5.98
   1  -7 -10  105.50   14.49
   1  -7  -9    6.71    5.58
   1  -7  -8   41.93    9.22
   1  -7  -7   34.55    8.86
   1  -7  -6   34.22    8.77
   1  -7  -5    6.73    4.42
   1  -7  -4  169.35   16.04
   1  -7  -3   18.51    5.80
   1  -7  -2   -5.02    4.49
   1  -7  -1   -1.18    3.48
  -1  -7   0  268.62   20.03
  -1  -7  -1    8.36    4.18
  -1  -7  -2   10.11    5.03
  -1  -7  -3    1.21    3.89
  -1  -7  -4  214.50   19.26
  -1  -7  -5   -0.20    4.11
  -1  -7  -6   32.55    8.23
  -1  -7  -7   19.45    7.11
  -1  -7  -8   42.71    9.90
  -1  -7  -9   20.96    8.25
  -1  -7 -10  185.93   20.12
  -1  -7 -11   50.53   11.03
  -1  -7 -12   57.95   12.43
  -1  -8  -2   79.22   12.33
  -1  -8  -3    4.98    3.98
  -1  -8  -4   67.28   11.95
  -1  -8  -5   -0.33    5.62
  -1  -8  -6   34.18    9.31
  -2   0  25    2.23    6.64
   2   0 -25   -3.06    5.24
  -2   0  24   15.31    7.05
   2   0 -24   10.89    6.38
   2   0 -23   11.83    6.22
  -2   0  23   -0.76    4.03
   2   0 -22  697.89   34.10
  -2   0  22  750.03   34.40
   2   0 -21   -1.94    3.53
  -2   0  21   -5.71    5.17
  -2   0  20   81.29   11.34
   2   0 -20  112.31   13.35
  -2   0  19   -2.85    3.90
   2   0 -19    0.36    4.40
  -2   0  18  445.24   23.64
   2   0 -18  416.72   24.01
  -2   0  17    0.14    3.42
   2   0 -17   -1.89    3.79
   2   0 -16  183.85   15.08
  -2   0  16  194.12   14.81
  -2   0  15    1.17    2.61
   2   0 -15    2.15    2.77
   2   0 -14  516.60   23.57
  -2   0  14  487.67   21.26
   2   0 -13   -3.58    3.31
  -2   0  13   -0.34    2.02
  -2   0  12 1014.13   24.22
   2   0 -12 1051.23   32.23
  -2   0  11   -0.09    1.33
  -2   0  11    1.66    2.48
   2   0 -11    1.70    2.44
  -2   0  10  157.43    8.58
  -2   0  10  169.90   10.59
   2   0 -10  185.07   12.74
  -2   0   9    2.01    1.59
   2   0  -9    1.28    2.20
  -2   0   9   -2.45    2.16
  -2   0   8 4037.38   38.56
  -2   0   8 4079.52   46.64
   2   0  -7    0.47    1.48
   2   0  -7   -0.85    1.07
  -2   0   7    1.02    1.11
  -2   0   7   -0.19    1.36
   2   0  -6   28.55    2.78
  -2   0   6   30.59    2.89
  -2   0   6   37.16    3.92
  -2   0   5   -0.17    0.55
   2   0  -5   -0.86    0.89
  -2   0   5   -0.42    0.94
   2   0  -5   -0.43    0.73
  -2   0   4  848.03   12.89
   2   0  -4  861.35   12.83
  -2   0   4  942.10   17.66
   2   0  -4  914.69   18.44
  -2   0   3   -0.18    0.49
   2   0  -3   -0.61    0.66
   2   0  -3    1.15    1.16
  -2   0   3   -0.07    0.78
   2   0  -2 2606.34   20.64
   2   0  -2 2682.15   29.15
  -2   0   2 2549.80   19.82
  -2   0   2 2697.89   27.90
  -2   0   1   -0.14    0.55
   2   0  -1   -0.17    0.76
  -2   0   1   -0.83    0.78
   2   0  -1    0.33    0.49
   2   0   0 1541.06   12.79
  -2   0   0 1553.26   12.80
   2   0   0 1503.96   14.73
  -2   0   0 1581.75   14.85
   2   0   0 1576.16   22.55
  -2   0   0 1504.74   19.57
   2   0   1   -0.09    0.42
   2   0   1   -0.57    1.01
  -2   0  -1    0.27    0.75
  -2   0  -1    0.60    0.37
   2   0   1    0.54    0.49
  -2   0  -1    0.38    0.49
   2   0   2 4713.24   30.30
  -2   0  -2 4701.12   50.87
  -2   0  -3    0.32    0.62
   2   0   3   -0.24    0.62
  -2   0  -3    0.87    0.81
  -2   0  -3   -1.16    1.77
   2   0   3   -0.17    0.80
  -2   0  -4   67.23    7.99
   2   0   4   65.73    4.21
  -2   0  -4   73.30    4.14
  -2   0  -4   63.76    4.38
   2   0   4   66.15    4.32
   2   0   5    0.20    0.78
   2   0   5    0.53    1.05
  -2   0  -5    0.96    1.01
   2   0   6 1360.86   24.13
  -2   0  -6 1334.65   21.37
  -2   0  -7    0.12    1.09
   2   0   7   -0.83    1.04
  -2   0  -8 1148.05   22.76
   2   0   8 1065.48   24.36
   2   0   9    0.01    1.46
  -2   0  -9    0.22    1.20
   2   0  10 2498.00   41.48
  -2   0 -10 2574.89   38.43
  -2   0 -11    2.19    1.90
   2   0  11    0.09    1.89
   2   0  12  132.80   10.56
  -2   0 -12  127.18    9.73
  -2   0 -13   -0.55    2.47
   2   0  13    3.18    2.79
  -2   0 -14  365.18   17.87
   2   0  14  351.65   18.74
  -2   0 -15   -2.29    2.73
   2   0  15   -2.43    3.43
  -2   0 -16  248.82   16.52
   2   0  16  248.25   17.17
   2   0  17    7.89    4.86
  -2   0 -17   -1.96    2.61
  -2   0 -18  373.22   35.72
  -2   0 -18  435.62   23.75
   2   0  18  422.14   23.64
  -2   0 -19    8.29    6.53
  -2   0 -19   -4.01    4.02
   2   0  19   -2.04    3.90
  -2   0 -20  346.73   22.00
  -2   0 -20  276.91   33.05
   2   0  20  330.28   22.62
   2   0  21    3.24    4.77
  -2   0 -21    6.57    7.09
  -2   0 -21   -1.53    4.06
  -2   0 -22   81.62   19.56
   2   0  22   94.19   13.39
  -2   0 -22  115.08   13.84
  -2   0 -23   -3.62    8.54
  -2   0 -23   -7.79    5.36
  -2   0 -24  116.01   14.03
   2   0  24  113.37   15.27
  -2   0 -24  127.43   25.08
  -2   0 -25    0.31    5.43
  -2   0 -25   15.10   11.80
  -2  -1  25    9.34    5.28
  -2   1  25    7.31    5.57
   2   1 -25   14.63    6.14
   2  -1 -25    6.38    4.45
  -2  -1  24  234.60   21.76
  -2   1  24  233.17   20.93
   2   1 -24  208.58   20.27
   2  -1 -24  230.75   21.35
   2  -1 -23    5.18    5.22
  -2   1  23   -1.41    4.08
   2   1 -23   -4.09    4.89
  -2  -1  23    5.31    3.98
   2  -1 -22   -1.30    4.85
  -2  -1  22   -0.19    4.03
  -2   1  22   -1.64    4.40
   2   1 -22    7.09    5.98
   2   1 -21   -1.54    5.26
  -2   1  21    0.11    3.65
   2  -1 -21   -2.30    4.09
  -2  -1  21   -4.72    4.26
   2   1 -20  776.66   35.73
  -2  -1  20  620.30   29.95
   2  -1 -20  745.80   33.15
  -2   1  20  623.26   30.45
  -2  -1  19   38.03    7.29
  -2   1  19   48.78    8.63
   2   1 -19   34.79    8.11
   2  -1 -19   46.02    8.69
   2   1 -18   -2.46    3.37
   2  -1 -18    0.14    3.08
  -2  -1  18    0.54    2.91
  -2   1  18    4.11    3.45
   2  -1 -17    4.49    3.03
  -2   1  17   -3.80    4.57
  -2  -1  17    2.67    3.57
   2   1 -17    5.51    4.91
  -2  -1  16  561.33   24.72
   2  -1 -16  556.41   25.10
   2   1 -16  504.16   26.81
  -2   1  16  525.68   24.08
   2  -1 -15  242.75   16.20
   2   1 -15  273.48   18.91
  -2  -1  15  227.48   15.05
  -2   1  15  298.25   17.69
  -2  -1  14 1189.84   33.20
  -2  -1  14 1206.01   31.58
   2   1 -14 1217.61   39.61
   2  -1 -14 1234.65   35.38
  -2   1  14 1147.33   33.88
  -2  -1  13   13.14    3.73
   2   1 -13    8.98    3.87
  -2   1  13    8.57    2.79
   2  -1 -13    0.54    3.11
  -2  -1  13   12.73    3.41
  -2  -1  12 1010.06   26.39
  -2   1  12  970.16   28.70
   2  -1 -12 1017.97   29.81
   2   1 -12  954.85   34.18
   2  -1 -11   77.02    8.00
  -2  -1  11   65.44    6.70
  -2  -1  11   61.49    6.59
  -2   1  11   61.09    7.21
  -2   1  10 1369.06   31.44
  -2  -1  10 1429.07   28.61
  -2  -1  10 1405.86   29.71
   2  -1 -10 1452.66   32.39
   2  -1  -9  220.83   12.30
  -2   1   9  231.70   12.56
  -2  -1   9  234.68   11.59
   2  -1  -9  218.97    7.83
  -2  -1   9  206.24   10.54
  -2  -1   8    0.96    1.50
  -2   1   8    1.30    0.94
   2  -1  -8    6.60    2.65
  -2  -1   8    2.33    1.51
   2  -1  -8    1.90    0.94
  -2   1   8    2.16    1.54
   2  -1  -7   35.85    2.60
  -2  -1   7   35.58    4.08
  -2   1   7   37.36    2.72
  -2  -1   7   32.22    3.86
  -2   1   7   30.54    4.38
   2  -1  -7   39.48    4.67
  -2  -1   6 3347.06   36.72
  -2   1   6 3237.33   42.49
   2  -1  -6 3298.05   38.35
  -2  -1   6 3028.92   32.88
  -2   1   5   57.53    2.56
  -2   1   5   54.29    5.23
  -2   1   5   59.06    5.65
   2  -1  -5   63.81    4.93
   2   1  -5   50.77    4.14
  -2  -1   5   56.36    4.49
  -2  -1   5   57.97    4.12
  -2   1   4   72.38    2.50
  -2   1   4   70.92    5.21
  -2  -1   4   72.13    4.15
   2   1  -4   69.61    4.22
   2   1  -4   64.08    4.37
   2  -1  -4   78.51    6.94
  -2  -1   4   70.65    4.72
  -2   1   4   78.83    6.44
   2  -1  -4   81.79    4.79
  -2   1   3    2.47    0.55
   2   1  -3    3.38    1.13
   2  -1  -3    5.70    2.37
  -2   1   3    3.92    1.47
  -2  -1   3    3.68    0.92
   2   1  -3    2.40    0.81
   2  -1  -3    3.86    1.11
  -2  -1   3    5.20    1.45
  -2   1   3    4.95    1.46
  -2   1   2 3086.17   22.20
  -2   1   2 3235.70   42.11
   2  -1  -2 3174.25   44.14
   2   1  -2 3352.44   28.52
  -2  -1   2 3218.53   28.14
   2   1  -2 3090.60   29.55
   2   1  -2 3210.23   20.05
   2  -1  -2 3451.53   23.49
  -2   1   2 3148.69   25.13
  -2  -1   2 3304.65   18.67
  -2   1   1   10.70    1.95
   2   1  -1   10.32    1.50
  -2   1   1    8.10    1.47
  -2  -1   1   12.11    1.76
  -2  -1   1   10.84    1.69
   2   1  -1   11.62    1.86
  -2   1   1   14.41    2.82
   2  -1  -1   11.37    1.13
  -2   1   1    8.98    1.09
   2  -1   0 3790.92   31.46
   2   1   0 3779.90   31.13
  -2  -1   0 3782.01   29.29
  -2  -1   0 3700.32   30.89
   2  -1   1 5128.21   37.16
  -2  -1  -1 5356.58   37.00
   2   1   1 5529.65   41.20
   2   1   1 5525.12   38.30
   2   1   2 9999.00   65.19
  -2  -1  -3  671.38   16.61
  -2  -1  -3  643.17   14.14
   2   1   3  673.40   14.51
  -2   1  -3  630.15   11.02
  -2  -1  -3  646.75   11.96
   2   1   3  666.17   19.73
   2  -1   3  620.38   14.33
   2   1   3  702.78   11.50
  -2  -1  -4 1968.46   23.85
   2   1   4 1805.52   37.95
  -2  -1  -4 2042.36   26.60
  -2   1  -4 1937.75   22.21
   2   1   4 2102.21   23.09
   2  -1   4 1971.05   27.26
  -2  -1  -4 1760.51   31.25
  -2   1  -5    7.31    1.71
  -2  -1  -5    6.63    2.08
   2  -1   5    7.82    1.93
  -2  -1  -5    4.57    1.28
   2   1   5    5.56    1.40
  -2  -1  -5    7.01    2.01
  -2  -1  -6   44.17    4.64
  -2   1  -6   38.03    3.90
   2   1   6   35.71    3.77
  -2  -1  -6   39.12    5.75
   2  -1   6   30.59    3.90
   2   1   7  568.02   15.66
  -2  -1  -7  506.87   22.42
  -2  -1  -7  515.85   16.06
  -2   1  -7  547.18   15.44
   2  -1   7  558.34   16.93
  -2   1  -8 4377.61   46.75
  -2  -1  -8 4428.18   49.07
  -2  -1  -8 4396.57   71.13
   2  -1   9  277.52   13.13
  -2  -1  -9  282.89   13.16
  -2  -1  -9  237.30   17.52
   2   1   9  317.01   13.29
  -2   1  -9  257.32   12.05
   2   1  10  158.68    9.70
  -2  -1 -10  150.00   15.33
  -2  -1 -10  153.44   10.21
  -2   1 -10  170.50   10.36
   2  -1  10  148.54   10.33
  -2  -1 -11    8.18    2.77
  -2  -1 -11    1.51    4.08
  -2   1 -11    3.39    1.61
   2  -1  11    6.02    2.54
   2   1  11   11.17    3.29
  -2   1 -12 1547.09   34.06
  -2  -1 -12 1591.10   35.61
   2  -1  12 1636.58   37.13
   2   1  12 1616.48   34.99
   2   1  13    3.35    1.98
  -2  -1 -13   -1.92    2.50
  -2   1 -13    1.63    1.87
   2  -1  13   -3.67    1.98
  -2  -1 -13    4.57    5.76
   2   1  14  249.13   15.04
  -2  -1 -14  213.39   21.87
  -2   1 -14  238.75   14.40
  -2  -1 -14  253.22   15.30
   2  -1  14  230.93   15.57
  -2  -1 -15   10.63    4.60
  -2  -1 -15    0.88    5.66
  -2   1 -15    1.20    2.43
   2   1  15    4.05    2.54
   2  -1  15   -0.89    3.51
   2  -1  16  594.10   26.66
  -2  -1 -16  553.35   37.11
  -2   1 -16  625.24   24.74
  -2  -1 -16  581.82   25.36
  -2  -1 -17   50.41   10.83
   2   1  17   42.50    7.89
  -2  -1 -17   45.86    7.62
   2  -1  17   34.22    7.12
  -2   1 -17   45.26    7.17
  -2  -1 -18   76.61   15.22
  -2   1 -18   96.30   10.67
   2   1  18   60.59    9.34
   2  -1  18   76.17   10.60
  -2  -1 -18   60.57    9.06
   2   1  19    3.92    3.25
  -2   1 -19    9.69    4.43
  -2  -1 -19    4.79    7.38
  -2  -1 -19    7.92    4.00
   2  -1  19    8.06    5.06
  -2  -1 -20   83.30   16.20
  -2   1 -20  123.51   12.75
   2   1  20  113.34   13.97
  -2  -1 -20  129.65   14.55
   2  -1  20  103.98   13.55
  -2  -1 -21   -3.03    5.26
   2   1  21    4.17    4.67
  -2   1 -21   -5.09    4.75
  -2  -1 -21    0.83    7.88
   2  -1  21    4.72    3.90
  -2   1 -22  468.75   27.22
  -2  -1 -22  426.01   26.31
  -2  -1 -22  442.64   39.21
   2  -1  22  454.52   28.90
   2   1  22  470.96   28.68
   2   1  23   -3.39    4.37
  -2  -1 -23   -6.99    5.89
  -2   1 -23   -7.78   13.49
   2  -1  23   -4.43    5.00
  -2   1 -23    6.21    5.64
  -2  -1 -24   16.02    6.81
  -2   1 -24   13.87    5.99
   2   1  24   15.48    5.73
  -2   1 -24   14.26   11.96
  -2   1 -25    0.57    5.62
   2   2 -25    8.24    6.78
  -2  -2  24    5.26    4.85
  -2   2  24   19.65    7.92
   2  -2 -24    9.51    6.12
   2   2 -24    1.81    4.58
   2  -2 -23   15.48    7.95
   2   2 -23    8.09    6.20
  -2  -2  23   -0.13    5.02
  -2   2  23    6.62    6.40
   2  -2 -22  513.50   30.64
  -2   2  22  547.25   31.05
  -2  -2  22  499.93   29.51
   2   2 -22  469.12   30.28
  -2   2  21   43.66    8.87
   2   2 -21   68.68   12.35
   2  -2 -21   47.48    9.28
  -2  -2  21   56.27   10.20
   2   2 -20    3.70    4.07
  -2   2  20    2.07    3.66
  -2  -2  20    5.16    5.74
   2  -2 -20    7.45    5.84
  -2   2  19    3.95    4.05
  -2  -2  19   10.96    6.38
   2  -2 -19    2.13    4.73
   2   2 -19    5.02    5.19
   2   2 -18  971.27   40.61
  -2  -2  18 1013.41   36.68
  -2   2  18  945.34   35.62
   2  -2 -18 1053.40   39.16
   2  -2 -17   45.70    8.94
  -2  -2  17   42.07    7.40
   2   2 -17   56.55   10.14
  -2   2  17   48.87    8.39
   2  -2 -17   29.76    7.73
  -2  -2  16  101.66   10.78
   2  -2 -16  121.29   12.84
  -2  -2  16  127.85   11.90
   2  -2 -16  109.73   13.31
  -2   2  16  114.44   11.83
   2   2 -16  131.94   14.80
   2  -2 -15    2.10    3.24
  -2  -2  15    1.10    2.88
  -2  -2  15    5.80    4.07
   2   2 -15   -0.73    3.19
  -2   2  15   10.21    4.49
  -2  -2  14  577.26   24.01
   2  -2 -14  610.97   25.66
  -2  -2  14  539.63   22.65
  -2   2  14  538.81   23.82
  -2   2  13   -0.90    3.10
  -2  -2  13    0.71    2.35
  -2  -2  13    1.66    2.55
   2  -2 -13   -0.55    2.93
  -2   2  12  809.20   27.62
  -2  -2  12  755.44   24.89
  -2  -2  12  803.84   25.84
  -2  -2  11   -0.66    2.02
   2  -2 -11    2.38    2.81
  -2   2  11    0.77    2.26
  -2  -2  11   -2.78    2.93
  -2  -2  10  251.59   13.37
  -2  -2  10  220.56   11.84
  -2   2  10  241.10   14.31
   2  -2 -10  258.56   14.40
  -2  -2   9  126.09    8.53
   2  -2  -9  122.99    7.50
   2  -2  -9  131.10    9.77
  -2  -2   9  119.14    9.03
  -2   2   9  109.02    9.57
   2  -2  -9  118.33    4.21
   2  -2  -8 2519.33   40.18
   2  -2  -8 2376.43   24.67
  -2  -2   8 2385.94   35.18
  -2  -2   8 2276.48   37.44
   2  -2  -8 2305.42   14.90
  -2   2   8 2499.68   43.83
  -2  -2   7   44.42    5.11
  -2   2   7   39.91    5.55
  -2  -2   7   51.62    4.67
   2  -2  -7   53.45    5.47
  -2   2   6   29.70    4.55
   2  -2  -6   35.37    4.36
  -2  -2   6   24.98    3.64
  -2  -2   6   25.71    3.12
  -2  -2   5  251.02   10.82
  -2   2   5  253.96   13.53
   2   2  -5  240.63    8.59
  -2  -2   5  239.65    8.53
   2  -2  -5  250.52   10.27
  -2  -2   4 3247.24   36.72
  -2   2   4 3179.51   48.73
   2  -2  -4 3318.65   34.73
  -2  -2   4 3378.95   28.61
  -2   2   3   99.06    5.49
  -2   2   3   88.33    8.35
  -2  -2   3   81.78    3.98
  -2  -2   3   82.77    5.72
  -2   2   3   89.17    2.62
   2  -2  -3  101.24    5.67
   2   2  -3   79.36    3.98
  -2   2   3   91.64    4.10
   2   2  -2  255.68    5.74
   2  -2  -2  266.94    8.63
  -2  -2   2  252.45    5.82
  -2   2   2  258.93    5.91
  -2  -2   2  255.27   10.34
  -2   2   2  252.33   14.27
  -2  -2   2  256.09    9.62
  -2   2   1  382.90    8.63
  -2  -2   1  397.31   11.53
  -2  -2   1  396.69   12.81
  -2   2   1  397.79   18.59
   2  -2  -1  380.33    9.71
  -2   2   1  403.69    9.60
   2   2  -1  357.67    5.46
   2  -2   0 2154.71   28.75
   2  -2   0 2075.85   21.13
  -2   2   0 2125.65   20.58
  -2   2   0 2199.70   23.10
   2   2   0 2085.87   25.35
  -2  -2   0 2114.06   25.43
  -2   2  -1   33.10    2.55
   2   2   1   43.66    3.84
   2  -2   1   36.03    2.74
   2   2   1   39.85    2.10
  -2   2  -1   39.11    3.41
  -2  -2  -1   36.08    3.38
   2  -2   1   29.49    3.43
  -2  -2  -1   33.59    3.76
   2   2   2  312.06    6.93
  -2  -2  -2  314.33    9.58
  -2   2  -2  302.57    7.59
  -2  -2  -2  303.26   11.78
   2   2   2  309.74   10.78
   2  -2   2  294.41   10.96
   2  -2   3   15.75    2.72
   2   2   3   19.02    2.05
  -2  -2  -3   24.47    2.92
   2   2   3   26.51    3.56
  -2  -2  -3   24.04    2.95
  -2  -2  -3   22.11    3.46
  -2   2  -3   21.22    2.15
  -2  -2  -4  918.16   21.56
   2   2   4  819.61   14.67
  -2   2  -4  817.14   14.28
   2   2   4  861.05   23.15
  -2  -2  -4  881.71   17.73
  -2  -2  -4  855.09   18.46
   2  -2   4  835.35   20.21
   2   2   5  224.28   13.55
   2  -2   5  291.05   12.32
  -2  -2  -5  259.57   11.79
  -2  -2  -5  234.63    9.78
   2   2   5  233.23    8.89
  -2  -2  -5  270.33   11.49
   2  -2   6  833.33   22.14
  -2  -2  -6  792.52   19.61
   2   2   6  830.60   17.96
  -2  -2  -7  156.33    9.74
   2   2   7  146.63    8.30
  -2  -2  -7  155.48    9.43
   2  -2   7  161.68   10.14
  -2   2  -8   64.73    6.89
  -2  -2  -8   64.17    6.67
  -2  -2  -8   64.79    7.02
   2  -2   8   81.45    7.46
   2   2   8   59.64    5.62
  -2   2  -9   13.17    3.16
  -2  -2  -9   17.24    4.00
  -2  -2  -9   20.15    4.42
   2  -2   9    9.29    3.22
   2   2   9   16.34    3.39
   2  -2  10  942.19   27.24
  -2  -2 -10  904.82   30.65
  -2  -2 -10  911.41   26.80
   2   2  10  930.57   24.65
  -2   2 -10  870.63   25.51
  -2  -2 -11   16.14    4.18
  -2  -2 -11   16.38    4.89
   2  -2  11   13.73    3.84
   2   2  11   12.76    3.36
  -2   2 -11   11.15    3.59
  -2  -2 -12   -0.15    2.18
   2   2  12    1.68    1.89
  -2   2 -12   -3.38    2.92
   2  -2  12   -4.10    3.30
  -2  -2 -12    2.63    2.36
  -2   2 -13    2.67    2.06
  -2  -2 -13   -3.61    3.13
   2  -2  13    4.22    3.69
  -2  -2 -13   -0.02    2.94
   2   2  13    1.12    2.28
  -2  -2 -14  761.10   33.81
   2   2  14  754.67   26.74
  -2   2 -14  750.75   27.03
   2  -2  14  729.66   28.62
  -2  -2 -14  726.45   27.70
  -2   2 -15   12.45    4.01
   2   2  15   11.18    4.51
   2  -2  15   10.00    4.21
  -2  -2 -15   18.03    6.51
  -2  -2 -15   17.60    5.25
   2   2  16  109.83   11.04
   2  -2  16  100.16   11.57
  -2   2 -16  113.83   10.95
  -2  -2 -16  111.25   12.18
  -2   2 -17    8.82    4.24
   2   2  17    8.14    3.97
  -2  -2 -17    9.56    4.94
   2  -2  17    5.22    3.93
  -2  -2 -17   15.41    6.17
   2   2  18  340.55   20.89
  -2  -2 -18  313.01   20.97
   2  -2  18  284.05   20.73
  -2  -2 -18  292.82   24.77
  -2   2 -18  299.83   18.83
  -2   2 -19   68.32    9.60
   2  -2  19   54.17    9.25
  -2  -2 -19   42.87    9.85
   2   2  19   51.70    8.97
  -2  -2 -19   47.63    9.00
  -2   2 -20   62.30    9.31
  -2  -2 -20   73.30   11.39
   2   2  20   59.84   10.27
   2  -2  20   77.96   12.79
   2  -2  21   -7.49    5.83
  -2  -2 -21    6.43    6.12
   2   2  21   10.04    5.64
  -2   2 -21   -0.49    5.65
   2   2  22   43.13    9.20
  -2   2 -22   41.32    8.36
  -2  -2 -22   36.90    8.92
   2  -2  22   27.15    8.37
   2   2  23   -9.26    6.26
   2  -2  23    9.49    6.94
  -2  -2 -23   -2.13    4.28
   2   2  24   87.17   13.33
   2   3 -25   92.98   15.03
   2   3 -24  145.22   17.67
  -2   3  24  153.75   17.94
  -2  -3  24  151.48   18.51
  -2   3  23    0.23    5.61
   2   3 -23   10.39    6.44
  -2  -3  23   13.35    7.15
   2  -3 -23   22.31    7.32
   2   3 -22   -4.71    4.40
  -2   3  22   -1.05    4.41
  -2  -3  22   -8.42    5.68
   2  -3 -22    0.90    5.53
   2  -3 -21   16.90    7.32
  -2   3  21    1.86    4.21
   2   3 -21    3.73    4.91
  -2  -3  21   14.91    6.25
   2   3 -20  524.75   32.50
  -2   3  20  543.37   29.48
   2  -3 -20  487.67   28.77
  -2  -3  20  510.13   28.72
  -2   3  19   43.67    8.42
   2   3 -19   63.04   12.09
  -2  -3  19   61.31   10.00
   2  -3 -19   53.04   10.24
   2   3 -18  101.56   13.91
  -2   3  18   99.51   12.20
  -2  -3  18   94.42   12.01
   2  -3 -18  109.17   13.00
  -2  -3  17    7.25    3.51
   2  -3 -17    5.93    4.27
   2   3 -17   -2.21    3.96
  -2   3  17    3.91    3.76
  -2   3  16  499.38   25.19
  -2  -3  16  470.32   24.60
   2  -3 -16  475.68   25.09
  -2  -3  16  489.06   24.44
  -2   3  15   -0.01    2.63
  -2  -3  15    0.34    2.60
   2  -3 -15    0.02    3.02
  -2  -3  15    5.75    3.37
  -2  -3  14  368.10   20.02
  -2   3  14  378.81   20.94
  -2  -3  14  339.27   18.80
   2  -3 -14  358.39   20.35
  -2   3  13   18.05    4.89
  -2  -3  13   12.43    4.20
  -2  -3  13   12.51    4.53
   2  -3 -13   16.87    5.18
  -2  -3  12  451.69   19.54
  -2  -3  12  489.30   21.74
  -2   3  12  497.17   22.73
   2  -3 -12  476.41   21.91
  -2  -3  11    9.42    3.19
   2  -3 -11    7.78    2.93
  -2   3  11    8.39    3.88
  -2  -3  11    6.52    3.66
   2  -3 -10 1144.91   31.00
  -2   3  10 1139.18   33.05
  -2  -3  10 1234.71   29.20
  -2   3   9    4.19    3.68
  -2  -3   9   -0.13    2.02
   2  -3  -9   -3.01    2.38
  -2  -3   9   -2.78    1.45
  -2  -3   8  169.55   11.15
  -2   3   8  170.30   12.68
   2  -3  -8  170.17   11.19
  -2  -3   8  135.96    8.93
   2  -3  -7  170.88   10.60
  -2   3   7  141.47   11.33
  -2  -3   7  159.28    9.10
  -2  -3   7  146.12   10.04
  -2  -3   6 1878.18   28.44
  -2  -3   6 1901.56   34.75
  -2   3   6 1879.44   41.31
   2  -3  -6 1967.07   34.37
  -2  -3   5  684.03   20.21
   2  -3  -5  696.24   19.55
  -2   3   5  676.25   25.18
  -2  -3   5  691.66   16.11
  -2   3   4   32.64    2.65
  -2  -3   4   40.97    3.76
  -2   3   4   28.47    1.55
   2   3  -4   26.93    2.94
  -2   3   4   22.14    4.67
   2  -3  -4   34.99    4.34
  -2  -3   4   30.44    4.09
   2   3  -3  406.86   10.00
  -2  -3   3  410.77   15.78
  -2  -3   3  441.23   15.10
  -2  -3   3  442.10   10.89
  -2   3   3  444.40   21.36
   2  -3  -3  457.59   14.59
  -2   3   3  441.60    8.27
  -2  -3   2 1996.49   34.14
  -2   3   2 2215.83   49.20
  -2   3   2 2062.47   21.52
   2   3  -2 2077.40   20.88
   2  -3  -2 2034.09   29.95
  -2  -3   2 2117.87   31.35
  -2  -3   2 2123.05   21.92
  -2   3   1    9.34    4.22
  -2  -3   1   11.05    2.14
   2   3  -1   13.58    2.59
  -2  -3   1   11.68    2.33
   2  -3  -1    8.89    1.91
   2   3  -1   12.14    1.49
  -2   3   1   11.95    1.93
   2   3   0  578.59    9.74
   2   3   0  565.86   13.36
  -2   3   0  520.52   25.18
  -2  -3   0  580.17   15.49
  -2  -3   0  561.87   18.47
   2  -3   0  545.76   14.49
   2   3   1   28.85    2.35
   2  -3   1   24.29    3.17
   2  -3   1   21.82    3.53
  -2  -3  -1   19.08    3.68
  -2  -3  -1   26.35    3.35
   2   3   1   26.40    2.66
   2   3   2  767.53   13.17
  -2  -3  -2  722.28   21.34
  -2  -3  -2  725.66   16.46
   2  -3   2  766.25   20.80
  -2  -3  -3   69.63    4.97
  -2  -3  -3   68.26    6.77
   2  -3   3   57.64    5.99
  -2  -3  -3   70.16    6.54
   2   3   3   64.38    4.39
   2   3   4  697.31   15.20
   2  -3   4  751.00   21.45
  -2  -3  -4  714.85   22.04
  -2  -3  -4  820.08   16.96
  -2  -3  -4  770.55   22.87
   2   3   5   50.88    4.41
   2  -3   5   53.75    5.72
  -2  -3  -5   51.08    4.43
  -2  -3  -5   61.33    6.72
  -2  -3  -6  590.24   21.32
   2   3   6  586.30   15.92
   2  -3   6  673.96   21.78
  -2  -3  -6  648.92   15.77
  -2  -3  -7   27.86    4.73
   2  -3   7   23.91    4.60
   2   3   7   23.94    3.82
  -2  -3  -7   25.71    3.49
   2   3   8 1300.53   26.64
   2  -3   8 1270.57   32.45
  -2  -3  -8 1370.48   33.83
  -2  -3  -8 1271.68   24.38
   2  -3   9   30.57    5.49
  -2  -3  -9   37.09    4.46
   2   3   9   21.40    3.73
  -2  -3  -9   27.42    5.45
  -2  -3 -10    7.43    3.72
  -2  -3 -10    2.54    2.22
   2   3  10    0.07    1.70
   2  -3  10    2.31    2.43
   2  -3  11   55.56    7.59
  -2   3 -11   45.14    7.19
   2   3  11   46.12    6.11
  -2  -3 -11   64.10    8.50
  -2  -3 -11   39.94    5.31
  -2   3 -12  658.82   26.20
   2  -3  12  663.71   26.71
  -2  -3 -12  663.63   26.76
   2   3  12  651.43   23.04
  -2  -3 -12  608.86   20.92
  -2  -3 -13   41.00    7.30
   2  -3  13   53.32    7.91
  -2  -3 -13   34.45    5.45
  -2   3 -13   59.61    8.03
   2   3  13   52.42    6.99
   2   3  14    6.70    2.70
  -2  -3 -14    9.15    4.79
   2  -3  14    8.11    4.52
  -2  -3 -14    6.45    3.01
  -2   3 -14    5.46    2.34
   2  -3  15   14.47    5.45
  -2  -3 -15    3.84    3.36
   2   3  15   10.10    3.52
  -2   3 -15   12.02    4.21
   2  -3  16  569.48   28.77
  -2   3 -16  554.39   25.56
  -2  -3 -16  559.60   27.74
  -2  -3 -17   14.18    6.28
   2  -3  17    7.85    4.59
   2   3  17   13.41    3.99
  -2   3 -17   12.07    4.11
   2  -3  18  239.99   19.97
  -2  -3 -18  250.57   19.94
  -2   3 -18  263.12   18.09
   2   3  18  268.38   18.73
   2  -3  19   -3.59    3.94
   2   3  19   -7.14    4.85
  -2  -3 -19   -8.14    5.65
   2   3  20   47.08    9.05
   2  -3  20   22.85    7.62
  -2  -3 -20   49.58   10.14
  -2  -3 -21    6.14    5.91
   2   3  21   -2.24    4.07
   2  -3  22   71.54   12.79
   2   3  22   60.15   11.14
  -2  -3 -22   72.66   12.42
   2   3  23   -2.78    4.48
   2   4 -23    0.64    5.16
  -2  -4  23   -7.77    6.44
  -2   4  23    5.85    4.35
  -2  -4  22   53.69   10.59
   2   4 -22   64.57   13.37
   2  -4 -22   65.51   12.22
  -2   4  22   53.27   10.98
   2  -4 -21   37.91    8.89
   2   4 -21   30.80   10.09
  -2  -4  21   31.30    8.24
  -2   4  21   29.80    7.87
   2   4 -20   11.94    6.98
  -2  -4  20   13.53    6.23
  -2   4  20   11.65    6.10
   2  -4 -20   10.87    6.98
   2  -4 -19    3.31    3.95
   2   4 -19   -0.25    5.07
  -2   4  19   -0.40    3.28
  -2  -4  19   -1.90    3.46
  -2   4  18  291.63   21.19
   2  -4 -18  315.67   23.11
   2   4 -18  281.14   25.64
  -2  -4  18  330.08   22.56
  -2  -4  17    1.21    3.70
   2  -4 -17    0.18    4.10
  -2  -4  16  350.46   21.58
   2  -4 -16  324.96   21.89
  -2   4  16  335.11   21.31
  -2  -4  16  352.40   22.73
   2  -4 -15    7.96    5.33
  -2  -4  15   -5.83    4.51
  -2  -4  15    4.05    3.36
  -2   4  15    2.76    2.64
  -2   4  14  355.73   21.38
   2  -4 -14  359.33   21.58
  -2  -4  14  385.85   22.50
  -2  -4  14  372.91   20.54
  -2  -4  13   -2.47    3.47
   2  -4 -13   -7.45    4.78
  -2   4  13    1.30    2.75
  -2  -4  13   -5.26    4.01
  -2  -4  12  866.41   31.44
   2  -4 -12  812.31   30.57
  -2  -4  12  863.46   28.59
  -2   4  12  856.95   31.15
  -2  -4  11  109.40   10.17
  -2  -4  11  132.92   12.19
   2  -4 -11  112.90   11.04
  -2   4  11  115.26   11.46
   2  -4 -10  307.93   17.76
  -2   4  10  314.96   18.84
  -2  -4  10  305.19   15.52
  -2  -4  10  313.89   17.70
  -2  -4   9   51.28    6.30
  -2  -4   9   87.96    9.29
  -2   4   9   80.17    9.61
   2  -4  -9   75.03    8.52
  -2  -4   8  683.14   20.98
  -2  -4   8  642.79   23.82
  -2   4   8  708.34   27.58
   2  -4  -8  630.47   23.73
  -2  -4   7   34.18    5.68
   2  -4  -7   30.78    5.47
  -2   4   7   27.17    5.34
  -2  -4   7   21.92    3.37
  -2  -4   6    3.30    2.04
   2  -4  -6   -0.93    2.18
  -2  -4   6    7.42    3.49
  -2   4   6   -3.32    3.20
  -2  -4   5    1.28    1.91
   2  -4  -5    5.05    2.66
  -2   4   5    5.10    3.11
  -2  -4   5    3.62    1.49
  -2  -4   4 1194.89   22.39
  -2   4   4 1229.47   37.77
  -2   4   4 1146.23   14.06
   2  -4  -4 1256.39   29.33
  -2  -4   4 1228.96   29.09
  -2   4   3   -0.47    0.84
  -2   4   3    2.43    2.57
   2  -4  -3   -0.36    1.82
  -2  -4   3    1.69    1.79
  -2  -4   3   -0.87    2.16
  -2  -4   2  187.26   12.26
  -2   4   2  185.65    7.64
   2   4  -2  209.64    7.79
  -2   4   2  204.57   16.26
   2  -4  -2  204.26   11.43
   2   4  -2  184.73   11.60
  -2  -4   2  201.96   11.13
  -2  -4   1   22.44    4.42
  -2  -4   1   23.26    3.72
   2   4  -1   30.46    4.49
  -2   4   1   36.52    7.91
   2   4  -1   32.10    2.87
   2  -4  -1   22.49    3.91
  -2  -4   0  831.51   20.89
   2  -4   0  793.79   21.16
   2   4   0  811.39   19.66
  -2   4   0  807.88   34.33
  -2  -4   0  763.59   24.69
   2   4   0  820.64   14.32
   2   4   1    9.41    1.73
   2  -4   1    8.63    2.58
  -2  -4  -1    7.81    2.46
  -2  -4  -1    6.83    3.15
  -2   4  -1    8.06    3.60
   2   4   1    9.23    2.21
  -2  -4  -2  670.01   17.71
   2   4   2  634.85   15.45
   2   4   2  669.75   14.05
  -2  -4  -3   59.69    5.39
  -2  -4  -3   77.82    8.08
   2  -4   3   73.61    7.40
   2   4   3   65.96    4.97
   2   4   3   71.58    4.92
   2  -4   4  674.11   22.87
   2   4   4  698.88   16.69
  -2  -4  -4  715.56   17.35
  -2  -4  -4  701.85   24.59
  -2  -4  -5    0.31    2.24
  -2  -4  -5    1.27    1.19
   2  -4   5    0.64    1.83
   2   4   5    1.80    1.78
   2   4   6 1757.01   29.43
  -2  -4  -6 1686.13   40.38
  -2  -4  -6 1731.63   26.07
   2  -4   6 1811.48   39.27
  -2  -4  -7   15.67    4.40
   2  -4   7   20.49    4.68
   2   4   7   25.31    3.67
  -2  -4  -7   22.56    3.08
  -2  -4  -8   11.17    3.94
  -2  -4  -8   14.01    2.69
   2  -4   8   13.39    4.82
   2   4   8    8.86    2.24
  -2  -4  -9    1.83    3.68
  -2  -4  -9    1.77    1.19
   2  -4   9    1.87    2.70
   2   4   9    1.14    1.67
  -2  -4 -10  756.88   29.79
   2  -4  10  787.79   28.95
   2   4  10  845.95   24.02
   2  -4  11    6.29    3.63
   2   4  11   11.56    3.53
  -2  -4 -11    7.81    3.99
   2  -4  12   32.25    6.60
   2   4  12   26.48    5.12
  -2  -4 -12   29.34    6.36
   2  -4  13   13.29    5.74
  -2   4 -13    0.84    2.88
  -2  -4 -13    6.25    3.88
   2   4  13    8.02    3.44
   2   4  14  542.60   23.10
  -2   4 -14  541.66   26.03
   2  -4  14  524.70   26.95
  -2  -4 -14  553.95   28.84
  -2  -4 -15   16.55    5.27
   2   4  15   27.99    6.10
   2  -4  16   86.61   12.33
  -2  -4 -16   76.84   11.49
   2   4  16  102.43   10.93
   2  -4  17    9.99    5.09
  -2  -4 -17   19.31    7.01
   2   4  17   10.15    4.75
  -2  -4 -18  149.18   16.68
   2  -4  18  179.73   18.68
   2   4  18  140.57   13.45
  -2  -4 -19   38.65    9.62
   2   4  19   56.17    9.08
   2  -4  19   42.13    9.68
  -2  -4 -20  189.05   19.77
   2  -4  20  177.45   19.05
   2  -4  21   12.76    6.83
  -2  -5  21    6.33    5.89
  -2   5  21    2.74    4.13
  -2   5  20  100.07   13.59
   2  -5 -20  110.87   15.68
  -2  -5  20   85.50   13.55
  -2   5  19    4.86    5.58
   2   5 -19    1.29    5.18
   2  -5 -19   15.69    7.34
  -2  -5  19    0.39    3.68
   2  -5 -18  123.61   15.64
  -2  -5  18   96.21   12.62
  -2   5  18   96.94   12.36
  -2  -5  17   11.15    4.70
  -2   5  17    8.44    5.00
   2  -5 -17    6.03    5.35
  -2  -5  16  218.03   18.00
  -2   5  16  256.43   19.62
   2  -5 -16  207.67   19.23
   2  -5 -15    9.76    6.25
  -2  -5  15    3.09    3.87
  -2   5  15   -0.51    2.98
   2  -5 -14   87.58   11.96
  -2  -5  14  103.97   12.85
  -2   5  14  103.62   12.31
  -2  -5  14  104.36   11.82
  -2  -5  13   79.84    9.85
  -2  -5  13   87.61   11.10
   2  -5 -13   74.96   10.79
  -2   5  13   94.21   11.43
  -2   5  12   54.15    8.57
  -2  -5  12   51.11    7.55
  -2  -5  12   52.32    8.96
   2  -5 -12   48.26    8.82
  -2  -5  11   26.26    5.27
  -2   5  11   32.73    6.51
  -2  -5  11   40.53    7.95
   2  -5 -11   25.14    6.41
  -2  -5  10  585.20   26.47
   2  -5 -10  536.55   25.99
  -2   5  10  581.64   26.71
  -2  -5  10  603.11   23.51
  -2  -5   9   -0.83    2.05
  -2  -5   9    3.31    3.20
   2  -5  -9    3.09    3.58
  -2   5   9    1.35    2.96
  -2  -5   8   57.54    7.81
  -2   5   8   49.72    7.95
   2  -5  -8   53.69    7.99
  -2  -5   8   62.14    6.80
  -2  -5   7    6.85    4.09
  -2  -5   7    8.00    2.74
   2  -5  -7    9.85    4.03
  -2   5   7    3.31    3.27
  -2  -5   6  778.90   27.01
  -2   5   6  737.27   30.52
  -2  -5   6  777.24   21.90
   2  -5  -6  749.74   27.37
  -2  -5   5   -1.53    1.48
  -2  -5   5   -3.79    3.07
   2  -5  -5    1.89    2.40
  -2   5   5    0.48    2.48
  -2  -5   4   27.06    5.32
   2   5  -4   28.97    6.29
   2  -5  -4   39.03    6.18
  -2   5   4   32.71    7.25
  -2   5   3   54.21    9.28
   2   5  -3   59.12    8.03
   2  -5  -3   67.48    7.55
  -2  -5   3   62.89    7.28
   2   5  -2  715.88   24.00
  -2  -5   2  708.61   26.48
  -2  -5   2  725.34   23.24
   2  -5  -2  716.13   24.63
  -2   5   2  723.72   33.41
  -2  -5   1  124.68    9.25
  -2  -5   1  114.06   10.80
  -2   5   1  121.74   14.57
   2  -5  -1  123.38   10.13
   2   5  -1  122.69    9.35
  -2  -5   0   58.06    6.25
   2   5   0   49.19    5.59
  -2   5   0   44.01    9.01
   2  -5   0   62.19    7.17
  -2  -5   0   47.23    7.07
  -2   5  -1   70.64   12.01
   2   5   1   92.10    6.81
  -2  -5  -1   74.83    6.83
  -2  -5  -1   83.10    9.60
   2  -5   1   81.68    7.73
  -2  -5  -2   18.10    3.81
  -2   5  -2   19.84    7.48
  -2  -5  -2   22.45    5.38
  -2  -5  -3  146.84   12.67
  -2  -5  -3  139.66    8.70
  -2  -5  -4  750.21   19.28
  -2  -5  -4  770.00   29.61
   2  -5   4  743.18   25.94
   2  -5   5    4.50    2.05
  -2  -5  -5    2.42    1.67
  -2  -5  -5    2.40    2.88
  -2  -5  -6  224.57   16.56
   2  -5   6  256.03   16.24
  -2  -5  -7   15.45    5.45
   2  -5   7   14.66    3.83
  -2  -5  -8  151.15   14.62
   2  -5   8  168.11   13.67
   2  -5   9   39.28    7.20
  -2  -5  -9   59.04    9.63
  -2  -5 -10    1.30    3.01
   2  -5  10    3.53    3.29
  -2  -5 -11    7.91    5.12
   2  -5  11    3.78    3.53
  -2  -5 -12  429.55   26.08
   2  -5  12  448.98   24.73
  -2  -5 -13   11.82    5.54
   2  -5  13   13.90    5.40
  -2  -5 -14   16.94    5.52
   2  -5  14   23.78    7.24
   2  -5  15   -1.67    4.80
  -2  -5 -15    1.96    3.88
   2  -5  16  170.98   17.68
  -2  -5 -16  161.65   17.38
  -2  -5 -17    6.76    4.90
   2  -5  17    3.63    5.29
   2  -5  18  132.62   16.84
  -2  -5 -18  154.18   18.18
   2  -5  19   26.03    8.18
   2  -6 -17   27.93    9.04
   2  -6 -16   62.98   11.97
   2  -6 -15   10.50    5.84
   2  -6 -14  213.05   20.08
   2  -6 -13   19.01    7.06
  -2  -6  12  222.94   18.96
   2  -6 -12  206.50   18.72
   2  -6 -11   -3.64    4.17
  -2  -6  11    4.33    4.86
  -2  -6  10   84.02   11.20
  -2   6  10   94.67   11.59
   2  -6 -10  108.47   13.11
  -2   6   9    2.89    3.13
   2  -6  -9   -1.09    4.37
  -2  -6   9    0.54    3.23
  -2  -6   8  450.01   24.09
   2  -6  -8  417.48   23.88
  -2   6   8  422.23   23.79
  -2   6   7    2.80    3.31
   2  -6  -7    2.59    4.12
  -2  -6   7   -1.22    3.00
  -2   6   6    6.18    3.69
   2  -6  -6    2.66    3.55
  -2  -6   6    7.38    3.73
  -2  -6   5   18.79    5.14
  -2   6   5   17.65    5.75
   2  -6  -5   19.37    5.32
  -2  -6   4  631.73   25.10
  -2   6   4  572.83   30.00
   2  -6  -4  639.14   27.12
   2  -6  -3   13.20    5.06
  -2  -6   3   15.37    3.92
  -2   6   3   12.24    5.31
  -2  -6   2    0.21    2.13
  -2   6   2    3.47    3.86
   2  -6  -2    8.75    3.85
   2  -6  -1   51.68    7.31
  -2  -6   1   41.11    6.16
  -2  -6   1   47.27    8.00
  -2   6   1   42.24    9.58
   2  -6   0  666.72   25.52
  -2   6   0  596.80   33.71
  -2  -6   0  569.52   27.55
  -2  -6   0  671.04   22.61
  -2  -6  -1   -3.38    3.85
  -2   6  -1    1.61    4.53
  -2   6  -2  127.43   17.58
  -2  -6  -2  120.91   12.59
  -2   6  -3   -6.30    6.13
  -2  -6  -3    1.20    3.35
  -2  -6  -4  159.94   15.38
  -2   6  -4  174.96   21.21
  -2  -6  -5    0.05    3.77
  -2   6  -5    5.44    6.15
   2  -6   6  208.84   15.71
  -2  -6  -6  198.88   17.58
   2  -6   7   -3.69    3.68
  -2  -6  -7    7.17    4.91
   2  -6   8    9.99    4.42
  -2  -6  -8   18.63    6.85
  -2  -6  -9    4.25    4.75
   2  -6   9    5.33    4.16
  -2  -6 -10  288.01   22.44
   2  -6  10  290.23   20.41
   2  -6  11    5.25    4.18
  -2  -6 -11   15.22    6.43
  -2  -6 -12  132.07   16.60
   2  -6  12  143.54   15.30
   2  -6  13  -12.13    6.86
  -2  -6 -13    1.49    5.78
   2  -6  14  301.12   23.37
  -2  -6 -14  347.27   26.70
   2  -6  15   21.71    7.51
  -2  -6 -15   30.68    9.09
   2  -6  16   16.94    7.22
   2  -6  17    8.32    4.48
   2  -7 -14   43.45   10.60
   2  -7 -13   11.89    5.32
   2  -7 -12   41.20    9.79
   2  -7 -11   -6.72    5.66
   2  -7 -10  172.08   17.87
   2  -7  -9   -2.24    4.13
  -2  -7   8   18.71    6.34
   2  -7  -8   12.18    6.17
   2  -7  -7    9.57    4.53
  -2  -7   7   18.80    5.90
   2  -7  -6  202.57   17.98
  -2  -7   6  206.12   16.90
   2  -7  -5   16.84    6.48
   2  -7  -4   -1.16    3.58
   2  -7  -3   -3.96    4.93
  -2  -7   0    7.85    5.31
  -2  -7  -1  121.62   14.68
  -2  -7  -2   35.80    8.08
  -2  -7  -3   48.89    8.84
  -2  -7  -4  185.81   18.05
  -2  -7  -5    2.07    3.73
  -2  -7  -6   57.94   10.87
  -2  -7  -7   41.15   10.07
  -2  -7  -8   26.88    8.34
  -2  -7  -9   29.04    9.48
  -2  -7 -10    5.00    6.47
  -2  -7 -11    8.98    7.78
  -2  -8  -2   71.70   12.06
  -2  -8  -3    7.85    5.61
  -2  -8  -4   28.38    8.66
  -2  -8  -5   37.04    9.46
   3   0 -25    1.21    4.72
  -3   0  25   -5.73    4.78
  -3   0  24  163.31   17.64
   3   0 -24  140.85   16.52
  -3   0  23   -2.81    5.08
   3   0 -23   10.51    6.94
  -3   0  22   68.75   10.91
   3   0 -22   91.87   12.68
   3   0 -21   -3.50    4.22
  -3   0  21   -3.01    3.84
   3   0 -20  625.15   31.61
  -3   0  20  677.49   31.77
   3   0 -19   -6.70    5.47
  -3   0  19    2.44    3.86
  -3   0  18  246.14   17.83
   3   0 -18  211.43   17.86
  -3   0  17    2.59    3.14
   3   0 -17    5.62    4.56
   3   0 -16  225.97   17.05
  -3   0  16  248.40   16.79
  -3   0  15    4.60    3.02
   3   0 -15    6.19    4.34
  -3   0  15   -3.49    2.77
   3   0 -14  666.11   28.69
  -3   0  14  602.93   20.35
  -3   0  14  629.53   24.69
   3   0 -13    2.91    3.28
  -3   0  13    2.04    2.66
  -3   0  13    0.68    1.58
   3   0 -12  977.66   32.97
  -3   0  12 1010.52   23.78
  -3   0  12  992.53   28.26
   3   0 -11    3.22    3.45
  -3   0  11    0.21    1.99
  -3   0  11   -0.75    1.24
   3   0 -10 2052.89   44.61
  -3   0  10 2073.75   31.39
   3   0  -9    1.48    1.80
  -3   0   9    0.68    1.51
  -3   0   9    1.43    1.34
  -3   0   8 1504.55   23.85
   3   0  -8 1560.41   36.41
  -3   0   7   -0.81    0.91
  -3   0   7    0.80    1.14
  -3   0   6 4879.67   38.13
  -3   0   6 4836.77   48.56
   3   0  -6 4740.83   36.56
   3   0  -5   -0.25    0.65
  -3   0   5    0.58    0.80
  -3   0   5    0.32    1.02
   3   0  -5   -1.03    1.18
   3   0  -4   82.92    6.40
  -3   0   4   88.81    6.16
   3   0  -4   78.97    4.46
  -3   0   4   71.29    4.15
  -3   0   3    0.75    0.72
  -3   0   3    0.38    0.86
   3   0  -3   -0.16    1.06
   3   0  -3    0.11    0.77
  -3   0   2 2414.17   32.61
   3   0  -2 2428.84   25.80
  -3   0   1    0.73    1.00
  -3   0   1    1.00    0.75
  -3   0   1    0.37    0.68
   3   0  -1   -1.72    1.17
   3   0  -1    0.07    0.64
  -3   0   0 4242.49   39.85
   3   0   0 4148.59   45.42
  -3   0   0 4607.66   27.38
  -3   0   0 4497.26   31.32
   3   0   0 4173.95   25.97
   3   0   0 4319.18   30.51
   3   0   1   -1.35    1.07
   3   0   1   -0.06    0.46
  -3   0  -1   -0.02    0.53
  -3   0  -1   -0.12    0.46
   3   0   1    0.71    1.62
   3   0   2   11.11    1.49
  -3   0  -2   14.71    3.28
  -3   0  -2   19.66    1.87
   3   0   2   12.33    1.84
  -3   0  -2   10.60    1.72
   3   0   2    5.87    2.08
   3   0   3   -0.01    0.53
  -3   0  -3   -0.22    0.69
  -3   0  -3    0.86    0.74
   3   0   3    1.41    0.83
  -3   0  -3   -1.05    1.53
   3   0   4  963.70   16.03
  -3   0  -4  937.21   15.18
   3   0   4  949.41   17.92
  -3   0  -5   -1.05    1.20
   3   0   5   -0.28    1.07
  -3   0  -5   -0.06    1.97
   3   0   5   -0.47    1.13
   3   0   6    4.61    1.61
  -3   0  -6    6.58    1.68
   3   0   7   -0.06    1.58
  -3   0  -7    0.33    1.07
  -3   0  -7    2.55    2.88
  -3   0  -8 2431.97   34.38
  -3   0  -8 2343.99   61.97
  -3   0  -9    1.25    1.80
  -3   0  -9   -1.50    3.30
   3   0   9    0.97    1.77
  -3   0 -10  176.42   18.40
   3   0  10  153.71   10.44
  -3   0 -11   -0.72    2.29
   3   0  11    3.46    2.66
  -3   0 -11    1.06    4.71
   3   0  12  426.89   18.84
  -3   0 -12  469.45   18.96
  -3   0 -12  390.78   30.48
  -3   0 -13    0.19    2.10
   3   0  13    0.04    2.82
  -3   0 -13    5.31    5.04
   3   0  14 1403.98   37.17
  -3   0 -14 1375.21   34.73
   3   0  15    3.41    2.75
  -3   0 -15    1.97    3.65
  -3   0 -15    2.60    6.32
  -3   0 -16  323.43   31.81
   3   0  16  334.87   19.90
  -3   0 -16  361.37   19.26
   3   0  17   -2.59    3.55
  -3   0 -17   -4.22    6.34
  -3   0 -17   -4.74    3.45
  -3   0 -18  569.81   26.09
   3   0  18  597.58   28.39
   3   0  19   -7.00    5.26
  -3   0 -19    5.56    7.48
  -3   0 -19   -7.92    4.75
  -3   0 -20   21.25    5.61
  -3   0 -20   12.57    9.12
   3   0  20   17.67    5.89
  -3   0 -21    1.05    4.24
   3   0  21   -3.10    3.57
  -3   0 -21   -1.78    8.07
   3   0  22  274.67   22.29
  -3   0 -22  267.91   33.74
  -3   0 -22  256.28   19.96
  -3   0 -23  -12.30    6.78
   3   0  23    2.45    3.86
  -3   0 -23  -19.95   11.16
  -3   0 -24   27.15    7.24
  -3   0 -24   16.64    8.10
  -3   0 -25   -8.72    8.44
   3   1 -25   37.71   10.19
   3  -1 -25   30.60    9.51
  -3  -1  25   37.78    9.85
  -3   1  25   25.15    7.71
  -3  -1  24   12.44    6.57
   3   1 -24   -7.53    6.18
   3  -1 -24    7.43    6.79
  -3   1  24    4.46    4.46
   3  -1 -23    2.49    4.33
   3   1 -23   10.77    7.72
  -3   1  23    4.62    4.70
  -3  -1  23   -2.09    5.00
  -3   1  22  523.36   30.04
   3  -1 -22  511.39   29.53
  -3  -1  22  512.32   29.48
   3   1 -22  518.69   31.43
  -3  -1  21    2.60    3.57
   3   1 -21   -5.81    6.04
  -3   1  21    8.97    5.77
   3  -1 -21    1.82    4.34
  -3   1  20  122.79   13.83
  -3  -1  20  148.33   14.83
   3  -1 -20  145.59   15.14
   3   1 -20  134.43   15.60
   3   1 -19   34.74    8.60
   3  -1 -19   26.49    7.11
  -3  -1  19   39.47    8.02
  -3   1  19   47.24    8.63
  -3  -1  18  559.69   26.62
   3  -1 -18  581.16   27.93
   3   1 -18  563.00   30.63
  -3   1  18  615.52   28.26
  -3  -1  17    4.82    3.20
  -3   1  17    6.20    4.21
  -3  -1  17    5.01    3.78
   3  -1 -17    6.76    4.14
   3   1 -17   11.63    5.59
   3   1 -16  837.14   35.95
  -3  -1  16  863.67   28.51
  -3  -1  16  803.40   29.65
  -3   1  16  853.72   31.72
   3  -1 -16  821.11   31.35
   3   1 -15  269.25   20.22
  -3  -1  15  276.76   16.85
  -3   1  15  297.21   17.89
  -3  -1  15  255.06   14.82
   3  -1 -15  325.66   19.10
   3  -1 -14  230.45   15.88
  -3  -1  14  229.03   13.66
  -3  -1  14  240.99   14.90
   3   1 -14  202.70   17.24
  -3   1  14  244.25   15.60
  -3  -1  13   24.76    4.73
  -3  -1  13   19.52    4.28
   3   1 -13   19.87    5.99
   3  -1 -13   32.83    5.96
  -3   1  13   23.43    4.79
  -3   1  12 2086.54   30.89
  -3  -1  12 2088.03   40.15
  -3  -1  12 2051.85   37.76
  -3   1  12 2073.91   43.19
   3  -1 -11    3.84    3.07
  -3  -1  11    3.82    2.23
  -3   1  11    1.35    0.90
  -3  -1  11    3.16    1.88
  -3   1  11    5.95    3.63
  -3  -1  10  102.92    8.28
  -3   1  10  116.90    9.78
   3  -1 -10  115.30    9.73
  -3   1  10  113.85    6.13
  -3  -1  10  107.53    7.92
  -3   1   9   25.03    2.62
  -3  -1   9   25.82    3.84
  -3  -1   9   20.70    3.37
   3  -1  -9   29.92    4.68
   3  -1  -9   16.14    2.22
  -3   1   9   26.67    4.88
  -3  -1   8 1979.88   31.61
   3  -1  -8 1904.77   21.50
  -3   1   8 2082.21   22.89
  -3  -1   8 1924.14   31.34
  -3   1   8 2119.20   39.06
   3  -1  -8 2106.03   36.93
  -3  -1   7   32.98    3.88
  -3  -1   7   22.99    3.14
  -3   1   7   19.30    4.02
   3  -1  -7   22.19    2.23
   3  -1  -7   23.96    3.94
  -3   1   7   25.93    2.34
  -3   1   6   42.75    2.89
  -3  -1   6   48.38    4.53
   3  -1  -6   51.33    5.14
  -3   1   6   51.18    5.88
   3  -1  -6   46.22    2.98
  -3  -1   6   51.62    4.44
  -3  -1   5   22.54    2.95
  -3  -1   5   21.81    2.74
  -3   1   5   19.15    1.82
  -3   1   5   16.17    3.43
   3  -1  -5   20.35    2.07
   3  -1  -5   14.93    2.62
   3   1  -5   18.01    2.63
  -3  -1   4 3688.57   31.04
  -3   1   4 3605.93   24.26
   3  -1  -4 3520.67   27.95
  -3   1   4 3395.46   47.80
   3   1  -4 3339.15   32.47
   3  -1  -4 3480.57   35.48
  -3  -1   4 3366.05   34.49
   3   1  -3  604.24   12.56
   3  -1  -3  680.26   13.74
   3  -1  -3  591.17   13.76
  -3   1   3  631.55   10.95
   3   1  -3  723.62   15.98
  -3   1   3  673.27   21.64
  -3  -1   3  754.97   15.50
  -3  -1   3  656.12   11.58
   3   1  -2  141.14    5.83
  -3   1   2  125.02    5.90
   3   1  -2  139.95    6.55
   3  -1  -2  117.31    7.38
  -3   1   2  130.06    6.58
  -3  -1   2  139.86    4.78
  -3  -1   2  141.72    6.62
  -3   1   2  131.48    9.63
   3  -1  -2  123.05    4.98
   3   1  -2  143.15    6.92
   3   1  -1  564.46   13.80
  -3   1   1  565.20   20.47
   3  -1  -1  572.91   19.09
   3  -1  -1  614.14    8.28
  -3  -1   1  579.05    9.70
   3   1  -1  580.44   13.62
  -3  -1   1  564.66   13.14
  -3   1   1  563.88   15.48
  -3   1   1  585.77   14.06
   3   1   0 1671.24   24.72
   3  -1   0 1504.44   22.51
  -3   1   0 1623.53   30.86
  -3  -1   0 1656.58   22.61
   3   1   0 1690.45   22.92
  -3  -1   0 1808.28   24.03
  -3   1   0 1616.90   23.01
  -3   1  -1  321.56   15.98
  -3  -1  -1  280.25    9.47
   3   1   1  280.37    9.39
  -3  -1  -1  316.82   10.62
   3   1   1  301.58   11.80
   3  -1   1  312.78   10.44
   3   1   1  297.17    6.18
  -3  -1  -2 4745.42   45.24
  -3  -1  -2 4625.32   28.74
  -3  -1  -2 4799.04   40.07
   3  -1   2 4645.87   41.43
  -3   1  -2 4514.72   65.56
   3   1   3   47.82    3.23
  -3  -1  -3   41.76    3.95
   3  -1   3   45.09    4.26
  -3  -1  -3   44.27    3.26
  -3  -1  -3   43.21    4.85
  -3   1  -3   51.57    2.28
  -3  -1  -4 1312.58   29.52
  -3  -1  -4 1233.49   21.88
  -3  -1  -4 1343.91   20.15
   3  -1   4 1223.07   23.06
  -3   1  -4 1244.65   14.27
   3   1   5  283.92    9.81
  -3  -1  -5  256.09   14.14
  -3   1  -5  252.25    7.53
  -3  -1  -5  251.58   10.32
   3  -1   5  236.86   10.51
   3  -1   6  955.52   22.42
   3   1   6 1009.08   20.17
  -3  -1  -6 1001.45   21.63
   3   1   7   -0.36    1.25
  -3  -1  -7    0.25    1.30
   3  -1   7    4.68    2.25
  -3  -1  -7   -0.61    1.99
  -3   1  -7    1.61    1.43
  -3  -1  -8   26.71    4.02
   3   1   8   24.15    4.00
  -3  -1  -8   22.47    5.70
  -3   1  -8   24.94    3.33
   3  -1   8   22.31    4.53
  -3   1  -9   11.55    2.40
  -3  -1  -9    8.62    4.07
   3   1   9    9.79    2.85
  -3  -1  -9    7.38    1.94
   3  -1   9    9.33    3.04
  -3   1 -10 1468.26   28.11
  -3  -1 -10 1498.58   31.63
  -3  -1 -10 1409.73   46.36
   3  -1  10 1385.91   32.65
   3   1  10 1454.77   30.96
  -3   1 -11   29.71    4.29
   3  -1  11   31.16    5.20
   3   1  11   35.27    5.25
  -3  -1 -11   25.60    7.02
  -3  -1 -11   31.80    5.18
  -3  -1 -12  123.44   14.95
   3   1  12  122.47   10.13
  -3   1 -12  140.14    9.79
  -3  -1 -12  144.56   10.84
   3  -1  12  147.30   11.70
  -3   1 -13   -0.07    1.68
   3   1  13    1.06    2.70
  -3  -1 -13   -1.95    3.11
   3  -1  13    3.44    3.10
  -3   1 -14  672.26   23.02
   3   1  14  614.97   24.49
  -3  -1 -14  648.11   24.87
  -3  -1 -14  585.89   35.32
   3  -1  14  689.02   27.15
  -3   1 -15   16.05    3.99
   3  -1  15   18.90    4.96
  -3  -1 -15   12.87    4.11
  -3  -1 -15   17.76    7.01
   3   1  15   22.19    5.05
  -3  -1 -16  463.49   22.67
   3   1  16  474.07   23.25
   3  -1  16  502.73   25.02
  -3  -1 -16  430.26   32.57
  -3   1 -16  508.77   22.00
   3   1  17  191.18   15.44
  -3  -1 -17  155.10   13.82
   3  -1  17  137.76   13.76
  -3  -1 -17  162.97   21.17
  -3   1 -17  162.66   13.16
  -3   1 -18  737.02   29.28
  -3  -1 -18  657.82   43.08
   3   1  18  711.75   30.31
  -3  -1 -18  665.62   29.01
   3  -1  18  682.70   31.48
   3  -1  19   50.79    9.32
  -3   1 -19   50.11    8.26
  -3  -1 -19   39.55    7.42
   3   1  19   57.97    9.14
  -3   1 -19   51.22   14.72
  -3  -1 -19   60.71   14.05
  -3  -1 -20  188.42   16.64
  -3   1 -20  191.96   29.70
  -3   1 -20  207.94   16.97
  -3  -1 -20  147.10   21.85
   3  -1  20  212.62   18.92
   3   1  20  211.14   18.20
  -3  -1 -21   -1.94    4.34
  -3  -1 -21   -1.38    6.91
   3   1  21    4.91    4.39
  -3   1 -21    2.41    4.07
   3  -1  21    5.13    4.72
  -3   1 -21   -8.30    8.09
  -3   1 -22    1.38    4.13
  -3  -1 -22    4.65    3.96
   3   1  22    0.20    5.32
  -3  -1 -22   -3.94    7.30
   3  -1  22   11.20    6.89
   3  -1  23   19.93    7.20
   3   1  23   36.79    9.20
  -3   1 -23   29.06   13.73
  -3   1 -23   31.64    7.80
  -3  -1 -23   27.49    7.71
  -3   1 -24  318.44   40.84
  -3  -1 -24  393.78   27.16
   3   2 -25    2.98    7.14
  -3  -2  25   -3.80    6.25
  -3   2  25    2.23    4.33
   3  -2 -24  276.48   23.86
  -3   2  24  265.05   22.63
  -3  -2  24  292.63   24.48
   3   2 -24  281.31   24.98
  -3  -2  23    6.16    4.76
   3   2 -23    0.36    5.08
   3  -2 -23    6.88    5.33
  -3   2  23   -0.07    4.23
   3  -2 -22   22.23    7.70
   3   2 -22   29.52    9.27
  -3   2  22   13.74    6.49
  -3  -2  22    6.66    4.38
   3  -2 -21   38.26    9.34
   3   2 -21   38.35    9.72
  -3   2  21   29.47    8.11
  -3  -2  21   27.91    7.61
   3   2 -20  215.73   20.94
  -3   2  20  179.74   17.04
   3  -2 -20  192.35   18.41
  -3  -2  20  194.72   17.75
  -3  -2  19   15.14    6.09
  -3   2  19   20.47    6.14
   3   2 -19   12.05    6.04
   3  -2 -19   12.27    4.63
   3   2 -18  498.25   30.60
  -3   2  18  526.09   27.46
   3  -2 -18  517.56   27.39
  -3  -2  18  530.10   26.07
  -3  -2  18  520.81   26.22
  -3  -2  17    7.84    4.48
   3  -2 -17   10.25    5.74
  -3   2  17    6.26    4.44
  -3  -2  17    5.80    4.19
   3   2 -17    2.06    3.39
   3  -2 -16  565.91   26.26
  -3  -2  16  543.70   24.35
  -3  -2  16  498.82   23.28
   3   2 -16  484.59   30.12
  -3   2  16  480.65   24.54
  -3   2  15   87.05   10.05
  -3  -2  15   93.64    9.98
  -3  -2  15   90.98    9.77
   3  -2 -15  102.41   11.18
  -3   2  14 1953.45   46.64
  -3  -2  14 2047.51   44.16
   3  -2 -14 2026.72   46.12
  -3  -2  14 1959.04   42.81
  -3  -2  13  281.22   15.34
  -3  -2  13  250.05   15.13
   3  -2 -13  298.82   16.87
  -3   2  13  269.57   17.08
   3  -2 -12  655.90   23.89
  -3  -2  12  641.29   23.41
  -3  -2  12  681.18   22.82
  -3  -2  11   -3.51    2.47
  -3   2  11    0.41    2.49
   3  -2 -11    4.16    3.11
  -3  -2  11   -1.44    2.76
  -3  -2  10 1457.80   32.66
  -3   2  10 1470.36   37.22
   3  -2 -10 1541.29   33.56
  -3  -2  10 1487.31   30.19
  -3  -2   9    8.85    2.78
   3  -2  -9   12.54    3.22
   3  -2  -9    8.66    1.21
  -3   2   9    6.30    2.39
  -3  -2   9    6.85    2.89
  -3  -2   8    4.80    1.56
  -3   2   8    6.26    2.81
   3  -2  -8    8.22    1.05
  -3  -2   8   12.44    3.39
   3  -2  -8    9.34    2.94
  -3   2   7   38.08    5.77
  -3  -2   7   42.02    5.22
   3  -2  -7   48.57    5.10
  -3  -2   7   39.32    4.14
  -3  -2   6 3473.75   34.92
  -3   2   6 3475.07   55.24
  -3   2   5  450.93   19.95
   3  -2  -5  452.05   13.70
  -3  -2   5  410.81   14.33
  -3  -2   5  429.00   10.90
   3   2  -5  405.84   11.03
  -3  -2   4  408.55   13.79
   3  -2  -4  422.47   12.28
  -3   2   4  416.05   19.76
  -3  -2   4  448.06    9.79
  -3   2   4  480.80    7.45
   3   2  -4  460.14   10.32
   3   2  -3    3.19    0.78
  -3   2   3    2.04    1.05
   3  -2  -3    3.15    1.25
  -3   2   3    2.66    1.10
  -3  -2   3    1.80    0.96
  -3  -2   3    0.73    0.48
  -3  -2   2 2517.70   35.06
   3  -2  -2 2619.95   25.15
  -3   2   2 2468.80   34.25
  -3   2   2 2572.22   51.33
  -3  -2   2 2528.65   32.24
  -3   2   1  375.34   19.79
  -3   2   1  406.77    8.65
  -3  -2   1  366.84   13.10
   3  -2  -1  401.84    9.02
  -3  -2   1  391.86   12.38
  -3   2   0  631.68    9.89
   3  -2   0  601.82    9.95
  -3  -2   0  628.43   17.28
   3  -2   0  582.76   16.39
  -3  -2   0  626.99   15.51
  -3  -2  -1    2.84    1.19
  -3  -2  -1    0.69    1.24
   3  -2   1    0.65    1.18
  -3   2  -1    0.91    0.53
  -3   2  -2 1249.47   12.28
  -3  -2  -2 1207.23   24.23
  -3  -2  -2 1217.25   15.80
   3   2   2 1267.84   12.21
  -3  -2  -2 1381.77   23.16
   3  -2   2 1346.28   25.64
  -3   2  -3   17.90    1.65
  -3  -2  -3   17.91    3.03
   3   2   3   19.45    1.91
  -3  -2  -3   19.09    2.90
   3  -2   3   17.82    3.31
  -3  -2  -4 1458.73   28.12
  -3  -2  -4 1433.69   25.84
   3   2   4 1391.27   18.52
  -3   2  -4 1515.27   17.02
  -3  -2  -4 1528.57   23.83
   3  -2   4 1497.80   29.06
  -3  -2  -5   -0.19    1.36
  -3  -2  -5    2.26    1.51
   3  -2   5   -2.46    1.95
  -3  -2  -5    0.75    1.27
  -3   2  -5    0.25    1.17
   3   2   5    0.70    1.09
  -3  -2  -6    0.05    1.62
  -3   2  -6    1.79    0.91
   3  -2   6    5.76    2.32
  -3  -2  -6    2.52    1.34
   3   2   6    5.80    1.74
   3  -2   7  243.04   13.00
   3   2   7  237.93   10.06
  -3   2  -7  261.59   11.09
  -3  -2  -7  231.98   12.40
  -3  -2  -7  254.49   13.33
  -3   2  -8 1876.60   31.08
  -3  -2  -8 1974.30   37.75
   3   2   8 1939.09   31.25
  -3  -2  -8 1968.98   39.77
   3  -2   9   21.16    4.67
  -3   2  -9   19.53    3.54
   3   2   9   31.96    4.27
  -3  -2  -9   27.33    5.04
  -3  -2  -9   26.09    4.96
   3  -2  10   20.94    4.45
   3   2  10   19.26    3.24
  -3  -2 -10   20.13    4.35
  -3   2 -10   19.01    3.60
  -3  -2 -10   20.48    5.08
   3   2  11   -3.78    2.07
  -3   2 -11    1.98    2.21
  -3  -2 -11    0.55    2.92
   3  -2  11    0.89    2.32
  -3  -2 -11   -1.88    2.69
   3   2  12 1031.16   28.42
  -3  -2 -12 1048.65   30.99
  -3  -2 -12 1056.83   38.14
  -3   2 -12 1119.97   28.28
   3  -2  12 1074.16   32.91
  -3  -2 -13    3.50    2.48
   3   2  13   -2.09    2.39
  -3   2 -13   -0.07    2.44
  -3  -2 -13    1.67    2.47
   3  -2  13    0.66    2.62
   3  -2  14  122.99   12.16
   3   2  14  123.84   10.79
  -3   2 -14  106.31    9.43
  -3  -2 -14  112.44   11.17
  -3  -2 -14  125.13   14.59
  -3  -2 -15   24.33    6.00
  -3   2 -15   28.14    5.15
  -3  -2 -15   22.02    6.90
   3  -2  15   25.49    5.82
   3   2  15   30.74    6.07
  -3  -2 -16  274.08   22.68
   3   2  16  255.32   17.32
  -3   2 -16  284.11   16.34
  -3  -2 -16  269.33   18.07
   3  -2  16  240.13   18.41
   3   2  17    2.23    3.12
  -3  -2 -17    0.95    4.23
  -3  -2 -17    2.24    5.64
  -3   2 -17   -2.29    2.78
   3  -2  17   -1.04    3.65
  -3  -2 -18  127.52   14.17
  -3   2 -18  118.99   11.42
  -3  -2 -18  152.89   19.04
   3   2  18  128.83   13.14
   3  -2  18  142.23   15.13
   3   2  19   16.01    4.97
  -3  -2 -19   13.45    5.79
  -3  -2 -19   26.50    9.78
   3  -2  19   34.55    8.30
  -3   2 -19   22.28    5.24
   3  -2  20   14.96    5.59
  -3   2 -20    4.53    3.50
  -3  -2 -20   16.49    5.27
   3   2  20    3.11    3.47
  -3  -2 -21   79.20   11.71
   3   2  21   66.72   11.09
   3  -2  21   73.01   11.78
   3  -2  22  173.86   19.28
  -3  -2 -22  187.81   18.84
  -3   2 -22  139.47   28.05
   3   2  22  205.91   19.19
   3   2  23    4.38    5.44
  -3  -2 -23    4.79    5.88
  -3   2 -23    0.75    8.85
   3   3 -24    3.18    5.91
  -3   3  24    8.75    5.80
  -3  -3  24    2.82    5.36
   3  -3 -23   -4.37    5.75
  -3  -3  23   -6.87    5.60
   3   3 -23   -2.97    5.77
  -3   3  23   -6.87    5.24
   3  -3 -22  229.46   21.34
  -3   3  22  252.78   21.18
  -3  -3  22  246.36   21.45
   3   3 -22  266.50   24.26
  -3   3  21    4.46    4.81
  -3  -3  21    5.16    5.04
   3   3 -21    4.51    6.01
   3  -3 -21   -0.66    5.63
   3   3 -20   87.04   14.97
   3  -3 -20   97.41   12.93
  -3  -3  20  119.28   13.75
  -3   3  20  119.05   14.36
   3   3 -19   32.19    9.65
  -3  -3  19   19.38    5.80
  -3   3  19   22.16    6.48
   3  -3 -19   39.19    8.28
   3   3 -18  368.94   28.86
  -3   3  18  409.05   24.41
  -3  -3  18  425.19   23.62
  -3  -3  18  418.05   24.63
   3  -3 -18  374.62   23.74
  -3  -3  17    1.52    3.63
  -3  -3  17    6.12    3.43
   3  -3 -17   -1.75    4.52
  -3   3  17    3.85    3.93
  -3  -3  16  417.67   22.78
   3  -3 -16  376.60   22.39
  -3  -3  16  414.26   21.66
  -3   3  16  414.29   23.35
  -3   3  15   15.80    4.43
   3  -3 -15   23.52    6.01
  -3  -3  15   17.95    4.34
  -3  -3  15   19.59    5.10
  -3  -3  14  293.20   16.85
  -3  -3  14  310.83   18.40
   3  -3 -14  315.65   19.13
  -3   3  14  314.14   19.85
  -3  -3  13   63.43    7.64
   3  -3 -13   59.97    8.36
  -3  -3  13   60.12    8.17
  -3   3  13   52.95    8.04
   3  -3 -12 1158.70   33.59
  -3  -3  12 1217.02   34.71
  -3  -3  12 1173.69   31.17
  -3  -3  11   17.10    4.20
  -3   3  11   13.40    4.36
  -3  -3  11   21.33    4.36
   3  -3 -11   18.03    4.44
  -3  -3  10   80.92    8.41
   3  -3 -10   89.38    9.01
  -3  -3  10   74.31    7.23
  -3   3  10   94.87   10.49
  -3  -3   9  896.32   22.79
   3  -3  -9  889.42   26.14
  -3   3   9  825.21   29.51
  -3  -3   9  892.91   26.75
   3  -3  -8 1434.95   31.49
  -3  -3   8 1485.82   27.82
  -3   3   8 1400.12   38.43
  -3  -3   8 1348.91   31.81
   3  -3  -7  151.16    9.83
  -3   3   7  157.02   13.00
  -3  -3   7  150.32   10.42
  -3  -3   7  146.79    8.28
  -3  -3   6  115.56    8.77
   3  -3  -6  104.55    7.82
  -3   3   6   91.61    9.97
  -3  -3   6   97.02    6.04
  -3  -3   5    2.31    0.87
   3  -3  -5    5.57    2.03
   3   3  -5    4.76    1.38
  -3  -3   5    5.14    1.76
  -3   3   5    0.58    2.03
  -3   3   4 2248.88   16.13
  -3  -3   4 2314.13   36.57
   3   3  -4 2060.40   22.33
  -3  -3   4 2247.50   23.57
  -3   3   4 2026.81   48.56
   3  -3  -4 2251.02   32.55
  -3   3   4 2201.65   21.90
  -3  -3   3  135.37    8.81
  -3   3   3  141.67    5.19
   3  -3  -3  130.36    7.49
  -3  -3   3  136.72    9.38
  -3   3   3  112.72    7.50
   3   3  -3  135.67    4.95
  -3   3   3  136.39   12.86
  -3  -3   3  146.48    5.23
  -3  -3   2 1122.44   24.38
  -3   3   2 1142.26   17.08
  -3   3   2 1145.69   38.19
   3   3  -2 1107.70   17.68
  -3  -3   2 1083.05   26.87
   3  -3  -2 1067.96   20.40
   3   3  -2 1068.63   11.18
  -3   3   1  179.12   15.22
  -3   3   1  181.07    7.58
   3  -3  -1  180.06    8.05
  -3  -3   1  181.38   11.00
  -3  -3   1  182.42    9.64
   3  -3   0  653.26   14.73
  -3   3   0  688.20   14.02
  -3  -3   0  672.23   17.89
  -3  -3  -1   10.89    2.30
  -3   3  -1    9.71    1.78
   3  -3   1    9.45    2.86
   3  -3   1    8.84    1.64
  -3  -3  -1   11.73    3.20
  -3   3  -2  727.76   13.75
  -3  -3  -2  713.01   22.19
   3   3   2  699.98    9.60
   3   3   2  726.50   10.09
  -3  -3  -2  724.45   18.08
   3  -3   3   38.06    5.21
  -3  -3  -3   31.61    3.98
   3   3   3   41.00    2.77
  -3   3  -3   45.23    3.59
  -3  -3  -3   42.00    5.65
  -3  -3  -3   41.61    4.39
  -3  -3  -4  522.26   19.85
   3   3   4  474.41   10.89
  -3   3  -4  495.84   11.98
  -3  -3  -4  479.65   14.78
   3  -3   4  498.98   18.63
  -3   3  -5    1.54    1.18
  -3  -3  -5   -1.42    2.12
   3  -3   5   -3.27    2.23
  -3  -3  -5    1.13    1.47
   3   3   5    0.59    0.78
  -3  -3  -5    3.26    2.37
  -3  -3  -6 1558.88   35.91
  -3  -3  -6 1486.29   27.60
   3   3   6 1544.28   24.12
  -3  -3  -7   72.15    7.99
   3  -3   7   67.21    7.42
   3   3   7   63.55    5.53
  -3  -3  -7   77.60    6.57
   3  -3   8   -0.59    2.52
  -3  -3  -8    1.78    2.37
   3   3   8    0.90    1.57
  -3  -3  -8    0.59    1.44
  -3   3  -9    0.94    1.99
  -3  -3  -9   -2.70    2.86
   3  -3   9    1.05    2.80
   3   3   9    2.14    1.98
  -3  -3  -9    1.72    1.82
   3  -3  10 1038.85   32.25
  -3  -3 -10 1069.23   32.39
   3   3  10 1037.52   25.82
  -3   3 -10 1001.36   27.22
  -3   3 -11   64.44    7.37
   3  -3  11   72.09    9.14
  -3  -3 -11   73.90    9.42
  -3  -3 -11   61.90    6.97
   3   3  11   54.48    6.38
  -3   3 -12   22.31    4.56
  -3  -3 -12   24.51    5.93
   3  -3  12   26.59    5.84
  -3  -3 -12   23.99    4.99
   3   3  12   16.66    4.10
  -3  -3 -13   97.39    9.65
  -3   3 -13  103.34    9.56
   3   3  13  107.03    9.57
   3  -3  13   81.14   10.27
  -3  -3 -13   99.82   11.16
   3  -3  14  588.02   27.78
  -3  -3 -14  541.07   25.96
  -3  -3 -14  539.51   24.09
   3   3  14  577.14   23.11
  -3   3 -14  544.72   22.17
   3   3  15   32.64    5.85
  -3   3 -15   39.91    6.31
   3  -3  15   33.94    7.42
  -3  -3 -15   31.57    6.28
  -3  -3 -15   46.22    8.46
   3  -3  16  199.98   17.79
   3   3  16  176.31   13.85
  -3  -3 -16  181.47   16.59
   3   3  17   -1.75    2.97
   3  -3  17   -0.46    4.46
  -3  -3 -17    8.60    5.89
   3  -3  18   71.68   11.91
   3   3  18   69.43    9.67
  -3  -3 -18   51.13    9.50
   3   3  19   12.58    5.71
   3  -3  19   11.79    6.15
  -3  -3 -19   11.62    5.25
  -3  -3 -20  162.52   17.12
   3  -3  20  143.58   16.88
   3   3  20  160.25   15.66
   3   3  21   15.08    5.92
  -3  -3 -21   25.85    8.46
   3  -3  21   18.83    7.91
   3   3  22    5.88    5.29
   3   3  23    1.19    4.76
   3   4 -23   -8.27    7.28
  -3   4  23   -5.53    5.95
  -3  -4  23   -9.44    5.21
   3  -4 -22    8.03    6.36
  -3   4  22    3.09    5.12
  -3  -4  22   12.25    6.06
   3   4 -22   16.97    8.78
   3   4 -21   11.17    7.87
   3  -4 -21    1.94    5.71
  -3   4  21   18.75    7.64
  -3  -4  21    0.50    4.93
   3   4 -20  429.77   33.41
  -3   4  20  495.03   29.65
  -3  -4  20  476.22   28.03
   3  -4 -20  458.82   29.59
   3   4 -19   16.36    7.80
  -3   4  19   20.94    7.54
   3  -4 -19    9.21    5.04
  -3  -4  19   25.71    7.32
  -3  -4  18   40.13    8.90
   3  -4 -18   39.59    8.73
  -3   4  18   33.02    7.94
  -3  -4  18   23.41    5.89
  -3  -4  17    6.19    4.86
  -3  -4  17    3.41    3.54
   3  -4 -17   -3.68    3.86
  -3   4  17    2.24    3.08
  -3   4  16  308.30   21.08
   3  -4 -16  316.42   21.83
  -3  -4  16  344.35   22.45
  -3  -4  16  378.29   21.69
  -3   4  15   57.08    9.54
   3  -4 -15   48.95    8.43
  -3  -4  15   53.07    8.73
  -3  -4  15   47.28    7.58
   3  -4 -14  188.00   15.47
  -3  -4  14  218.07   16.63
  -3   4  14  208.28   16.96
  -3   4  13  146.95   14.07
  -3  -4  13  166.05   14.13
   3  -4 -13  150.43   13.69
  -3  -4  13  153.19   12.66
  -3   4  12   63.02    9.20
   3  -4 -12   58.18    8.27
  -3  -4  12   75.56    9.39
  -3  -4  12   55.70    7.61
   3  -4 -11   15.01    4.81
  -3  -4  11   18.18    4.78
  -3   4  11   15.10    5.20
  -3  -4  11   18.58    4.15
  -3  -4  10  764.60   23.76
  -3   4  10  827.99   32.34
   3  -4 -10  814.10   28.18
  -3  -4  10  853.17   29.77
  -3  -4   9   25.72    4.75
  -3  -4   9   15.77    4.10
  -3   4   9   11.86    4.83
   3  -4  -9   19.98    4.96
  -3  -4   8   27.77    3.93
  -3  -4   8   37.07    6.07
  -3   4   8   40.59    7.54
   3  -4  -8   32.81    5.67
  -3  -4   7   -0.93    2.21
   3  -4  -7    3.08    2.08
  -3  -4   7    1.08    1.67
  -3   4   7    4.87    4.55
   3  -4  -6  824.68   24.90
  -3   4   6  824.74   32.84
  -3  -4   6  843.19   26.49
  -3  -4   6  817.90   18.92
  -3   4   5   49.85    8.62
  -3  -4   5   33.91    5.20
   3  -4  -5   45.59    5.92
  -3  -4   5   50.71    4.45
   3   4  -4  221.99    8.01
  -3  -4   4  259.45   13.80
  -3   4   4  267.92   10.41
   3  -4  -4  241.42   12.53
  -3   4   4  284.96   20.28
  -3  -4   4  257.72    9.05
  -3   4   4  230.85    6.29
   3   4  -3    2.88    1.10
   3  -4  -3    0.66    1.83
  -3  -4   3    7.53    3.16
  -3   4   3    4.04    2.50
  -3   4   3    2.71    0.92
   3   4  -3    3.99    2.13
  -3  -4   3    2.99    1.96
  -3  -4   2  662.51   20.51
   3   4  -2  640.08   10.78
   3  -4  -2  667.28   19.48
  -3  -4   2  627.64   23.06
  -3   4   2  613.77   30.68
   3   4  -2  701.79   16.46
  -3  -4   1   26.85    4.13
  -3  -4   1   26.79    4.87
   3   4  -1   34.26    2.92
   3  -4  -1   22.90    3.64
  -3   4   1   26.90    7.02
   3   4  -1   27.98    2.08
  -3  -4   0  489.66   17.10
  -3   4   0  438.54   28.09
  -3  -4   0  451.42   19.51
   3   4   0  464.84    7.54
   3   4   0  456.57    8.60
   3  -4   0  473.98   15.38
  -3  -4  -1    7.25    2.50
   3  -4   1    5.07    1.73
  -3   4  -1    2.92    3.23
  -3  -4  -1    8.71    2.97
   3   4   1    9.76    1.18
   3   4   1   10.38    1.33
  -3  -4  -2  572.75   18.14
   3   4   2  607.36   10.34
   3   4   2  561.21    9.79
   3  -4   2  527.40   20.34
  -3  -4  -2  556.09   22.27
  -3  -4  -3    0.75    1.37
   3   4   3    1.39    0.73
  -3  -4  -3   -0.01    2.17
   3  -4   3   -3.03    2.71
   3  -4   4 1672.87   37.81
  -3  -4  -4 1685.24   29.84
   3   4   5  264.73    9.53
   3  -4   5  253.20   15.26
  -3  -4  -5  280.81   16.49
  -3  -4  -5  265.98   11.85
  -3  -4  -6  143.14   12.34
   3   4   6  148.21    7.63
   3  -4   6  138.16   11.34
  -3  -4  -6  144.44    8.59
  -3  -4  -7   40.35    7.10
  -3  -4  -7   45.60    5.03
   3   4   7   48.95    4.77
   3  -4   7   36.89    6.21
   3  -4   8  466.20   22.11
   3   4   8  461.03   15.42
  -3  -4  -8  450.61   22.20
  -3  -4  -8  429.13   15.13
  -3  -4  -9    2.63    1.95
   3  -4   9    2.20    3.02
   3   4   9    0.19    1.54
  -3  -4  -9    2.48    3.33
   3  -4  10   27.05    6.07
   3   4  10   27.01    4.58
  -3  -4 -10   41.87    7.78
  -3  -4 -10   26.12    4.00
   3  -4  11    0.93    3.24
  -3  -4 -11    1.26    2.55
  -3   4 -11    4.25    2.33
   3   4  11    5.74    3.24
  -3  -4 -12  345.10   21.93
   3   4  12  390.07   17.55
   3  -4  12  352.15   21.83
  -3  -4 -13   47.26    9.13
   3  -4  13   32.77    7.47
   3   4  13   36.34    6.15
   3  -4  14  143.34   14.94
   3   4  14  153.60   11.99
  -3  -4 -14  145.18   14.88
   3   4  15   18.64    4.62
  -3  -4 -15   14.75    6.35
   3  -4  15   14.81    5.80
   3   4  16  193.24   14.41
  -3  -4 -16  220.93   19.36
   3  -4  16  204.86   18.53
   3  -4  17   23.08    7.84
  -3  -4 -17   26.78    8.05
  -3  -4 -18  281.61   22.76
   3  -4  18  294.40   23.80
  -3  -4 -19   23.99    8.82
   3  -4  19    9.98    5.93
  -3  -4 -20  139.59   17.76
   3  -4  20  125.39   16.88
   3   5 -21    8.59    6.80
  -3   5  21   10.67    6.08
   3   5 -20   27.40   10.20
   3  -5 -20   28.75    8.22
  -3   5  20   32.23    8.13
  -3   5  19    9.52    5.67
   3  -5 -19   19.73    7.89
  -3  -5  19   14.57    5.82
  -3   5  18  173.47   17.39
   3  -5 -18  164.32   17.76
  -3  -5  18  173.42   16.70
   3  -5 -17   23.24    8.29
  -3  -5  17   11.69    5.27
  -3   5  17    0.22    4.08
  -3  -5  17   14.88    6.92
  -3  -5  16   55.63    8.81
   3  -5 -16   42.56    8.86
  -3  -5  16   52.81   10.39
  -3   5  16   46.46    8.96
  -3  -5  15   -3.43    5.00
  -3  -5  15    2.38    3.08
   3  -5 -15    7.80    5.83
  -3   5  15    2.77    3.46
  -3  -5  14  114.41   11.46
  -3  -5  14  104.74   12.79
   3  -5 -14  119.26   13.61
  -3   5  14  104.23   13.26
  -3  -5  13   44.87    7.49
   3  -5 -13   66.26   10.26
  -3   5  13   56.43    9.55
  -3  -5  13   52.15    8.98
  -3  -5  12  249.48   18.76
  -3   5  12  244.81   19.06
  -3  -5  12  214.91   14.83
   3  -5 -12  266.60   19.28
  -3  -5  11   11.30    3.65
  -3  -5  11   13.76    3.93
   3  -5 -11   25.63    6.84
  -3   5  11   11.85    5.28
  -3  -5  10    5.50    3.98
   3  -5 -10    9.80    4.43
  -3   5  10   10.67    5.27
  -3  -5  10    2.85    2.71
  -3  -5   9    8.02    3.77
  -3   5   9   16.96    5.70
  -3  -5   9   11.50    3.22
   3  -5  -9    7.13    3.62
  -3  -5   8  773.45   29.02
   3  -5  -8  691.65   27.11
  -3   5   8  727.11   32.16
  -3  -5   8  737.60   22.10
  -3   5   7    8.61    4.96
  -3  -5   7   -0.51    1.64
   3  -5  -7    2.72    2.60
  -3  -5   7    9.64    3.95
  -3   5   6   78.20   11.22
   3  -5  -6   97.72   10.03
  -3  -5   6   94.90    7.07
  -3  -5   6   92.19    9.62
  -3   5   5    1.43    3.39
  -3  -5   5    0.72    2.24
   3  -5  -5    3.56    2.92
   3  -5  -4  405.70   18.61
  -3   5   4  413.71   25.93
  -3  -5   4  399.98   18.82
  -3  -5   3    8.18    2.98
   3  -5  -3    4.54    3.30
  -3   5   3    3.56    3.12
  -3   5   2  621.02   32.88
   3  -5  -2  671.04   22.63
  -3  -5   2  635.11   25.94
  -3  -5   2  669.73   23.16
  -3  -5   1   40.08    5.69
   3  -5  -1   51.56    6.39
  -3   5   1   48.29    9.92
  -3  -5   1   47.43    7.46
  -3  -5   0  310.94   18.45
   3  -5   0  338.30   15.27
  -3  -5   0  320.51   15.13
   3  -5   1   17.27    3.87
  -3   5  -1    8.54    5.81
  -3  -5  -1   16.23    4.29
  -3  -5  -1    7.76    2.69
  -3  -5  -2  409.58   16.43
  -3   5  -2  393.92   29.39
  -3  -5  -2  391.74   21.32
  -3  -5  -3   11.76    3.53
  -3  -5  -3    5.97    3.87
   3  -5   4    1.22    2.35
  -3  -5  -4    2.57    3.41
  -3  -5  -4    5.11    2.63
   3  -5   5    1.69    3.15
  -3  -5  -5    1.46    3.15
  -3  -5  -5    4.80    2.17
   3  -5   6  849.73   30.51
  -3  -5  -6  746.83   30.92
  -3  -5  -7   14.09    5.00
   3  -5   7   12.95    4.42
  -3  -5  -8   -1.69    3.67
   3  -5   8   -0.26    2.97
  -3  -5  -9   -3.79    3.98
   3  -5   9    2.44    2.62
  -3  -5 -10  555.86   28.57
   3  -5  10  460.38   24.95
   3  -5  11    9.05    4.67
  -3  -5 -11    8.28    3.83
  -3  -5 -12   41.47    8.62
   3  -5  12   55.53    9.72
   3  -5  13   -9.79    4.96
  -3  -5 -13    3.41    4.29
  -3  -5 -14  170.34   17.75
   3  -5  14  178.01   17.43
   3  -5  15   20.27    7.80
  -3  -5 -15   30.02    8.09
   3  -5  16   63.49   11.85
  -3  -5 -16   60.12   11.17
   3  -5  17   20.63    7.84
  -3  -5 -17   33.79    9.55
   3  -5  18    9.85    7.57
   3  -6 -17   -7.01    6.27
   3  -6 -16   64.91   11.35
  -3  -6  15   14.95    6.91
   3  -6 -15   14.09    6.95
  -3   6  14  153.80   15.73
  -3  -6  14  166.22   17.49
   3  -6 -14  139.88   16.00
   3  -6 -13   18.30    6.47
  -3  -6  13    2.57    4.20
  -3   6  13   16.00    5.25
  -3   6  12   41.15    8.81
   3  -6 -12   53.00    9.68
  -3  -6  12   52.60   10.15
  -3  -6  11   15.41    7.06
  -3   6  11    5.30    4.58
   3  -6 -11   13.37    6.21
   3  -6 -10  543.97   28.45
  -3  -6  10  571.46   28.57
  -3   6  10  539.48   29.24
  -3   6   9    1.74    3.86
  -3  -6   9    4.57    4.01
   3  -6  -9    5.21    3.49
  -3   6   8   20.46    6.16
  -3  -6   8   31.83    6.91
   3  -6  -8   18.57    5.35
  -3   6   7    8.32    5.19
   3  -6  -7    1.79    2.87
  -3  -6   7   13.04    4.95
  -3   6   6   84.30   11.88
   3  -6  -6   88.59   10.86
  -3  -6   6   76.35   10.08
  -3   6   5   -4.46    3.96
  -3  -6   5    0.20    2.65
  -3  -6   4   32.89    6.02
   3  -6  -4   39.56    7.53
  -3   6   4   34.13    8.70
   3  -6  -3    6.84    3.58
  -3  -6   3   -6.27    3.87
  -3   6   3    6.13    4.78
  -3  -6   2  503.47   22.15
  -3   6   2  500.69   31.84
  -3  -6   2  488.87   25.60
   3  -6  -2  462.09   21.33
   3  -6  -1   32.22    6.20
  -3   6   1   41.30    9.94
  -3  -6   1   36.99    5.90
  -3  -6   1   47.15    8.18
  -3  -6   0  266.08   19.16
   3  -6   0  267.23   15.49
  -3   6   0  243.56   23.11
  -3  -6   0  282.07   15.30
  -3  -6  -1    1.88    3.75
  -3   6  -1   -9.57    6.52
  -3   6  -2  168.27   20.55
  -3  -6  -2  182.47   16.24
  -3   6  -3   16.35    8.04
  -3  -6  -3   15.84    5.57
  -3  -6  -4  284.90   21.01
  -3   6  -4  239.29   25.72
  -3  -6  -5   15.44    5.62
  -3   6  -5   19.49    8.24
  -3  -6  -6   77.80   11.55
   3  -6   6   96.44   11.29
   3  -6   7    3.24    4.18
  -3  -6  -7    0.23    4.73
   3  -6   8  355.26   22.58
  -3  -6  -8  396.52   25.87
  -3  -6  -9    1.71    4.40
   3  -6   9    4.74    3.98
  -3  -6 -10    4.37    3.63
   3  -6  10    6.45    4.23
  -3  -6 -11   19.89    7.42
   3  -6  11   26.50    6.91
  -3  -6 -12  391.04   27.39
   3  -6  12  352.34   24.65
  -3  -6 -13   20.14    7.39
   3  -6  13   32.71    8.59
  -3  -6 -14   12.96    7.21
   3  -6  14    7.71    5.72
   3  -6  15    4.54    5.98
   3  -6  16   59.91   11.94
   3  -7 -14   88.17   13.91
   3  -7 -13    4.46    4.80
  -3  -7  12  125.98   16.08
   3  -7 -12   93.59   13.67
   3  -7 -11   -0.05    5.27
  -3  -7  11    1.52    4.39
  -3  -7  10   -2.79    4.65
   3  -7 -10    3.40    5.29
  -3  -7   9    6.14    5.10
   3  -7  -9   -3.23    5.26
   3  -7  -8  190.26   17.65
  -3  -7   8  259.66   19.76
  -3  -7   7   34.91    7.90
   3  -7  -7   19.98    6.44
  -3  -7   6    7.97    4.17
  -3  -7   5    3.14    3.21
  -3  -7   0  329.87   23.55
  -3  -7  -1   -5.58    4.72
  -3  -7  -2  124.77   14.97
  -3  -7  -3    2.00    4.49
  -3  -7  -4    4.07    6.00
  -3  -7  -5    1.14    4.17
  -3  -7  -6  170.23   17.83
  -3  -7  -7    7.71    5.62
  -3  -7  -8   -2.83    4.36
  -3  -7  -9   -4.60    6.01
  -3  -7 -10  159.22   18.58
  -3  -8  -2   38.43   10.09
  -3  -8  -3    1.86    5.15
  -4   0  25   -2.29    4.61
   4   0 -25   -3.13    5.68
   4   0 -24   -5.44    5.37
  -4   0  24    7.48    6.69
  -4   0  23   -5.54    3.98
   4   0 -23    3.36    6.15
  -4   0  22  296.67   22.64
   4   0 -22  251.51   21.79
  -4   0  21    0.64    4.75
   4   0 -21   10.87    6.63
  -4   0  20  507.95   27.53
   4   0 -20  508.00   29.35
  -4   0  19    3.72    3.86
   4   0 -19    6.66    5.71
   4   0 -18  212.53   18.54
  -4   0  18  220.75   16.88
   4   0 -17   -0.34    3.23
  -4   0  17    2.51    2.85
  -4   0  17    5.90    3.32
  -4   0  16  308.16   19.13
  -4   0  16  257.50   14.49
   4   0 -16  269.55   19.74
   4   0 -15    4.43    4.29
  -4   0  15    3.90    2.68
  -4   0  15   -2.43    2.32
  -4   0  14  433.31   17.12
   4   0 -14  416.98   23.39
  -4   0  14  462.05   21.36
  -4   0  13    0.43    1.56
  -4   0  13   -3.99    2.89
   4   0 -13    2.24    3.77
  -4   0  12 2280.47   44.50
  -4   0  12 2376.57   37.31
   4   0 -12 2369.80   53.53
  -4   0  11    0.49    2.19
  -4   0  11    1.34    1.86
   4   0 -10  106.84   11.10
  -4   0  10   92.88    6.76
  -4   0  10   92.75    8.52
  -4   0   9    0.58    1.05
  -4   0   9   -0.87    1.52
  -4   0   8  757.96   17.62
  -4   0   8  892.02   23.93
  -4   0   7   -1.60    1.69
  -4   0   7    0.89    1.01
  -4   0   6 1616.17   30.70
  -4   0   6 1518.40   22.84
  -4   0   5   -0.44    1.38
  -4   0   5   -0.98    1.21
   4   0  -4 2376.75   39.33
  -4   0   4 2360.50   27.46
   4   0  -3    1.29    1.33
  -4   0   3   -1.16    1.27
  -4   0   3    0.34    0.93
   4   0  -3   -0.24    0.73
   4   0  -2 1403.50   25.01
  -4   0   2 1432.63   22.31
  -4   0   2 1450.71   29.48
  -4   0   1    1.11    1.04
  -4   0   1    0.36    0.58
  -4   0   1   -2.57    2.20
   4   0  -1    0.30    0.50
   4   0  -1    0.55    1.57
   4   0   0  391.47   10.62
  -4   0   0  396.38    9.33
   4   0   0  408.62    9.25
  -4   0   0  402.43   10.75
  -4   0  -1   -1.19    1.43
  -4   0  -1    1.96    1.10
   4   0   1    0.81    0.87
  -4   0  -1    0.41    0.67
   4   0   2 1921.65   25.19
  -4   0  -2 1929.16   38.57
  -4   0  -2 1997.27   21.04
   4   0   3    0.04    0.60
  -4   0  -3    0.23    0.61
   4   0   3   -0.71    1.00
  -4   0  -3   -1.77    2.60
  -4   0  -4   91.48    9.86
   4   0   4   95.91    5.45
  -4   0  -4   87.62    5.00
   4   0   4   88.66    5.89
  -4   0  -5   -1.19    1.17
  -4   0  -5   -2.18    2.19
   4   0   5   -0.68    1.25
  -4   0  -6 1819.60   25.86
  -4   0  -6 1849.95   50.29
   4   0   6 1824.40   30.04
  -4   0  -7   -2.07    3.49
   4   0   7    0.34    1.29
  -4   0  -7   -0.96    1.00
  -4   0  -8 1067.05   22.45
   4   0   8 1101.77   25.84
   4   0   9   -0.64    2.04
  -4   0  -9    0.05    3.76
  -4   0  -9   -1.35    1.58
  -4   0 -10 3689.36   46.77
  -4   0 -10 3658.71   86.47
  -4   0 -11   -1.28    2.17
   4   0  11    0.97    2.02
  -4   0 -11   -1.17    4.47
  -4   0 -12  238.39   24.09
   4   0  12  227.53   14.23
  -4   0 -12  246.16   13.20
  -4   0 -13   -1.38    2.57
  -4   0 -13   -1.87    4.79
   4   0  13   -4.05    3.24
  -4   0 -14  244.03   14.25
  -4   0 -14  215.08   24.92
   4   0  14  224.41   15.37
  -4   0 -15    4.39    5.43
   4   0  15   -0.08    2.65
  -4   0 -15   -2.31    3.10
  -4   0 -16  536.99   23.23
  -4   0 -16  499.74   39.30
   4   0  16  552.14   26.00
  -4   0 -17    0.17    2.64
   4   0  17   -2.58    3.50
  -4   0 -17   -6.75    9.67
   4   0  18    7.60    5.20
  -4   0 -18   -1.45    6.92
  -4   0 -18    4.39    2.98
   4   0  19   -2.18    3.82
  -4   0 -19    0.50    2.95
  -4   0 -20  222.84   17.04
  -4   0 -20  188.41   26.74
   4   0  20  219.15   19.04
   4   0  21   -4.51    4.82
  -4   0 -21    8.39    4.88
  -4   0 -21    7.08    9.25
  -4   0 -22   -0.84    4.07
  -4   0 -22   18.98   10.67
   4   0  22   11.84    5.86
  -4   0 -23   -2.39    3.58
   4   0  23    2.73    5.25
  -4   0 -24  161.38   26.67
  -4  -1  25    6.73    6.26
   4   1 -25    7.97    5.60
  -4   1  25   -0.16    5.45
   4  -1 -25    8.15    6.05
  -4   1  24  288.32   24.10
   4   1 -24  313.20   26.01
  -4  -1  24  324.71   24.94
   4  -1 -24  309.49   24.91
  -4  -1  23   -4.45    5.15
   4  -1 -23   -1.21    5.44
  -4   1  23    7.76    5.79
   4   1 -23    3.91    4.65
  -4   1  22  190.11   18.24
   4   1 -22  169.60   19.12
   4  -1 -22  213.22   19.38
  -4  -1  22  207.86   18.33
  -4  -1  21   -0.27    4.31
   4   1 -21   -0.87    4.16
  -4   1  21    7.62    4.41
   4  -1 -21    7.07    5.75
  -4   1  20  793.73   35.22
   4   1 -20  787.44   38.14
   4  -1 -20  779.39   34.63
   4  -1 -19   64.91   10.22
  -4   1  19   69.15   10.48
   4   1 -19   70.19   12.01
  -4  -1  19   78.30   10.09
  -4  -1  19   58.96    9.31
   4  -1 -18  542.72   27.91
  -4  -1  18  527.45   24.43
   4   1 -18  505.57   30.10
  -4   1  18  524.24   26.86
  -4  -1  18  537.31   26.43
   4  -1 -17   13.21    4.30
  -4  -1  17    9.56    3.64
  -4  -1  17    7.98    3.80
   4   1 -17    7.54    5.13
  -4   1  17   10.68    3.98
  -4   1  16  302.87   19.14
  -4  -1  16  339.25   17.93
   4   1 -16  351.71   24.26
  -4  -1  16  368.30   20.13
   4  -1 -16  337.96   20.93
  -4   1  15   27.75    5.86
   4   1 -15   47.58    8.80
  -4  -1  15   30.92    5.40
  -4  -1  15   26.14    5.29
   4  -1 -15   28.86    6.07
  -4   1  14  980.72   32.54
  -4  -1  14 1001.08   28.73
  -4   1  14  936.76   22.92
  -4  -1  14 1003.37   30.45
   4   1 -14  930.33   38.69
   4  -1 -14  974.04   33.00
  -4   1  13   78.32    9.15
   4  -1 -13   87.71   10.18
  -4  -1  13   71.26    7.72
  -4   1  13   77.47    6.36
  -4  -1  13   84.68    8.74
  -4   1  12    9.16    3.37
  -4  -1  12    9.01    2.72
  -4  -1  12    5.75    2.67
  -4   1  12    8.65    1.92
  -4  -1  11    7.30    2.49
  -4   1  11    6.86    3.23
  -4  -1  11    8.93    3.20
  -4   1  11    7.11    2.22
   4  -1 -11   11.54    3.62
  -4  -1  10 1840.60   34.91
   4  -1 -10 1866.98   39.52
  -4   1  10 1795.29   25.30
  -4  -1   9    8.78    2.52
  -4  -1   9    7.84    2.56
  -4   1   9    4.36    1.33
  -4   1   9    2.28    1.71
   4  -1  -9    5.74    1.90
  -4  -1   8  196.74   10.21
  -4   1   8  202.32    7.54
  -4   1   8  189.98   12.48
   4  -1  -8  191.41    7.63
   4  -1  -8  208.23   12.28
  -4  -1   8  189.91    9.88
  -4  -1   7   83.89    6.23
  -4  -1   7   90.67    6.80
  -4   1   7   88.91    4.81
  -4   1   7   95.48    8.84
   4  -1  -7   94.92    5.11
   4  -1  -7  101.27    7.94
  -4  -1   6 2345.86   32.79
   4  -1  -6 2433.73   26.51
  -4  -1   6 2349.40   31.60
  -4   1   6 2445.85   44.25
   4  -1  -6 2336.29   36.99
  -4   1   6 2357.82   23.91
   4   1  -5  553.83   16.05
  -4   1   5  621.78   22.38
  -4  -1   5  542.85   15.12
   4  -1  -5  602.60   13.66
   4  -1  -5  565.28   16.82
  -4  -1   5  580.52   14.69
  -4   1   5  492.08   10.95
  -4   1   4  869.98   26.62
   4   1  -4  846.78   19.22
   4  -1  -4  821.42   17.61
   4  -1  -4  739.54   18.09
  -4   1   4  726.09   13.42
  -4  -1   4  738.23   15.61
  -4  -1   4  843.61   18.29
  -4   1   3  168.96   11.79
  -4  -1   3  160.07    6.93
   4  -1  -3  162.87    7.54
   4   1  -3  157.58    7.98
  -4   1   3  161.11    6.84
   4  -1  -3  167.99    9.23
  -4  -1   3  162.61    7.94
   4  -1  -2  899.15   23.98
  -4  -1   2  890.88   16.01
  -4   1   2 1104.33   20.78
   4  -1  -2  967.38   15.85
  -4  -1   2  978.17   19.55
  -4   1   2 1088.45   31.08
  -4  -1   1   49.95    4.22
   4  -1  -1   60.06    7.05
  -4   1   1   49.68    5.24
   4  -1  -1   59.95    3.26
  -4  -1   1   52.17    4.37
  -4  -1   1   58.74    4.83
  -4  -1   0 3501.57   23.64
   4   1   0 3337.01   23.64
  -4   1   0 3216.82   46.72
  -4  -1   0 3087.67   33.55
   4  -1   0 2938.22   34.62
  -4  -1   0 3255.04   37.57
   4  -1   1   77.62    5.77
  -4  -1  -1   82.34    5.50
   4   1   1   72.20    3.68
  -4  -1  -1   75.12    5.83
  -4  -1  -1   73.27    3.75
  -4   1  -1   71.83    7.75
  -4  -1  -2   44.66    4.90
   4   1   2   43.07    3.14
  -4  -1  -2   53.33    3.56
   4  -1   2   44.32    4.45
  -4   1  -2   49.62    7.30
  -4  -1  -2   46.03    4.34
   4   1   3  401.40   10.37
  -4  -1  -3  378.66   10.46
  -4   1  -3  360.21    6.07
   4  -1   3  374.58   13.29
  -4   1  -3  353.42   20.94
  -4  -1  -3  352.53   15.00
  -4  -1  -3  384.65   12.50
  -4   1  -4 2408.08   57.20
  -4  -1  -4 2109.85   40.09
  -4   1  -4 2197.04   18.33
   4  -1   4 1991.74   31.89
  -4  -1  -4 2115.99   30.26
   4  -1   5    3.09    1.59
   4   1   5    0.83    1.01
  -4   1  -5    4.61    1.20
  -4  -1  -5    1.95    2.31
  -4  -1  -5    1.23    1.23
  -4   1  -6  132.63    5.94
  -4  -1  -6  147.46   12.50
  -4  -1  -6  122.04    7.95
  -4   1  -6  119.73   14.69
   4   1   6  115.12    7.04
   4  -1   6  126.83    8.55
   4  -1   7   20.11    3.80
  -4  -1  -7   21.72    3.78
  -4   1  -7   21.32    7.35
  -4   1  -7   22.73    2.99
   4   1   7   21.25    3.36
  -4  -1  -7   15.29    4.56
   4  -1   8 1280.13   30.45
  -4  -1  -8 1297.61   27.45
  -4  -1  -8 1345.25   41.73
   4   1   8 1254.54   25.96
  -4  -1  -9   28.10    4.38
   4   1   9   28.94    3.99
  -4   1  -9   25.51    3.39
  -4  -1  -9   26.79    6.66
   4  -1   9   27.73    4.84
  -4   1 -10   40.31    4.71
  -4  -1 -10   40.77    5.28
  -4  -1 -10   57.49    9.45
   4   1  10   45.56    5.74
   4  -1  10   37.09    5.79
  -4  -1 -11   11.80    3.74
   4  -1  11   12.25    3.57
   4   1  11   22.87    4.68
  -4  -1 -11   11.95    5.63
  -4   1 -11   16.06    3.32
  -4  -1 -12  817.18   25.82
  -4  -1 -12  746.99   37.10
  -4   1 -12  850.80   23.88
   4   1  12  791.66   25.56
   4  -1  12  727.10   26.49
  -4  -1 -13   53.62   11.42
   4  -1  13   53.67    8.06
  -4   1 -13   42.29   12.40
   4   1  13   43.21    6.55
  -4  -1 -13   52.39    7.08
  -4   1 -13   51.83    6.58
  -4  -1 -14  119.08   16.16
  -4   1 -14  144.10   11.16
  -4  -1 -14  150.71   12.09
   4   1  14  151.07   12.05
   4  -1  14  166.11   13.96
  -4   1 -14  102.51   18.19
  -4  -1 -15   25.76    8.46
  -4   1 -15   27.41    5.18
   4  -1  15   35.01    6.92
  -4  -1 -15   24.21    5.28
   4   1  15   23.06    5.53
  -4   1 -15    7.40    6.13
  -4   1 -16   66.84    8.03
  -4   1 -16   41.67   12.68
  -4  -1 -16   65.88    9.04
  -4  -1 -16   52.34   11.70
   4   1  16   65.90    8.56
   4  -1  16   51.23    8.31
   4   1  17   37.69    6.76
  -4  -1 -17   23.06    7.30
   4  -1  17   33.30    7.25
  -4   1 -17   42.74   11.62
  -4  -1 -17   40.83    7.89
  -4   1 -17   46.55    7.50
  -4   1 -18  358.46   19.66
  -4  -1 -18  314.29   19.95
  -4   1 -18  342.08   38.41
  -4  -1 -18  373.65   32.21
   4   1  18  335.02   21.21
   4  -1  18  363.08   23.14
  -4   1 -19    0.30    2.97
  -4  -1 -19    4.37    3.88
   4   1  19    1.35    4.07
  -4  -1 -19  -11.01    7.65
   4  -1  19   -1.32    3.80
  -4   1 -20   76.93   10.03
  -4   1 -20   84.21   20.86
  -4  -1 -20   99.07   17.87
  -4  -1 -20   99.29   12.48
   4   1  20   98.06   13.17
   4  -1  20   89.84   12.45
  -4  -1 -21   15.00    5.51
  -4  -1 -21   24.79    9.74
   4   1  21   15.18    5.38
  -4   1 -21   25.10    5.93
   4  -1  21   14.31    7.01
  -4  -1 -22  133.84   22.00
  -4  -1 -22  174.47   17.27
  -4   1 -22  144.04   26.31
   4   1  22  173.05   17.64
   4  -1  22  161.44   18.10
  -4  -1 -23    8.37    5.20
   4   1  23   15.82    6.83
  -4   1 -23   13.44   12.73
  -4  -2  25    7.57    6.63
  -4   2  25   16.73    7.37
   4   2 -25   16.04    7.44
   4  -2 -24  132.36   17.45
  -4   2  24  162.67   18.34
  -4  -2  24  173.42   19.14
   4   2 -24  138.82   18.57
  -4  -2  23   38.70    9.61
   4   2 -23   48.25   10.06
   4  -2 -23   63.62   12.03
  -4   2  23   53.75   11.48
  -4   2  22  399.77   27.05
   4   2 -22  346.65   28.11
   4  -2 -22  448.00   28.98
  -4  -2  22  382.31   26.25
   4   2 -21    5.83    5.64
  -4   2  21   -4.38    4.24
  -4  -2  21   -2.57    3.80
   4  -2 -21   -3.73    4.77
  -4   2  20  184.27   17.22
   4  -2 -20  231.20   19.76
  -4  -2  20  184.16   16.41
  -4  -2  20  216.06   18.11
   4   2 -20  191.95   20.64
   4   2 -19    6.87    6.50
  -4  -2  19   17.76    5.60
   4  -2 -19    9.92    4.55
  -4   2  19   21.86    6.07
  -4  -2  19   12.95    5.79
  -4  -2  18  464.90   24.11
  -4   2  18  456.97   25.70
  -4  -2  18  400.39   22.35
   4  -2 -18  431.48   24.70
   4   2 -18  412.57   29.76
   4  -2 -17  124.29   12.92
  -4   2  17  101.60   12.07
   4   2 -17   97.46   14.00
  -4  -2  17  140.10   12.97
  -4  -2  17  112.32   11.52
  -4   2  16  713.76   30.69
   4  -2 -16  736.25   29.95
  -4  -2  16  698.88   27.97
  -4  -2  16  765.03   28.64
   4  -2 -15   69.12    9.09
  -4  -2  15   42.79    6.84
  -4   2  15   44.23    7.42
  -4  -2  15   51.61    7.46
   4  -2 -14    1.74    2.96
  -4  -2  14   -2.35    3.78
  -4   2  14   -1.01    3.40
  -4  -2  14    6.91    3.49
  -4  -2  13  132.26   11.12
   4  -2 -13  138.68   11.70
  -4  -2  13  147.90   11.13
  -4   2  13  135.80   12.75
   4  -2 -12 2144.52   43.63
  -4  -2  12 2066.10   39.75
  -4  -2  12 2186.96   42.85
  -4   2  12 2122.39   48.15
  -4  -2  11    9.16    3.10
   4  -2 -11   16.04    4.54
  -4  -2  11    9.42    2.96
  -4   2  11   12.78    4.22
   4  -2 -10   44.85    5.79
  -4  -2  10   44.31    5.18
  -4   2  10   43.16    2.94
   4  -2 -10   45.94    3.32
  -4  -2  10   38.44    5.66
  -4   2  10   37.17    6.35
   4  -2  -9    2.31    1.66
  -4   2   9    2.92    0.84
  -4   2   9    0.36    2.13
  -4  -2   9    4.40    3.07
   4  -2  -9    0.52    0.74
  -4  -2   9    1.37    1.91
  -4  -2   8 1885.78   29.92
   4  -2  -8 1776.61   32.50
   4  -2  -8 1853.99   20.97
  -4   2   8 1853.32   43.12
  -4   2   8 1880.84   16.22
  -4  -2   7   -0.54    1.76
   4  -2  -7    0.23    1.06
   4  -2  -7    0.58    1.19
  -4   2   7    1.11    0.63
  -4  -2   7   -0.67    1.11
  -4  -2   6  405.98   15.52
  -4  -2   6  433.36   12.03
  -4   2   6  409.33   20.48
   4  -2  -6  463.40   14.66
   4  -2  -6  417.16   12.79
   4   2  -6  433.76   13.53
  -4   2   6  427.92    7.66
  -4  -2   5  334.93   13.61
   4  -2  -5  367.25   12.52
  -4  -2   5  375.93   10.05
  -4   2   5  355.54   19.32
   4   2  -5  354.02   10.98
  -4   2   5  357.58    7.70
   4   2  -4  349.06    9.79
  -4  -2   4  323.59    7.97
  -4   2   4  334.23   19.17
   4  -2  -4  375.11   11.84
  -4   2   4  358.83    9.07
  -4   2   4  345.35   12.63
  -4  -2   4  338.23   13.25
  -4  -2   3  187.01    4.66
   4  -2  -3  187.90    7.27
  -4   2   3  179.97   14.34
   4   2  -3  183.44    6.33
  -4   2   3  208.06    8.74
  -4  -2   3  180.78    9.62
  -4   2   3  194.11    8.43
  -4   2   2 3043.04   59.85
  -4   2   2 2964.54   40.48
  -4  -2   2 2940.96   39.56
  -4   2   2 2840.82   28.36
  -4  -2   2 2983.78   37.85
   4  -2  -1  271.39    6.57
  -4   2   1  288.35   18.89
  -4  -2   1  253.77   11.48
  -4   2   1  247.88   13.55
  -4   2   1  286.86    7.63
  -4  -2   1  290.28   11.67
   4  -2   0  813.55    9.02
   4  -2   0  838.09   21.28
  -4  -2   0  832.80   21.00
  -4  -2   0  845.96   19.79
  -4   2   0  810.94   27.99
  -4   2   0  837.28   10.33
  -4   2  -1   31.11    6.00
   4  -2   1   33.63    4.33
  -4  -2  -1   41.76    4.57
  -4  -2  -1   33.64    4.50
   4   2   2 4298.50   24.10
  -4  -2  -2 4092.93   47.07
  -4   2  -2 4284.13   74.13
   4  -2   2 3963.38   48.39
  -4  -2  -2 4099.10   44.86
  -4  -2  -3 1520.73   28.64
   4  -2   3 1578.23   30.51
  -4  -2  -3 1496.30   29.18
   4   2   3 1593.51   17.42
  -4   2  -4  971.88   10.97
  -4  -2  -4  935.68   23.42
  -4   2  -4  952.21   10.75
   4  -2   4  959.95   24.81
   4   2   4  964.70   15.56
  -4  -2  -4  937.72   23.22
  -4  -2  -4  991.03   18.40
  -4   2  -5    2.62    0.92
   4  -2   5    3.13    2.35
   4   2   5    1.91    1.36
  -4  -2  -5   -0.04    1.80
  -4  -2  -5   -0.42    1.30
  -4   2  -6 1595.37   19.82
   4  -2   6 1616.84   34.11
  -4  -2  -6 1528.77   31.98
   4   2   6 1518.39   24.14
  -4  -2  -7  150.58   10.34
   4   2   7  147.75    8.36
  -4  -2  -7  162.73   11.68
   4  -2   7  134.46   10.24
  -4   2  -7  145.88    6.80
  -4   2  -8   40.22    3.90
   4  -2   8   30.94    5.65
  -4  -2  -8   41.92    6.09
   4   2   8   40.78    4.69
  -4  -2  -8   36.55    6.12
  -4  -2  -9    4.60    1.83
   4   2   9    5.59    2.21
  -4   2  -9    5.91    1.50
  -4  -2  -9    7.47    3.80
   4  -2   9   10.18    3.32
  -4   2 -10 1074.09   22.74
   4  -2  10  986.38   30.95
  -4  -2 -10 1096.85   30.53
   4   2  10  981.24   25.39
  -4  -2 -10 1067.38   35.69
   4  -2  11    7.74    4.09
   4   2  11    0.21    2.24
  -4   2 -11    3.03    1.95
  -4  -2 -11   -2.07    2.57
  -4  -2 -11    2.97    2.33
   4  -2  12  397.23   20.56
  -4  -2 -12  400.81   23.89
  -4   2 -12  412.95   15.84
  -4  -2 -12  393.05   19.62
   4   2  12  396.06   18.12
   4  -2  13    5.99    3.69
   4   2  13    2.81    2.92
  -4   2 -13   -0.67    2.11
  -4  -2 -13    2.85    2.74
  -4  -2 -13   -4.10    3.28
   4  -2  14  449.59   23.80
  -4  -2 -14  444.55   22.18
  -4  -2 -14  454.28   27.91
   4   2  14  449.10   21.07
  -4   2 -14  434.03   17.97
   4  -2  15   22.66    6.47
  -4   2 -15   33.62    5.38
   4   2  15   33.62    5.92
  -4  -2 -15   14.64    4.16
  -4  -2 -15   30.28    8.31
  -4  -2 -16  398.16   22.46
   4  -2  16  421.68   24.76
  -4   2 -16  405.38   18.83
   4   2  16  444.58   22.32
  -4  -2 -16  394.49   28.17
   4  -2  17   21.90    6.56
  -4   2 -17   14.14    4.37
   4   2  17   11.07    4.87
  -4  -2 -17   16.85    5.08
  -4  -2 -17   20.18    6.69
   4  -2  18  124.75   14.39
  -4  -2 -18  137.28   14.17
   4   2  18  124.61   12.66
  -4  -2 -18  139.83   17.78
   4  -2  19   25.73    6.55
  -4  -2 -19   13.63    5.11
   4   2  19   29.63    7.26
  -4   2 -19   27.97   14.87
  -4  -2 -19   20.15    8.39
   4  -2  20  194.65   18.67
  -4   2 -20  164.92   28.40
   4   2  20  161.12   15.63
  -4  -2 -20  149.52   15.67
   4   2  21   -2.24    3.76
   4  -2  21    0.37    4.99
  -4  -2 -21  -11.82    6.09
  -4   2 -21  -12.60    9.63
   4  -2  22   -2.82    4.23
  -4   2 -22   14.43   13.25
  -4  -2 -22   14.02    6.58
   4   2  22   -0.15    4.31
   4   2  23    8.13    4.42
   4   3 -24  206.54   23.18
  -4  -3  24  244.60   22.28
  -4   3  24  200.24   20.69
  -4   3  23   10.79    5.86
   4   3 -23    4.06    5.99
  -4  -3  23   -6.77    5.54
   4  -3 -23   -5.31    5.81
   4   3 -22   63.80   13.47
   4  -3 -22   54.34   10.95
  -4  -3  22   48.26    9.35
  -4   3  22   76.31   12.37
   4   3 -21    8.81    7.89
  -4  -3  21    2.04    4.06
  -4   3  21    3.17    3.94
   4  -3 -21    4.11    5.40
   4   3 -20  178.78   21.45
  -4   3  20  189.97   18.36
   4  -3 -20  222.89   19.62
  -4  -3  20  207.22   18.62
  -4  -3  20  192.24   17.50
  -4  -3  19   24.81    6.48
   4   3 -19   28.67   10.44
   4  -3 -19   28.05    7.38
  -4  -3  19   29.68    7.01
  -4   3  19   31.78    7.61
  -4   3  18  386.60   24.58
  -4  -3  18  403.40   23.86
  -4  -3  18  395.22   23.00
   4  -3 -18  374.62   23.58
  -4  -3  17   -2.52    3.78
  -4  -3  17   -1.79    4.09
  -4   3  17    1.95    3.91
   4  -3 -17   -3.04    4.51
  -4  -3  16  195.03   15.74
   4  -3 -16  196.45   16.45
  -4   3  16  175.90   16.05
  -4  -3  16  171.68   13.99
  -4  -3  15   17.01    4.68
  -4  -3  15   11.66    4.24
  -4   3  15   10.72    3.87
   4  -3 -15   15.60    4.05
   4  -3 -14 1053.30   34.96
  -4  -3  14 1031.06   31.60
  -4  -3  14 1080.52   34.73
  -4   3  14 1000.85   36.67
  -4  -3  13   99.40   10.42
   4  -3 -13  132.47   12.00
  -4  -3  13  127.64   10.54
  -4   3  13  139.28   13.40
  -4   3  12   -3.50    3.68
  -4  -3  12   -4.16    3.55
  -4  -3  12   -0.07    2.38
   4  -3 -12    3.58    2.25
  -4   3  11   16.67    5.70
   4  -3 -11    7.95    3.33
  -4  -3  11   12.68    3.85
  -4  -3  11   16.99    3.96
  -4  -3  10 1741.02   39.49
   4  -3 -10 1792.32   38.28
  -4  -3  10 1851.27   34.15
  -4   3  10 1723.28   45.62
   4  -3  -9  158.25   10.92
  -4  -3   9  168.60    9.75
  -4   3   9  174.52   14.66
  -4  -3   9  141.01   11.05
  -4  -3   8   32.22    4.03
  -4  -3   8   28.68    5.07
   4  -3  -8   23.78    4.33
  -4   3   8   26.91    5.53
  -4  -3   7   57.37    6.71
  -4   3   7   51.50    8.05
   4  -3  -7   59.98    6.20
  -4  -3   7   49.65    4.43
  -4  -3   6 1460.23   31.96
  -4   3   6 1418.86   42.44
   4  -3  -6 1359.06   27.55
  -4  -3   6 1444.40   21.74
   4   3  -6 1394.70   22.34
   4   3  -5   40.52    3.47
  -4  -3   5   34.35    2.99
  -4  -3   5   47.58    6.00
  -4   3   5   48.66    2.30
   4  -3  -5   39.80    4.48
  -4   3   5   47.19    8.17
  -4   3   5   46.75    2.41
  -4  -3   4 1084.77   26.66
  -4   3   4 1091.04   38.38
  -4   3   4 1068.12   18.12
  -4  -3   4 1051.01   13.46
  -4   3   4 1068.37   14.23
   4   3  -4 1084.94   15.14
   4  -3  -4 1086.27   21.82
  -4  -3   3    2.39    1.53
   4  -3  -3    4.83    2.02
  -4  -3   3    2.13    2.45
  -4   3   3    8.18    4.03
  -4   3   3    3.61    1.76
  -4   3   3    4.99    1.36
  -4   3   2  751.73   15.25
  -4  -3   2  699.07   22.10
   4  -3  -2  713.22   15.51
  -4   3   2  679.90   22.87
  -4   3   2  739.98   32.99
  -4  -3   2  707.02   20.47
  -4   3   1   24.80    2.70
   4  -3  -1   26.17    2.94
  -4  -3   1   25.90    4.02
  -4   3   1   29.56    6.77
  -4   3   1   23.26    4.81
  -4  -3   1   27.10    3.96
  -4   3   0 1261.74   17.62
  -4  -3   0 1177.31   28.85
   4  -3   0 1205.80   17.57
  -4  -3   0 1234.33   25.99
  -4   3  -1  108.15    4.73
  -4  -3  -1  100.12    8.62
  -4  -3  -1   94.18    7.18
  -4   3  -2  271.81    6.95
  -4  -3  -2  243.02   13.85
   4  -3   2  244.17   13.35
  -4  -3  -2  261.26   12.06
   4  -3   3  104.36    8.95
  -4  -3  -3   92.33    5.76
  -4   3  -3   90.70    4.02
  -4  -3  -3   79.14    7.94
   4   3   3  119.15    3.96
  -4  -3  -3   99.74    7.39
  -4   3  -4 1479.89   16.87
  -4  -3  -4 1350.14   32.83
   4   3   4 1424.95   17.45
  -4  -3  -4 1440.79   28.88
   4  -3   4 1360.54   32.83
  -4  -3  -5   53.50    7.11
   4   3   5   62.80    4.26
  -4  -3  -5   45.83    5.33
  -4  -3  -5   56.30    5.90
  -4   3  -5   57.16    3.62
   4  -3   5   48.27    6.31
   4   3   6   26.46    3.24
   4  -3   6   17.29    4.40
  -4  -3  -6   31.18    5.38
  -4   3  -6   26.64    2.79
  -4  -3  -6   25.96    4.23
  -4   3  -6   24.92    3.48
  -4  -3  -7  388.91   18.73
   4  -3   7  426.57   19.38
  -4  -3  -7  355.72   15.45
   4   3   7  411.39   12.94
  -4   3  -7  372.92   12.67
  -4   3  -8 1053.96   22.59
   4  -3   8 1019.30   31.08
  -4  -3  -8 1090.55   31.81
  -4  -3  -8  973.01   26.54
   4  -3   9   60.37    7.82
   4   3   9   70.77    6.31
  -4  -3  -9   51.73    7.24
  -4  -3  -9   52.89    6.61
  -4   3  -9   57.59    5.73
  -4  -3 -10  309.93   18.24
   4  -3  10  293.77   17.73
   4   3  10  272.78   12.93
  -4   3 -10  305.16   13.22
   4   3  11    6.54    3.04
  -4   3 -11   13.41    3.17
  -4  -3 -11   12.32    4.86
   4  -3  11    8.92    4.03
  -4  -3 -11    7.71    2.67
  -4   3 -12  394.62   16.01
   4  -3  12  399.99   22.42
   4   3  12  437.53   18.65
  -4  -3 -12  369.99   20.73
   4   3  13   15.56    3.83
  -4  -3 -13   13.47    4.78
   4  -3  13   14.77    4.97
  -4  -3 -13    9.77    3.76
  -4   3 -13   14.29    3.56
  -4  -3 -14  263.85   18.65
   4  -3  14  221.97   17.78
   4   3  14  229.05   14.63
  -4  -3 -14  207.61   15.66
  -4  -3 -15   21.55    5.89
   4  -3  15   31.46    7.73
   4   3  15   43.57    7.11
  -4  -3 -15   39.08    7.95
  -4  -3 -16  207.43   17.60
   4  -3  16  207.18   18.06
   4   3  16  222.07   15.76
   4   3  17    0.93    2.96
   4  -3  17    5.27    3.85
  -4  -3 -17   -5.12    4.23
   4  -3  18  269.83   22.10
  -4  -3 -18  238.45   20.37
   4   3  18  266.30   18.18
   4  -3  19   23.19    7.89
  -4  -3 -19    8.24    4.61
   4   3  19   29.67    7.04
   4  -3  20   -6.63    5.72
  -4  -3 -20    6.46    6.04
   4   3  20    3.29    4.36
   4   3  21   -2.15    4.31
  -4  -3 -21   -2.39    5.37
  -4   3 -21    0.77   12.21
   4  -3  21   12.24    7.00
   4   3  22   54.53   10.17
   4   4 -23   25.03    9.82
  -4   4  23   26.05    9.03
  -4  -4  23   14.28    7.63
   4  -4 -22   78.20   13.41
  -4  -4  22   56.43   11.13
   4   4 -22   79.21   14.88
  -4   4  22   76.91   12.93
   4   4 -21    3.57    6.41
  -4   4  21    4.52    4.58
  -4  -4  21   -1.35    4.73
   4  -4 -21   -7.07    6.76
   4   4 -20   97.35   17.13
  -4   4  20  101.34   14.01
   4  -4 -20   93.48   13.64
  -4  -4  20   91.79   12.49
  -4  -4  19   11.37    5.12
  -4   4  19   18.01    6.10
   4  -4 -19    8.93    6.27
  -4  -4  19   17.56    6.18
  -4   4  18  264.17   21.26
  -4  -4  18  227.63   19.65
  -4  -4  18  234.47   18.20
   4  -4 -18  229.28   19.74
   4  -4 -17   56.89    9.25
  -4  -4  17   52.61    9.51
  -4  -4  17   52.05    8.64
  -4   4  17   50.36    9.44
   4  -4 -16  636.42   30.47
  -4  -4  16  640.30   30.81
  -4  -4  16  651.46   27.67
  -4   4  16  575.86   30.28
  -4  -4  15   14.35    4.52
  -4   4  15   19.74    5.99
   4  -4 -15   25.54    6.45
  -4  -4  15   15.93    4.86
  -4   4  14   38.54    8.20
   4  -4 -14   31.74    7.18
  -4  -4  14   33.00    5.81
  -4  -4  14   45.50    8.24
  -4   4  13    7.20    4.31
   4  -4 -13   14.91    4.68
  -4  -4  13    5.53    3.34
  -4  -4  13    8.92    3.18
   4  -4 -12  221.56   15.95
  -4  -4  12  234.14   16.95
  -4   4  12  238.75   18.59
  -4  -4  12  246.34   14.40
  -4   4  11   14.39    4.08
   4  -4 -11   30.20    6.05
  -4  -4  11   27.37    6.09
  -4  -4  11   29.07    4.79
  -4  -4  10   33.38    5.15
  -4   4  10   36.26    7.28
  -4  -4  10   38.97    6.97
   4  -4 -10   43.70    6.81
  -4  -4   9   -0.13    1.74
  -4   4   9    7.58    4.74
   4  -4  -9   -4.04    3.58
  -4  -4   9    3.82    3.27
  -4  -4   8 1120.55   23.87
   4  -4  -8 1165.02   31.16
  -4   4   8 1145.72   40.25
  -4  -4   8 1162.35   33.02
  -4  -4   7    5.49    2.67
   4  -4  -7    3.26    2.27
  -4  -4   7    4.20    1.72
  -4   4   7    8.35    4.40
   4  -4  -6  239.63   13.17
  -4   4   6  235.64   19.01
  -4  -4   6  212.93    8.70
  -4  -4   6  238.98   14.43
  -4  -4   5    5.41    1.42
  -4  -4   5    6.16    3.03
   4  -4  -5    6.00    2.26
  -4   4   5   11.83    5.70
   4  -4  -4 1155.56   26.13
  -4   4   4 1067.52   41.42
  -4  -4   4 1124.23   29.38
  -4   4   4 1109.83   21.62
  -4  -4   3   72.19    7.59
  -4   4   3   74.41    7.40
  -4  -4   3   67.06    7.85
  -4   4   3   60.34   10.30
   4  -4  -3   76.81    6.67
  -4  -4   2  234.44   13.18
   4  -4  -2  255.91   11.49
  -4  -4   2  224.86   14.29
  -4   4   2  227.79   15.14
  -4   4   2  219.53   19.74
   4  -4  -1    3.96    1.97
  -4  -4   1    8.77    3.34
  -4   4   1    4.33    3.41
  -4   4   1    5.04    5.43
  -4  -4   1    7.91    2.52
  -4  -4   0  373.33   15.82
   4  -4   0  376.48   12.85
  -4  -4   0  358.31   18.06
  -4   4   0  359.85   26.61
  -4  -4  -1  151.53   12.13
  -4  -4  -1  152.92   10.05
  -4  -4  -2  261.85   15.70
   4  -4   2  258.96   15.03
  -4  -4  -2  248.89   12.43
   4  -4   3  139.62   11.42
  -4  -4  -3  144.38   12.24
  -4  -4  -3  174.12   10.49
  -4  -4  -4  228.12   15.25
   4   4   4  263.62    6.68
   4  -4   4  258.68   15.57
  -4  -4  -4  224.58   11.77
   4  -4   5  184.60   13.65
   4   4   5  191.79    6.84
  -4  -4  -5  173.28   13.41
  -4  -4  -5  187.93   10.76
   4   4   6 1076.94   18.23
  -4  -4  -6 1008.48   32.53
  -4  -4  -6 1029.16   25.32
   4  -4   6  984.12   31.88
   4   4   7    8.65    2.22
  -4  -4  -7    5.81    2.69
  -4  -4  -7    2.88    2.78
   4  -4   7    3.67    3.15
  -4  -4  -8   45.68    7.71
   4   4   8   40.97    4.47
  -4  -4  -8   44.71    5.74
   4  -4   8   44.50    7.50
   4   4   9    5.49    2.37
   4  -4   9    7.34    4.28
  -4  -4  -9    9.10    3.45
  -4  -4  -9    3.03    1.72
  -4  -4 -10  318.51   20.01
   4   4  10  305.23   13.47
   4  -4  10  315.67   20.32
  -4  -4 -10  294.60   14.61
   4  -4  11   17.55    5.64
   4   4  11   20.47    3.98
  -4  -4 -11   18.22    5.74
  -4  -4 -11   21.12    4.62
  -4  -4 -12   84.11   11.55
   4  -4  12   84.33   11.12
   4   4  12   78.43    7.73
   4  -4  13   40.02    8.13
  -4  -4 -13   56.48    9.92
  -4  -4 -14  151.39   15.32
   4  -4  14  142.34   15.26
  -4  -4 -15   -1.24    4.05
   4  -4  15    4.89    4.21
  -4  -4 -16  107.61   14.23
   4  -4  16  113.33   14.86
   4  -4  17    2.02    4.50
  -4  -4 -17    2.67    5.72
  -4  -4 -18   18.39    6.95
   4  -4  18    4.92    4.70
  -4  -4 -19    7.47    5.99
   4  -4  19    6.94    5.75
  -4   5  21    6.44    5.46
   4   5 -21   12.86    9.14
   4  -5 -20   25.05    8.94
  -4   5  20   12.24    4.84
  -4  -5  19   22.06    8.07
   4  -5 -19   11.97    6.45
  -4   5  19    9.40    5.04
  -4   5  18  191.88   18.99
  -4  -5  18  175.20   19.02
   4  -5 -18  180.50   18.67
  -4   5  17    5.57    3.68
  -4  -5  17   -0.70    4.49
   4  -5 -16   87.08   12.67
  -4  -5  16   80.60   12.10
  -4   5  16   83.32   12.66
  -4  -5  15   18.79    7.18
  -4   5  15   10.47    5.17
   4  -5 -15    1.86    4.72
   4  -5 -14  350.22   22.97
  -4   5  14  376.75   24.62
   4  -5 -13    7.06    4.67
  -4  -5  13    5.06    4.41
  -4   5  13   -4.61    4.54
  -4  -5  12   43.21    8.03
  -4   5  12   24.25    7.02
   4  -5 -12   30.35    6.94
  -4   5  11    4.10    3.26
  -4  -5  11   15.49    5.26
   4  -5 -11   18.01    5.10
  -4  -5  10  598.24   27.70
   4  -5 -10  553.53   25.58
  -4   5  10  565.57   30.27
  -4  -5   9   92.12   11.25
   4  -5  -9   88.75    9.77
  -4   5   9  100.70   12.91
  -4  -5   8   70.40    9.40
  -4   5   8   77.46   11.79
   4  -5  -8   73.81    9.17
   4  -5  -7   20.72    5.41
  -4  -5   7   29.65    6.07
  -4   5   7   36.59    8.71
  -4   5   6  515.30   29.20
   4  -5  -6  523.16   22.06
  -4  -5   6  500.51   22.62
  -4  -5   5    5.98    3.40
   4  -5  -5    2.37    2.40
  -4   5   5    6.68    5.22
  -4  -5   4  405.34   19.74
  -4   5   4  377.40   26.31
   4  -5  -4  390.36   17.41
  -4  -5   3   39.20    6.07
   4  -5  -3   26.30    4.92
  -4   5   3   35.77    8.77
  -4  -5   2  483.33   20.37
  -4   5   2  465.53   30.20
   4  -5  -2  493.13   18.52
  -4  -5   2  500.23   23.74
  -4   5   2  409.78   22.39
  -4  -5   1   86.52    8.49
   4  -5  -1   76.97    7.38
  -4  -5   1   72.26    9.25
  -4   5   1  106.96   12.56
  -4   5   1   86.35   14.32
  -4  -5   0  271.27   14.55
  -4  -5   0  259.36   17.49
   4  -5   0  275.52   12.80
  -4   5   0  263.61   24.38
  -4  -5  -1   32.31    5.11
  -4   5  -1   26.14    9.06
  -4  -5  -1   39.63    7.21
  -4  -5  -2   58.37    8.20
  -4   5  -2   87.73   15.34
  -4  -5  -2   89.86    8.15
  -4  -5  -3    7.27    4.57
  -4  -5  -3   -0.93    2.02
  -4  -5  -4  527.79   19.45
  -4  -5  -4  512.62   25.46
   4  -5   5    0.42    2.90
  -4  -5  -5    3.59    2.73
  -4  -5  -5    2.24    3.52
  -4  -5  -6    2.05    1.68
   4  -5   6    1.96    2.73
   4  -5   7   14.09    4.51
  -4  -5  -7   12.66    5.19
   4  -5   8  515.96   26.46
  -4  -5  -8  461.75   25.33
  -4  -5  -9   -0.64    3.55
   4  -5   9   -0.79    3.12
  -4  -5 -10  152.02   15.92
   4  -5  10  167.89   15.88
  -4  -5 -11   14.99    6.73
   4  -5  11   23.65    7.05
  -4  -5 -12  158.85   16.83
   4  -5  12  188.71   17.37
   4  -5  13   12.14    6.54
  -4  -5 -13    2.25    4.11
  -4  -5 -14  317.33   24.28
   4  -5  14  320.82   23.99
  -4  -5 -15   31.60    8.87
   4  -5  15   37.66    9.79
   4  -5  16   36.83    9.34
  -4  -5 -16   32.54    9.14
  -4  -5 -17   -5.60    5.43
   4  -5  17    0.90    4.99
   4  -6 -18   12.67    6.48
  -4  -6  17   -3.61    4.79
  -4   6  17    6.73    5.18
   4  -6 -17    6.20    5.29
  -4   6  16  182.45   18.50
   4  -6 -16  152.70   17.42
  -4  -6  16  172.16   19.08
   4  -6 -15   12.50    6.34
  -4   6  15    6.81    4.52
  -4  -6  15   18.09    6.52
  -4  -6  14   39.79    9.39
  -4   6  14   60.52   10.64
   4  -6 -14   69.51   11.56
  -4   6  13    0.11    3.68
  -4  -6  13    1.67    4.33
   4  -6 -13   -3.95    4.86
   4  -6 -12  336.98   22.78
  -4   6  12  379.76   25.82
  -4  -6  11   10.51    5.14
  -4   6  11   16.67    7.33
   4  -6 -11   18.85    5.57
  -4   6  10   27.61    7.31
  -4  -6  10   35.28    6.79
   4  -6 -10   37.61    7.76
  -4  -6   9    0.40    3.27
  -4   6   9    1.33    5.35
   4  -6  -9    5.97    3.87
   4  -6  -8  409.91   22.75
  -4  -6   8  468.63   25.13
  -4   6   8  404.87   26.67
  -4  -6   7   10.02    4.59
   4  -6  -7   12.01    4.69
  -4   6   7    9.02    4.81
   4  -6  -6   25.07    5.93
  -4  -6   6   27.21    6.51
  -4   6   6   16.75    7.34
   4  -6  -5    0.64    2.59
  -4  -6   5    1.93    3.01
  -4   6   5    4.40    4.73
  -4  -6   4  307.63   18.28
   4  -6  -4  314.24   18.00
  -4   6   4  277.02   23.96
   4  -6  -3    6.79    3.58
  -4   6   3   14.49    7.20
  -4  -6   3   12.86    4.67
  -4   6   2  270.23   25.21
  -4  -6   2  310.75   21.29
  -4  -6   2  325.85   18.20
  -4  -6   1   10.90    4.19
  -4  -6   1   13.18    5.22
  -4   6   1    0.89    4.17
  -4  -6   0   88.17   11.55
  -4  -6   0  121.92   10.61
  -4   6   0  107.58   17.03
  -4  -6  -1   30.42    5.11
  -4  -6  -1   30.12    7.18
  -4   6  -1   23.62   10.20
  -4   6  -2  362.96   31.66
  -4  -6  -2  358.17   23.54
  -4  -6  -3   36.14    7.21
  -4   6  -3   48.19   12.80
  -4  -6  -4   15.77    5.49
  -4   6  -4   14.59    8.77
  -4  -6  -5    7.12    4.63
  -4  -6  -6  322.21   22.65
   4  -6   6  320.71   20.69
   4  -6   7    1.67    3.52
  -4  -6  -7   16.30    6.37
   4  -6   8   34.69    7.28
  -4  -6  -8   39.27    9.26
  -4  -6  -9    7.16    5.01
   4  -6   9   -0.01    4.28
   4  -6  10   13.78    6.22
  -4  -6 -10   -3.90    6.08
   4  -6  11    5.01    5.29
  -4  -6 -11  -13.52    6.67
   4  -6  12   80.66   12.50
  -4  -6 -12  103.01   14.70
   4  -6  13    4.36    5.15
  -4  -6 -13    3.12    6.32
   4  -6  14   81.77   13.47
   4  -6  15   -6.62    6.43
   4  -7 -14  224.09   21.93
  -4  -7  13    0.10    4.90
   4  -7 -13   -0.20    5.03
   4  -7 -12    1.65    4.54
  -4  -7  12    4.05    4.51
  -4  -7  11   -3.62    5.12
  -4  -7  10  217.65   19.35
  -4  -7   9    7.07    5.43
  -4  -7   8    7.68    4.68
  -4  -7   7   -1.07    3.47
  -4  -7   6  240.34   18.59
  -4  -7   5  -11.02    5.29
  -4  -7   0  269.86   22.15
  -4  -7  -1   -6.69    4.85
  -4  -7  -2   67.01   11.30
  -4  -7  -3    0.28    4.64
  -4  -7  -4  203.10   19.85
  -4  -7  -5   14.79    7.32
  -4  -7  -6   11.61    6.60
  -4  -7  -7   -8.75    6.77
  -4  -7  -8  132.20   17.22
  -4  -7  -9   16.65    7.40
   5   0 -25    0.23    6.32
  -5   0  25    8.61    6.27
   5   0 -24  474.54   31.71
  -5   0  24  503.15   31.34
  -5   0  23   -1.86    4.67
   5   0 -23    1.04    5.31
  -5   0  22  206.69   19.04
   5   0 -22  220.00   20.52
   5   0 -21    6.10    5.85
  -5   0  21    1.56    3.32
  -5   0  20  173.74   16.22
   5   0 -20  144.48   16.66
   5   0 -19   -2.23    4.01
  -5   0  19    3.57    4.01
  -5   0  19    1.50    3.55
  -5   0  18  589.86   23.67
  -5   0  18  563.93   27.54
   5   0 -18  641.78   32.52
   5   0 -17    2.69    4.28
  -5   0  17    1.03    2.46
  -5   0  17    1.22    2.90
  -5   0  16   49.05    7.77
  -5   0  16   60.48    7.46
   5   0 -16   57.13   10.21
  -5   0  15    4.01    2.76
  -5   0  15    4.02    3.08
   5   0 -15    3.95    3.69
  -5   0  14 2671.02   52.71
   5   0 -14 2801.02   62.56
  -5   0  14 2650.80   44.08
   5   0 -13    3.02    3.02
  -5   0  13   -2.41    1.77
  -5   0  13    0.70    2.14
   5   0 -12   -1.65    4.38
  -5   0  12    1.04    1.72
  -5   0  12    0.89    2.30
  -5   0  11   -0.08    2.01
  -5   0  11   -0.72    2.20
   5   0 -11   -3.46    3.99
  -5   0  10 2625.74   36.98
  -5   0  10 2526.85   45.20
  -5   0   9    0.64    1.36
  -5   0   9   -1.44    1.96
  -5   0   8  530.33   15.45
  -5   0   8  561.86   20.53
  -5   0   7    1.60    2.19
  -5   0   7   -1.41    1.23
  -5   0   6  437.68   17.43
  -5   0   6  430.69   13.19
  -5   0   5    1.39    1.25
  -5   0   5    4.21    2.47
  -5   0   4 1098.80   27.94
  -5   0   4 1057.54   20.66
  -5   0   3    0.21    1.82
  -5   0   3    0.14    0.84
  -5   0   2  876.61   25.99
   5   0  -2  899.40   16.30
   5   0  -1   -0.12    0.70
  -5   0   1    2.57    2.55
  -5   0   1    0.14    1.30
   5   0   0 2142.17   23.61
  -5   0   0 2169.17   24.13
   5   0   1    2.83    0.90
  -5   0  -1    0.13    0.69
  -5   0  -1    0.05    2.20
   5   0   1   -0.91    0.87
   5   0   2  129.47    7.15
  -5   0  -2  135.60    6.15
  -5   0  -2  116.79   10.17
  -5   0  -3    3.24    1.27
   5   0   3    1.37    1.04
  -5   0  -3   -0.72    1.74
   5   0   3   -1.95    1.44
   5   0   4 2513.98   34.73
  -5   0  -4 2671.17   55.27
   5   0   5    1.44    1.27
  -5   0  -5    0.03    1.47
  -5   0  -5   -0.76    2.86
   5   0   6   21.28    3.82
  -5   0  -6   20.87    3.03
  -5   0  -6   16.54    4.90
   5   0   7    1.38    1.65
  -5   0  -7   -0.60    1.43
  -5   0  -7    2.08    3.32
  -5   0  -8  591.11   17.02
  -5   0  -8  570.49   31.13
  -5   0  -9   -0.40    4.16
   5   0   9   -2.22    2.77
  -5   0  -9   -1.46    2.12
  -5   0 -10  682.37   20.25
  -5   0 -10  655.69   36.89
   5   0  10  740.49   24.22
  -5   0 -11    4.35    4.58
  -5   0 -11    4.33    2.18
   5   0  11   -2.41    2.82
  -5   0 -12  282.96   25.82
  -5   0 -12  305.54   14.85
   5   0  12  268.30   15.95
  -5   0 -13    3.77    2.71
  -5   0 -13    5.43    6.66
   5   0  13   -1.90    3.27
  -5   0 -14  499.05   20.62
  -5   0 -14  438.46   34.37
   5   0  14  502.53   23.31
  -5   0 -15   -0.40    2.13
  -5   0 -15    4.26    4.91
   5   0  15   -1.06    3.46
  -5   0 -16   40.09    6.55
  -5   0 -16   31.90   10.31
   5   0  16   32.29    7.09
  -5   0 -17   -0.21    2.69
  -5   0 -17    1.30    5.78
   5   0  17    0.38    3.01
  -5   0 -18  217.78   15.75
  -5   0 -18  171.40   24.25
   5   0  18  202.30   17.59
  -5   0 -19    2.28    3.41
  -5   0 -19   -9.27   10.20
   5   0  19   -0.39    4.09
  -5   0 -20    5.56    3.67
  -5   0 -20   -7.90    7.14
   5   0  20    5.63    5.08
  -5   0 -21    6.50    5.00
  -5   0 -21   20.27   12.42
   5   0  21    9.00    5.88
  -5   0 -22  172.11   16.00
  -5   0 -22  129.22   23.47
   5   0  22  172.05   18.15
  -5   0 -23   -6.76    9.86
  -5  -1  25   21.94    8.10
   5   1 -25   14.08    7.05
   5  -1 -25   36.42   10.15
  -5   1  25   14.18    6.81
  -5  -1  24   52.43   10.46
   5   1 -24   20.77    7.12
   5  -1 -24   65.81   12.06
  -5   1  24   47.73   10.79
  -5  -1  23   10.81    6.31
  -5   1  23   11.15    6.16
   5   1 -23   20.64    8.28
   5  -1 -23    1.46    5.88
  -5   1  22  181.52   18.17
  -5  -1  22  140.42   15.93
   5   1 -22  164.60   18.72
   5  -1 -22  201.31   18.94
   5  -1 -21    8.09    6.46
   5   1 -21   -5.89    5.32
  -5   1  21    4.03    3.67
  -5  -1  21    2.53    3.57
  -5  -1  20  405.31   22.54
   5   1 -20  406.20   29.01
   5  -1 -20  432.85   26.84
  -5  -1  20  390.60   24.11
  -5   1  20  429.56   26.22
   5   1 -19   68.03   12.39
   5  -1 -19   73.25   11.32
  -5  -1  19   70.31    9.49
  -5  -1  19   74.81   10.74
  -5   1  19   56.43    9.85
   5   1 -18   17.54    6.61
  -5  -1  18   27.06    5.48
  -5   1  18   17.65    5.51
   5  -1 -18   31.16    7.66
  -5  -1  18   39.01    8.12
   5   1 -17   15.22    6.20
   5  -1 -17   -0.25    3.76
  -5  -1  17    6.70    3.74
  -5   1  17   10.23    4.66
  -5  -1  17    5.69    3.63
  -5   1  16 1070.07   37.12
  -5  -1  16 1101.48   32.51
  -5  -1  16 1136.48   35.51
   5   1 -16 1046.19   43.91
  -5   1  16 1100.95   27.06
   5  -1 -16 1108.94   38.60
  -5   1  15  128.64   12.70
   5  -1 -15  121.47   12.72
  -5  -1  15  120.63   10.72
  -5  -1  15  119.72   11.50
  -5   1  15  113.63    8.57
   5   1 -15  136.53   15.87
  -5   1  14    6.40    3.89
  -5  -1  14    7.21    3.04
  -5   1  14    2.96    1.48
  -5  -1  14    9.85    4.23
   5  -1 -14    3.82    3.16
  -5   1  13   27.22    5.80
  -5  -1  13   26.12    4.97
   5  -1 -13   34.20    6.51
  -5  -1  13   36.04    5.86
  -5   1  13   39.05    4.57
  -5  -1  12 1540.13   35.44
  -5  -1  12 1480.56   33.11
  -5   1  12 1484.37   26.45
   5  -1 -12 1570.57   40.75
  -5   1  11   46.05    4.49
  -5  -1  11   41.90    5.69
  -5  -1  11   37.78    5.11
   5  -1 -11   41.83    6.86
  -5   1  11   34.17    5.89
  -5  -1  10   47.72    5.84
  -5  -1  10   40.36    5.39
  -5   1  10   38.94    3.92
   5  -1 -10   42.51    6.45
  -5   1  10   53.77    7.55
  -5  -1   9   27.82    4.38
  -5   1   9   35.42    3.67
  -5  -1   9   34.39    4.51
  -5   1   9   27.59    5.39
   5  -1  -9   28.12    5.19
  -5   1   8 1409.09   21.97
   5  -1  -8 1451.87   34.28
  -5   1   8 1444.82   36.66
  -5   1   7  492.43   21.18
  -5  -1   7  524.20   16.51
  -5   1   7  492.42   12.67
   5  -1  -7  475.01   18.60
  -5  -1   7  466.18   15.79
  -5   1   6 2505.21   48.18
   5  -1  -6 2486.34   31.61
   5  -1  -6 2555.58   40.55
  -5  -1   6 2516.48   34.76
  -5  -1   6 2487.15   35.68
  -5  -1   5    2.42    1.31
  -5  -1   5    6.16    1.93
   5  -1  -5    5.84    1.82
   5   1  -5    6.22    2.36
  -5   1   5    4.66    3.08
   5  -1  -5    7.02    2.21
  -5   1   5    7.04    1.69
   5  -1  -4 3027.51   42.04
   5  -1  -4 2754.13   37.82
   5   1  -4 3070.11   42.46
  -5   1   4 2728.57   52.40
  -5  -1   4 2823.99   34.71
  -5   1   4 2846.34   31.94
  -5  -1   4 3048.88   38.12
   5  -1  -3  130.18    7.68
   5   1  -3  142.12    9.05
  -5   1   3  130.19   11.42
  -5  -1   3  147.98    7.92
  -5   1   3  148.11    7.68
  -5  -1   3  131.89    7.98
  -5  -1   2 1190.65   17.02
  -5   1   2 1370.38   38.00
  -5  -1   2 1259.03   24.46
  -5   1   2 1311.80   25.38
  -5  -1   2 1168.74   23.69
  -5  -1   1   92.46    6.99
  -5  -1   1   80.36    5.93
  -5  -1   1  107.28    4.88
  -5   1   1  107.24    8.17
  -5  -1   1  118.75    7.59
  -5  -1   0  549.44   11.24
   5  -1   0  546.93    7.28
  -5  -1   0  516.94   14.88
   5  -1   0  501.35   15.66
  -5   1   0  549.57   20.76
   5   1   0  552.54   11.54
   5  -1   1  211.72   10.42
  -5   1  -1  222.93   14.49
  -5  -1  -1  208.34    9.48
  -5  -1  -1  216.15   11.09
  -5  -1  -1  237.47    7.80
   5   1   1  224.75    7.79
  -5  -1  -2 2493.70   27.29
  -5   1  -2 2627.16   53.54
  -5  -1  -2 2299.09   38.55
  -5  -1  -2 2613.84   33.82
  -5   1  -2 2529.37   15.32
   5   1   2 2432.51   26.47
   5  -1   2 2502.49   35.92
   5  -1   3  119.61    4.71
   5   1   3  129.44    6.51
  -5   1  -3  138.11   13.29
  -5  -1  -3  120.85    7.44
  -5   1  -3  137.09    4.17
  -5  -1  -3  146.82   10.56
   5  -1   3  116.85    7.99
  -5   1  -4  216.58    6.06
   5   1   4  233.20    9.39
   5  -1   4  219.44   11.24
  -5   1  -4  193.99   16.75
  -5  -1  -4  207.36   13.05
  -5  -1  -4  204.22    9.89
  -5   1  -5    0.20    0.75
  -5  -1  -5    0.76    1.63
  -5   1  -5    2.32    4.67
  -5  -1  -5    0.10    2.21
   5  -1   5   -0.62    1.41
   5   1   5    0.01    0.96
  -5   1  -6  693.57   13.92
   5  -1   6  730.98   22.00
  -5  -1  -6  674.00   19.22
  -5   1  -6  646.33   33.98
  -5  -1  -6  726.00   28.06
   5   1   6  680.97   18.14
   5  -1   7   29.54    4.78
  -5   1  -7   20.92    2.93
  -5  -1  -7   21.50    3.53
  -5  -1  -7   17.35    5.11
   5   1   7   23.02    3.71
   5  -1   8  292.14   15.28
  -5   1  -8  275.44   10.13
  -5  -1  -8  278.31   13.14
  -5   1  -8  250.49   23.25
  -5  -1  -8  275.09   19.62
   5   1   8  263.98   12.60
   5  -1   9    0.60    2.53
  -5  -1  -9    3.14    2.53
  -5   1  -9    0.09    1.56
   5   1   9   -1.54    2.21
  -5   1  -9    1.31    5.26
  -5  -1  -9   -3.77    4.74
   5  -1  10  807.16   26.64
  -5   1 -10  817.55   20.20
  -5   1 -10  711.29   41.56
  -5  -1 -10  779.61   36.50
   5   1  10  814.05   24.32
  -5  -1 -10  736.93   23.57
   5  -1  11   32.86    5.61
  -5   1 -11   39.25   10.53
  -5   1 -11   30.63    4.09
  -5  -1 -11   38.10    5.63
  -5  -1 -11   30.55    8.08
   5   1  11   42.50    5.82
   5  -1  12  605.66   25.35
  -5   1 -12  623.73   19.67
  -5  -1 -12  619.01   22.79
  -5   1 -12  577.96   40.24
  -5  -1 -12  659.35   35.63
   5   1  12  642.80   23.60
  -5  -1 -13   -3.53    3.58
   5   1  13    4.22    2.91
  -5   1 -13   -1.08    4.23
  -5  -1 -13    8.80    5.97
  -5   1 -13    1.95    2.09
   5  -1  13   -0.91    3.44
  -5  -1 -14   30.98    5.79
  -5   1 -14   39.09   13.22
   5   1  14   33.41    5.75
  -5  -1 -14   32.32    9.01
  -5   1 -14   32.98    5.34
   5  -1  14   36.72    7.47
   5  -1  15   96.07   11.70
  -5  -1 -15   79.20    9.53
  -5   1 -15  103.85    9.48
  -5  -1 -15   92.13   15.73
  -5   1 -15   91.64   18.58
   5   1  15   81.83    9.73
   5  -1  16  425.45   24.28
  -5   1 -16  422.84   39.45
  -5   1 -16  415.71   19.29
  -5  -1 -16  388.56   31.62
   5   1  16  392.94   21.70
  -5  -1 -16  393.04   21.19
  -5  -1 -17   18.31    7.99
  -5   1 -17    5.74    3.22
  -5   1 -17   18.23   10.83
   5   1  17    9.94    4.12
   5  -1  17    2.50    4.35
  -5  -1 -17   12.31    5.42
  -5  -1 -18   -2.55    3.18
  -5   1 -18    0.30    2.30
   5   1  18    3.54    4.46
  -5   1 -18   -0.92    7.40
  -5  -1 -18   -0.99    4.94
   5  -1  18   -0.03    3.63
  -5  -1 -19   14.09    6.01
  -5   1 -19    9.67    3.88
   5   1  19   11.03    5.32
  -5   1 -19    9.51    8.51
  -5  -1 -19   16.96    9.54
   5  -1  19    9.06    5.71
   5  -1  20  288.00   23.12
  -5   1 -20  278.31   35.04
  -5  -1 -20  229.36   18.78
  -5  -1 -20  211.77   26.08
   5   1  20  308.96   21.91
   5  -1  21   18.21    7.70
  -5  -1 -21   -4.76    4.63
   5   1  21   -1.54    3.90
  -5  -1 -21   16.63   10.25
  -5   1 -21   -9.35    8.14
   5  -1  22   78.27   13.58
  -5  -1 -22   59.05   10.56
  -5  -1 -22   74.48   17.51
  -5   1 -22   89.19   21.85
   5   1  22   84.00   12.78
  -5  -1 -23    6.07    5.61
   5   2 -25   -0.07    5.44
  -5  -2  25    9.92    6.16
   5   2 -24  211.65   23.00
   5  -2 -24  222.57   22.79
  -5   2  24  229.57   21.80
  -5  -2  24  175.50   18.94
   5   2 -23    8.87    6.18
   5  -2 -23    6.23    4.95
  -5  -2  23   -7.10    5.61
  -5   2  23    9.60    5.55
   5   2 -22  216.71   22.69
  -5   2  22  217.21   20.58
  -5  -2  22  178.17   17.77
   5  -2 -22  226.25   20.56
   5   2 -21   -1.02    4.55
  -5  -2  21    3.35    3.34
   5  -2 -21   -3.59    5.44
  -5  -2  21   -5.38    4.87
  -5   2  21   -3.42    4.12
  -5   2  20  207.74   18.77
  -5  -2  20  169.23   15.63
   5  -2 -20  188.98   17.82
  -5  -2  20  193.95   16.89
   5   2 -20  186.56   20.57
  -5  -2  19   -1.34    3.67
   5  -2 -19    1.71    3.62
  -5  -2  19   13.16    5.78
  -5   2  19  -11.15    5.83
   5   2 -19   10.18    7.35
   5   2 -18  651.67   38.36
   5  -2 -18  704.38   31.55
  -5   2  18  648.69   31.11
  -5  -2  18  653.43   28.53
  -5  -2  18  611.90   27.86
  -5  -2  17   13.28    4.34
  -5   2  17   19.91    5.58
  -5  -2  17   11.22    4.25
  -5   2  16   10.72    4.77
   5  -2 -16   13.02    4.27
  -5  -2  16   29.01    6.26
  -5  -2  16   26.06    5.73
   5  -2 -15    7.61    3.62
  -5   2  15    4.36    3.12
  -5  -2  15    0.06    2.39
  -5  -2  15    3.71    2.47
   5  -2 -14 1083.54   34.12
  -5  -2  14 1149.12   32.46
  -5  -2  14 1056.85   32.34
  -5   2  14 1126.11   38.03
  -5  -2  13  189.68   13.53
  -5   2  13  203.43    8.45
  -5  -2  13  190.50   12.81
   5  -2 -13  201.24   14.19
  -5   2  13  208.79   15.96
  -5  -2  12  338.63   17.53
  -5   2  12  330.87   10.18
  -5   2  12  340.14   20.16
  -5  -2  12  332.94   16.06
   5  -2 -12  364.26   18.41
   5  -2 -11    4.70    3.03
  -5  -2  11    2.54    1.87
  -5   2  11    3.77    1.25
  -5   2  11    5.36    2.32
  -5  -2  11    3.32    1.98
  -5  -2  10 1848.25   38.13
   5  -2 -10 1786.97   37.14
  -5   2  10 1888.68   21.34
  -5  -2  10 1839.65   33.85
  -5   2  10 1741.64   44.85
  -5  -2   9   87.25    8.19
  -5   2   9   93.40    4.62
   5  -2  -9   78.58    7.45
  -5  -2   9  100.79    7.52
  -5   2   9   89.82   10.39
  -5   2   8 1382.10   17.49
  -5  -2   8 1398.63   31.31
  -5  -2   8 1441.79   26.65
  -5   2   8 1423.90   40.05
   5  -2  -8 1431.38   29.90
  -5  -2   7  375.99   15.84
  -5   2   7  359.06   20.38
   5  -2  -7  356.98   13.88
  -5  -2   7  374.93   12.33
  -5   2   7  356.82    8.88
  -5  -2   6 2384.59   28.43
  -5   2   6 2318.18   52.18
   5   2  -6 2355.90   34.16
  -5   2   6 2338.70   23.71
   5  -2  -6 2372.36   33.48
   5  -2  -5    9.65    2.16
  -5  -2   5    9.56    3.03
  -5   2   5    9.70    4.11
   5  -2  -5    7.51    2.76
   5   2  -5    7.87    2.07
  -5   2   5    7.83    1.60
  -5  -2   5    8.57    1.58
  -5  -2   4 1595.25   18.37
  -5   2   4 1648.12   45.11
   5   2  -4 1677.42   24.91
   5  -2  -4 1473.74   36.86
  -5   2   4 1569.77   22.94
   5  -2  -4 1615.43   23.87
  -5  -2   4 1455.55   29.67
  -5  -2   3   26.61    1.96
  -5  -2   3   18.07    3.38
  -5   2   3   27.81    3.86
  -5   2   3   13.85    4.35
   5  -2  -3   28.50    2.87
  -5   2   2  823.86   22.86
  -5  -2   2  849.81   22.27
   5  -2  -2  798.39   12.30
  -5  -2   2  798.40   21.13
   5  -2  -1 1281.93   12.19
  -5   2   1 1220.39   41.61
  -5  -2   1 1320.94   28.18
  -5   2   1 1261.92   32.22
  -5  -2   1 1363.83   27.60
  -5  -2   0 1402.75   28.60
  -5   2   0 1410.88   37.53
   5  -2   0 1283.93   28.12
  -5  -2   0 1224.77   26.48
  -5  -2  -1  156.43    4.58
   5   2   1  138.14    4.17
  -5  -2  -1  139.98    9.00
   5  -2   1  148.91    9.71
  -5   2  -1  126.77   12.30
  -5  -2  -1  142.74    9.02
   5  -2   2   10.41    3.49
  -5  -2  -2   11.59    2.80
  -5  -2  -2    6.39    2.39
   5   2   2   12.68    1.65
  -5   2  -2   12.78    5.26
   5   2   3  237.34    7.56
  -5   2  -3  221.14   18.42
  -5  -2  -3  244.52   12.74
  -5  -2  -3  239.70   12.09
   5  -2   3  246.11   12.82
  -5  -2  -4 2506.56   30.37
  -5  -2  -4 2587.65   40.63
  -5  -2  -4 2547.89   42.02
   5  -2   4 2624.89   42.53
  -5   2  -4 2690.16   68.60
   5  -2   5   -1.08    2.33
  -5   2  -5    1.03    0.53
  -5   2  -5    0.21    3.58
  -5  -2  -5   -2.82    2.50
   5   2   5    1.61    1.31
  -5  -2  -5   -0.88    1.95
  -5   2  -6   49.21   10.30
  -5   2  -6   69.59    3.44
  -5  -2  -6   67.29    7.20
  -5  -2  -6   59.42    7.39
   5  -2   6   71.98    7.73
   5   2   6   54.83    4.85
  -5   2  -7   19.42    2.27
  -5  -2  -7   16.50    3.83
   5   2   7   13.63    2.53
  -5   2  -7   18.45    6.28
  -5  -2  -7   12.52    3.79
   5  -2   7   15.42    4.16
  -5  -2  -8 1063.76   32.83
  -5  -2  -8 1081.61   29.70
   5  -2   8 1162.75   32.29
  -5   2  -8 1054.64   50.73
   5   2   8  962.23   22.79
  -5  -2  -9   13.41    3.73
   5   2   9   16.65    3.27
   5  -2   9   15.23    4.26
  -5  -2  -9   15.27    4.41
  -5   2  -9   18.06    2.96
  -5   2 -10  305.12   11.93
   5  -2  10  275.82   16.69
  -5  -2 -10  290.69   16.35
  -5  -2 -10  317.95   19.73
   5   2  10  317.03   14.66
  -5   2 -11    8.18    2.71
   5   2  11    6.50    3.46
   5  -2  11    5.13    3.43
  -5  -2 -11    1.36    2.81
  -5  -2 -11   -0.81    2.90
   5  -2  12  254.74   17.07
  -5   2 -12  248.25   12.37
  -5   2 -12  246.51   27.80
  -5  -2 -12  234.42   19.13
  -5  -2 -12  253.16   16.03
   5   2  12  241.36   13.98
  -5   2 -13   31.74    4.67
   5  -2  13   21.92    5.98
  -5  -2 -13   17.61    4.90
   5   2  13   18.18    4.37
  -5   2 -13   39.84   13.17
  -5  -2 -13   22.93    6.94
   5  -2  14  640.26   29.36
  -5   2 -14  728.61   22.93
  -5  -2 -14  611.99   26.58
  -5  -2 -14  616.10   33.15
  -5   2 -14  630.39   47.93
   5   2  14  686.06   25.92
   5  -2  15   22.12    6.71
   5   2  15    7.78    3.90
  -5   2 -15   -8.81    8.73
  -5  -2 -15    4.54    4.02
  -5   2 -15    7.08    3.47
  -5  -2 -15   11.43    3.93
  -5  -2 -16   89.36   11.49
  -5   2 -16   86.15   20.48
   5   2  16   95.88   10.83
  -5  -2 -16   62.04   11.54
   5  -2  16   88.78   11.73
   5  -2  17   28.23    7.83
  -5  -2 -17   36.21    7.56
   5   2  17   27.83    6.22
  -5   2 -17   45.24   15.59
  -5  -2 -17   58.14   11.49
  -5  -2 -18  545.73   28.72
  -5   2 -18  457.81   45.12
  -5  -2 -18  501.67   33.78
   5  -2  18  559.95   31.00
   5   2  18  577.02   27.90
  -5  -2 -19   45.59    9.18
  -5   2 -19   26.97   13.34
   5   2  19   52.09    9.02
  -5  -2 -19   36.38    9.95
   5  -2  19   36.59    8.34
  -5  -2 -20   38.92    8.74
   5   2  20   40.76    8.34
  -5   2 -20   39.83   15.84
   5  -2  20   26.91    7.88
  -5  -2 -21   14.27    6.25
  -5   2 -21   18.36   11.05
   5   2  21   30.08    7.71
   5  -2  21   15.52    6.35
  -5  -2 -22   93.69   14.09
   5   2  22  105.41   13.95
  -5   3  24  108.63   15.76
  -5  -3  24  114.17   15.37
   5   3 -24   76.76   15.44
  -5   3  23    2.12    5.50
   5   3 -23   -3.41    5.81
   5  -3 -23    5.45    4.48
  -5  -3  23    9.34    6.89
  -5   3  22  138.58   17.25
   5  -3 -22  159.04   18.13
  -5  -3  22  143.16   16.13
   5   3 -22  142.13   19.37
  -5  -3  21    5.67    5.36
   5  -3 -21   -2.42    5.64
  -5  -3  21   -0.70    4.46
  -5   3  21   14.20    6.70
   5   3 -21    4.36    7.59
  -5   3  20  268.00   22.32
   5  -3 -20  281.78   22.45
  -5  -3  20  245.83   20.11
  -5  -3  20  303.98   21.68
   5   3 -20  225.07   24.89
  -5  -3  19    4.51    4.30
  -5  -3  19    4.57    4.38
   5  -3 -19   -5.35    5.26
  -5   3  19    4.35    5.05
  -5   3  18  116.88   14.04
   5  -3 -18  123.25   14.17
  -5  -3  18  102.77   12.56
  -5  -3  18   93.75   11.73
   5  -3 -17   49.67    9.40
  -5   3  17   43.43    8.68
  -5  -3  17   55.39    8.74
  -5  -3  17   47.99    8.51
   5  -3 -16  785.35   32.69
  -5  -3  16  700.34   30.24
  -5  -3  16  780.37   29.72
  -5   3  16  786.46   34.69
  -5  -3  15    1.11    2.70
  -5   3  15    3.07    4.65
   5  -3 -15   -0.27    2.94
  -5  -3  15    5.70    3.52
  -5  -3  14   -0.33    2.62
  -5   3  14    0.36    3.38
   5  -3 -14    4.50    3.91
  -5  -3  14    4.21    3.48
  -5  -3  13  337.40   18.97
   5  -3 -13  359.72   19.76
  -5  -3  13  320.68   16.92
  -5   3  13  340.25   22.30
   5  -3 -12 1194.61   34.44
  -5  -3  12 1122.47   29.69
  -5  -3  12 1201.88   35.18
  -5  -3  11  729.51   26.82
  -5  -3  11  791.46   23.49
   5  -3 -11  772.21   26.50
  -5   3  11  713.93   30.93
  -5  -3  10  325.87   17.72
   5  -3 -10  364.74   17.46
  -5  -3  10  341.07   14.64
  -5   3  10  333.35   21.30
  -5  -3   9   51.23    7.17
   5  -3  -9   58.39    6.82
  -5  -3   9   53.52    5.45
  -5   3   9   55.27    8.76
  -5  -3   8 1124.19   30.97
   5  -3  -8 1180.45   28.02
  -5   3   8 1170.37   39.99
  -5  -3   8 1188.62   23.23
  -5  -3   7   51.22    6.41
   5  -3  -7   56.84    6.00
  -5  -3   7   53.40    4.53
  -5   3   7   62.08    9.26
  -5  -3   6  551.55   20.77
   5  -3  -6  546.05   17.27
  -5   3   6  591.52    9.36
  -5   3   6  548.18   28.04
   5   3  -6  498.86   13.97
  -5  -3   6  535.78   12.29
  -5   3   6  564.01    9.26
  -5   3   5   14.75    1.85
  -5  -3   5   12.04    3.10
   5  -3  -5   14.75    3.09
  -5   3   5   12.95    1.92
  -5   3   5   20.25    6.40
   5   3  -5   13.87    2.12
  -5  -3   5   14.36    1.73
   5  -3  -4  574.61   15.51
  -5  -3   4  562.28    7.10
   5   3  -4  580.36   10.18
  -5   3   4  577.04   29.38
  -5   3   4  589.38   15.33
  -5  -3   4  600.16   20.83
  -5   3   3   55.91   10.02
  -5  -3   3   51.50    6.45
  -5   3   3   59.14    6.25
   5  -3  -3   57.62    4.70
  -5  -3   3   54.86    6.33
  -5   3   2 1547.72   35.43
   5  -3  -2 1592.48   21.58
  -5   3   2 1651.73   52.10
  -5  -3   2 1615.64   35.35
  -5   3   2 1545.74   23.52
  -5  -3   2 1589.69   32.25
  -5  -3   1    6.74    2.41
  -5   3   1    8.46    1.64
  -5   3   1   10.04    5.68
   5  -3  -1    6.95    1.50
  -5  -3   1    7.57    2.98
  -5   3   1    6.20    2.46
  -5   3   0   70.61    9.48
  -5  -3   0   62.06    7.04
   5  -3   0   67.71    3.40
  -5   3   0   59.31    3.45
  -5  -3   0   63.45    6.31
  -5  -3  -1   -0.62    1.70
  -5  -3  -1    5.65    3.11
  -5   3  -1   -2.61    3.42
   5  -3   1    0.76    2.28
  -5   3  -1   -0.36    0.50
   5  -3   2 1162.35   30.99
  -5   3  -2 1184.72   44.05
  -5  -3  -2 1191.53   30.84
  -5  -3  -2 1230.21   28.22
   5  -3   3   81.49    8.30
   5   3   3   87.12    3.24
  -5  -3  -3   80.30    4.62
  -5   3  -3   77.84   12.54
  -5  -3  -3   68.85    7.66
  -5  -3  -3   90.08    7.62
  -5  -3  -4   28.16    5.50
  -5  -3  -4   20.76    3.02
   5  -3   4   22.91    4.82
   5   3   4   20.54    2.17
  -5  -3  -4   23.30    4.26
  -5   3  -5   60.54    2.39
  -5  -3  -5   62.16    7.66
  -5   3  -5   64.96    2.58
  -5  -3  -5   50.32    6.11
   5   3   5   61.14    4.03
   5  -3   5   57.46    7.26
  -5   3  -6 1910.80   17.59
  -5  -3  -6 2076.98   43.79
   5  -3   6 2059.27   43.99
   5   3   6 1891.03   25.42
  -5  -3  -6 1819.51   37.19
  -5   3  -7  226.43    7.03
   5  -3   7  203.60   14.27
   5   3   7  213.75    9.34
  -5  -3  -7  216.07   13.29
  -5   3  -8  321.80    9.41
  -5  -3  -8  307.67   17.43
   5  -3   8  296.63   17.73
   5   3   8  322.33   12.46
  -5   3  -9   41.66    3.95
  -5  -3  -9   49.38    7.35
   5   3   9   46.98    5.29
   5  -3   9   49.66    7.49
  -5  -3  -9   41.58    6.18
   5   3  10  236.74   12.20
  -5  -3 -10  224.09   15.61
   5  -3  10  268.02   17.78
  -5  -3 -10  231.98   14.95
  -5  -3 -11   -1.86    3.37
   5  -3  11    3.48    4.01
  -5  -3 -11    1.67    2.88
   5   3  11    3.19    1.99
   5   3  12  231.78   13.55
  -5  -3 -12  219.03   15.64
   5  -3  12  200.66   16.59
  -5  -3 -13    6.39    4.74
   5  -3  13    5.96    4.06
  -5  -3 -13    4.84    3.59
   5   3  13    0.34    2.55
  -5  -3 -14  199.74   16.91
   5  -3  14  167.35   15.63
  -5  -3 -14  145.75   14.20
   5   3  14  179.11   12.95
   5   3  15   -1.00    2.99
  -5  -3 -15   -2.60    5.00
   5  -3  15    1.72    3.45
  -5  -3 -15    1.60    2.89
   5  -3  16  370.59   24.83
  -5  -3 -16  372.98   24.04
   5   3  16  431.25   21.83
  -5  -3 -17    9.03    5.08
   5  -3  17   14.94    6.61
   5   3  17   12.47    4.54
  -5   3 -17    1.16    9.29
  -5  -3 -18    4.39    5.02
   5  -3  18    2.58    4.01
  -5   3 -18    8.39    8.66
   5   3  18    0.06    3.04
  -5  -3 -19   32.88    8.47
   5   3  19   45.96    8.32
   5  -3  19   27.75    8.58
  -5   3 -19   20.09   12.40
   5  -3  20  155.92   18.18
  -5   3 -20  122.86   27.37
  -5  -3 -20  160.57   18.21
  -5  -4  24  100.72   15.30
   5   4 -23   -4.71    5.55
  -5  -4  23   -2.46    5.83
   5   4 -22   58.23   13.74
   5  -4 -22   57.85   11.15
  -5  -4  22   56.78   10.77
  -5   4  22   65.25   12.45
   5  -4 -21    5.46    5.55
  -5  -4  21    7.49    5.82
  -5  -4  21    0.51    4.55
   5   4 -21    6.33    6.33
   5  -4 -20   70.69   11.86
  -5   4  20   75.26   11.97
  -5  -4  20   88.69   13.32
  -5  -4  20   81.90   11.91
  -5  -4  19    9.84    6.28
  -5   4  19   16.97    7.31
  -5  -4  19    8.34    5.51
   5  -4 -19   14.65    6.31
  -5   4  18  518.55   30.85
   5  -4 -18  525.87   29.13
  -5  -4  18  521.70   29.63
  -5  -4  18  458.60   24.86
   5  -4 -17    6.71    4.90
  -5   4  17   -0.43    3.59
  -5  -4  17    3.97    5.14
  -5  -4  17   -3.29    2.93
  -5   4  16   28.46    7.81
   5  -4 -16   47.94    8.53
  -5  -4  16   47.08    9.28
  -5  -4  16   40.34    7.14
  -5   4  15    0.95    3.60
   5  -4 -15    8.94    5.20
  -5  -4  15   13.54    5.48
  -5  -4  15    4.77    3.46
  -5  -4  14  559.19   27.81
   5  -4 -14  484.23   24.82
  -5  -4  14  445.88   20.67
  -5   4  14  531.73   29.32
   5  -4 -13    5.69    4.23
  -5  -4  13    3.85    3.42
  -5  -4  13    2.74    2.34
  -5   4  13   -0.54    4.43
  -5   4  12   17.69    5.94
  -5  -4  12   22.04    5.86
   5  -4 -12   17.90    5.37
  -5  -4  12   16.09    3.88
  -5   4  11    4.83    4.06
   5  -4 -11    0.79    2.37
  -5  -4  11    3.08    1.94
  -5  -4  11   -1.35    3.16
  -5  -4  10  576.29   18.88
  -5  -4  10  600.57   25.82
   5  -4 -10  530.17   22.06
  -5   4  10  546.24   29.09
  -5   4   9    7.24    3.13
  -5  -4   9   11.74    2.88
   5  -4  -9   17.30    4.31
  -5  -4   9   11.66    4.36
  -5  -4   8    2.42    2.30
  -5  -4   8    7.18    2.16
   5  -4  -8    7.32    2.78
  -5  -4   7  235.72   15.04
   5  -4  -7  205.15   12.28
  -5  -4   7  202.96    8.49
  -5   4   7  190.62   17.67
  -5  -4   6  297.43   16.41
  -5  -4   6  324.94    9.00
   5  -4  -6  314.79   14.56
  -5   4   6  291.66   21.93
   5  -4  -5    2.57    1.97
  -5   4   5   -3.20    4.42
  -5   4   5    3.14    1.09
  -5  -4   5    0.15    2.24
  -5  -4   4  969.28   28.76
   5  -4  -4  913.99   22.39
  -5   4   4  893.58   20.45
  -5   4   4  908.53   40.35
   5  -4  -3   19.67    3.58
  -5  -4   3   21.94    4.90
  -5   4   3   18.21    6.35
  -5   4   3   19.64    4.02
  -5  -4   3   20.73    4.20
  -5  -4   2  113.67    9.56
   5  -4  -2   94.71    6.68
  -5   4   2  102.20   14.41
  -5  -4   2   99.96   10.23
  -5   4   2   85.48    9.53
   5  -4  -1  192.15    8.64
  -5  -4   1  187.24   13.76
  -5   4   1  172.58   14.99
  -5   4   1  148.31   17.58
  -5  -4   1  195.01   12.25
  -5   4   0 1336.24   53.29
  -5  -4   0 1348.14   36.21
   5  -4   0 1531.25   22.65
  -5   4   0 1324.40   45.28
  -5  -4   0 1472.07   33.36
  -5  -4  -1  126.52   11.42
  -5   4  -1  144.48   15.60
  -5  -4  -1  142.36   10.23
  -5  -4  -2   15.01    3.87
  -5  -4  -2   13.42    3.74
  -5   4  -2   13.66    5.89
   5  -4   2    8.94    3.89
   5  -4   3   17.54    4.30
  -5  -4  -3   11.91    3.43
  -5  -4  -3   16.28    4.32
  -5  -4  -4  534.28   24.10
   5  -4   4  546.62   23.81
  -5  -4  -4  584.43   20.49
  -5  -4  -5    2.29    2.11
   5  -4   5   11.20    4.22
  -5  -4  -5    9.27    3.93
   5  -4   6  185.41   14.40
  -5  -4  -6  202.58   15.10
  -5  -4  -6  185.68   11.88
  -5  -4  -7   22.26    4.53
  -5  -4  -7   22.70    5.44
   5  -4   7   23.17    6.22
  -5  -4  -8  374.45   21.56
  -5  -4  -8  350.06   16.64
   5  -4   8  355.23   20.73
   5  -4   9   -0.05    3.16
  -5  -4  -9   -0.65    3.08
  -5  -4  -9   -0.22    1.99
  -5  -4 -10  206.11   16.71
   5  -4  10  177.99   15.59
  -5  -4 -10  174.66   12.35
   5  -4  11    5.81    4.37
  -5  -4 -11    3.50    3.38
  -5  -4 -11    3.80    2.67
   5  -4  12  210.89   18.42
  -5  -4 -12  248.52   18.88
   5  -4  13    8.56    4.46
  -5  -4 -13    8.13    5.42
  -5  -4 -14  119.77   14.17
   5  -4  14   96.31   13.24
   5  -4  15   17.69    6.70
  -5  -4 -15   31.47    7.99
   5  -4  16   23.60    7.46
  -5  -4 -16   27.72    7.82
   5  -4  17    7.97    5.69
  -5  -4 -17    0.59    4.44
   5  -4  18   63.08   12.84
  -5  -4 -18   65.31   10.98
  -5   4 -18   72.31   20.54
  -5   5  21    7.48    6.39
  -5   5  20   72.18   12.38
   5  -5 -20  101.57   14.47
  -5  -5  19    3.50    5.72
  -5   5  19   -4.41    4.81
   5  -5 -19   12.08    6.54
  -5   5  18  136.85   16.35
   5  -5 -18  105.11   14.21
  -5  -5  18  151.02   17.24
  -5   5  17   46.22   10.31
   5  -5 -17   41.23    8.85
  -5  -5  17   58.11   10.65
  -5  -5  16  332.18   24.15
   5  -5 -16  261.04   20.53
  -5   5  16  273.48   22.47
  -5  -5  15    0.54    4.33
   5  -5 -15    4.41    5.40
  -5   5  15  -10.97    6.02
  -5  -5  14    8.56    5.00
   5  -5 -14    2.94    4.06
  -5   5  14    3.00    4.06
  -5   5  13   21.06    7.20
  -5  -5  13   26.00    6.53
   5  -5 -13   23.11    6.70
  -5  -5  12  584.08   29.03
   5  -5 -12  539.67   26.11
  -5   5  12  544.93   30.93
   5  -5 -11   66.57    9.44
  -5   5  11   85.16   12.36
  -5  -5  11   73.05    9.91
  -5  -5  10   87.49   10.55
   5  -5 -10   66.82    8.75
  -5   5  10   71.52   11.30
  -5   5   9   41.60    8.99
   5  -5  -9   26.64    5.63
  -5  -5   9   46.35    8.27
   5  -5  -8  535.63   22.83
  -5   5   8  498.77   30.42
  -5  -5   8  516.32   24.74
  -5  -5   7   20.24    5.48
   5  -5  -7   27.91    5.85
  -5   5   7   37.44    9.36
  -5  -5   6  101.30   10.74
   5  -5  -6   95.95    9.35
  -5   5   6   84.19   13.05
   5  -5  -5    5.38    2.90
  -5  -5   5    7.24    3.60
  -5   5   5   13.19    6.75
  -5  -5   4   18.52    4.58
   5  -5  -4   32.92    4.78
  -5   5   4   19.07    7.06
  -5  -5   3    6.87    3.18
   5  -5  -3    6.88    2.67
  -5   5   3    0.44    4.41
  -5  -5   2  595.20   23.44
   5  -5  -2  571.25   18.61
  -5  -5   2  564.36   26.11
  -5  -5   1   57.01    7.83
   5  -5  -1   63.28    6.08
  -5  -5   1   61.14    9.17
  -5   5   1   70.15   13.17
  -5   5   1   54.34    9.03
  -5  -5   0  110.73   10.14
  -5  -5   0  107.78   11.72
  -5   5   0  108.99   14.48
  -5   5   0  106.23   16.94
  -5  -5  -1   16.64    4.34
  -5  -5  -1   13.80    4.79
  -5   5  -1    7.97    5.56
  -5   5  -1   12.26    6.19
  -5  -5  -2  505.31   20.64
  -5  -5  -2  470.11   24.60
  -5   5  -2  478.04   36.41
  -5   5  -2  463.38   32.62
  -5  -5  -3   16.60    4.16
  -5  -5  -3   15.60    5.60
  -5  -5  -4    5.12    3.60
  -5  -5  -4    6.29    2.49
   5  -5   4    0.16    3.20
   5  -5   5   -1.60    3.32
  -5  -5  -5    3.20    4.21
  -5  -5  -5    1.23    1.96
  -5  -5  -6  459.04   25.38
   5  -5   6  465.00   24.75
  -5  -5  -6  509.68   19.83
   5  -5   7   73.51   10.46
  -5  -5  -7   72.77   11.03
   5  -5   8   87.89   11.09
  -5  -5  -8   81.97   11.39
   5  -5   9    7.84    4.75
  -5  -5  -9   21.11    5.93
   5  -5  10  278.55   21.00
  -5  -5 -10  226.34   19.01
  -5  -5 -11    2.26    4.05
   5  -5  11    8.64    5.67
  -5  -5 -12  249.46   21.04
   5  -5  12  206.69   19.20
  -5  -5 -13   45.02    9.67
   5  -5  13   48.21   10.28
  -5  -5 -14  114.41   15.11
   5  -5  14  100.65   14.65
   5  -5  15   39.25   10.21
  -5  -5 -15   55.77   10.88
   5  -5  16   61.26   11.77
  -5  -5 -16   66.31   12.17
  -5   6  18   86.86   14.00
   5  -6 -18   84.47   13.92
   5  -6 -17   17.95    6.84
  -5   6  17   19.11    7.58
  -5   6  16   24.94    8.31
  -5  -6  16   36.77    9.20
   5  -6 -16   20.83    8.52
  -5  -6  15   22.46    8.32
  -5   6  15   13.48    6.82
   5  -6 -15    5.24    3.71
  -5  -6  14   86.64   13.04
   5  -6 -14   97.78   13.38
  -5   6  14   95.93   13.79
  -5   6  13    1.37    3.81
  -5  -6  13    2.70    4.50
   5  -6 -13    5.22    4.10
  -5   6  12   25.25    7.75
  -5  -6  12   14.10    6.04
   5  -6 -12   11.92    5.48
  -5   6  11    4.09    4.80
  -5  -6  11    2.75    3.69
   5  -6 -11   -6.17    4.99
  -5  -6  10  240.02   19.16
   5  -6 -10  178.96   15.84
  -5   6  10  224.48   21.13
  -5   6   9   29.50    9.11
  -5  -6   9   17.01    6.00
   5  -6  -9   22.66    6.40
  -5  -6   8  162.28   15.38
   5  -6  -8  137.30   12.80
  -5   6   8  154.50   17.49
  -5  -6   7    0.17    4.27
   5  -6  -7   -3.71    3.79
  -5   6   7    1.60    5.21
  -5  -6   6  260.61   18.12
   5  -6  -6  255.70   16.68
  -5   6   6  258.30   23.56
  -5  -6   5   11.58    4.54
  -5   6   5   -1.14    4.23
  -5  -6   4  246.23   16.86
  -5   6   4  225.90   23.45
  -5  -6   3   18.15    5.10
  -5   6   3   34.38   10.02
  -5  -6   2   92.13   10.22
  -5   6   2   85.91   15.28
  -5  -6   1   32.69    6.56
  -5  -6   1   27.79    7.32
  -5   6   1   14.53    5.22
  -5  -6   0  496.35   22.33
  -5   6   0  419.00   34.51
  -5  -6   0  417.92   25.31
  -5  -6  -1   76.52    9.02
  -5  -6  -1   52.52    9.50
  -5   6  -1   55.83   13.78
  -5  -6  -2   -2.26    4.15
  -5   6  -2    6.50    9.14
  -5  -6  -3    0.37    3.56
  -5   6  -3    4.14    5.82
  -5  -6  -4  229.54   19.10
  -5   6  -4  172.36   24.18
  -5   6  -5   12.64    8.80
  -5  -6  -5   21.00    8.33
  -5  -6  -6  148.38   16.43
   5  -6   6  130.13   14.56
   5  -6   7    5.45    4.05
  -5  -6  -7    5.95    4.91
  -5  -6  -8  345.22   25.32
   5  -6   8  326.01   23.20
   5  -6   9   -3.20    4.13
  -5  -6  -9   -9.23    6.38
  -5  -6 -10   80.60   13.81
   5  -6  10   65.22   11.34
   5  -6  11   -3.30    5.01
  -5  -6 -11   17.17    7.44
   5  -6  12   97.75   14.26
  -5  -6 -12   94.62   14.65
   5  -6  13    7.34    5.71
   5  -6  14  100.84   14.93
  -5  -7  13    3.90    4.53
  -5  -7  12  158.28   17.78
  -5  -7  11   18.69    7.38
  -5  -7  10   39.83    9.53
  -5  -7   9    5.47    5.35
  -5  -7   8  214.68   18.77
  -5  -7   7   -1.60    3.52
  -5  -7   6  106.62   12.93
  -5  -7   5   17.06    5.27
  -5   7   4   21.77    8.65
  -5   7   3   10.30    6.10
  -5   7   2  168.99   21.60
  -5   7   1    4.63    8.17
  -5  -7   0    0.42    4.66
  -5   7   0    7.16    6.97
  -5  -7  -1   -0.36    4.42
  -5   7  -1   11.90   10.14
  -5  -7  -2  354.72   25.91
  -5   7  -2  349.34   34.24
  -5  -7  -3   -9.95    7.79
  -5   7  -3   15.17   10.91
  -5  -7  -4   20.58    8.06
  -5   7  -4   17.01   10.51
  -5  -7  -5    3.14    5.22
  -5   7  -5    2.81    7.20
  -5   7  -6  138.21   24.52
  -5  -7  -6  158.54   18.36
  -5   7  -7    5.97    9.35
  -5  -7  -7    6.75    6.72
  -5  -7  -8    4.50    4.52
  -5   7  -8   -0.62    7.77
   5  -7  10  151.65   17.22
   5  -7  11    9.60    6.14
   6   0 -25   -1.71    4.81
  -6   0  25   -1.42    4.21
   6   0 -24  150.20   18.26
  -6   0  24  117.07   15.40
   6   0 -23   50.69   11.12
  -6   0  23    4.64    6.36
  -6   0  22  298.97   23.01
   6   0 -22  293.31   24.67
   6   0 -21   -3.39    4.63
  -6   0  21   -4.40    5.05
  -6   0  20 1098.44   41.32
   6   0 -20 1156.61   46.50
  -6   0  20 1151.06   35.77
  -6   0  19    3.16    2.73
  -6   0  19    0.05    3.24
   6   0 -19   -2.85    4.30
   6   0 -18  341.83   24.98
  -6   0  18  329.34   17.67
  -6   0  18  316.97   21.12
   6   0 -17   -1.50    5.23
  -6   0  17    5.26    3.79
  -6   0  17   -0.13    2.54
  -6   0  16  921.72   33.45
   6   0 -16  957.37   39.86
  -6   0  16  955.86   28.16
  -6   0  15    0.54    2.87
  -6   0  15   -1.25    2.78
   6   0 -15   -0.96    4.38
   6   0 -14    7.95    5.40
  -6   0  14    7.14    2.73
  -6   0  14    4.27    2.28
  -6   0  13   -2.07    2.42
  -6   0  13   -0.17    2.72
   6   0 -13   -2.15    4.13
  -6   0  12 1939.14   35.48
   6   0 -12 1889.19   52.74
  -6   0  12 1939.70   43.75
  -6   0  11   -3.06    2.16
  -6   0  11   -4.01    2.94
  -6   0  10  933.30   23.11
  -6   0  10  973.08   29.51
  -6   0   9    1.34    2.57
  -6   0   9   -0.60    1.67
  -6   0   8  792.20   25.82
  -6   0   8  795.98   20.29
  -6   0   7   -1.01    2.14
  -6   0   7    0.06    1.58
  -6   0   6  747.41   24.75
  -6   0   6  791.59   19.50
  -6   0   5    0.37    1.27
  -6   0   5   -2.50    1.69
  -6   0   4 1243.01   32.71
  -6   0   4 1312.74   25.16
  -6   0   3   -0.51    1.65
  -6   0   3    1.37    1.62
  -6   0   2 1948.45   42.64
  -6   0   2 2118.93   34.29
   6   0  -1    0.08    0.84
  -6   0   1   -2.38    2.49
  -6   0   1    0.46    2.03
   6   0   0   37.77    3.42
   6   0   0   28.72    3.72
  -6   0   0   33.83    5.35
  -6   0  -1    1.25    0.88
   6   0   1   -0.60    1.57
   6   0   1    0.50    0.98
  -6   0  -1   -0.40    2.51
   6   0   2 2514.56   28.28
  -6   0  -2 2396.56   28.00
  -6   0  -2 2196.02   44.92
   6   0   3   -0.86    1.22
  -6   0  -3   -0.81    0.90
  -6   0  -3    2.25    1.98
  -6   0  -4  153.67    7.41
  -6   0  -4  156.81   13.74
   6   0   4  153.37    9.14
  -6   0  -5    0.65    0.99
   6   0   5   -0.35    1.38
  -6   0  -5    1.39    3.51
   6   0   6  855.36   23.25
  -6   0  -6  883.38   19.48
  -6   0  -6  848.03   35.51
   6   0   7   -2.40    2.33
  -6   0  -7    1.08    1.43
   6   0   8  579.10   20.83
  -6   0  -8  604.56   17.68
  -6   0  -8  621.59   32.94
   6   0   9   -2.99    2.31
  -6   0  -9   -2.44    3.39
  -6   0  -9    1.99    2.04
   6   0  10  209.38   13.32
  -6   0 -10  205.40   11.31
  -6   0 -10  177.34   19.08
  -6   0 -11    3.02    2.17
  -6   0 -11   -2.83    5.57
   6   0  11    3.31    2.88
   6   0  12  442.58   21.28
  -6   0 -12  358.77   29.07
  -6   0 -12  392.42   17.16
  -6   0 -13    2.99    2.25
  -6   0 -13    3.31    5.46
   6   0  13    0.42    2.35
  -6   0 -14    7.99    3.20
  -6   0 -14    4.88    6.74
   6   0  14    8.99    3.51
  -6   0 -15    3.30    6.84
  -6   0 -15   -0.85    2.64
   6   0  15    2.38    2.85
  -6   0 -16  279.00   16.95
  -6   0 -16  244.43   27.62
   6   0  16  273.41   19.17
  -6   0 -17   -0.36    2.76
  -6   0 -17   -5.04    5.67
   6   0  17   -1.01    4.14
  -6   0 -18    0.86    2.80
  -6   0 -18   -5.83    7.93
   6   0  18    8.02    4.31
  -6   0 -19    4.81    4.89
  -6   0 -19    4.03    6.97
   6   0  19   -3.69    3.59
   6   0  20  187.75   18.19
  -6   0 -20  178.60   26.32
   6   0  21    4.07    5.26
  -6   0 -21   13.05   10.97
  -6   0 -22    4.73    9.31
  -6  -1  25   -2.08    6.54
   6  -1 -25   -3.05    7.50
  -6   1  25    5.69    4.28
   6  -1 -24  158.13   18.05
   6   1 -24  133.02   18.39
  -6   1  24  186.39   19.39
  -6  -1  24  151.64   17.90
   6   1 -23   95.93   15.71
   6  -1 -23  102.99   14.99
  -6   1  23  105.29   14.66
  -6  -1  23  108.52   14.41
   6  -1 -22  599.90   33.53
  -6   1  22  567.81   32.16
  -6  -1  22  622.33   32.80
  -6  -1  22  580.88   29.30
   6   1 -22  547.54   35.19
  -6   1  21   46.15   10.02
   6   1 -21   50.70   10.79
   6  -1 -21   49.70   10.10
  -6  -1  21   56.01    9.33
  -6  -1  21   50.94   10.00
   6  -1 -20   54.10   10.09
  -6  -1  20   62.24    9.38
  -6  -1  20   79.61   11.24
   6   1 -20   74.91   14.80
  -6   1  20   52.09   10.04
  -6   1  19   15.79    5.83
   6   1 -19   13.83    6.49
   6  -1 -19   22.62    7.11
  -6  -1  19   15.50    4.68
  -6  -1  19   23.71    6.31
  -6   1  18  788.73   34.04
   6  -1 -18  830.69   35.90
  -6   1  18  803.93   25.47
  -6  -1  18  802.94   29.94
  -6  -1  18  890.32   34.19
   6   1 -18  811.07   40.69
   6   1 -17   12.87    7.10
   6  -1 -17    1.86    3.76
  -6  -1  17   -0.99    2.72
  -6   1  17    4.61    2.78
  -6  -1  17   -0.56    3.31
  -6   1  17    4.72    4.23
  -6   1  16   34.10    5.17
  -6  -1  16   31.56    5.98
  -6   1  16   25.93    6.20
  -6  -1  16   33.55    6.57
   6  -1 -16   21.30    5.68
   6   1 -16   35.05    9.32
  -6  -1  15  157.71   13.28
  -6  -1  15  146.28   11.79
  -6   1  15  168.45   10.31
   6  -1 -15  166.13   15.23
  -6   1  15  151.59   14.33
  -6  -1  14 1133.78   33.66
  -6  -1  14 1060.23   30.34
   6  -1 -14 1091.07   37.28
  -6   1  14 1138.04   26.15
  -6   1  14 1112.39   36.64
   6  -1 -13   -0.67    2.67
  -6   1  13    1.21    2.46
  -6   1  13    0.65    1.34
  -6  -1  13    0.37    2.50
  -6  -1  12  139.93   10.98
  -6  -1  12  137.58   10.36
   6  -1 -12  129.15   12.22
  -6   1  12  132.88    8.23
  -6   1  12  147.68   13.24
  -6   1  11    3.53    3.34
  -6  -1  11    1.36    1.83
  -6   1  11    0.61    1.25
  -6  -1  11    0.39    2.51
   6  -1 -11   -0.12    2.65
  -6  -1  10 1839.57   36.83
  -6  -1  10 1761.18   35.14
   6  -1 -10 1687.42   41.77
  -6   1  10 1780.55   43.52
  -6   1   9    1.20    2.08
  -6   1   9    0.71    1.30
   6  -1  -9   -3.52    3.26
  -6  -1   9   -0.24    1.91
  -6  -1   9    0.05    2.21
  -6   1   8  700.38   27.07
  -6  -1   8  743.69   21.79
  -6   1   8  734.42   17.61
   6  -1  -8  708.18   24.91
  -6  -1   8  707.14   21.08
  -6   1   7   11.90    2.34
  -6  -1   7   14.03    3.14
   6  -1  -7   12.63    3.99
  -6  -1   7    9.04    2.66
  -6   1   7    5.70    2.27
  -6   1   6  146.71   13.11
  -6  -1   6  135.69    8.99
  -6   1   6  143.47    7.76
  -6  -1   6  147.54    9.16
   6  -1  -6  146.03   10.56
  -6   1   5  112.53   11.70
  -6  -1   5  138.57    9.02
  -6   1   5  120.75    7.17
   6  -1  -5  109.29    8.67
  -6  -1   5  122.73    8.27
  -6   1   4 1494.07   41.13
   6   1  -4 1542.97   34.02
  -6  -1   4 1507.63   29.32
  -6   1   3  211.09   15.95
  -6  -1   3  234.91   11.64
  -6  -1   3  237.25    8.73
  -6   1   3  227.19   10.76
  -6  -1   3  223.88   11.37
  -6   1   2    8.65    3.72
  -6  -1   2    7.44    1.77
  -6  -1   2    5.03    2.03
  -6   1   2    8.13    2.79
  -6  -1   2    6.43    1.98
  -6   1   1  450.97   17.76
  -6  -1   1  414.12   16.44
  -6  -1   1  450.77   11.56
  -6  -1   1  421.34   14.11
  -6  -1   1  416.00   15.75
  -6   1   0 3092.09   51.48
  -6  -1   0 3485.81   41.24
  -6  -1   0 3430.46   32.25
   6  -1   0 3474.92   44.25
  -6  -1   0 3268.75   45.96
   6   1   1  125.85    6.57
   6  -1   1  146.12    4.13
   6  -1   1  131.63    8.82
  -6  -1  -1  139.79    8.23
  -6  -1  -1  125.22    9.26
  -6  -1  -1  124.12    6.35
   6  -1   2  164.21    9.96
   6  -1   2  163.65    4.67
  -6  -1  -2  137.83    8.30
  -6   1  -2  161.68   13.44
  -6  -1  -2  159.67   10.90
   6   1   2  138.92    7.00
   6   1   3    0.19    0.87
   6  -1   3    0.82    0.65
  -6  -1  -3   -1.87    1.53
  -6   1  -3    1.30    0.64
   6  -1   3   -1.60    1.39
  -6   1  -3   -0.01    2.83
  -6  -1  -3   -0.80    1.55
   6   1   4 1011.98   20.96
  -6  -1  -4  991.45   22.96
  -6   1  -4  961.72   13.60
  -6   1  -4  908.82   36.56
  -6  -1  -4 1059.36   31.82
   6  -1   4  969.15   25.28
   6  -1   5    3.25    1.95
  -6  -1  -5    0.63    1.65
  -6   1  -5    0.44    0.64
  -6   1  -5    0.87    3.24
  -6  -1  -5   -2.22    2.63
   6   1   5   -0.03    1.29
   6   1   6  216.31   10.76
  -6   1  -6  200.19    7.64
  -6  -1  -6  202.90   10.86
   6  -1   6  202.09   12.29
  -6   1  -6  190.62   18.53
  -6  -1  -6  210.87   15.80
   6   1   7    2.29    1.78
  -6   1  -7    0.85    1.05
   6  -1   7    3.50    2.55
  -6   1  -7    4.29    4.16
  -6  -1  -7    4.89    3.62
  -6  -1  -7    2.52    1.85
   6   1   8  716.29   21.79
  -6  -1  -8  650.31   21.23
   6  -1   8  638.64   23.15
  -6   1  -8  653.90   15.63
  -6   1  -8  687.63   38.63
  -6  -1  -8  622.64   30.23
  -6   1  -9  100.74    6.58
  -6  -1  -9   95.35    8.55
  -6   1  -9   99.25   15.06
  -6  -1  -9  100.79   13.22
   6  -1   9   83.74    8.88
   6   1   9  102.57    8.77
   6  -1  10 1163.16   33.46
  -6   1 -10 1085.92   23.23
  -6  -1 -10 1140.48   29.82
  -6   1 -10 1021.48   49.92
  -6  -1 -10 1145.95   44.58
   6   1  10 1078.94   28.90
  -6   1 -11   58.55    5.75
  -6  -1 -11   57.88   11.01
  -6   1 -11   53.29   12.18
  -6  -1 -11   59.38    7.23
   6  -1  11   54.62    7.65
   6   1  11   52.94    6.63
   6  -1  12  388.60   20.87
  -6   1 -12  403.55   15.65
  -6  -1 -12  411.49   19.01
  -6   1 -12  445.81   35.91
  -6  -1 -12  427.84   29.47
   6   1  12  387.15   18.96
   6  -1  13    9.94    4.63
  -6   1 -13   13.76    3.55
  -6  -1 -13   17.89    4.56
  -6  -1 -13   11.97    4.95
   6   1  13   19.34    4.87
  -6   1 -13   15.81    7.79
   6  -1  14  554.49   26.34
  -6   1 -14  555.00   20.51
  -6  -1 -14  549.52   23.60
  -6   1 -14  505.87   39.62
  -6  -1 -14  483.66   33.16
   6   1  14  574.41   25.21
   6  -1  15   32.60    7.29
  -6   1 -15   11.09    3.25
  -6  -1 -15   16.41    4.94
  -6   1 -15   27.18   11.68
  -6  -1 -15   12.00    6.90
   6   1  15   14.34    4.78
   6  -1  16    6.63    5.25
  -6   1 -16    4.93    2.59
  -6  -1 -16    1.98    2.80
  -6   1 -16   -7.24    9.28
  -6  -1 -16   -5.30    5.93
   6   1  16   10.18    4.47
   6  -1  17    7.55    5.71
  -6  -1 -17   12.47    4.33
  -6   1 -17    8.43    7.34
  -6  -1 -17   -5.97    7.80
   6   1  17    5.93    4.08
   6  -1  18  315.09   22.83
  -6  -1 -18  287.21   19.61
  -6   1 -18  280.12   34.54
  -6  -1 -18  265.82   28.10
   6   1  18  343.87   22.38
   6  -1  19   35.64    9.11
  -6  -1 -19   31.18    7.04
  -6   1 -19   44.77   17.01
  -6  -1 -19   40.02   12.64
   6   1  19   48.65    9.13
  -6  -1 -20   24.83    6.91
  -6   1 -20   24.90   13.85
  -6  -1 -20   43.43   14.41
   6   1  20   25.98    7.78
   6  -1  20   27.24    7.89
   6  -1  21   -3.80    4.14
  -6  -1 -21    9.01    5.39
  -6   1 -21   -6.20    8.11
  -6  -1 -21    7.67    8.22
   6   1  21   -2.20    5.77
  -6  -1 -22   52.50    9.61
  -6  -1 -22   56.26   15.26
   6   1  22   68.19   12.28
  -6  -2  25   37.27    8.87
   6   2 -25   46.75   11.23
   6   2 -24  197.23   22.70
  -6   2  24  193.52   20.13
   6  -2 -24  233.36   22.93
  -6  -2  24  212.27   20.73
  -6  -2  23   12.05    5.89
   6   2 -23   15.15    7.68
   6  -2 -23   33.32    9.41
  -6  -2  23   14.26    7.07
  -6   2  23   14.62    6.74
   6   2 -22   60.26   12.87
   6  -2 -22   51.72   10.58
  -6  -2  22   73.07   11.62
  -6  -2  22   70.82   11.18
  -6   2  22   64.77   11.94
  -6  -2  21    7.01    4.32
   6   2 -21    7.00    6.16
   6  -2 -21    5.07    5.88
  -6  -2  21    0.08    3.53
  -6   2  21    9.27    6.86
  -6   2  20  471.59   28.55
   6  -2 -20  495.31   28.00
  -6  -2  20  473.73   26.31
  -6  -2  20  448.21   25.45
   6   2 -20  443.92   33.52
   6   2 -19    2.62    5.59
   6  -2 -19    0.85    3.95
  -6  -2  19    0.90    3.12
  -6   2  19    6.64    4.11
  -6  -2  19   12.27    4.87
  -6  -2  18   40.26    7.65
   6  -2 -18   45.13    8.23
  -6   2  18   23.28    6.92
  -6  -2  18   21.79    6.07
  -6  -2  17   36.58    7.51
  -6  -2  17   46.53    8.23
  -6   2  17   33.54    7.38
   6  -2 -17   30.01    7.21
   6  -2 -16 1106.10   37.74
  -6  -2  16  997.62   34.05
  -6  -2  16 1038.06   33.97
  -6   2  16 1046.80   39.32
   6  -2 -15   18.84    5.87
  -6   2  15   18.09    5.44
  -6  -2  15    7.76    3.28
  -6   2  15   14.30    2.91
  -6  -2  15   23.28    5.44
   6  -2 -14  138.25   12.68
  -6  -2  14  137.80   12.11
  -6   2  14  136.64    7.53
  -6  -2  14  128.79   11.10
  -6   2  14  164.13   15.35
  -6  -2  13  108.28   10.76
  -6   2  13  104.65    6.41
  -6  -2  13  101.58    9.35
   6  -2 -13  116.83   11.20
  -6   2  13  103.17   12.20
  -6  -2  12 1067.28   31.87
   6  -2 -12 1072.86   32.37
  -6  -2  12 1203.03   30.51
  -6   2  12 1139.24   20.07
  -6   2  12 1160.85   39.12
  -6  -2  11  119.91   10.43
  -6   2  11  120.38    6.25
   6  -2 -11  110.52   10.07
  -6  -2  11  133.19    9.85
  -6   2  11  124.31   13.02
  -6  -2  10  567.64   21.48
  -6   2  10  573.47   13.11
   6  -2 -10  574.69   16.89
  -6  -2  10  604.85   19.58
  -6   2  10  568.60   26.87
   6  -2 -10  559.08   21.50
  -6   2   9  127.33    6.27
  -6  -2   9  126.42   10.46
  -6  -2   9  134.18    8.79
   6  -2  -9  105.22    8.86
   6  -2  -9  131.81    8.59
  -6   2   9  113.63   11.88
  -6  -2   8 1243.30   30.96
  -6  -2   8 1358.62   26.12
   6  -2  -8 1189.17   28.16
   6  -2  -8 1206.69   27.82
  -6   2   8 1302.29   40.82
  -6   2   8 1246.49   19.54
  -6  -2   7  103.70    6.74
   6  -2  -7   86.33    7.22
  -6   2   7   86.39   10.59
   6  -2  -7   71.81    7.20
  -6   2   7   89.38    5.41
  -6  -2   7   82.42    7.66
  -6  -2   6 1013.11   19.49
   6  -2  -6 1047.71   22.97
   6   2  -6 1086.95   25.99
  -6   2   6 1070.47   38.07
  -6   2   6 1041.61   18.79
  -6  -2   5   56.16    4.11
   6  -2  -5   49.97    4.57
   6   2  -5   46.85    5.06
  -6   2   5   59.10    9.37
  -6   2   5   57.99    4.74
  -6  -2   5   55.39    6.40
  -6   2   4  103.34    6.82
   6  -2  -4   86.44    5.30
  -6   2   4  100.25   11.71
   6   2  -4   97.21    6.97
  -6  -2   4  103.11    8.28
  -6  -2   4  101.42    5.11
  -6   2   3   58.35    9.79
  -6   2   3   51.25    5.41
   6  -2  -3   64.25    4.06
  -6  -2   3   56.31    6.23
  -6  -2   3   55.87    3.44
  -6  -2   3   55.21    3.16
  -6   2   2 1850.01   53.51
  -6  -2   2 1859.64   34.85
  -6  -2   2 1844.41   18.68
  -6  -2   2 1832.19   34.69
  -6  -2   2 1905.16   16.17
  -6   2   1   49.85    9.46
  -6  -2   1   60.05    6.45
  -6  -2   1   53.19    3.36
  -6   2   1   71.03    8.20
  -6  -2   1   57.23    2.64
  -6  -2   1   57.39    6.10
  -6  -2   0   56.88    2.87
  -6  -2   0   43.52    5.62
  -6  -2   0   57.07    4.16
  -6   2   0   57.68    8.02
  -6  -2   0   62.95    6.50
   6  -2   0   57.17    6.30
  -6   2  -1   52.58    7.94
  -6  -2  -1   58.08    6.09
  -6  -2  -1   54.40    3.33
   6  -2   1   45.43    5.95
  -6  -2  -1   47.28    5.81
   6  -2   2 1717.70   35.90
  -6  -2  -2 1725.91   33.94
  -6  -2  -2 1670.92   34.68
   6  -2   3   52.62    6.70
  -6  -2  -3   61.43    4.64
  -6  -2  -3   51.36    6.17
   6   2   3   48.90    3.92
  -6   2  -3   45.14    8.97
  -6  -2  -3   53.44    6.42
   6   2   4  684.78   15.36
  -6   2  -4  674.90   35.08
  -6  -2  -4  682.75   23.29
  -6  -2  -4  693.67   21.97
   6   2   5    5.52    1.38
  -6  -2  -5    2.36    1.79
   6  -2   5    2.11    2.22
  -6  -2  -5    0.04    2.35
   6   2   6 1194.71   23.19
  -6  -2  -6 1182.98   30.40
  -6   2  -6 1199.89   12.03
  -6   2  -6 1087.35   48.54
   6  -2   6 1192.80   32.63
  -6  -2  -6 1179.84   32.94
  -6   2  -7   65.92    3.55
  -6   2  -7   66.42   13.18
   6  -2   7   68.73    8.23
  -6  -2  -7   61.56    8.46
  -6  -2  -7   68.03    7.45
   6   2   7   64.40    5.81
  -6   2  -8  850.03   46.01
  -6   2  -8  820.09   14.45
  -6  -2  -8  813.07   26.35
   6  -2   8  859.69   28.88
  -6  -2  -8  804.73   30.07
   6   2   8  859.47   22.21
  -6   2  -9  251.39    8.92
  -6  -2  -9  238.96   14.65
   6  -2   9  198.62   14.15
  -6   2  -9  216.43   24.92
  -6  -2  -9  234.31   16.94
   6   2   9  241.85   12.48
  -6  -2 -10  549.70   22.87
   6  -2  10  515.69   23.70
  -6   2 -10  480.57   37.34
  -6  -2 -10  506.05   25.92
  -6   2 -10  528.02   14.07
   6   2  10  531.19   19.29
  -6   2 -11   37.05    4.02
  -6  -2 -11   36.22    6.31
   6  -2  11   49.25    8.31
  -6   2 -11   47.78   12.17
  -6  -2 -11   42.47    7.82
   6   2  11   42.66    6.10
  -6  -2 -12  455.11   22.26
   6  -2  12  445.08   23.63
  -6   2 -12  499.07   40.41
  -6  -2 -12  554.25   29.42
   6   2  12  511.43   20.98
  -6  -2 -13   -1.15    3.40
   6  -2  13    2.33    4.00
  -6   2 -13   12.73    8.27
   6   2  13    7.81    3.35
  -6  -2 -13    8.06    4.72
  -6  -2 -14   47.68    8.06
  -6  -2 -14   41.76    9.04
   6   2  14   64.63    8.52
   6  -2  14   56.90    9.46
   6  -2  15   48.11    9.27
  -6   2 -15   36.39   12.03
  -6  -2 -15   49.33   10.93
   6   2  15   49.89    7.85
  -6  -2 -15   45.09    8.06
   6  -2  16  246.57   19.80
  -6   2 -16  199.54   29.18
  -6  -2 -16  219.13   21.57
   6   2  16  209.89   16.02
  -6  -2 -16  225.44   17.81
   6  -2  17   79.39   12.50
  -6  -2 -17   98.00   12.25
  -6  -2 -17  110.37   15.81
  -6   2 -17  106.62   22.28
   6   2  17  105.74   11.79
   6  -2  18   17.79    6.83
  -6  -2 -18   19.94    7.20
  -6   2 -18   22.75   14.32
   6   2  18   17.96    5.96
  -6  -2 -18   16.60    9.10
   6  -2  19    4.64    4.84
  -6  -2 -19   -2.52    5.08
  -6   2 -19    2.89    9.18
   6   2  19   -7.61    4.75
   6  -2  20  250.76   22.45
  -6  -2 -20  245.55   20.65
  -6   2 -20  215.15   34.17
   6   2  20  244.30   19.52
  -6  -2 -21   -1.21    5.30
   6   2  21    2.90    3.92
   6   2  22   21.39    7.67
   6   3 -24   93.73   17.87
  -6  -3  24   60.74   11.77
   6  -3 -23   -7.68    6.67
  -6  -3  23   -2.88    5.57
  -6  -3  23   -4.05    4.90
  -6   3  23    1.06    5.19
   6   3 -23   10.56    6.00
   6   3 -22  216.65   25.22
  -6   3  22  221.23   21.18
  -6  -3  22  232.29   21.09
   6  -3 -22  233.79   21.69
  -6  -3  22  233.67   20.58
  -6  -3  21    5.44    6.10
   6  -3 -21    0.84    3.93
  -6  -3  21    1.08    3.97
  -6   3  21   -8.27    6.03
   6   3 -21    2.46    5.34
   6   3 -20   63.31   13.87
  -6  -3  20   52.21    9.39
  -6  -3  20   37.22    8.93
  -6   3  20   39.67    9.02
   6  -3 -20   49.72   10.10
  -6  -3  19    7.31    5.74
  -6  -3  19   -8.38    4.85
  -6   3  19   -0.15    4.60
   6  -3 -19    9.90    5.44
  -6   3  18  478.79   28.69
  -6  -3  18  497.99   27.12
   6  -3 -18  519.52   29.19
  -6  -3  18  517.63   26.30
  -6  -3  17   22.50    5.61
  -6   3  17   26.70    7.10
  -6  -3  17   16.25    5.41
   6  -3 -17   25.49    6.59
  -6   3  16   -0.62    4.40
   6  -3 -16    8.14    4.32
  -6  -3  16    0.67    2.93
  -6  -3  16    5.14    3.68
  -6  -3  15  198.75   15.79
  -6  -3  15  188.65   13.79
   6  -3 -15  217.10   17.27
  -6   3  15  170.35   16.56
  -6  -3  14  940.48   33.39
  -6  -3  14  997.69   30.57
  -6   3  14  926.49   38.09
  -6  -3  13   83.70   10.03
   6  -3 -13  102.97   10.95
  -6  -3  13   90.15    8.69
  -6   3  13   96.40   12.37
  -6  -3  12  427.88   21.70
   6  -3 -12  392.49   20.64
  -6  -3  12  387.58   16.75
  -6   3  12  410.55   24.79
  -6  -3  11  268.66   16.71
   6  -3 -11  269.16   16.04
  -6  -3  11  279.03   13.44
  -6   3  11  244.13   19.18
  -6  -3  10  434.04   20.63
   6  -3 -10  427.48   19.06
  -6  -3  10  439.49   16.02
  -6   3  10  397.71   24.03
  -6  -3   9  140.56   11.62
  -6   3   9  155.21    3.95
   6  -3  -9  152.42   10.84
  -6  -3   9  144.64    8.52
  -6   3   9  124.29   13.62
  -6  -3   8  522.93   21.89
   6  -3  -8  534.64   18.99
  -6  -3   8  563.43   15.79
  -6   3   8  536.39   28.58
  -6   3   8  578.34    9.42
  -6  -3   7    4.88    2.10
   6  -3  -7    8.00    2.60
  -6  -3   7   11.79    2.21
  -6   3   7   13.43    1.81
  -6   3   7    1.92    3.22
  -6  -3   6  702.25   24.18
   6  -3  -6  633.55   18.40
   6   3  -6  671.96   17.27
  -6   3   6  654.43   32.45
  -6  -3   6  669.94   12.91
  -6   3   6  686.69   13.60
  -6  -3   5   21.35    4.65
   6  -3  -5   13.90    2.63
  -6   3   5   18.10    6.16
   6   3  -5   11.60    2.17
  -6  -3   5   15.32    1.51
  -6   3   5   14.68    2.42
   6  -3  -4 1504.70   24.18
  -6   3   4 1479.31   50.12
  -6  -3   4 1533.32   34.55
   6  -3  -3    2.71    0.85
  -6   3   3    1.72    3.43
  -6  -3   3    1.55    2.13
  -6   3   3    1.50    1.74
  -6  -3   2    6.91    2.91
   6  -3  -2    3.68    1.14
  -6  -3   2    4.23    2.03
  -6   3   2    2.21    4.84
  -6   3   2    1.58    1.95
   6  -3  -1   45.15    2.62
  -6  -3   1   36.65    5.55
  -6   3   1   41.40    6.88
  -6   3   1   41.23    9.18
  -6  -3   1   55.01    6.61
  -6  -3   0  958.38   28.12
  -6   3   0  890.81   33.85
  -6  -3   0  950.71   26.51
  -6  -3  -1    0.28    1.73
   6  -3   1   -0.47    2.22
  -6  -3  -1   -0.45    2.50
  -6   3  -1   -0.16    3.45
  -6  -3  -2    2.43    2.38
   6  -3   2   -1.69    1.97
  -6  -3  -2    1.37    2.34
  -6   3  -2    3.98    4.71
  -6  -3  -3  488.50   10.47
   6  -3   3  499.39   21.55
  -6  -3  -3  479.17   20.63
  -6   3  -3  437.85   29.02
  -6  -3  -3  462.88   18.83
   6   3   3  464.74    7.85
   6  -3   4 1111.52   32.55
   6   3   4 1068.49   15.37
  -6  -3  -4 1084.86   31.37
  -6  -3  -4 1067.72   19.45
  -6   3  -4  996.79   45.64
  -6  -3  -4 1066.54   29.01
  -6  -3  -5 1155.97   32.68
  -6  -3  -5 1117.17   30.25
   6   3   5 1156.23   18.28
   6  -3   5 1175.41   34.20
   6   3   6  667.46   15.65
  -6  -3  -6  632.30   24.56
  -6   3  -6  581.34   38.14
  -6  -3  -6  595.77   22.65
   6  -3   6  591.74   24.68
  -6  -3  -7  147.30   12.25
  -6   3  -7  152.44   20.10
  -6  -3  -7  153.34   12.08
   6  -3   7  153.55   12.91
   6   3   7  143.92    7.93
  -6  -3  -8  388.78   20.38
  -6   3  -8  371.93   33.21
   6  -3   8  366.10   20.50
  -6  -3  -8  349.63   18.41
   6   3   8  372.14   13.72
   6  -3   9    5.25    3.28
  -6  -3  -9    4.02    3.15
  -6   3  -9    4.19    5.50
   6   3   9    3.92    1.90
  -6  -3  -9    5.12    3.22
  -6  -3 -10  307.02   18.61
   6  -3  10  349.82   21.06
  -6   3 -10  275.80   30.55
  -6  -3 -10  296.35   18.28
   6   3  10  348.76   15.11
   6  -3  11    1.38    3.51
  -6  -3 -11    5.99    4.23
   6   3  11   -0.73    2.32
  -6   3 -11   -2.91    5.33
  -6  -3 -11   -0.51    2.81
  -6  -3 -12   88.53   10.81
   6  -3  12   67.37    9.62
  -6   3 -12   66.43   17.21
  -6  -3 -12   68.79    9.42
   6   3  12   73.03    7.66
  -6  -3 -13    5.60    4.03
   6   3  13    3.97    3.37
  -6   3 -13   -6.71    7.57
  -6  -3 -13    3.27    3.53
   6  -3  13    6.11    4.49
  -6  -3 -14  360.68   22.56
  -6   3 -14  368.82   39.31
  -6  -3 -14  333.27   21.70
   6  -3  14  389.60   25.20
   6   3  14  341.54   17.88
  -6  -3 -15    2.08    3.29
   6   3  15    1.33    2.28
   6  -3  15   -6.33    4.84
  -6  -3 -16    8.57    5.11
   6   3  16    3.76    3.22
  -6   3 -16   -0.90    7.38
   6  -3  16    1.04    4.70
  -6  -3 -17    2.07    5.12
  -6   3 -17   18.37   12.42
   6  -3  17    4.48    5.36
  -6  -3 -18  203.50   19.16
   6  -3  18  191.56   19.55
  -6   3 -18  197.54   31.77
  -6  -3 -19   -5.78    5.27
  -6   3 -19    5.79    9.43
   6  -3  19    5.26    4.65
  -6  -3 -20   14.29    6.72
  -6  -4  22   89.75   14.71
   6  -4 -22   64.07   11.98
  -6   4  22   77.79   13.35
  -6  -4  22  107.92   14.34
   6   4 -22   61.44   15.18
   6  -4 -21   14.88    6.11
  -6   4  21   13.15    7.27
  -6  -4  21   -4.91    4.98
  -6  -4  21   10.01    5.59
  -6   4  20  164.30   18.61
   6  -4 -20  190.52   19.31
  -6  -4  20  166.42   18.13
  -6  -4  20  197.22   17.70
  -6  -4  19   -7.95    5.58
   6  -4 -19    5.19    6.17
  -6   4  19   -1.75    5.15
  -6  -4  19    4.40    4.55
   6  -4 -18   -8.73    6.31
  -6   4  18   -6.40    5.73
  -6  -4  18    4.88    5.84
  -6  -4  18    2.70    3.06
  -6   4  17    0.48    4.50
   6  -4 -17    6.76    4.88
  -6  -4  17   -5.64    6.41
  -6  -4  17    3.96    3.14
  -6  -4  16  634.62   31.19
   6  -4 -16  552.34   28.08
  -6  -4  16  577.95   25.38
  -6   4  16  616.19   33.40
  -6   4  15    7.58    5.31
   6  -4 -15    6.97    4.15
  -6  -4  15    3.68    4.45
  -6  -4  15    7.76    3.31
   6  -4 -14   25.63    6.13
  -6  -4  14   20.37    6.18
  -6  -4  14   13.55    4.19
  -6   4  14   13.41    4.87
  -6   4  13    6.67    5.62
  -6  -4  13    8.43    4.99
   6  -4 -13    2.88    2.93
  -6  -4  13    3.95    2.90
  -6  -4  12  344.20   21.07
   6  -4 -12  322.76   19.03
  -6   4  12  380.79   25.65
  -6  -4  12  330.45   15.54
  -6   4  11   82.05   11.86
   6  -4 -11   93.98   10.07
  -6  -4  11  104.63    8.38
  -6  -4  11  106.34   11.47
  -6  -4  10  143.80   13.06
   6  -4 -10  173.27   12.75
  -6   4  10  185.51   18.07
  -6  -4  10  175.38   10.03
  -6  -4   9    5.73    3.24
   6  -4  -9    7.51    3.32
  -6  -4   9    4.61    1.83
  -6  -4   8  744.52   28.15
   6  -4  -8  660.41   22.59
  -6   4   8  668.75   34.61
  -6  -4   8  667.21   15.59
   6  -4  -7   23.22    4.25
  -6  -4   7   17.24    4.45
  -6   4   7   31.36    7.73
  -6  -4   6  916.30   30.21
  -6   4   6  915.66   41.78
   6  -4  -6  899.85   24.17
  -6  -4   5   41.73    7.03
   6  -4  -5   26.06    4.08
  -6   4   5   28.97    3.14
  -6   4   5   36.41    9.37
  -6  -4   4  132.81   11.33
   6  -4  -4  136.18    8.36
  -6   4   4  149.96   17.51
  -6   4   4  139.45    8.65
  -6  -4   3    2.85    3.09
   6  -4  -3    5.56    2.08
  -6   4   3    3.24    3.39
  -6   4   3    2.60    2.74
   6  -4  -2 1366.42   22.33
  -6   4   2 1235.81   51.98
  -6  -4   2 1231.19   35.86
  -6   4   2 1280.43   36.04
  -6  -4   2 1279.62   33.58
   6  -4  -1   42.60    3.67
  -6  -4   1   27.23    5.76
  -6   4   1   33.21    9.51
  -6   4   1   36.06    6.69
  -6  -4   1   44.70    6.61
  -6  -4   0   53.08    7.69
  -6   4   0   49.16    9.10
  -6   4   0   58.39   11.68
  -6  -4   0   64.99    7.57
  -6  -4  -1   13.34    3.62
  -6  -4  -1    5.54    2.57
  -6   4  -1    3.40    5.04
  -6   4  -1    7.46    4.98
  -6  -4  -2  598.10   25.39
  -6   4  -2  580.79   33.84
  -6  -4  -2  590.87   22.04
   6  -4   2  618.33   25.43
  -6  -4  -3   29.57    5.49
  -6  -4  -3   31.52    6.88
   6  -4   3   27.51    5.84
  -6   4  -3   29.98    9.29
  -6  -4  -4   28.54    5.38
  -6  -4  -4   16.95    5.67
  -6   4  -4   13.22    7.65
   6  -4   4   14.10    5.09
   6  -4   5   70.74    9.59
  -6  -4  -5   62.02    8.82
  -6   4  -5   46.27   11.86
  -6  -4  -5   42.37    6.21
   6  -4   6  365.08   21.31
  -6  -4  -6  354.73   20.80
  -6   4  -6  345.80   31.40
  -6  -4  -6  341.64   17.19
  -6  -4  -7    7.75    3.29
  -6  -4  -7    4.29    2.87
  -6   4  -7    2.78    5.46
   6  -4   7   10.42    4.00
  -6   4  -8   59.66   13.65
  -6  -4  -8   70.84    9.88
  -6  -4  -8   59.93    7.88
   6  -4   8   84.42   10.63
  -6  -4  -9   45.54    8.66
   6  -4   9   44.28    8.79
  -6   4  -9   57.32   15.31
  -6  -4  -9   34.01    5.87
  -6   4 -10   82.05   18.05
  -6  -4 -10   55.46    8.79
  -6  -4 -10   60.67    8.05
   6  -4  10   60.51    9.83
   6  -4  11    2.08    3.30
  -6  -4 -11   -0.90    4.08
  -6  -4 -11   -3.57    3.33
  -6  -4 -12  451.28   26.28
  -6   4 -12  372.32   39.40
   6  -4  12  412.29   25.38
   6  -4  13   15.04    6.25
  -6  -4 -13   18.93    6.74
  -6   4 -13   19.97   11.79
   6  -4  14    6.48    4.18
  -6  -4 -14   10.59    4.86
  -6   4 -14   18.08   12.77
  -6  -4 -15   96.93   13.69
   6  -4  15  107.71   15.18
  -6   4 -15  110.95   25.18
  -6  -4 -16  315.88   24.30
   6  -4  16  348.10   26.68
  -6   4 -16  305.60   38.80
   6  -4  17   11.68    6.37
  -6  -4 -17    9.96    6.42
  -6   4 -17   -3.25   12.94
  -6  -4 -18    7.30    6.95
   6  -5 -20   36.43   10.04
  -6   5  20   53.16   11.36
   6  -5 -19    7.37    5.60
  -6   5  19   -0.30    4.79
  -6  -5  19    1.48    5.17
  -6  -5  18  307.68   24.70
   6  -5 -18  271.17   22.44
  -6   5  18  330.32   26.32
  -6   5  17    8.11    5.74
   6  -5 -17    2.11    3.86
  -6  -5  17    2.62    4.48
  -6   5  16    6.27    5.38
  -6  -5  16    9.75    4.93
   6  -5 -16    0.14    4.23
  -6   5  15   13.83    6.72
  -6  -5  15    3.09    4.82
   6  -5 -15    5.84    4.69
   6  -5 -14  459.49   25.43
  -6  -5  14  504.61   28.87
  -6   5  14  442.67   29.66
  -6   5  13   38.59    9.55
  -6  -5  13   47.97    9.44
   6  -5 -13   39.19    8.00
   6  -5 -12   64.02    9.63
  -6   5  12   61.78   11.66
  -6  -5  12   62.60    9.94
  -6   5  11   40.70    8.78
  -6  -5  11   39.57    8.16
   6  -5 -11   20.84    5.68
   6  -5 -10  333.69   19.20
  -6   5  10  323.25   24.96
  -6  -5  10  365.66   22.59
  -6  -5   9    7.70    4.36
   6  -5  -9    5.53    2.90
  -6   5   9    4.11    4.11
   6  -5  -8  381.34   19.11
  -6  -5   8  437.30   23.53
  -6   5   8  366.33   27.49
   6  -5  -7   16.11    4.53
  -6  -5   7   21.41    5.74
  -6   5   7   16.68    6.96
  -6  -5   6  306.87   18.86
   6  -5  -6  297.10   15.55
  -6   5   6  298.88   25.73
  -6  -5   5    3.42    3.19
   6  -5  -5    4.33    2.79
  -6   5   5    3.43    5.37
  -6  -5   4  384.69   20.38
   6  -5  -4  411.66   16.58
  -6   5   4  394.16   30.80
  -6  -5   3   12.64    4.36
  -6   5   3   11.02    5.87
  -6  -5   2  179.48   13.79
  -6   5   2  151.59   19.80
  -6  -5   2  163.45   14.69
  -6  -5   1   41.20    6.94
  -6  -5   1   35.47    7.45
  -6   5   1   42.06    8.33
  -6   5   1   29.18    9.38
  -6  -5   0  445.22   21.05
  -6   5   0  395.16   32.77
  -6  -5   0  385.90   22.57
  -6   5   0  369.93   24.65
  -6  -5  -1   59.42    7.98
  -6  -5  -1   45.19    8.35
  -6   5  -1   65.06   14.24
  -6   5  -1   55.94   10.30
  -6  -5  -2    5.11    3.89
  -6  -5  -2   12.14    5.31
  -6   5  -2   -2.50    7.93
  -6   5  -2    0.63    4.25
  -6  -5  -3    5.37    2.89
  -6  -5  -3    2.07    3.50
  -6   5  -3    3.41    6.32
  -6  -5  -4  413.13   24.28
  -6   5  -4  448.09   35.13
   6  -5   4  470.45   24.75
  -6  -5  -4  443.45   20.35
  -6  -5  -5   42.79    8.54
  -6   5  -5   43.22   12.63
   6  -5   5   48.92    8.61
  -6  -5  -5   51.72    7.19
  -6  -5  -6   67.35   10.18
   6  -5   6   72.96   10.34
  -6   5  -6   71.48   15.56
  -6  -5  -6   74.29    8.30
  -6  -5  -7    9.42    3.61
   6  -5   7   11.02    4.51
   6  -5   8  193.95   17.81
  -6  -5  -8  194.95   17.68
  -6   5  -8  202.18   26.32
  -6  -5  -9   31.33    7.80
   6  -5   9   40.37    8.71
  -6   5  -9   47.22   13.83
   6  -5  10   27.18    7.76
  -6  -5 -10   38.99    8.39
  -6   5 -10   29.02   12.23
  -6  -5 -11   25.85    7.60
  -6   5 -11   22.19   12.06
   6  -5  11   19.31    7.06
  -6  -5 -12    0.03    4.82
  -6   5 -12   10.28    8.85
   6  -5  12    9.68    7.16
  -6  -5 -13   11.60    5.36
  -6   5 -13    7.68    8.20
   6  -5  13   13.51    7.29
  -6  -5 -14  149.22   17.23
  -6   5 -14  119.17   26.04
   6  -5  14  116.34   15.37
  -6  -5 -15   37.97   10.29
   6  -5  15   36.88   10.14
  -6   5 -15   33.88   15.45
   6  -6 -18   74.21   13.20
  -6   6  18   61.07   12.43
  -6   6  17   -1.72    4.91
   6  -6 -17    5.22    4.98
   6  -6 -16  119.19   14.96
  -6  -6  16  153.11   17.93
  -6   6  16  114.97   16.13
  -6  -6  15    4.78    4.96
   6  -6 -15   -1.00    4.15
  -6   6  15    3.41    4.17
  -6   6  14   54.69   11.11
  -6  -6  14   52.63   10.85
   6  -6 -14   32.49    7.65
   6  -6 -13    4.94    4.79
  -6   6  13    2.59    5.93
  -6  -6  13   18.75    6.19
   6  -6 -12  293.46   21.20
  -6   6  12  286.99   25.07
  -6   6  11    5.49    4.83
  -6  -6  11    8.81    4.88
   6  -6 -11    0.61    3.64
  -6  -6  10  136.79   14.69
  -6   6  10  100.18   14.73
  -6   6   9   15.77    7.54
  -6  -6   9   11.52    5.31
  -6  -6   8   76.26   10.70
  -6   6   8  115.03   16.39
  -6  -6   7   18.85    5.86
  -6   6   7   14.82    5.05
  -6   6   6  233.14   23.86
  -6  -6   6  246.44   18.45
  -6  -6   5   27.25    6.73
  -6   6   5   17.94    7.88
  -6  -6   4   66.35    9.40
  -6   6   4   73.81   14.56
  -6  -6   3    2.04    3.97
  -6   6   3   -2.66    5.03
  -6  -6   2  442.75   23.17
  -6   6   2  390.46   32.64
  -6  -6   1   42.15    7.61
  -6   6   1   18.75    7.31
  -6  -6   1   40.44    7.89
  -6  -6   0    3.49    3.50
  -6  -6   0   -0.16    4.22
  -6   6   0    4.26    4.88
  -6  -6  -1   19.92    5.36
  -6  -6  -1   20.04    6.07
  -6   6  -1   11.50    6.86
  -6  -6  -2  270.87   21.46
  -6   6  -2  304.67   31.95
  -6  -6  -3   14.34    4.86
  -6   6  -3   12.07    8.85
  -6   6  -4   27.15   10.93
  -6  -6  -4   29.91    8.12
  -6  -6  -5   23.79    7.35
  -6   6  -5   48.27   15.33
  -6   6  -5   28.46   10.24
  -6  -6  -6  219.13   20.33
  -6   6  -6  180.56   25.63
   6  -6   7   -1.02    4.26
  -6  -6  -7    1.67    5.86
  -6   6  -7    7.03    6.48
  -6  -6  -8   85.11   13.02
  -6   6  -8   73.01   18.44
   6  -6   8   91.14   13.30
   6  -6   9    4.57    4.22
  -6  -6  -9   10.81    7.22
  -6   6  -9    3.18    6.99
  -6  -6 -10   88.35   14.30
  -6   6 -10   66.64   18.13
   6  -6  10   67.71   11.99
  -6   6 -11   10.47   12.15
   6  -6  11    6.68    5.92
  -6  -6 -11    8.78    6.68
   6  -6  12  167.42   18.71
  -6   6 -12  129.95   25.95
   6  -6  13   40.00    9.79
  -6   6 -13   17.39   12.63
  -6  -7  12   20.01    8.36
  -6  -7  11    9.77    6.94
  -6  -7  10  158.28   17.24
  -6   7   9   -1.71    6.30
  -6  -7   9   -5.59    4.55
  -6  -7   8  259.65   20.92
  -6   7   8  216.05   22.91
  -6  -7   7   12.63    5.74
  -6   7   7   16.91    7.24
  -6  -7   6   53.91    9.28
  -6   7   6   72.58   13.86
  -6  -7   5    1.14    3.74
  -6   7   5    7.30    7.16
  -6   7   4  200.34   23.45
  -6   7   3   24.81    7.94
  -6   7   2   52.61   13.56
  -6   7   1    4.77    5.96
  -6   7   0  120.11   19.82
  -6  -7   0  202.87   20.29
  -6  -7  -1   -5.81    5.03
  -6   7  -1   11.09    6.33
  -6  -7  -2   45.76   10.25
  -6   7  -2   41.42   14.40
  -6   7  -3   13.56   10.48
  -6  -7  -3    5.82    5.59
  -6  -7  -4  123.03   16.22
  -6   7  -4  144.87   25.45
  -6  -7  -5    8.85    6.22
  -6   7  -5    3.58    6.74
  -6  -7  -6   20.59    8.48
  -6   7  -6    3.06    7.09
  -6   7  -7    7.83   10.12
  -6   7  -8  139.59   27.41
  -6   7  -9    2.77    9.32
   7   0 -25   -1.96    6.87
  -7   0  25    4.99    6.16
   7   0 -24  330.10   27.76
  -7   0  24  311.24   25.19
   7   0 -23   -7.08    7.47
  -7   0  23    1.16    5.73
   7   0 -22  343.00   27.35
  -7   0  22  357.31   25.20
  -7   0  22  365.93   21.63
   7   0 -21  -10.51    6.40
  -7   0  21    1.32    3.67
  -7   0  21   -1.01    5.11
   7   0 -20    3.09    5.43
  -7   0  20    7.25    3.43
  -7   0  20    8.48    5.24
   7   0 -19   11.09    6.34
  -7   0  19    0.48    2.53
  -7   0  19    6.93    4.96
  -7   0  18  401.04   23.65
   7   0 -18  398.03   27.38
  -7   0  18  367.18   19.22
  -7   0  17    1.95    2.90
  -7   0  17    0.98    3.59
   7   0 -17   -4.92    5.13
  -7   0  16  303.31   19.89
   7   0 -16  308.59   23.74
  -7   0  16  272.64   15.55
  -7   0  15   -1.45    2.15
  -7   0  15    1.52    2.43
  -7   0  14 1757.48   37.37
  -7   0  14 1830.97   46.32
   7   0 -13   -3.56    3.94
  -7   0  13    3.15    3.09
  -7   0  13   -1.32    1.94
  -7   0  12  665.14   21.49
  -7   0  12  676.21   26.83
  -7   0  11    0.17    1.69
  -7   0  11   -1.94    2.46
  -7   0  10  559.52   19.01
  -7   0  10  575.87   24.01
  -7   0   9   -0.49    2.13
  -7   0   9    0.70    1.45
  -7   0   8  829.80   28.25
  -7   0   8  826.18   21.77
  -7   0   7    0.15    1.29
  -7   0   7   -2.22    2.45
  -7   0   6  526.18   22.53
  -7   0   6  539.13   17.29
  -7   0   5    2.41    3.10
  -7   0   5   -1.20    1.87
  -7   0   4 2464.79   50.34
  -7   0   4 2970.74   41.44
  -7   0   3   -0.27    1.68
  -7   0   3    1.42    1.80
  -7   0   2  321.27   19.10
  -7   0   2  393.80   16.08
  -7   0   1    0.30    2.05
  -7   0   1    0.08    1.89
  -7   0   0 2161.70   41.84
   7   0   0 2071.24   32.76
  -7   0  -1    0.44    1.11
   7   0   1    0.29    1.45
  -7   0  -1    0.45    1.96
  -7   0  -2   94.15    5.99
   7   0   2   97.56    7.34
  -7   0  -2   84.72    9.05
   7   0   3    2.20    1.53
  -7   0  -3    0.16    0.98
  -7   0  -3   -0.04    2.82
  -7   0  -4 1180.82   22.20
   7   0   4 1173.61   27.21
   7   0   5   -3.36    2.45
  -7   0  -5    0.50    1.29
  -7   0  -5   -0.65    2.86
  -7   0  -6  604.66   17.06
   7   0   6  625.06   21.34
  -7   0  -6  633.32   31.84
  -7   0  -7   -0.42    1.29
   7   0   7    0.91    1.96
  -7   0  -7   -2.52    4.82
   7   0   8  177.37   12.11
  -7   0  -8  166.40    9.85
  -7   0  -8  149.19   16.97
   7   0   9    3.65    2.66
  -7   0  -9    1.83    1.71
  -7   0  -9    3.63    4.97
   7   0  10  545.87   22.54
  -7   0 -10  477.13   17.71
  -7   0 -10  507.33   33.09
  -7   0 -11    3.73    2.90
  -7   0 -11    8.37    6.67
   7   0  11    4.36    3.11
   7   0  12   54.79    7.93
  -7   0 -12   62.64    6.91
  -7   0 -12   51.05   11.60
  -7   0 -13    0.73    2.50
  -7   0 -13   -2.82    6.06
   7   0  13   -3.91    3.67
   7   0  14  408.73   22.45
  -7   0 -14  370.25   18.28
  -7   0 -14  377.50   32.26
   7   0  15    2.30    3.49
  -7   0 -15   -0.62    2.47
   7   0  16    0.33    3.35
  -7   0 -16   11.78    4.90
  -7   0 -16   10.61    8.82
   7   0  17   -4.67    3.97
  -7   0 -17   -0.88    2.90
  -7   0 -17    5.68    6.77
   7   0  18   66.04   11.03
  -7   0 -18   60.27   15.76
   7   0  19    5.22    4.76
  -7   0 -19    2.42    7.88
  -7   0 -20   34.92   14.45
   7   0  20   28.60    7.87
   7   0  21    4.99    4.54
  -7   0 -21    6.82    9.34
   7   1 -25  -13.49    9.00
   7  -1 -25    5.54    6.60
  -7   1  25   -9.07    7.61
  -7  -1  25    2.62    4.64
   7   1 -24  355.39   29.15
  -7   1  24  395.85   28.72
  -7  -1  24  328.27   25.41
   7  -1 -24  333.79   26.87
   7   1 -23   -9.16    8.26
  -7   1  23    0.79    4.53
   7  -1 -23   -2.66    5.43
  -7  -1  23   -0.87    4.69
  -7  -1  23   -1.72    4.25
   7  -1 -22   85.87   13.22
   7   1 -22   49.07   10.70
  -7  -1  22   70.25   10.29
  -7  -1  22   91.70   13.79
  -7   1  22   64.14   11.33
   7   1 -21   21.78    9.34
   7  -1 -21   25.71    8.63
  -7  -1  21   23.16    6.15
  -7   1  21   16.40    6.19
  -7  -1  21   24.68    7.46
  -7   1  20  653.98   33.46
   7   1 -20  621.62   37.60
   7  -1 -20  656.23   34.59
  -7  -1  20  665.23   28.87
  -7  -1  20  719.04   33.32
   7   1 -19    2.49    6.56
  -7  -1  19    5.76    4.45
  -7   1  19    5.62    3.57
  -7   1  19   -4.19    5.72
   7  -1 -19    1.39    4.37
  -7  -1  19    3.39    4.56
   7   1 -18   20.38    6.88
   7  -1 -18   17.87    6.38
  -7  -1  18   12.68    5.01
  -7   1  18   21.73    4.76
  -7   1  18   20.66    6.06
  -7  -1  18   12.93    3.98
   7   1 -17    6.76    5.52
  -7  -1  17    9.49    3.70
   7  -1 -17    2.59    3.82
  -7  -1  17    1.29    2.86
  -7   1  17    6.07    2.96
  -7   1  17    9.78    4.80
   7  -1 -16  723.04   32.88
  -7  -1  16  729.71   29.43
  -7   1  16  678.50   22.15
  -7  -1  16  642.65   25.67
  -7   1  16  687.21   31.36
   7  -1 -15   -0.75    3.44
  -7   1  15   -4.79    3.75
  -7  -1  15    4.91    3.13
  -7   1  15    0.40    1.68
  -7  -1  15    1.15    3.16
  -7  -1  14  375.78   19.88
  -7  -1  14  426.14   19.78
   7  -1 -14  382.12   22.71
  -7   1  14  415.42   16.29
  -7   1  14  377.67   22.22
  -7  -1  13    4.89    3.12
  -7   1  13   -2.75    3.47
   7  -1 -13    3.17    3.78
  -7   1  13    0.90    1.52
  -7  -1  13    4.66    2.77
  -7  -1  12 1653.84   38.84
  -7  -1  12 1603.54   36.12
  -7   1  12 1625.67   30.01
   7  -1 -12 1539.27   44.26
  -7   1  12 1625.51   45.20
   7  -1 -11   56.95    8.71
  -7   1  11   51.48    5.32
  -7  -1  11   51.17    6.58
  -7   1  11   53.41    8.42
  -7  -1  11   49.80    6.97
  -7  -1  10 1403.75   32.77
   7  -1 -10 1445.65   39.70
  -7   1  10 1438.58   41.27
  -7  -1  10 1468.02   34.72
  -7   1  10 1463.92   27.66
  -7   1   9   -0.58    1.34
  -7   1   9   -2.52    2.81
  -7  -1   9   -2.33    2.13
   7  -1  -9    2.06    2.25
  -7  -1   9    2.68    2.75
  -7   1   8  346.81   20.63
  -7  -1   8  361.40   16.38
   7  -1  -8  355.55   18.62
  -7   1   8  331.55   12.87
  -7  -1   8  339.10   15.48
   7  -1  -7  157.14   12.00
  -7   1   7  161.33   14.20
  -7  -1   7  178.20   11.24
  -7   1   7  172.76    9.34
  -7  -1   7  155.71   10.30
  -7   1   6 3062.42   61.76
  -7   1   6 3119.90   39.75
  -7  -1   6 3055.87   44.98
  -7   1   5  769.04   31.86
  -7  -1   5  753.32   22.11
  -7   1   5  783.31   20.19
  -7  -1   5  729.66   21.91
  -7   1   4  110.59   11.84
  -7  -1   4  120.61    9.11
  -7   1   4   98.86    7.49
  -7  -1   4  105.27    8.17
  -7   1   3   14.79    4.83
  -7  -1   3   24.10    4.44
  -7   1   3   14.07    3.09
  -7  -1   3   24.11    3.85
   7  -1  -2 1882.11   22.81
  -7   1   2 1804.01   49.80
  -7  -1   2 1837.28   37.19
  -7   1   2 1869.08   36.12
  -7  -1   1    5.89    2.56
  -7   1   1    2.39    2.15
  -7  -1   1    3.60    2.75
  -7   1   1    5.41    3.05
  -7  -1   1    5.29    2.78
  -7  -1   0  340.66   13.58
  -7   1   0  364.08   18.13
  -7  -1   0  344.09   15.89
   7  -1   0  337.82   14.80
   7  -1   1  275.12    6.69
  -7  -1  -1  273.95   12.11
   7  -1   1  278.20   13.74
   7   1   1  238.04   10.12
  -7   1  -1  280.78   17.37
  -7  -1  -1  254.69   14.10
   7  -1   2 1652.23   33.58
  -7   1  -2 1718.31   46.17
  -7  -1  -2 1735.96   38.44
   7  -1   2 1677.33   17.50
   7  -1   3    1.04    0.79
   7   1   3    0.17    1.25
  -7  -1  -3    0.25    1.24
  -7   1  -3    1.59    0.99
  -7   1  -3    0.21    2.71
   7  -1   3   -2.59    2.59
  -7  -1  -3   -1.40    2.37
  -7  -1  -4  373.84   14.84
  -7   1  -4  391.50    9.30
   7   1   4  379.74   14.10
  -7   1  -4  375.88   23.62
  -7  -1  -4  395.96   20.01
   7  -1   4  378.71   16.60
   7  -1   4  351.46   10.16
   7  -1   5    2.91    2.55
  -7  -1  -5   -0.15    1.54
  -7   1  -5   -0.08    0.90
  -7   1  -5    3.88    3.84
  -7  -1  -5   -2.78    3.12
   7   1   5   -0.01    1.47
  -7   1  -6  743.18   15.04
   7   1   6  731.26   20.92
  -7  -1  -6  727.13   21.84
  -7   1  -6  739.68   36.92
  -7  -1  -6  687.32   29.03
   7  -1   7    4.96    2.49
   7   1   7    6.00    2.42
  -7   1  -7    3.79    1.68
  -7  -1  -7    4.04    2.29
  -7   1  -7   -0.02    3.37
  -7  -1  -7    1.37    2.53
   7   1   8  315.41   15.05
  -7   1  -8  322.10   11.36
  -7  -1  -8  310.21   14.93
   7  -1   8  299.49   16.82
  -7   1  -8  288.98   24.97
   7   1   9   59.64    7.03
  -7   1  -9   65.34    5.59
  -7  -1  -9   61.60    7.08
   7  -1   9   70.99    8.30
  -7  -1  -9   62.30   10.09
  -7   1  -9   59.44   12.06
   7   1  10   99.85    9.34
   7  -1  10  105.17   10.38
  -7  -1 -10   96.79    8.87
  -7   1 -10   95.58   15.79
  -7   1 -10   93.05    7.01
  -7  -1 -10   86.12   12.44
   7   1  11    8.60    3.92
  -7   1 -11    4.93    2.28
  -7  -1 -11    5.81    3.72
   7  -1  11    1.94    3.22
  -7   1 -11    3.56    4.92
  -7  -1 -11    6.22    4.22
   7   1  12  683.31   26.08
  -7   1 -12  598.59   40.85
   7  -1  12  668.05   28.13
  -7  -1 -12  664.81   36.98
  -7   1 -12  671.17   20.54
   7   1  13    3.37    3.33
  -7   1 -13    2.55    1.82
   7  -1  13   -3.32    3.70
  -7  -1 -13   -1.54    2.32
  -7   1 -13    9.14    7.93
  -7  -1 -13    1.23    5.42
  -7  -1 -14   25.28    5.63
   7  -1  14   25.35    6.50
  -7   1 -14   22.57    9.72
  -7  -1 -14   34.86    9.91
   7   1  14   21.09    5.33
   7  -1  15    0.78    3.37
  -7  -1 -15   15.58    4.54
  -7   1 -15   11.84    9.30
  -7  -1 -15    9.19    7.51
   7   1  15   15.45    5.33
   7   1  16  315.25   20.65
   7  -1  16  358.09   23.41
  -7  -1 -16  317.37   19.73
  -7   1 -16  372.99   36.65
  -7  -1 -16  349.23   30.41
   7  -1  17   43.79    8.97
  -7  -1 -17   22.80    5.75
  -7   1 -17   15.07    8.89
  -7  -1 -17   25.10   10.84
   7   1  17   26.12    6.59
   7   1  18    6.72    4.97
   7  -1  18   16.57    6.36
  -7  -1 -18    4.42    4.09
  -7   1 -18    9.73    7.44
  -7  -1 -18    5.91    6.60
   7   1  19   -1.65    4.43
  -7  -1 -19    4.72    4.01
   7  -1  19    9.65    5.32
  -7   1 -19    8.79    6.77
   7   1  20   66.76   11.29
   7  -1  20   67.41   12.40
  -7  -1 -20   74.67   11.03
  -7   1 -20  106.00   23.00
  -7  -1 -20   61.15   13.67
   7   1  21   -1.04    4.61
  -7  -1 -21   -5.14    8.60
  -7  -2  25   28.04    8.90
  -7  -2  24    9.38    6.44
   7   2 -24   -3.41    6.66
   7  -2 -24    1.14    4.98
  -7  -2  24   11.05    5.54
  -7   2  24  -11.39    6.90
  -7  -2  23   16.25    6.98
   7   2 -23   36.53   11.70
   7  -2 -23   11.38    5.03
  -7  -2  23   17.94    6.85
  -7   2  23   20.72    7.91
  -7   2  22  296.17   24.38
   7  -2 -22  295.89   23.46
  -7  -2  22  279.54   21.67
  -7  -2  22  299.89   22.58
   7   2 -22  298.26   28.55
   7   2 -21   14.63    7.53
   7  -2 -21    5.68    3.80
  -7  -2  21   14.31    5.45
  -7   2  21   12.32    6.80
  -7  -2  21   12.37    4.54
   7   2 -20    6.56    6.93
   7  -2 -20   -2.23    4.78
  -7  -2  20   -5.18    4.45
  -7   2  20    0.41    3.89
  -7  -2  20    3.09    4.16
   7   2 -19   16.87    8.17
   7  -2 -19   13.59    5.39
  -7  -2  19   12.02    5.46
  -7   2  19   22.32    7.80
  -7  -2  19   17.58    5.68
  -7   2  18  778.29   36.40
   7  -2 -18  816.44   35.15
  -7  -2  18  760.95   31.95
  -7  -2  18  845.19   33.29
   7  -2 -17   11.30    5.13
  -7  -2  17    3.11    3.12
  -7   2  17    8.80    4.46
  -7  -2  17    4.38    3.52
   7  -2 -16   55.13    8.58
  -7   2  16   38.79    8.13
  -7  -2  16   32.37    6.31
  -7  -2  16   30.48    5.97
  -7  -2  15    6.88    3.66
  -7   2  15   -3.87    4.76
   7  -2 -15    5.40    3.70
  -7   2  15    6.15    2.05
  -7  -2  15    8.11    4.00
  -7  -2  14  528.41   23.93
   7  -2 -14  502.72   24.38
  -7   2  14  564.15   16.36
  -7  -2  14  565.69   23.14
  -7   2  14  502.86   27.89
  -7  -2  13   59.50    8.14
  -7   2  13   50.00    4.74
   7  -2 -13   44.34    7.02
  -7  -2  13   55.08    6.96
  -7  -2  12  183.67   13.37
   7  -2 -12  211.99   14.84
  -7  -2  12  193.34   12.56
  -7   2  12  166.78   15.26
  -7   2  12  193.19    8.99
  -7   2  11   13.64    5.71
  -7   2  11   16.69    2.79
   7  -2 -11   18.91    4.76
  -7  -2  11   12.10    4.08
  -7  -2  11    6.55    2.41
  -7   2  10   98.69    6.13
  -7  -2  10   84.59    9.07
  -7  -2  10  110.86    8.66
   7  -2 -10   94.40    9.19
  -7   2  10   78.87   10.74
  -7  -2   9  302.90   16.42
  -7  -2   9  349.81   14.58
   7  -2  -9  327.74   16.06
  -7   2   9  327.09   21.70
  -7   2   9  335.46   11.28
  -7  -2   8 1860.72   31.66
   7  -2  -8 1788.78   35.70
  -7   2   8 1890.25   52.64
  -7   2   8 1730.02   26.49
  -7  -2   8 1820.82   39.16
  -7   2   7    7.64    2.12
  -7  -2   7    7.86    3.29
   7  -2  -7    4.70    2.02
  -7  -2   7    9.69    2.35
  -7   2   7   11.63    5.32
   7  -2  -6   88.32    6.99
  -7   2   6   81.76   11.64
  -7   2   6  104.98    6.78
  -7  -2   6   98.48    8.80
  -7  -2   6  106.99    6.91
   7  -2  -5  373.80   12.84
   7   2  -5  419.18   16.96
  -7   2   5  365.47   23.95
  -7   2   5  415.69   14.37
  -7  -2   5  408.04   17.63
  -7  -2   5  424.91   12.52
   7  -2  -4 2017.34   26.71
  -7   2   4 2293.42   60.03
  -7   2   4 2265.54   35.32
  -7  -2   4 2083.05   26.46
  -7  -2   4 2197.58   41.06
  -7  -2   3    6.30    3.11
  -7  -2   3    4.88    1.27
   7  -2  -3    2.38    1.02
  -7   2   3   11.41    4.89
  -7   2   3    7.93    2.71
  -7  -2   2    7.50    2.97
  -7  -2   2    7.79    1.27
   7  -2  -2    7.67    1.33
  -7  -2   2    5.31    2.51
  -7   2   2    0.80    3.02
  -7   2   2    7.59    2.78
  -7  -2   2    6.02    1.56
  -7  -2   1   32.19    3.57
  -7  -2   1   21.22    4.05
  -7   2   1   18.10    5.95
  -7   2   1   35.40    6.27
  -7  -2   1   28.26    2.39
  -7  -2   1   27.42    4.36
  -7  -2   0 1190.68   29.45
  -7  -2   0 1247.75   24.67
  -7   2   0 1258.60   38.12
  -7  -2   0 1226.03   30.38
   7  -2   0 1204.99   30.75
   7  -2   1    0.79    2.25
  -7  -2  -1    1.55    1.75
  -7  -2  -1    0.24    1.47
  -7   2  -1   -0.37    3.39
  -7  -2  -1    2.17    1.84
   7   2   2  336.04   10.13
   7  -2   2  301.81   15.93
  -7  -2  -2  323.68   15.54
  -7   2  -2  309.23   21.21
  -7  -2  -2  295.92   15.63
   7  -2   3    3.90    2.69
  -7  -2  -3    4.62    2.70
   7   2   3    2.39    1.02
  -7   2  -3   -0.78    3.21
  -7  -2  -3    9.34    3.59
  -7  -2  -4  830.55   25.18
   7   2   4  816.07   18.01
  -7  -2  -4  876.43   28.47
   7  -2   4  845.17   27.52
  -7  -2  -5  246.95   13.94
   7   2   5  230.19   10.19
  -7   2  -5  247.62   21.89
  -7  -2  -5  236.76   15.32
   7  -2   5  212.39   13.97
   7   2   6  677.74   18.50
  -7  -2  -6  702.07   23.81
  -7   2  -6  626.78   37.13
  -7  -2  -6  708.75   27.07
   7  -2   6  699.21   25.58
   7   2   7  237.28   11.47
  -7   2  -7  229.20   23.12
   7  -2   7  217.65   15.04
  -7  -2  -7  240.70   16.72
  -7  -2  -7  241.93   14.34
  -7  -2  -8  377.61   18.52
   7  -2   8  403.24   20.87
   7   2   8  353.20   14.81
  -7  -2  -8  399.01   22.29
   7   2   9   19.34    3.80
   7  -2   9   27.94    6.41
  -7  -2  -9   19.16    4.48
  -7  -2  -9   25.30    6.05
   7   2  10  422.04   17.84
  -7  -2 -10  413.45   20.26
   7  -2  10  409.12   21.89
  -7   2 -10  362.49   31.62
  -7  -2 -10  440.36   25.10
  -7  -2 -11    3.33    3.24
  -7   2 -11    6.02    8.50
  -7  -2 -11    0.50    3.40
   7  -2  11    4.28    3.41
   7   2  11   -4.52    3.20
  -7  -2 -12    5.34    3.20
  -7   2 -12   -1.51    8.29
  -7  -2 -12    7.29    5.04
   7  -2  12   -0.10    3.16
   7   2  12    2.80    2.75
  -7  -2 -13    8.84    4.38
  -7   2 -13    2.24    5.95
   7  -2  13    5.20    4.60
  -7  -2 -13   11.63    6.78
   7   2  13   16.22    4.73
  -7  -2 -14  304.43   19.40
  -7   2 -14  280.96   31.44
  -7  -2 -14  336.43   25.19
   7  -2  14  370.09   23.89
   7   2  14  391.67   20.54
  -7  -2 -15    8.05    3.86
   7  -2  15   19.43    6.31
  -7  -2 -15    8.83    4.31
   7   2  15   18.94    5.58
  -7  -2 -16   51.20    9.07
   7  -2  16   38.12    9.07
  -7   2 -16   59.05   18.09
  -7  -2 -16   43.77    9.92
   7   2  16   54.68    8.32
  -7  -2 -17   -8.23    5.51
   7  -2  17    3.19    4.76
  -7   2 -17   15.43   11.00
  -7  -2 -17    0.85    5.18
   7   2  17    7.08    4.82
   7  -2  18  246.02   21.87
  -7  -2 -18  209.98   18.50
  -7   2 -18  200.61   30.79
  -7  -2 -18  205.91   21.83
   7   2  18  241.48   18.77
  -7  -2 -19    0.66    4.41
   7  -2  19   -1.24    4.25
  -7   2 -19   -7.36    8.56
  -7  -2 -19   10.05    7.34
   7   2  19    6.86    5.19
   7   2  20  129.37   15.09
  -7  -2 -20  104.00   13.55
  -7  -2 -21   12.90    6.88
  -7  -3  24  172.17   18.61
   7   3 -23    3.73    5.97
  -7  -3  23    3.56    5.35
   7  -3 -23    8.61    6.73
  -7  -3  23   11.91    6.60
  -7   3  23   -5.02    5.05
   7   3 -22    7.40    7.42
  -7  -3  22   10.24    5.31
   7  -3 -22    5.30    4.29
  -7  -3  22   18.25    7.16
  -7   3  22   18.49    7.25
   7   3 -21   -2.07    6.67
  -7  -3  21    2.86    4.02
   7  -3 -21    5.79    6.79
  -7  -3  21   13.98    6.67
  -7   3  21    6.80    4.88
  -7   3  20  308.28   25.24
   7  -3 -20  362.52   25.59
  -7  -3  20  324.75   23.63
  -7  -3  20  378.66   24.08
  -7  -3  19    9.05    4.88
   7  -3 -19    5.45    4.29
  -7  -3  19    6.34    5.27
  -7   3  19   -1.44    4.46
  -7  -3  18    4.69    3.81
   7  -3 -18    4.30    3.83
  -7   3  18    0.95    5.19
  -7  -3  18    0.41    3.62
  -7  -3  17   -0.90    3.68
   7  -3 -17    4.62    5.11
  -7   3  17    1.88    3.58
  -7  -3  17    3.79    5.37
  -7  -3  16  887.67   34.75
   7  -3 -16  917.82   35.95
  -7  -3  16  910.33   31.13
  -7  -3  15   -1.78    2.60
  -7   3  15    0.17    3.66
   7  -3 -15    0.96    3.64
  -7  -3  15    8.18    4.82
  -7  -3  14  226.86   16.86
   7  -3 -14  277.16   18.46
  -7  -3  14  239.21   14.61
  -7   3  14  254.31   20.72
  -7   3  13   27.31    6.82
   7  -3 -13   41.90    7.18
  -7  -3  13   32.12    7.27
  -7  -3  13   36.53    5.90
  -7  -3  12  278.25   17.88
   7  -3 -12  271.37   16.86
  -7  -3  12  253.53   13.50
  -7   3  12  239.29   19.73
  -7  -3  11  180.03   14.11
   7  -3 -11  213.41   14.21
  -7  -3  11  184.46   10.88
  -7   3  11  168.09   16.53
  -7  -3  10  500.20   22.74
   7  -3 -10  514.18   21.54
  -7  -3  10  494.30   16.68
  -7   3  10  550.96   29.95
  -7  -3   9   57.76    8.03
   7  -3  -9   45.10    6.03
  -7  -3   9   47.13    4.81
  -7   3   9   49.28    9.56
  -7   3   9   45.82    3.38
  -7  -3   8  316.84   17.73
   7  -3  -8  297.32   14.20
  -7  -3   8  287.48   10.78
  -7   3   8  292.09   22.49
  -7   3   8  280.52    8.96
  -7  -3   7   -0.04    0.89
   7  -3  -7   -2.19    2.01
  -7  -3   7   -1.85    3.13
  -7   3   7   -0.38    3.09
  -7   3   7    0.32    0.95
   7  -3  -6 1104.89   23.72
  -7   3   6 1168.73   46.02
  -7  -3   6 1176.55   16.72
  -7   3   6 1222.48   21.75
  -7  -3   6 1188.29   32.65
  -7  -3   5    5.78    2.20
   7  -3  -5    5.81    1.76
  -7  -3   5    7.23    1.00
  -7   3   5    5.94    1.97
  -7  -3   5    7.64    1.13
   7  -3  -4   21.61    2.78
  -7   3   4   20.29    3.75
  -7  -3   4   24.48    4.78
   7  -3  -3   66.82    4.27
  -7   3   3   66.01    7.31
  -7   3   3   51.95   10.59
  -7  -3   3   67.56    7.54
   7  -3  -2 1209.82   13.78
  -7   3   2 1103.24   46.96
  -7  -3   2 1126.47   31.89
  -7   3   2 1118.53   32.39
  -7  -3   2 1227.14   32.06
  -7   3   1   85.96   10.18
  -7   3   1   81.31   13.74
  -7  -3   1   92.75    9.38
  -7  -3   1   99.50    9.16
  -7   3   0  115.53   16.02
  -7  -3   0  111.24   10.27
  -7   3   0  103.34   11.67
  -7  -3   0  119.33   10.29
  -7  -3  -1  798.20   26.90
  -7   3  -1  733.67   33.12
  -7  -3  -1  795.40   25.94
   7  -3   1  805.83   27.32
  -7  -3  -2  868.09   28.31
  -7   3  -2  833.95   37.69
   7  -3   2  915.60   30.05
  -7  -3  -2  868.63   27.41
  -7  -3  -3  117.96   10.58
   7  -3   3   98.48   10.13
  -7  -3  -3  100.31    9.57
  -7  -3  -4  484.50   21.49
   7  -3   4  477.86   22.23
  -7  -3  -4  456.11   20.17
   7   3   4  483.71   10.96
   7  -3   5   63.53    8.63
  -7  -3  -5   51.07    7.32
   7   3   5   64.31    4.65
  -7  -3  -5   63.94    7.73
   7   3   6  425.95   12.98
  -7  -3  -6  391.73   19.95
  -7   3  -6  364.45   29.92
  -7  -3  -6  356.94   19.06
   7  -3   6  375.08   20.61
  -7  -3  -7   84.55    9.79
  -7   3  -7   85.90   16.38
   7   3   7   88.27    6.34
  -7  -3  -7   77.26    9.04
   7  -3   7   81.61    9.98
   7   3   8  782.37   20.38
  -7  -3  -8  665.46   27.16
  -7   3  -8  608.87   42.54
  -7  -3  -8  750.68   28.75
   7  -3   8  760.20   30.10
  -7  -3  -9   12.51    4.73
   7   3   9    5.12    2.15
   7  -3   9   11.80    4.42
  -7   3  -9   16.83    8.61
  -7  -3  -9    9.53    3.92
   7  -3  10   21.60    6.21
  -7  -3 -10   15.36    5.16
   7   3  10   24.82    4.48
  -7  -3 -10   18.73    5.56
   7  -3  11   11.63    6.30
  -7  -3 -11    9.10    4.84
  -7   3 -11   -1.33    7.15
  -7  -3 -11    7.65    3.58
   7   3  11    6.62    3.15
   7  -3  12  262.15   20.20
  -7   3 -12  233.50   29.22
  -7  -3 -12  268.76   19.63
  -7  -3 -12  263.06   18.78
   7  -3  13    7.24    3.21
  -7  -3 -13   12.06    5.45
  -7   3 -13    6.34    7.29
  -7  -3 -13    5.41    3.43
   7  -3  14    4.67    5.02
  -7  -3 -14    5.66    4.92
  -7   3 -14    6.72   10.01
  -7  -3 -14    2.27    3.17
   7  -3  15    3.95    4.76
  -7  -3 -15    6.37    5.37
  -7   3 -15   16.55   11.23
  -7  -3 -15    2.64    4.25
  -7  -3 -16  225.80   19.10
   7  -3  16  241.50   21.31
  -7   3 -16  253.69   34.08
   7  -3  17   -9.18    6.03
  -7  -3 -17   -6.24    4.74
  -7  -3 -18   23.29    7.78
  -7   3 -18   39.41   15.80
   7  -3  18   44.30   10.65
  -7  -3 -19   32.96    9.09
   7   4 -22  121.26   21.12
   7  -4 -22  171.91   18.78
   7  -4 -21    8.36    5.51
  -7  -4  21   15.71    6.85
  -7   4  21   16.31    6.63
   7  -4 -20   30.63    8.24
  -7  -4  20   25.96    8.18
  -7   4  20   23.71    8.53
   7  -4 -19    3.35    5.29
  -7   4  19   15.53    7.51
  -7  -4  19   -0.80    4.85
  -7  -4  18  366.09   25.31
   7  -4 -18  304.46   22.55
  -7   4  18  297.40   24.59
  -7   4  17   25.73    8.45
   7  -4 -17   11.52    4.75
  -7  -4  17   19.10    6.38
  -7  -4  16  134.30   15.06
   7  -4 -16  137.21   14.54
  -7   4  16  117.42   15.48
   7  -4 -15    5.46    3.59
  -7  -4  15   -8.89    4.95
  -7   4  15    3.61    5.02
  -7  -4  14  649.50   30.63
  -7   4  14  600.92   33.96
   7  -4 -14  590.14   27.34
  -7   4  13    3.00    4.37
  -7  -4  13    2.43    3.04
   7  -4 -13    9.70    4.32
  -7  -4  12  330.18   21.00
   7  -4 -12  265.06   17.06
  -7   4  12  285.18   23.50
  -7  -4  11   59.43    9.25
   7  -4 -11   57.49    7.70
  -7   4  11   65.87   11.29
  -7  -4  10 1056.45   35.85
   7  -4 -10  952.08   29.55
  -7   4  10  945.90   42.21
  -7  -4   9    7.61    3.78
   7  -4  -9    7.18    3.14
  -7   4   9    2.96    4.84
  -7  -4   8  667.27   27.34
   7  -4  -8  655.80   22.12
  -7   4   8  649.23   35.56
  -7  -4   7   85.11    9.83
   7  -4  -7   96.00    8.01
  -7   4   7   85.08   13.42
  -7  -4   6  195.37   14.57
   7  -4  -6  202.68   11.09
  -7   4   6  175.49   19.57
  -7  -4   5   13.92    4.35
   7  -4  -5   14.79    2.94
  -7   4   5   11.33    5.92
  -7   4   5   15.58    3.03
  -7  -4   4  614.40   25.02
   7  -4  -4  625.08   16.68
  -7   4   4  606.58   36.26
  -7   4   4  612.66   19.67
   7  -4  -3   37.98    3.80
  -7   4   3   29.16    8.68
  -7   4   3   30.01    5.09
  -7  -4   3   39.61    6.45
  -7   4   2   76.72   13.79
  -7  -4   2   90.92   10.19
  -7   4   2  101.63   10.83
  -7  -4   2   92.67    9.31
  -7  -4   1    7.55    3.48
  -7  -4   1    4.30    3.98
  -7   4   1    1.67    4.84
  -7   4   1    0.58    2.70
  -7   4   0  898.98   48.11
  -7  -4   0  840.92   30.57
  -7   4   0  905.22   36.60
  -7  -4   0  850.62   28.21
  -7   4  -1   93.30   16.59
  -7  -4  -1  100.35   10.86
  -7   4  -1   91.84   12.81
  -7  -4  -1  105.65   10.15
   7  -4   2   47.71    8.08
  -7  -4  -2   36.10    6.11
  -7  -4  -2   48.59    7.88
  -7   4  -2   33.57    7.68
  -7  -4  -3   14.28    4.12
   7  -4   3   13.54    4.73
  -7  -4  -3   18.59    5.58
  -7   4  -3   28.21    8.99
  -7  -4  -4  379.89   21.52
   7  -4   4  318.79   20.01
  -7   4  -4  306.62   27.08
  -7  -4  -4  333.62   18.03
  -7  -4  -5   12.60    4.29
  -7  -4  -5   12.09    4.63
  -7   4  -5    9.76    7.44
   7  -4   5    6.13    3.64
   7  -4   6  192.47   16.05
  -7  -4  -6  203.15   15.93
  -7   4  -6  159.30   22.15
  -7  -4  -6  178.71   13.64
   7  -4   7    1.13    3.27
  -7  -4  -7   16.64    6.13
  -7   4  -7   13.03    8.52
  -7  -4  -7    4.37    2.99
   7  -4   8  250.31   19.08
  -7  -4  -8  251.76   18.65
  -7   4  -8  225.13   26.98
  -7  -4  -8  230.10   15.83
  -7  -4  -9   37.99    8.16
  -7   4  -9   27.14   10.65
   7  -4   9   48.49    9.15
  -7  -4  -9   34.16    6.47
  -7  -4 -10  419.96   24.94
  -7   4 -10  357.94   36.62
  -7  -4 -10  336.39   19.38
  -7  -4 -11   24.07    6.96
   7  -4  11   28.49    7.53
  -7   4 -11   23.66   12.96
  -7  -4 -11   15.81    5.00
   7  -4  12   31.33    7.34
  -7   4 -12   27.20   10.28
  -7  -4 -12   29.31    6.63
   7  -4  13   -1.73    4.74
  -7  -4 -13    8.37    5.29
  -7   4 -13   -8.14    9.74
  -7  -4 -14  268.02   21.91
  -7   4 -14  292.15   37.14
   7  -4  14  300.10   23.67
   7  -4  15   17.92    7.58
  -7  -4 -15   24.16    8.12
  -7   4 -15   27.19   11.63
   7  -4  16   22.76    7.70
  -7  -4 -16    3.53    4.16
  -7   4 -16   10.59   12.41
  -7  -4 -17    6.09    5.60
  -7   5  20  224.15   23.37
   7  -5 -20  212.97   21.62
   7  -5 -19   34.00    9.04
  -7  -5  19   30.75    9.83
  -7   5  19   29.97    8.98
  -7   5  18    4.72    4.65
   7  -5 -18   15.72    7.16
  -7  -5  18   18.51    6.98
   7  -5 -17   -5.86    5.65
  -7  -5  17    6.10    6.71
  -7   5  17    0.38    4.78
  -7  -5  16  424.91   27.99
   7  -5 -16  339.46   23.29
  -7   5  16  369.92   28.32
  -7   5  15    5.34    4.92
  -7  -5  15   -2.20    5.48
   7  -5 -15    5.47    4.05
  -7   5  14   45.68   10.69
  -7  -5  14   28.36    7.90
   7  -5 -14   24.00    6.37
   7  -5 -13    5.45    4.61
  -7  -5  13   -1.80    3.67
  -7   5  13    9.47    6.85
   7  -5 -12  175.77   14.92
  -7   5  12  184.84   19.89
  -7   5  11   -4.60    5.10
  -7  -5  11    7.67    5.43
   7  -5 -11    6.64    3.62
  -7  -5  10  154.14   15.23
   7  -5 -10  155.86   12.98
  -7   5  10  141.10   17.24
  -7  -5   9   40.17    7.81
   7  -5  -9   48.32    7.06
  -7   5   9   60.32   12.23
  -7  -5   8  164.62   14.92
  -7   5   8  155.62   18.78
   7  -5  -8  142.86   11.59
  -7  -5   7   73.92   10.07
   7  -5  -7   65.50    7.45
  -7   5   7   60.86   12.49
  -7  -5   6  178.90   14.98
  -7   5   6  150.82   19.55
  -7  -5   5   91.09   10.62
  -7   5   5   84.99   15.27
  -7  -5   4    8.77    4.26
  -7   5   4   10.01    7.66
  -7  -5   3   -0.12    2.93
  -7   5   3   -0.14    4.23
  -7  -5   2  683.93   27.96
  -7  -5   2  663.01   29.64
  -7   5   2  655.94   42.20
  -7  -5   1   24.12    6.14
  -7  -5   1   21.93    5.53
  -7   5   1   15.19    8.39
  -7  -5   0   -3.72    3.09
  -7  -5   0    2.59    3.19
  -7   5   0    8.84    7.75
  -7   5   0    4.78    4.80
  -7  -5  -1   30.90    6.40
  -7   5  -1   32.55   11.24
  -7   5  -1   28.98    7.79
  -7  -5  -1   38.44    6.64
  -7   5  -2  415.31   36.83
  -7  -5  -2  424.84   24.61
  -7   5  -2  377.71   28.97
  -7  -5  -2  427.31   21.43
  -7  -5  -3    8.62    3.66
  -7  -5  -3   10.25    5.37
  -7   5  -3    3.18    4.16
  -7  -5  -4  125.06   13.90
  -7   5  -4  128.56   18.95
  -7  -5  -4  156.48   12.84
   7  -5   4  152.42   14.80
   7  -5   5   43.15    8.09
  -7  -5  -5   59.10   10.08
  -7   5  -5   40.05   11.68
  -7  -5  -5   41.97    6.87
  -7  -5  -6   80.15   11.87
   7  -5   6   84.42   11.87
  -7   5  -6   89.36   17.10
  -7  -5  -6   87.41    9.60
  -7  -5  -7   13.90    4.36
  -7  -5  -7   16.57    5.82
  -7   5  -7   18.01   10.08
   7  -5   7   14.11    5.00
  -7  -5  -8  367.53   24.25
   7  -5   8  337.25   23.96
  -7   5  -8  342.29   35.66
  -7  -5  -9   65.27   11.50
   7  -5   9   48.78    9.35
  -7   5  -9   48.72   13.83
   7  -5  10   44.40    9.17
  -7  -5 -10   45.83   10.04
  -7   5 -10   40.26   14.76
   7  -5  11    5.38    4.57
  -7  -5 -11   -8.03    5.56
  -7   5 -11   -5.86   10.00
   7  -5  12  152.55   16.81
  -7   5 -12  154.28   27.11
  -7  -5 -12  146.04   16.60
  -7  -5 -13    7.71    5.11
  -7   5 -13   11.46   10.81
   7  -5  13   15.21    7.71
  -7  -5 -14    5.71    5.65
  -7   5 -14   17.88   13.66
   7  -5  14    8.75    4.56
   7  -6 -18  165.48   18.48
  -7   6  17    4.18    6.67
  -7   6  16   18.56    8.38
  -7  -6  16   19.51    7.41
  -7   6  15   11.33    7.94
  -7  -6  15   -3.76    5.03
  -7  -6  14  135.97   16.29
  -7   6  14   94.45   15.09
  -7   6  13    4.63    6.38
  -7  -6  13   12.21    6.30
  -7  -6  12  197.05   18.98
  -7   6  12  178.38   20.67
  -7   6  11    3.64    5.20
  -7  -6  11   -1.41    4.39
  -7  -6  10  124.23   14.81
  -7   6  10  114.69   16.72
  -7  -6   9   -3.12    4.35
  -7   6   9    2.32    5.34
  -7  -6   8  232.09   18.92
  -7   6   8  255.90   26.12
  -7  -6   7   59.54    9.92
  -7   6   7   52.16   11.41
  -7  -6   6   22.33    6.03
  -7   6   6   21.18    8.24
  -7  -6   5   17.15    5.87
  -7   6   5   18.44    9.03
  -7  -6   4  331.54   21.23
  -7   6   4  309.05   30.08
  -7  -6   3   20.79    5.67
  -7   6   3   13.05    6.81
  -7  -6   2   63.55    9.27
  -7   6   2   33.05   11.44
  -7  -6   1    3.35    3.32
  -7   6   1    7.07    5.57
  -7  -6   0  281.42   18.58
  -7   6   0  214.31   27.29
  -7  -6   0  226.07   19.82
  -7  -6  -1    6.55    4.11
  -7  -6  -1   -0.65    4.00
  -7   6  -1   10.50    7.40
  -7  -6  -2  123.72   12.43
  -7   6  -2  113.53   21.19
  -7  -6  -2  125.31   15.02
  -7  -6  -3   67.34   11.72
  -7   6  -3   32.69   12.53
  -7   6  -4  207.83   28.72
  -7  -6  -4  163.37   17.24
  -7  -6  -5   -0.02    3.46
  -7   6  -5   -4.06    7.91
  -7   6  -5   14.83    7.78
  -7  -6  -6  140.94   16.11
  -7   6  -6  101.61   19.51
  -7  -6  -7    6.52    4.78
  -7   6  -7   19.55   10.65
   7  -6   7   10.84    5.60
  -7  -6  -8   40.66    9.47
   7  -6   8   36.09    9.21
  -7   6  -8   41.83   14.11
  -7  -6  -9   13.62    6.95
  -7   6  -9   -2.99    8.06
   7  -6   9   -0.25    4.57
  -7  -6 -10  129.82   16.50
   7  -6  10  106.95   15.12
  -7   6 -10   84.68   20.53
  -7   6 -11   26.42   15.33
   7  -6  11   30.94    9.00
  -7   6 -12   15.59   11.01
  -7   7  12   52.62   11.84
  -7   7  11   13.43    7.97
  -7  -7  11   12.69    5.21
  -7   7  10   57.09   12.40
  -7  -7  10   76.80   12.30
  -7   7   9    5.67    4.93
  -7  -7   9    7.28    5.34
  -7  -7   8   33.28    8.16
  -7   7   8   10.41    6.19
  -7  -7   7   34.93    8.07
  -7   7   7   37.90   11.50
  -7  -7   6   88.08   12.60
  -7   7   6   70.89   14.69
  -7  -7   5    4.10    4.63
  -7   7   5    1.20    6.40
  -7   7   4    7.78    5.91
  -7   7   3    5.10    7.80
  -7   7   2  113.28   19.24
  -7   7   1   24.41   11.57
  -7   7   0   10.16   10.07
  -7  -7  -1    4.01    5.02
  -7   7  -1    4.07    7.61
  -7  -7  -2   76.01   13.55
  -7   7  -2   68.84   16.45
  -7  -7  -3    3.30    5.50
  -7   7  -3   15.51    9.43
  -7  -7  -4   87.04   14.12
  -7   7  -4   78.47   19.64
  -7   7  -5   -3.73    8.30
  -7   7  -6   20.88   11.91
  -7   7  -7   -6.86   10.22
   8   0 -25   12.41    8.55
  -8   0  25    5.97    6.87
   8   0 -24  602.51   38.12
  -8   0  24  588.70   34.76
   8   0 -23    0.40    5.52
  -8   0  23    1.32    4.62
  -8   0  22   75.57   12.03
   8   0 -22   68.28   13.24
  -8   0  22   77.54   10.31
   8   0 -21  -11.46    6.84
  -8   0  21   -2.60    2.88
  -8   0  21   -1.80    4.08
   8   0 -20 1542.33   57.54
  -8   0  20 1639.44   52.10
  -8   0  20 1537.19   42.10
  -8   0  19   -1.24    3.47
   8   0 -19   -6.28    5.80
  -8   0  19  -12.43    5.75
  -8   0  18   91.26   12.30
   8   0 -18   97.96   14.17
  -8   0  18   77.45    9.35
  -8   0  17   -0.72    2.10
  -8   0  17   12.07    5.74
   8   0 -17    3.99    5.04
  -8   0  16  473.31   25.17
   8   0 -16  492.67   30.21
  -8   0  16  442.45   20.11
   8   0 -15    0.47    3.84
  -8   0  15   -2.07    2.77
  -8   0  15   -1.25    3.23
  -8   0  14 1161.17   31.31
   8   0 -14 1217.14   46.89
  -8   0  14 1219.60   38.98
  -8   0  13    2.91    2.87
  -8   0  13   -1.59    2.74
  -8   0  12  616.11   21.99
  -8   0  12  624.65   27.00
  -8   0  11   -1.12    1.66
  -8   0  11   -4.77    3.26
  -8   0  10 1377.86   39.00
  -8   0  10 1248.60   29.69
  -8   0   9   -0.53    2.30
  -8   0   9   -0.64    1.92
  -8   0   8  190.85   14.34
  -8   0   8  186.42   11.23
  -8   0   7   -2.26    2.42
  -8   0   7   -0.07    2.14
  -8   0   6  958.36   32.29
  -8   0   6 1031.40   25.93
  -8   0   5    2.76    2.64
  -8   0   5   -0.79    1.90
  -8   0   4   38.03    6.67
  -8   0   4   43.81    5.66
  -8   0   3   -2.90    3.10
  -8   0   3   -1.60    1.84
  -8   0   2 1023.39   35.77
  -8   0   2  889.94   26.40
  -8   0   1    0.06    2.01
  -8   0   1   -2.31    2.53
  -8   0   0 1375.33   34.87
   8   0   0 1279.91   27.33
   8   0   1   -1.29    2.04
  -8   0  -1    2.04    2.33
  -8   0  -2 1937.61   28.92
  -8   0  -2 1916.32   45.55
  -8   0  -3    2.52    1.55
  -8   0  -3    0.97    2.47
   8   0   3   -0.63    1.55
  -8   0  -4  843.38   19.82
   8   0   4  818.71   23.92
   8   0   5   -0.71    2.01
  -8   0  -5    0.65    1.45
  -8   0  -5    1.28    3.83
   8   0   6  124.68   10.13
  -8   0  -6  132.60   14.49
  -8   0  -6  128.54    8.32
   8   0   7   -1.88    3.04
  -8   0  -7   -0.85    1.44
  -8   0  -7    4.12    3.47
  -8   0  -8  424.85   15.91
   8   0   8  382.12   18.36
  -8   0  -8  402.87   27.82
  -8   0  -9    4.53    3.06
   8   0   9   -0.86    2.74
  -8   0  -9   -1.29    4.25
   8   0  10   75.77    8.94
  -8   0 -10   75.13    7.44
  -8   0 -10   87.13   14.14
  -8   0 -11   -1.42    2.58
   8   0  11   -3.05    3.56
  -8   0 -11   -5.62    7.27
   8   0  12  570.80   25.83
  -8   0 -12  518.41   20.87
  -8   0 -12  537.41   36.19
  -8   0 -13    4.57    3.45
   8   0  13    4.22    3.29
  -8   0 -13    2.94    6.00
   8   0  14   27.28    6.76
  -8   0 -14   25.02    5.44
  -8   0 -14   21.72    8.23
   8   0  15    1.33    3.53
  -8   0 -15    8.63    8.02
   8   0  16  276.57   20.45
  -8   0 -16  279.61   30.40
   8   0  17   -5.95    5.43
  -8   0 -17   -4.87    7.54
   8   0  18   25.44    7.08
  -8   0 -18   18.28    8.49
   8   0  19   -5.48    5.82
  -8   0 -19    5.87    8.32
   8   0  20  128.76   15.83
  -8   0 -20  148.83   24.23
   8   1 -25   -5.01    7.35
   8  -1 -25    3.36    4.66
  -8   1  25    0.49    5.01
  -8  -1  25    4.14    4.44
   8   1 -24    5.57    6.97
   8  -1 -24   -2.48    6.27
  -8  -1  24   16.45    6.93
  -8   1  24    9.28    7.72
  -8  -1  24   -6.20    6.47
   8   1 -23   59.87   12.72
   8  -1 -23   44.27   10.60
  -8  -1  23   67.64   10.68
  -8   1  23   41.34    9.55
  -8  -1  23   61.98   11.49
   8   1 -22  593.06   38.51
  -8   1  22  610.23   34.75
   8  -1 -22  548.16   33.82
  -8  -1  22  536.45   28.30
  -8  -1  22  551.74   31.27
   8   1 -21   13.03    5.24
   8  -1 -21   15.12    6.55
  -8  -1  21   10.75    4.50
  -8   1  21   23.91    7.37
  -8  -1  21   25.42    7.46
   8  -1 -20    5.45    5.60
  -8  -1  20    5.77    4.56
  -8   1  20   16.68    7.50
  -8  -1  20   11.28    5.48
   8   1 -20    9.22    6.60
   8   1 -19   16.61    7.04
   8  -1 -19   16.49    5.75
  -8  -1  19   21.62    5.76
  -8   1  19   12.35    3.51
  -8   1  19   12.87    6.33
  -8  -1  19   10.19    5.64
  -8   1  18  899.85   38.21
   8   1 -18  847.02   44.90
   8  -1 -18  894.43   39.40
  -8  -1  18  866.84   35.07
  -8  -1  18  836.50   31.96
  -8   1  18  856.29   27.06
   8   1 -17   22.52    8.88
   8  -1 -17   20.85    6.70
  -8  -1  17   28.79    5.74
  -8   1  17   23.52    4.84
  -8   1  17   20.07    6.55
  -8  -1  17   28.31    6.53
  -8   1  16   42.24    5.55
   8  -1 -16   57.98    9.86
  -8  -1  16   40.41    6.66
  -8   1  16   42.55    8.87
  -8  -1  16   33.33    6.73
   8  -1 -15   19.14    5.41
  -8   1  15   22.21    6.33
  -8  -1  15   13.35    4.01
  -8   1  15   13.28    3.49
  -8  -1  15   29.97    7.01
  -8  -1  14  766.13   29.05
  -8  -1  14  680.33   25.74
  -8   1  14  741.06   22.78
   8  -1 -14  695.55   32.08
  -8   1  14  695.43   31.62
  -8   1  13   22.90    5.37
   8  -1 -13   24.10    6.40
  -8  -1  13   33.48    5.83
  -8   1  13   26.23    4.34
  -8  -1  13   31.95    6.53
  -8   1  12 1023.49   25.53
  -8  -1  12  976.15   29.64
   8  -1 -12  990.06   36.02
  -8   1  12 1020.39   36.85
  -8  -1  12  994.06   31.62
  -8   1  11   44.70    5.39
  -8   1  11   35.09    6.54
  -8  -1  11   32.90    5.59
   8  -1 -11   33.32    6.94
  -8  -1  11   36.13    6.08
   8  -1 -10  681.09   28.41
  -8   1  10  653.15   29.35
  -8  -1  10  687.84   24.76
  -8   1  10  684.66   19.99
  -8  -1  10  695.92   23.90
  -8   1   9   23.57    3.82
   8  -1  -9   30.09    6.12
  -8  -1   9   29.48    5.28
  -8  -1   9   21.97    4.42
  -8   1   9   23.21    6.39
   8  -1  -8 1697.56   42.96
  -8   1   8 1973.01   51.63
  -8  -1   8 1712.83   38.00
  -8   1   8 2021.22   34.29
  -8  -1   8 1947.37   38.69
  -8   1   7  104.11   12.09
  -8  -1   7   80.30    8.02
  -8   1   7   94.84    7.35
  -8  -1   7   90.66    8.37
  -8  -1   6   34.97    5.36
  -8   1   6   37.89    5.00
  -8   1   6   31.08    6.66
  -8  -1   6   43.57    5.72
  -8  -1   5    7.04    2.93
  -8   1   5    0.34    3.13
  -8   1   5    2.72    1.85
  -8  -1   5    2.81    2.65
  -8   1   4 1321.39   43.80
  -8  -1   4 1220.84   32.16
  -8   1   4 1263.03   29.00
  -8  -1   4 1315.16   31.19
  -8   1   3    3.92    3.81
  -8  -1   3    7.40    3.29
  -8   1   3    2.77    1.55
  -8  -1   3    4.25    2.02
   8  -1  -2   25.14    2.94
  -8  -1   2   29.95    5.60
  -8   1   2   16.31    5.31
  -8   1   2   21.28    4.17
  -8  -1   2   19.65    3.70
  -8   1   1   34.71    8.05
  -8  -1   1   31.60    5.70
  -8  -1   1   32.32    5.18
  -8   1   1   29.24    5.26
  -8  -1   0 1168.14   35.26
  -8  -1   0 1204.85   26.92
  -8   1   0 1107.33   33.20
  -8  -1   0 1219.35   32.31
   8  -1   0 1155.42   28.98
   8  -1   1   42.00    3.00
  -8  -1  -1   29.88    4.34
   8  -1   1   34.42    5.26
   8   1   1   35.18    4.32
  -8   1  -1   33.74    6.58
  -8  -1  -1   31.93    5.65
   8  -1   2  906.14   14.47
   8  -1   2  869.56   26.32
  -8  -1  -2  844.99   22.87
  -8   1  -2  868.97   33.55
  -8  -1  -2  857.96   28.51
   8   1   2  813.40   20.91
   8  -1   3   26.98    4.74
   8  -1   3   35.17    2.99
  -8  -1  -3   35.82    4.98
  -8  -1  -3   44.52    7.29
  -8   1  -3   30.51    7.55
   8   1   3   32.24    4.50
   8  -1   4  432.46   11.70
  -8  -1  -4  468.44   17.38
  -8   1  -4  501.90   11.31
  -8   1  -4  478.37   27.72
  -8  -1  -4  522.38   24.45
   8   1   4  456.12   16.11
   8  -1   4  488.02   20.19
   8   1   5    0.34    1.60
   8  -1   5   10.03    3.70
  -8   1  -5    3.21    1.29
  -8  -1  -5    6.59    2.50
  -8   1  -5    4.74    3.62
  -8  -1  -5    1.29    2.69
  -8   1  -6  795.46   15.96
   8   1   6  758.17   22.69
  -8   1  -6  755.44   38.19
  -8  -1  -6  802.90   32.94
   8  -1   6  735.03   25.84
  -8  -1  -6  734.65   22.59
  -8  -1  -7   38.47    5.65
  -8   1  -7   42.76    4.10
   8   1   7   43.88    6.08
   8  -1   7   36.58    6.34
  -8   1  -7   19.61    6.42
  -8  -1  -7   43.41    7.98
   8   1   8  130.57   10.14
  -8   1  -8  149.29    8.03
  -8  -1  -8  159.00   11.32
   8  -1   8  159.34   13.07
  -8   1  -8  133.33   17.66
  -8  -1  -8  162.15   15.90
   8  -1   9    4.87    2.98
  -8   1  -9    8.42    2.18
  -8  -1  -9   10.37    3.88
   8   1   9    9.68    3.25
  -8   1  -9   13.55    6.24
  -8  -1  -9    6.20    5.58
   8   1  10 1093.49   31.11
  -8   1 -10 1038.81   23.25
  -8  -1 -10 1053.67   29.94
   8  -1  10  982.24   33.80
  -8   1 -10 1012.62   49.98
  -8  -1 -10 1017.60   42.83
   8   1  11  103.59   10.52
  -8  -1 -11  116.28   10.35
   8  -1  11  104.54   11.14
  -8   1 -11  122.30   18.29
  -8  -1 -11   92.99   14.09
   8   1  12    4.07    2.74
  -8  -1 -12    6.41    3.67
  -8   1 -12    5.12    5.30
   8  -1  12   11.90    4.36
  -8  -1 -12    4.92    3.98
   8   1  13   12.84    3.73
  -8  -1 -13    7.54    3.86
   8  -1  13   15.05    6.32
  -8   1 -13   12.55    7.69
  -8  -1 -13   17.66    8.23
   8   1  14  230.11   16.79
   8  -1  14  219.29   18.03
  -8  -1 -14  206.09   15.53
  -8   1 -14  199.79   26.01
  -8  -1 -14  206.41   22.57
   8   1  15   -2.61    4.12
  -8  -1 -15   -0.37    2.94
   8  -1  15    6.30    3.88
  -8   1 -15    0.03    7.43
  -8  -1 -15   -2.50    5.90
   8  -1  16   78.97   11.85
  -8  -1 -16   59.42    9.27
  -8  -1 -16   94.03   17.80
  -8   1 -16   53.98   14.47
   8   1  16   83.79   11.20
   8   1  17   12.90    5.24
  -8  -1 -17    6.29    3.63
   8  -1  17    4.60    4.17
  -8   1 -17   15.08    9.59
  -8  -1 -17   12.41    7.96
   8   1  18  151.30   15.52
   8  -1  18  140.28   16.29
  -8  -1 -18  136.47   14.15
  -8   1 -18  135.64   23.65
  -8  -1 -18  140.73   21.10
   8   1  19    8.14    5.18
   8  -1  19    3.75    5.02
  -8   1 -19   11.18    9.94
  -8  -1 -19   -5.86    7.09
   8   1  20   49.97   10.24
  -8  -1 -20   51.04   13.35
  -8  -2  25   48.83   11.55
  -8  -2  25   28.22    8.59
   8   2 -24  148.99   21.69
  -8   2  24  131.97   17.46
   8  -2 -24  158.21   18.75
  -8  -2  24  129.89   15.77
  -8  -2  24  145.26   17.12
  -8  -2  23    4.47    4.07
   8   2 -23   -0.64    6.38
   8  -2 -23   -0.80    4.95
  -8  -2  23   10.31    5.66
  -8   2  23    9.00    6.00
   8  -2 -22  -10.29    6.83
   8   2 -22    0.56    6.70
  -8  -2  22   -3.67    4.13
  -8   2  22    1.36    4.37
  -8  -2  22    2.75    4.00
   8   2 -21   13.04    8.16
   8  -2 -21   47.50   10.11
  -8  -2  21   27.68    7.78
  -8   2  21   25.71    6.97
  -8  -2  21   37.76    8.75
  -8   2  20  414.36   27.61
   8   2 -20  384.89   32.37
   8  -2 -20  411.30   26.73
  -8  -2  20  355.85   23.44
  -8  -2  20  409.73   25.39
   8  -2 -19    1.33    3.74
  -8  -2  19    4.84    4.97
  -8   2  19   -3.33    5.10
  -8  -2  19    3.84    4.24
  -8  -2  18  144.23   14.43
  -8  -2  18  158.28   14.87
   8  -2 -18  150.87   15.10
  -8   2  18  141.90   16.18
   8  -2 -17   11.94    4.43
  -8   2  17    6.08    4.55
  -8  -2  17   14.62    5.33
  -8  -2  17   12.90    4.78
  -8  -2  16  469.74   24.22
   8  -2 -16  477.29   26.02
  -8  -2  16  455.68   22.96
  -8   2  16  451.59   27.50
  -8   2  15   11.93    5.93
   8  -2 -15    0.47    3.35
  -8  -2  15    2.74    3.87
  -8  -2  15    0.31    2.32
  -8  -2  14  543.71   25.04
  -8   2  14  637.68   18.04
   8  -2 -14  562.77   26.12
  -8  -2  14  609.91   24.95
  -8   2  14  580.42   30.99
  -8  -2  13  324.38   18.62
  -8   2  13  328.68   12.94
   8  -2 -13  357.96   20.45
  -8  -2  13  338.49   17.75
  -8   2  13  334.85   23.20
  -8   2  12  469.39   15.25
  -8  -2  12  460.78   21.70
  -8  -2  12  473.01   20.26
   8  -2 -12  459.55   22.12
  -8   2  12  448.27   26.64
  -8   2  11    9.86    5.08
  -8   2  11    2.04    1.50
  -8  -2  11   -0.27    2.89
   8  -2 -11    8.49    4.13
  -8  -2  11    3.23    2.09
  -8  -2  10  545.21   23.16
  -8  -2  10  526.24   19.61
   8  -2 -10  521.60   21.99
  -8   2  10  468.84   27.11
  -8   2  10  506.94   15.37
  -8  -2   9  273.36   16.08
  -8  -2   9  253.70   12.93
   8  -2  -9  240.05   14.23
  -8   2   9  221.42   18.88
  -8   2   9  235.51   10.58
  -8   2   8    5.26    2.01
  -8  -2   8    8.68    3.65
   8  -2  -8    4.56    1.97
  -8  -2   8    4.38    1.32
  -8   2   8    2.54    2.99
   8  -2  -7   87.97    7.73
  -8   2   7   87.57   12.44
  -8   2   7   85.66    6.70
  -8  -2   7   69.43    7.98
  -8  -2   7   93.35    7.29
   8  -2  -6 1150.57   25.39
  -8   2   6 1198.21   45.35
  -8  -2   6 1107.32   23.30
  -8  -2   6 1162.01   31.44
   8  -2  -5  136.24    7.99
  -8   2   5  124.04   14.83
  -8   2   5  156.05    9.75
  -8  -2   5  163.11    8.62
  -8  -2   5  145.52   11.26
   8  -2  -4   83.26    5.62
  -8   2   4   86.87   12.44
  -8   2   4   89.47    7.66
  -8  -2   4   96.79    6.69
  -8  -2   4   60.05    4.52
  -8  -2   4   86.23    8.58
  -8  -2   3    7.60    2.04
  -8  -2   3   15.84    3.84
   8  -2  -3    8.25    1.68
  -8   2   3   17.19    6.41
  -8   2   3   12.05    3.47
   8  -2  -2 1165.95   13.72
   8  -2  -2 1274.00   13.83
  -8   2   2 1265.07   48.76
  -8  -2   2 1152.47   23.43
  -8   2   2 1130.85   31.54
  -8  -2   2 1198.32   31.70
  -8  -2   1    4.55    2.49
  -8   2   1    9.53    6.15
  -8   2   1    5.89    3.44
  -8  -2   1    1.07    1.20
  -8  -2   1    6.59    2.75
  -8  -2   0  147.68   10.61
  -8  -2   0  168.37   10.38
  -8   2   0  157.42   13.66
   8  -2   0  183.66   12.69
  -8  -2   0  174.34   12.19
  -8  -2  -1    3.22    1.23
  -8  -2  -1   13.39    3.59
  -8  -2  -1   10.01    3.40
  -8   2  -1    7.28    4.44
  -8  -2  -1    9.49    3.27
   8  -2   1    6.86    3.20
  -8  -2  -2  364.73   17.01
   8  -2   2  365.79   18.16
  -8   2  -2  330.77   22.59
   8   2   2  353.66   11.48
  -8  -2  -2  375.66   18.80
   8  -2   3   23.30    5.37
   8   2   3   23.03    3.25
  -8  -2  -3   21.79    4.56
  -8   2  -3   26.88    7.28
  -8  -2  -3   25.71    5.11
   8  -2   4  249.98   15.71
  -8  -2  -4  276.01   15.22
  -8   2  -4  217.65   20.07
  -8  -2  -4  276.52   17.14
   8   2   4  267.47   11.13
  -8  -2  -5   62.12    7.52
   8   2   5   61.40    5.53
  -8  -2  -5   63.47    8.65
  -8   2  -5   58.28   11.60
   8  -2   5   56.67    8.13
   8   2   6   13.57    2.86
  -8  -2  -6   10.37    3.17
   8  -2   6   21.89    5.79
  -8   2  -6   18.70    6.73
  -8  -2  -6   10.89    4.34
  -8  -2  -7  172.45   12.85
   8   2   7  199.66   11.30
  -8   2  -7  147.44   19.26
  -8  -2  -7  192.45   15.33
   8  -2   7  166.77   13.23
   8   2   8 1286.50   29.64
  -8  -2  -8 1261.51   34.89
  -8   2  -8 1213.26   55.17
  -8  -2  -8 1241.09   40.98
   8  -2   8 1235.32   37.62
   8   2   9   36.02    5.39
   8  -2   9   36.52    6.88
  -8  -2  -9   34.14    6.28
  -8   2  -9   31.30   10.26
  -8  -2  -9   40.83    8.15
   8  -2  10   -1.51    3.21
   8   2  10   -3.12    2.73
  -8  -2 -10    2.55    3.27
  -8   2 -10    8.11    6.65
  -8  -2 -10    8.25    3.77
   8   2  11   16.46    4.62
  -8  -2 -11   11.88    4.59
  -8   2 -11   24.28    9.88
  -8  -2 -11   10.70    5.69
   8  -2  11   16.07    5.50
   8   2  12  575.00   23.50
  -8  -2 -12  575.45   25.97
   8  -2  12  542.17   27.92
  -8   2 -12  533.34   41.75
  -8  -2 -12  499.38   29.50
   8  -2  13   47.42    8.79
  -8  -2 -13   61.67    9.31
  -8  -2 -13   70.16   12.26
  -8   2 -13   67.85   15.47
   8   2  13   36.07    6.79
   8   2  14   -6.13    4.38
  -8  -2 -14    1.15    3.15
  -8   2 -14    3.12    6.61
  -8  -2 -14    3.60    5.98
   8  -2  14    4.14    5.01
   8   2  15    0.89    2.91
  -8  -2 -15   -0.61    3.03
  -8   2 -15   -5.21    7.35
  -8  -2 -15   -2.90    4.27
   8  -2  15   -4.73    3.64
   8   2  16  133.79   13.39
  -8  -2 -16  135.71   14.25
   8  -2  16  133.61   16.09
  -8   2 -16  179.15   27.07
  -8  -2 -16  159.00   19.04
   8   2  17   12.29    4.83
  -8  -2 -17   23.94    6.88
  -8   2 -17   16.52   13.24
  -8  -2 -17   11.37    7.66
   8  -2  17    7.06    3.98
   8   2  18   78.58   11.09
  -8  -2 -18   74.30   11.48
   8  -2  18   83.51   12.62
  -8   2 -18   45.02   14.70
  -8  -2 -18   64.45   12.97
  -8  -2 -19   -1.76    4.24
  -8  -2 -19    7.08    6.50
  -8  -2 -20   24.22    7.43
  -8  -3  24   26.72    9.52
   8   3 -23    2.34    8.95
  -8  -3  23   36.36    9.22
   8  -3 -23   30.01    9.91
  -8  -3  23   21.37    6.96
  -8   3  23   24.59    8.94
  -8   3  22  271.11   24.81
   8   3 -22  283.77   30.30
   8  -3 -22  302.60   25.38
  -8  -3  22  272.00   23.06
  -8  -3  22  308.67   23.80
   8  -3 -21   33.92    9.35
  -8  -3  21   31.72    8.41
  -8   3  21   17.11    7.51
  -8  -3  21   30.71    8.25
  -8  -3  20    7.37    5.24
   8  -3 -20   -0.43    5.13
  -8  -3  20    2.54    4.03
  -8   3  20    7.56    6.19
  -8  -3  19   13.45    5.18
   8  -3 -19   10.57    6.31
  -8   3  19   10.20    6.16
  -8  -3  19   19.63    7.11
   8  -3 -18  402.96   25.65
  -8  -3  18  441.38   25.90
  -8  -3  18  417.34   23.11
  -8   3  18  367.99   26.82
  -8  -3  17   -0.26    3.25
  -8   3  17   -0.86    3.86
   8  -3 -17    1.24    3.82
  -8  -3  17   -5.65    5.32
  -8  -3  16  238.03   18.41
  -8  -3  16  242.57   16.20
   8  -3 -16  264.20   19.18
  -8   3  16  261.05   22.36
  -8  -3  15    1.49    2.97
  -8   3  15   -4.67    5.57
   8  -3 -15    3.31    3.63
  -8  -3  15    3.33    4.29
  -8  -3  14  456.29   24.54
   8  -3 -14  454.75   23.54
  -8  -3  14  515.78   21.33
  -8   3  14  421.66   28.18
  -8   3  13    0.32    4.91
  -8  -3  13    5.25    3.67
   8  -3 -13    1.21    3.04
  -8  -3  13    8.99    3.08
  -8  -3  12  478.96   24.14
   8  -3 -12  449.25   21.53
  -8  -3  12  516.36   19.66
  -8   3  12  471.13   28.96
  -8  -3  11   74.72    9.52
   8  -3 -11   61.51    7.92
  -8  -3  11   66.29    6.57
  -8   3  11   86.49   12.81
  -8  -3  10   66.53    9.00
  -8  -3  10   66.01    6.23
  -8   3  10   61.87   11.34
   8  -3 -10   80.99    8.48
  -8  -3   9   85.24    9.96
   8  -3  -9   84.78    8.34
  -8  -3   9   68.18    5.83
  -8   3   9   79.22   12.26
  -8   3   9   78.33    5.42
  -8  -3   8  701.07   27.01
   8  -3  -8  650.88   21.05
  -8  -3   8  643.64   16.22
  -8   3   8  643.69   16.11
  -8   3   8  619.54   34.04
   8  -3  -7   91.82    7.31
  -8  -3   7   93.59    5.46
  -8   3   7   90.30   13.58
  -8   3   7  101.01    6.69
  -8  -3   7  103.31   10.46
   8  -3  -6   47.49    5.12
  -8  -3   6   45.17    3.23
  -8   3   6   53.02    5.21
  -8  -3   6   44.69    6.90
  -8  -3   5    2.78    2.28
  -8  -3   5    6.19    1.01
   8  -3  -5    8.09    2.21
  -8   3   5    3.87    3.28
  -8   3   5    5.19    1.91
   8  -3  -4 1304.52   19.95
  -8   3   4 1214.29   50.16
  -8   3   4 1237.56   29.13
  -8  -3   4 1153.77   32.90
   8  -3  -3  152.70    5.58
  -8   3   3  160.99   19.10
  -8   3   3  144.12   11.05
  -8  -3   3  156.75   12.35
  -8   3   2  273.97   25.01
  -8  -3   2  293.79   16.98
  -8   3   2  272.11   16.30
  -8  -3   2  285.13   16.44
  -8  -3   1    6.08    3.16
  -8  -3   1    3.37    2.90
  -8   3   1    4.04    4.23
  -8   3   1    0.48    2.26
  -8   3   0  738.86   42.37
  -8  -3   0  697.27   26.41
  -8   3   0  728.10   31.38
  -8  -3   0  747.09   26.43
   8  -3   1   50.44    7.57
  -8  -3  -1   67.68    8.10
  -8   3  -1   63.89   10.06
  -8  -3  -1   60.47    7.68
  -8  -3  -2  154.16   12.21
  -8   3  -2  129.01   14.96
   8  -3   2  151.85   12.88
  -8  -3  -2  171.31   13.06
   8  -3   3    9.62    4.40
  -8  -3  -3    4.29    3.37
  -8   3  -3    8.81    5.72
  -8  -3  -3    5.98    3.55
   8  -3   4  352.42   20.30
  -8  -3  -4  313.23   18.30
  -8   3  -4  294.74   24.81
  -8  -3  -4  295.04   17.32
   8  -3   5   76.62   10.01
  -8  -3  -5   58.82    8.17
  -8   3  -5   74.87   13.18
  -8  -3  -5   63.89    8.38
   8  -3   6  794.94   31.38
  -8  -3  -6  789.42   29.59
  -8   3  -6  796.41   44.50
  -8  -3  -6  772.72   29.06
  -8  -3  -7   -0.99    2.77
  -8   3  -7   -8.05    8.21
   8  -3   7   -2.46    3.92
  -8  -3  -7   -1.29    3.32
  -8  -3  -8    3.88    3.48
   8  -3   8    4.03    3.44
  -8   3  -8   -0.08    4.62
  -8  -3  -8    0.24    2.92
  -8  -3  -9    3.34    4.32
   8  -3   9   -0.12    2.93
  -8   3  -9   -3.37    7.89
  -8  -3  -9   -2.13    3.91
  -8  -3 -10  284.09   18.95
  -8   3 -10  266.98   30.58
  -8  -3 -10  243.98   18.34
   8  -3  10  234.69   18.52
   8  -3  11   -0.77    3.49
  -8  -3 -11   -0.52    3.84
  -8   3 -11   -3.45    6.12
  -8  -3 -11    0.87    3.53
   8  -3  12    0.39    3.62
  -8  -3 -12    6.19    4.38
  -8   3 -12    3.36    6.46
  -8  -3 -12    1.85    3.34
  -8  -3 -13   46.06    9.00
   8  -3  13   72.08   11.72
  -8   3 -13   40.08   13.10
  -8  -3 -13   38.59    7.76
  -8  -3 -14  273.49   21.11
  -8   3 -14  246.81   32.20
   8  -3  14  320.40   24.24
  -8  -3 -14  296.43   22.61
   8  -3  15    3.50    4.63
  -8  -3 -15   14.97    6.20
  -8   3 -15   20.72   12.97
  -8  -3 -15    7.94    4.84
  -8  -3 -16   64.00   11.15
   8  -3  16   62.68   12.54
  -8   3 -16   79.51   19.60
  -8  -3 -17  119.40   14.59
   8  -3  17  119.83   16.30
  -8   3 -17   85.64   21.31
  -8  -3 -18   67.44   11.44
   8  -4 -22    8.99    6.35
   8  -4 -21   -1.64    5.61
  -8  -4  21    4.72    4.89
  -8   4  21   10.44    6.92
   8  -4 -20  304.98   24.25
  -8  -4  20  338.25   26.50
  -8   4  20  337.53   28.13
   8  -4 -19   39.85    9.12
  -8   4  19   38.48   10.32
  -8  -4  19   32.30    8.16
  -8   4  18   -5.45    6.87
   8  -4 -18    6.74    5.18
  -8  -4  18    2.57    3.84
  -8   4  17    5.72    5.90
   8  -4 -17   24.09    7.40
  -8  -4  17    9.93    5.83
  -8  -4  16  401.18   25.61
   8  -4 -16  349.79   22.55
  -8   4  16  406.87   29.51
  -8   4  15   17.59    7.60
   8  -4 -15   15.55    5.33
  -8  -4  15   20.03    6.24
  -8  -4  14  150.97   15.18
   8  -4 -14  134.60   13.22
  -8   4  14  161.70   18.50
  -8  -4  13   94.53   12.07
   8  -4 -13   69.22    9.31
  -8   4  13   85.89   13.85
  -8  -4  12  206.46   17.00
   8  -4 -12  189.38   14.35
  -8   4  12  183.62   19.53
  -8  -4  11  110.99   12.04
   8  -4 -11   94.00    9.86
  -8   4  11   80.11   12.96
  -8  -4  10  952.88   35.12
   8  -4 -10  916.06   28.38
  -8   4  10  919.54   43.52
  -8  -4   9    5.26    3.83
   8  -4  -9    0.44    2.02
  -8   4   9   -1.00    4.27
  -8  -4   8  145.53   13.68
   8  -4  -8  142.30   10.14
  -8   4   8  167.03   19.40
  -8  -4   7   47.95    8.00
   8  -4  -7   51.94    5.88
  -8   4   7   38.55    9.42
  -8  -4   6  960.62   33.19
   8  -4  -6  972.22   23.21
  -8   4   6  907.10   45.76
  -8  -4   5   27.39    5.80
   8  -4  -5   17.85    3.03
  -8   4   5   26.19    4.07
  -8  -4   4    4.33    2.46
  -8   4   4    0.64    4.14
  -8   4   4    0.73    1.68
  -8  -4   3   13.27    4.24
  -8   4   3   13.51    6.86
  -8   4   3    7.17    3.41
  -8   4   2  522.99   36.76
  -8  -4   2  488.23   24.09
  -8   4   2  482.01   22.84
  -8  -4   2  557.63   24.59
  -8  -4   1   10.08    3.52
  -8  -4   1   15.40    5.02
  -8   4   1   25.08    9.72
  -8   4   1   16.95    4.83
  -8   4   0  228.92   25.70
  -8  -4   0  282.79   18.60
  -8   4   0  233.38   19.26
  -8  -4   0  234.16   15.62
  -8  -4  -1   -1.57    2.90
  -8  -4  -1   -0.59    3.10
  -8   4  -1   -3.42    6.64
  -8   4  -1   -0.68    3.35
  -8  -4  -2  562.10   26.25
  -8   4  -2  497.10   30.87
  -8  -4  -2  522.68   23.40
  -8  -4  -3    2.16    2.51
  -8  -4  -3    4.88    3.90
  -8   4  -3   -1.38    4.68
   8  -4   3    0.02    3.11
  -8  -4  -4  350.62   21.10
  -8   4  -4  385.03   29.98
   8  -4   4  342.49   21.39
  -8  -4  -4  344.21   19.44
  -8  -4  -5   26.56    5.91
  -8  -4  -5   23.31    5.96
  -8   4  -5   15.41    7.15
   8  -4   5   28.67    7.30
   8  -4   6  635.30   29.93
  -8  -4  -6  683.41   30.36
  -8   4  -6  574.47   39.70
  -8  -4  -6  568.99   25.59
   8  -4   7   31.86    7.79
  -8  -4  -7   38.36    7.50
  -8   4  -7   15.99    8.53
  -8  -4  -7   23.18    5.45
   8  -4   8  195.15   17.60
  -8  -4  -8  212.87   17.43
  -8   4  -8  206.61   26.26
  -8  -4  -8  173.74   14.34
  -8  -4  -9    6.95    4.80
  -8   4  -9    5.78    7.82
  -8  -4  -9   13.36    4.44
   8  -4   9   16.08    6.99
  -8  -4 -10   13.95    5.75
  -8   4 -10    4.90    5.73
   8  -4  10   11.64    5.45
  -8  -4 -10   19.27    5.97
  -8  -4 -11   29.14    7.39
  -8   4 -11   16.92    9.96
   8  -4  11   21.89    7.23
  -8  -4 -11   30.43    6.94
  -8  -4 -12   49.64    9.60
   8  -4  12   53.78   10.28
  -8   4 -12   39.41   14.01
  -8  -4 -13   18.27    6.01
   8  -4  13   21.75    8.03
  -8   4 -13   22.58   12.09
  -8  -4 -14   39.10    8.18
   8  -4  14   48.23   10.29
  -8   4 -14   60.33   17.59
   8  -4  15    8.80    4.91
  -8  -4 -15    5.17    4.19
  -8   4 -15   15.47    8.09
  -8  -4 -16  157.83   17.74
   8  -5 -20   -1.02    5.53
  -8   5  19   11.34    7.03
   8  -5 -19    5.61    4.96
  -8  -5  18  112.45   15.75
   8  -5 -18  112.81   14.63
  -8   5  18  131.36   18.19
  -8   5  17    5.26    6.13
  -8  -5  17   16.05    6.62
   8  -5 -17    3.51    4.25
  -8  -5  16  301.12   23.90
   8  -5 -16  256.19   20.26
  -8   5  16  307.77   26.29
  -8   5  15   16.46    7.66
  -8  -5  15    1.32    4.83
   8  -5 -15    6.61    3.95
  -8  -5  14  137.26   15.40
   8  -5 -14  106.68   12.61
  -8   5  14  115.77   16.54
  -8   5  13    1.23    5.83
  -8  -5  13   15.33    6.97
   8  -5 -13    1.17    3.10
   8  -5 -12  310.21   19.12
  -8   5  12  301.24   26.18
  -8  -5  12  333.33   23.36
  -8   5  11   80.37   13.51
   8  -5 -11   84.68    9.90
  -8  -5  11   88.19   11.60
  -8  -5  10   27.08    6.79
  -8   5  10   41.77   10.26
  -8  -5   9    1.74    3.28
  -8   5   9   -0.02    4.18
  -8  -5   8  544.91   27.84
  -8   5   8  470.28   33.67
  -8  -5   7    7.43    3.82
  -8   5   7   11.46    7.39
  -8  -5   6   -1.33    4.30
  -8   5   6    7.45    6.77
  -8  -5   5   -0.62    3.88
  -8   5   5    2.95    5.98
  -8  -5   4  506.83   25.79
  -8   5   4  473.23   35.96
  -8  -5   3   28.23    6.47
  -8   5   3   33.93   11.02
  -8  -5   2   59.52    8.72
  -8   5   2   53.70   14.33
  -8  -5   1   17.22    6.01
  -8  -5   1    7.77    5.23
  -8   5   1    1.16    5.11
  -8  -5   0  478.15   26.69
  -8   5   0  498.14   28.35
  -8  -5   0  517.08   24.71
  -8  -5  -1    2.72    3.48
  -8  -5  -1   11.23    5.56
  -8   5  -1    6.02    3.53
  -8   5  -2  167.48   24.02
  -8  -5  -2  163.43   15.94
  -8   5  -2  143.08   18.43
  -8  -5  -2  166.28   13.95
  -8  -5  -3   40.77    8.28
  -8   5  -3   67.81   16.72
  -8   5  -3   49.39   11.03
  -8  -5  -3   60.46    8.44
  -8  -5  -4  160.59   16.18
  -8   5  -4  168.36   20.51
  -8  -5  -4  168.41   14.10
  -8  -5  -5   11.41    4.88
   8  -5   5    0.68    3.72
  -8  -5  -5    1.60    3.96
  -8   5  -5    2.14    6.36
  -8  -5  -6  174.41   17.16
  -8   5  -6  161.15   22.94
   8  -5   6  152.39   15.98
  -8  -5  -6  159.30   13.84
  -8  -5  -7   91.28   13.39
   8  -5   7   81.26   12.05
  -8   5  -7   57.07   14.31
  -8  -5  -7   68.12    9.42
  -8  -5  -8   42.27    8.93
  -8   5  -8   45.40   13.39
   8  -5   8   55.25   10.33
  -8  -5  -9   -0.02    4.61
   8  -5   9    2.66    4.99
   8  -5  10   75.97   12.61
  -8  -5 -10   80.35   12.57
  -8   5 -10   48.17   15.52
   8  -5  11   39.42    9.36
  -8  -5 -11   28.25    9.17
  -8   5 -11   16.50   10.95
   8  -5  12    0.86    4.93
  -8  -5 -12    2.75    5.36
  -8   5 -12   -2.68   11.91
   8  -5  13   -5.72    5.76
  -8  -5 -13   -4.01    4.47
  -8   5 -13  -17.67   11.69
  -8   6  16  179.71   21.33
  -8   6  15    4.65    5.16
  -8  -6  15    0.84    4.45
  -8   6  14    5.74    5.22
  -8  -6  14   20.54    8.11
  -8   6  13   -5.36    7.17
  -8  -6  13   -0.59    4.51
  -8   6  12   53.90   11.48
  -8  -6  12   72.27   11.59
  -8   6  11    5.78    5.48
  -8  -6  11   -5.53    5.30
  -8  -6  10  231.33   20.21
  -8   6  10  176.31   21.16
  -8  -6   9   66.99   11.30
  -8   6   9   48.05   12.05
  -8  -6   8    3.30    3.73
  -8   6   8   13.77    8.45
  -8  -6   7   16.23    6.21
  -8   6   7   10.89    5.23
  -8  -6   6  518.06   28.19
  -8   6   6  433.75   35.53
  -8  -6   5   10.59    5.14
  -8   6   5    6.66    4.87
  -8  -6   4    0.99    3.71
  -8   6   4   -8.15    8.15
  -8  -6   3   47.12    8.72
  -8   6   3   61.81   14.68
  -8  -6   2  474.63   25.64
  -8   6   2  376.46   35.89
  -8  -6   1   17.53    5.62
  -8   6   1    3.06    7.49
  -8  -6   0    2.96    4.45
  -8  -6   0    9.65    4.30
  -8   6   0   -0.79    6.27
  -8  -6  -1   26.72    6.57
  -8  -6  -1   21.69    6.98
  -8   6  -1   18.90    9.03
  -8  -6  -2   68.07    9.87
  -8  -6  -2   58.63   11.48
  -8   6  -2   39.84   13.69
  -8  -6  -3    4.18    5.11
  -8   6  -3   -2.08    8.39
  -8   6  -4  189.32   27.90
  -8  -6  -4  202.21   19.61
  -8  -6  -5   29.02    7.62
  -8   6  -5   49.26   14.99
  -8  -6  -6   32.28    8.49
  -8   6  -6   13.59    8.12
  -8   6  -6   47.50   12.67
  -8  -6  -7    9.58    6.91
  -8   6  -7    2.83    7.02
  -8  -6  -8  104.14   15.01
  -8   6  -8   90.37   19.93
   8  -6   8  121.76   16.49
   8  -6   9   27.38    8.94
  -8   6  -9    0.72    8.35
  -8   6 -10    7.39   10.42
   8  -6  10   -5.77    6.14
  -8   6 -11  -15.40   12.18
  -8   7  11    1.60    5.74
  -8   7  10   11.92    6.80
  -8  -7  10    7.36    5.43
  -8   7   9    3.54    7.91
  -8  -7   9    7.57    5.56
  -8  -7   8   87.52   13.02
  -8   7   8   69.77   13.74
  -8  -7   7   -5.33    5.40
  -8   7   7  -12.08    7.90
  -8  -7   6   75.43   12.25
  -8   7   6   62.86   13.41
  -8  -7   5    3.55    4.04
  -8   7   5   20.50    9.12
  -8   7   4  128.20   20.63
  -8   7   3   -1.42    7.22
  -8   7   2    7.21    8.33
  -8   7   1    5.63    8.30
  -8   7   0   90.68   19.16
  -8  -7  -1   30.58    9.12
  -8   7  -1   18.45   10.85
  -8   7  -2   42.85   14.28
  -8   7  -3   -3.99    9.00
  -8   7  -4    4.66    9.13
  -8   7  -5    4.00    7.19
  -9   0  25    3.52    4.67
   9   0 -24   28.67   10.15
  -9   0  24   22.10    7.27
   9   0 -23   -2.25    6.43
  -9   0  23   -1.07    4.89
   9   0 -22  651.49   38.92
  -9   0  22  618.57   34.23
  -9   0  22  624.98   28.60
   9   0 -21    1.58    5.20
  -9   0  21   -4.79    4.10
  -9   0  21    1.78    4.49
  -9   0  20  260.01   21.07
   9   0 -20  246.66   23.55
  -9   0  20  270.17   18.20
   9   0 -19   -6.76    5.55
  -9   0  19   -1.67    2.54
  -9   0  19    2.71    3.97
  -9   0  18  545.55   29.16
   9   0 -18  527.67   33.16
  -9   0  18  530.55   24.04
   9   0 -17   -4.57    4.97
  -9   0  17   -3.02    3.12
  -9   0  17    2.45    4.09
   9   0 -16  373.50   27.48
  -9   0  16  351.38   18.77
  -9   0  16  356.00   22.67
  -9   0  15   -2.75    2.71
  -9   0  15   -5.65    3.87
   9   0 -15   -1.05    4.00
  -9   0  14  138.86   11.14
   9   0 -14  114.12   15.14
  -9   0  14  130.20   13.25
  -9   0  13   -0.55    2.52
  -9   0  13    4.98    3.57
  -9   0  12 1693.18   37.78
  -9   0  12 1731.53   47.49
  -9   0  11    4.20    3.21
  -9   0  11    1.20    2.51
  -9   0  10    8.22    4.46
  -9   0  10   14.02    3.97
  -9   0   9   -3.44    3.15
  -9   0   9    2.36    2.65
  -9   0   8 2561.06   55.20
  -9   0   8 2189.92   40.75
  -9   0   7    1.77    1.78
  -9   0   7    0.03    2.69
  -9   0   6  443.88   23.50
  -9   0   6  468.23   18.74
  -9   0   5   -1.13    3.51
  -9   0   5   -0.72    2.02
  -9   0   4 3542.18   68.61
  -9   0   4 3965.39   56.01
  -9   0   3   -2.66    3.51
  -9   0   3   -1.38    2.42
  -9   0   2  248.86   18.92
  -9   0   2  256.93   15.02
  -9   0   1    2.58    2.42
  -9   0   1   -2.73    2.51
  -9   0   0  608.44   24.37
  -9   0  -1    3.91    3.01
   9   0   1    3.16    3.02
   9   0   2 2082.73   39.06
  -9   0  -2 2212.05   51.76
   9   0   3   -2.01    2.34
  -9   0  -3    1.39    1.89
  -9   0  -3    0.63    2.83
   9   0   4  217.52   13.37
  -9   0  -4  223.51   10.83
  -9   0  -4  214.35   16.98
  -9   0  -5    0.81    1.66
   9   0   5    4.28    2.83
  -9   0  -5   -2.77    3.87
  -9   0  -6  688.07   19.57
  -9   0  -6  689.48   33.51
   9   0   6  633.84   23.37
   9   0   7    0.32    1.98
  -9   0  -7   -1.12    1.72
   9   0   8   25.22    5.27
  -9   0  -8   26.27    4.42
  -9   0  -8   35.59    8.55
   9   0   9   -0.80    2.23
  -9   0  -9   -1.67    1.91
  -9   0  -9    2.57    5.75
  -9   0 -10  422.56   17.43
   9   0  10  402.05   21.43
  -9   0 -11    0.13    1.91
  -9   0 -11   -2.38    5.37
   9   0  11   -4.79    3.27
  -9   0 -12   13.04    4.00
  -9   0 -12   15.10    8.48
   9   0  12   25.63    6.35
   9   0  13   -1.05    2.80
  -9   0 -13   14.02    8.13
   9   0  14  229.49   17.97
  -9   0 -14  195.35   24.13
   9   0  15   -0.79    3.26
  -9   0 -15   -0.82    7.77
   9   0  16  192.26   17.76
  -9   0 -16  170.12   22.82
   9   0  17    3.64    3.61
  -9   0 -17   -1.37    7.39
   9   0  18  118.39   14.69
  -9   0 -18  105.98   20.59
   9   0  19   -0.72    4.22
  -9   0 -19    1.40    6.29
  -9  -1  25    3.78    4.80
  -9  -1  25   -1.17    4.73
   9   1 -24  113.93   17.27
   9  -1 -24  122.47   17.26
  -9   1  24  148.34   18.67
  -9  -1  24  137.27   15.38
  -9  -1  24  166.99   18.57
  -9   1  23   93.58   14.79
   9   1 -23   71.32   14.18
   9  -1 -23   83.00   13.75
  -9  -1  23   78.17   10.98
  -9  -1  23   76.65   12.35
   9   1 -22   30.63   11.23
   9  -1 -22   35.26    9.19
  -9  -1  22   22.08    6.60
  -9   1  22   17.74    7.13
  -9  -1  22   29.28    8.48
   9   1 -21   29.59    9.18
   9  -1 -21   28.17    8.51
  -9  -1  21   21.84    6.49
  -9   1  21   30.23    8.58
  -9  -1  21   45.14    9.29
  -9   1  20  395.89   27.32
  -9  -1  20  407.46   24.21
  -9  -1  20  441.16   26.97
   9  -1 -20  405.68   28.36
   9   1 -20  397.45   31.72
   9   1 -19    3.30    6.17
   9  -1 -19   22.37    7.67
  -9  -1  19    8.90    4.38
  -9   1  19   10.49    6.24
  -9  -1  19   15.68    5.35
   9  -1 -18  271.93   22.10
  -9  -1  18  246.55   19.19
  -9  -1  18  224.94   17.16
  -9   1  18  244.36   15.00
  -9   1  18  228.95   20.27
   9  -1 -17   -0.88    4.89
  -9  -1  17    0.98    3.09
  -9   1  17   -2.65    2.43
  -9   1  17    0.16    4.10
  -9  -1  17    3.98    4.43
  -9  -1  16  228.53   17.53
  -9   1  16  254.89   14.65
   9  -1 -16  240.96   20.13
  -9  -1  16  244.76   17.13
  -9   1  16  274.66   21.20
  -9  -1  15   68.48    8.90
  -9   1  15   74.75    7.74
  -9  -1  15   41.50    6.85
   9  -1 -15   79.88   11.97
  -9   1  15   69.80   10.96
  -9  -1  14  575.53   26.03
  -9  -1  14  571.50   24.04
  -9   1  14  563.84   20.42
   9  -1 -14  560.92   29.55
  -9   1  14  581.80   30.14
  -9   1  13   38.77    5.55
  -9  -1  13   39.47    6.87
  -9   1  13   43.99    8.70
   9  -1 -13   47.87    8.71
  -9  -1  13   36.96    6.90
  -9   1  12  250.41   13.39
  -9  -1  12  289.13   16.98
   9  -1 -12  233.86   17.98
  -9   1  12  249.53   19.35
  -9  -1  12  247.75   16.41
  -9   1  11    9.34    4.54
  -9   1  11    6.40    2.69
  -9  -1  11    5.49    3.18
   9  -1 -11    1.68    2.90
  -9  -1  11    7.04    3.54
   9  -1 -10  903.33   34.20
  -9   1  10  897.85   35.71
  -9  -1  10  857.74   28.79
  -9   1  10  884.72   24.37
  -9  -1  10  824.67   27.55
  -9   1   9   88.11   11.67
  -9  -1   9  115.17   10.36
   9  -1  -9  115.91   12.27
  -9   1   9  118.88    9.00
  -9  -1   9  112.92   10.21
   9  -1  -8  277.41   18.10
  -9   1   8  248.77   19.35
  -9  -1   8  267.61   15.85
  -9   1   8  281.42   13.87
  -9  -1   8  282.37   15.29
  -9   1   7  180.37   16.72
  -9  -1   7  190.01   13.18
  -9   1   7  179.94   11.20
  -9  -1   7  186.09   12.72
  -9  -1   6 1348.14   35.40
  -9   1   6 1363.02   30.91
  -9  -1   6 1354.47   33.74
  -9  -1   5    0.65    2.21
  -9   1   5    6.27    4.09
  -9  -1   5    8.39    3.03
  -9   1   5    3.85    2.48
  -9  -1   4   38.58    6.13
  -9   1   4   37.42    8.27
  -9   1   4   36.65    5.57
  -9  -1   4   38.88    5.64
  -9   1   3    0.37    3.17
  -9  -1   3    2.84    1.97
  -9   1   3    1.09    2.09
  -9  -1   3    0.93    2.54
  -9   1   2 1189.66   46.11
  -9  -1   2 1303.48   37.58
  -9   1   2 1231.87   33.17
  -9  -1   2 1214.65   32.98
  -9   1   1   23.91    7.01
  -9  -1   1   19.45    5.27
  -9   1   1   22.42    5.19
  -9  -1   1   14.60    4.05
  -9  -1   0  370.99   21.49
  -9  -1   0  366.92   15.71
  -9   1   0  411.86   21.18
  -9  -1   0  408.19   20.03
   9  -1   1    2.41    2.14
   9   1   1    1.38    1.43
   9  -1   1    4.01    1.45
  -9  -1  -1   -0.18    2.11
  -9   1  -1    2.29    2.33
  -9  -1  -1    1.31    2.77
  -9  -1  -2  415.94   16.62
   9  -1   2  392.85   18.53
  -9   1  -2  410.24   23.16
  -9  -1  -2  396.18   20.49
   9  -1   2  419.18   10.73
   9   1   3   19.84    3.95
   9  -1   3   23.51    5.06
  -9  -1  -3   23.61    4.29
  -9   1  -3   21.70    6.07
  -9  -1  -3   17.39    4.78
   9   1   4  680.60   21.51
   9  -1   4  682.57   25.05
  -9  -1  -4  663.44   21.62
  -9   1  -4  657.64   32.29
  -9  -1  -4  685.72   29.46
  -9  -1  -5    2.04    1.89
  -9   1  -5    1.93    0.97
   9   1   5    0.83    1.98
  -9   1  -5    2.44    3.49
   9  -1   5    3.16    3.40
  -9  -1  -5    4.22    3.49
  -9  -1  -6  136.12   10.34
  -9   1  -6  144.93    7.14
  -9   1  -6  138.71   16.92
  -9  -1  -6  129.13   13.88
   9   1   6  123.98    9.66
   9  -1   6  117.76   10.84
   9   1   7    6.60    2.79
   9  -1   7   16.00    4.77
  -9  -1  -7    6.09    2.89
  -9   1  -7   11.29    7.09
  -9  -1  -7   17.85    6.30
  -9  -1  -8  812.83   25.77
   9   1   8  712.03   25.06
  -9   1  -8  750.42   40.81
  -9  -1  -8  728.23   34.72
   9  -1   8  779.24   29.29
  -9  -1  -9  100.19    9.62
   9   1   9   73.99    8.29
   9  -1   9   88.66   10.62
  -9  -1  -9  102.82   13.67
  -9   1  -9   81.54   13.28
   9  -1  10   -1.85    2.75
  -9  -1 -10    1.63    2.46
  -9   1 -10   -5.71    6.77
  -9  -1 -10    2.77    3.90
   9   1  10    1.23    2.91
   9  -1  11   -0.47    3.70
  -9  -1 -11    3.36    2.54
   9   1  11    7.09    3.32
  -9   1 -11    4.09    5.49
  -9  -1 -11    1.78    3.68
   9   1  12  220.25   15.74
  -9  -1 -12  204.04   14.46
   9  -1  12  252.42   18.65
  -9   1 -12  187.42   23.77
  -9  -1 -12  197.82   20.24
   9  -1  13   12.10    5.15
  -9  -1 -13    9.65    3.70
   9   1  13   11.77    4.44
  -9   1 -13   11.06    8.21
  -9  -1 -13   21.54    8.92
   9   1  14   79.99   10.34
  -9  -1 -14   69.97    9.50
   9  -1  14   66.52   10.63
  -9   1 -14   59.87   14.61
  -9  -1 -14   60.88   12.30
  -9  -1 -15   11.82    5.07
   9   1  15    4.72    4.99
  -9   1 -15    5.71    8.36
  -9  -1 -15   -1.85    4.93
   9  -1  15   -0.40    3.39
   9   1  16   70.71   10.69
   9  -1  16   80.46   12.15
  -9  -1 -16   88.44   16.64
  -9   1 -16   85.38   17.15
   9   1  17    0.28    3.34
  -9   1 -17   -1.02    8.06
  -9  -1 -17    2.64    6.27
   9  -1  17   -6.89    5.31
   9   1  18   73.59   11.49
  -9   1 -18   58.38   17.12
  -9  -1 -18   39.71   11.99
   9  -1  18   54.47   11.09
   9   1  19   40.96    9.59
  -9  -1 -19   24.16   10.98
  -9  -2  25   22.71    8.85
  -9  -2  25   26.60    9.28
  -9  -2  24   13.87    6.11
   9  -2 -24    6.49    6.22
  -9  -2  24    1.24    4.59
   9   2 -23   16.56    8.93
   9  -2 -23    3.09    4.70
  -9  -2  23  -10.99    6.36
  -9   2  23   14.35    7.17
  -9  -2  23    7.99    5.86
  -9   2  22  293.87   24.93
   9   2 -22  342.06   31.89
   9  -2 -22  320.03   24.76
  -9  -2  22  300.80   22.48
  -9  -2  22  351.03   25.02
   9   2 -21   -2.34    5.53
   9  -2 -21    7.16    5.48
  -9  -2  21    3.27    3.63
  -9   2  21    1.24    4.06
  -9  -2  21    5.84    5.24
   9   2 -20   39.59   11.47
   9  -2 -20   33.07    9.21
  -9  -2  20    8.00    3.91
  -9   2  20   48.79   11.55
  -9  -2  20   41.38    8.88
   9  -2 -19    8.53    5.27
  -9  -2  19    7.65    5.04
  -9   2  19    8.06    5.88
  -9  -2  19    4.11    4.03
   9  -2 -18  336.03   23.39
  -9  -2  18  332.13   21.58
  -9  -2  18  368.59   22.43
  -9   2  18  354.79   25.98
  -9  -2  17   30.35    6.81
   9  -2 -17   19.07    5.88
  -9   2  17   28.57    8.65
  -9  -2  17   27.93    6.64
  -9  -2  16  483.31   25.28
   9  -2 -16  464.16   25.87
  -9  -2  16  433.16   22.65
  -9   2  16  442.15   28.18
  -9  -2  15    5.51    3.48
  -9   2  15    4.13    4.17
  -9  -2  15    6.67    2.93
   9  -2 -15   11.80    4.99
  -9  -2  14  231.55   16.61
  -9   2  14  255.79   12.26
   9  -2 -14  221.40   16.94
  -9   2  14  215.87   19.67
  -9  -2  14  254.39   16.27
  -9   2  13   10.35    4.66
   9  -2 -13    3.62    3.10
  -9  -2  13    8.38    3.57
  -9  -2  13   11.11    3.76
  -9   2  13    6.14    2.54
  -9   2  12 1100.79   25.19
  -9  -2  12 1131.56   36.04
  -9  -2  12 1181.30   32.19
   9  -2 -12 1113.91   35.31
  -9   2  12 1096.79   43.36
  -9   2  11    5.17    5.43
  -9   2  11    0.92    1.56
  -9  -2  11   -3.37    2.74
   9  -2 -11    6.33    3.57
  -9  -2  11   -0.92    2.31
  -9  -2  10  199.29   14.55
  -9  -2  10  227.44   13.12
   9  -2 -10  210.78   14.20
  -9   2  10  186.13   18.07
  -9   2  10  197.35   10.46
  -9   2   9   18.14    3.33
  -9  -2   9   14.59    4.38
   9  -2  -9   17.88    3.62
  -9  -2   9   15.31    3.31
  -9   2   9   14.68    6.50
   9  -2  -8  713.17   24.23
  -9   2   8  713.68   35.42
  -9   2   8  722.55   20.61
  -9  -2   8  802.59   23.35
  -9  -2   8  706.62   26.31
   9  -2  -7   40.46    5.54
  -9   2   7   43.59    5.38
  -9   2   7   34.80    8.39
  -9  -2   7   41.00    5.25
  -9  -2   7   37.79    6.63
   9  -2  -6   50.56    5.57
  -9   2   6   62.86   11.46
  -9   2   6   47.11    5.74
  -9  -2   6   58.80    5.76
  -9  -2   6   52.86    7.27
  -9  -2   5   12.50    3.65
  -9  -2   5   16.74    3.53
   9  -2  -5    9.21    2.38
  -9   2   5   20.78    7.57
  -9   2   5   16.16    3.78
   9  -2  -4  675.26   16.29
  -9   2   4  700.23   37.08
  -9  -2   4  747.87   26.79
  -9  -2   3   35.69    6.17
   9  -2  -3   37.67    3.36
   9  -2  -3   42.36    3.26
  -9  -2   3   47.27    5.25
  -9   2   3   27.76    9.00
  -9   2   3   42.57    6.50
   9  -2  -2  560.26    9.06
   9  -2  -2  607.22    9.26
  -9   2   2  559.99   34.64
  -9  -2   2  613.21   19.70
  -9   2   2  566.08   23.43
  -9  -2   1   80.08    8.39
  -9  -2   1   75.53    7.44
  -9   2   1   66.10   11.98
  -9   2   1   63.03    8.11
  -9  -2   1   63.12    8.11
  -9   2   0  338.35   27.08
  -9  -2   0  294.24   15.92
  -9  -2   0  328.89   16.29
  -9   2   0  354.01   20.88
  -9  -2   0  307.44   17.48
  -9  -2  -1  154.30   12.10
  -9  -2  -1  169.26   12.20
  -9   2  -1  147.42   14.37
  -9  -2  -1  139.86   11.90
   9  -2   1  157.79   12.37
  -9  -2  -2 1221.71   32.47
  -9   2  -2 1238.11   44.18
   9  -2   2 1184.21   34.79
  -9  -2  -2 1152.84   34.76
  -9  -2  -3  141.48   11.25
   9  -2   3  178.98   13.60
   9   2   3  149.93    8.71
  -9   2  -3  178.33   17.95
  -9  -2  -3  175.42   14.27
   9   2   4  318.84   13.11
   9  -2   4  324.09   18.75
  -9  -2  -4  308.70   16.69
  -9   2  -4  320.40   24.72
  -9  -2  -4  317.91   19.38
   9  -2   5    3.93    2.69
  -9  -2  -5    6.15    3.35
   9   2   5    3.65    1.85
  -9   2  -5    0.22    4.25
  -9  -2  -5    1.17    3.38
   9  -2   6  387.36   21.26
  -9  -2  -6  383.61   19.06
  -9   2  -6  392.98   29.96
  -9  -2  -6  395.05   22.49
   9   2   6  396.97   15.73
   9   2   7    7.75    2.38
  -9  -2  -7   13.70    4.45
   9  -2   7    8.85    4.36
  -9  -2  -7    4.03    3.32
   9   2   8    6.93    3.23
  -9  -2  -8    2.19    2.30
   9  -2   8    9.92    4.63
  -9   2  -8    5.65    6.00
  -9  -2  -8   12.29    5.02
  -9  -2  -9  224.49   15.67
   9   2   9  186.10   12.66
  -9   2  -9  213.20   24.58
  -9  -2  -9  209.60   18.23
   9  -2   9  190.12   16.15
  -9  -2 -10  278.87   17.86
   9   2  10  253.59   15.04
  -9   2 -10  225.02   25.82
  -9  -2 -10  241.97   20.26
   9  -2  10  302.15   20.20
   9  -2  11    6.20    4.28
  -9  -2 -11    2.71    2.96
   9   2  11   -0.32    2.76
  -9   2 -11    0.38    5.42
  -9  -2 -11    0.19    3.79
   9   2  12   73.45    8.97
  -9  -2 -12   78.93   10.11
   9  -2  12   83.46   11.57
  -9  -2 -12   88.72   13.08
  -9   2 -12   78.46   16.21
   9  -2  13    4.68    5.04
  -9  -2 -13    1.49    3.85
   9   2  13    1.88    2.81
  -9   2 -13   14.90    9.41
  -9  -2 -13   -3.23    6.49
   9   2  14  166.54   14.28
  -9  -2 -14  145.40   14.49
   9  -2  14  167.67   17.40
  -9   2 -14  156.66   24.11
  -9  -2 -14  141.67   18.09
   9  -2  15   16.71    7.61
  -9  -2 -15    1.04    3.87
  -9   2 -15    5.28    7.76
  -9  -2 -15    0.08    4.47
   9  -2  16   39.20    9.74
  -9  -2 -16   50.97    9.02
  -9   2 -16   38.07   11.85
  -9  -2 -16   40.58   11.14
   9  -2  17   15.82    7.78
  -9  -2 -17    1.21    3.59
  -9   2 -17  -13.13   12.51
  -9  -2 -17   -0.74    4.89
  -9  -2 -18   10.73    5.38
  -9  -2 -18   29.55   10.27
  -9  -3  23    8.83    4.96
   9  -3 -23   20.59    9.69
  -9  -3  23   12.36    7.10
  -9  -3  22   28.23    7.95
   9   3 -22   27.91   11.85
   9  -3 -22   34.46   10.02
  -9  -3  22   33.50    9.43
  -9   3  22   29.97   10.15
  -9  -3  21   18.61    7.28
   9  -3 -21    3.64    4.76
  -9  -3  21    8.90    5.24
  -9   3  21   11.11    5.18
   9  -3 -20  259.79   21.70
  -9  -3  20  240.55   21.05
  -9  -3  20  283.12   20.68
  -9   3  20  227.08   23.24
  -9  -3  19   48.19    8.58
   9  -3 -19   47.98    9.80
  -9   3  19   39.32    9.20
  -9  -3  19   39.97    9.20
  -9  -3  18   80.09   11.50
  -9   3  18   75.85   12.68
   9  -3 -18   64.09   10.43
  -9  -3  18   68.17    9.28
  -9  -3  17    4.12    3.55
  -9   3  17   -4.18    4.76
   9  -3 -17    2.15    4.40
  -9  -3  17    7.83    4.70
  -9  -3  16  319.98   22.10
   9  -3 -16  323.25   21.16
  -9  -3  16  293.23   17.99
  -9   3  16  324.49   26.05
  -9   3  15   -5.43    5.44
   9  -3 -15    1.59    3.44
  -9  -3  15   -8.01    5.68
  -9  -3  15   -0.80    2.67
  -9  -3  14  645.32   29.87
   9  -3 -14  601.33   27.02
  -9  -3  14  725.66   25.63
  -9   3  14  714.93   37.80
  -9   3  13   36.07    9.03
  -9  -3  13   50.32    8.32
   9  -3 -13   38.96    7.11
  -9  -3  13   40.84    5.87
  -9   3  12   42.35    9.71
  -9  -3  12   59.21    9.06
   9  -3 -12   44.62    6.87
  -9  -3  12   48.28    6.23
  -9  -3  11    4.85    3.69
   9  -3 -11    2.53    2.35
  -9  -3  11    2.61    2.18
  -9   3  11    0.60    3.91
  -9  -3  10  409.67   22.27
   9  -3 -10  390.59   18.58
  -9  -3  10  454.00   16.08
  -9   3  10  410.64   28.31
  -9  -3   9   70.78    9.43
   9  -3  -9   69.68    7.36
  -9  -3   9   64.92    6.07
  -9   3   9   66.02    5.59
  -9   3   9   59.57   11.11
   9  -3  -8   31.38    4.87
  -9  -3   8   30.76    3.76
  -9   3   8   28.17    3.80
  -9   3   8   29.74    8.44
  -9  -3   8   33.27    7.01
  -9  -3   7    5.23    3.30
   9  -3  -7   10.90    3.25
  -9  -3   7   11.93    2.33
  -9   3   7   14.30    7.32
  -9   3   7   10.54    2.77
   9  -3  -6 1395.69   25.57
  -9   3   6 1414.98   55.78
  -9   3   6 1421.92   29.25
  -9  -3   6 1462.45   39.39
   9  -3  -5   87.53    5.72
  -9   3   5   91.05   15.19
  -9   3   5   91.59    8.13
  -9  -3   5   98.50   10.43
   9  -3  -4  244.01    7.96
  -9   3   4  210.43   21.55
  -9   3   4  237.13   13.51
  -9  -3   4  221.56   15.41
  -9   3   3   75.68    8.55
  -9   3   3   63.21   12.64
  -9  -3   3   81.54    9.32
  -9   3   2  436.16   33.22
  -9   3   2  423.66   21.33
  -9  -3   2  405.17   20.73
  -9  -3   1   51.66    7.62
  -9   3   1   38.97   11.20
  -9   3   1   41.01    7.31
  -9  -3   1   56.55    8.07
  -9   3   0  381.35   31.14
  -9  -3   0  408.46   20.57
  -9   3   0  449.79   24.94
  -9  -3   0  381.59   19.82
  -9  -3  -1   27.02    5.59
  -9  -3  -1   27.20    5.64
  -9   3  -1   26.02    7.00
  -9  -3  -2  338.35   19.15
  -9   3  -2  401.75   26.51
  -9  -3  -2  359.49   20.03
   9  -3   2  359.73   20.64
  -9  -3  -3   45.26    7.49
   9  -3   3   32.96    6.51
  -9   3  -3   27.30    7.59
  -9  -3  -3   33.59    6.52
  -9  -3  -4  432.66   22.01
   9  -3   4  416.02   22.79
  -9   3  -4  378.58   28.41
  -9  -3  -4  447.41   22.53
  -9  -3  -5   17.21    4.89
   9  -3   5   12.31    5.09
  -9   3  -5   11.38    6.76
  -9  -3  -5   10.91    4.33
   9  -3   6    3.45    4.35
  -9  -3  -6   -2.04    2.83
  -9   3  -6   -7.13    5.89
  -9  -3  -6    5.82    3.83
   9  -3   7   40.60    8.37
  -9  -3  -7   37.85    7.07
  -9   3  -7   23.16   10.01
  -9  -3  -7   29.64    6.99
   9  -3   8  334.95   22.40
  -9  -3  -8  327.88   20.25
  -9   3  -8  294.20   29.16
  -9  -3  -8  319.52   21.18
  -9  -3  -9   70.70   10.17
  -9   3  -9   66.78   14.34
  -9  -3  -9   74.06   10.52
   9  -3   9   60.85    9.92
  -9  -3 -10    3.30    3.56
   9  -3  10    0.30    3.99
  -9   3 -10   10.86    6.84
  -9  -3 -10   -3.35    3.90
  -9  -3 -11    3.69    3.76
   9  -3  11    8.57    6.24
  -9   3 -11   -2.40    8.07
  -9  -3 -11    1.38    3.88
  -9  -3 -12  251.06   19.25
  -9  -3 -12  275.41   21.68
   9  -3  12  225.17   19.28
   9  -3  13   43.53    9.34
  -9  -3 -13   42.82    8.53
  -9   3 -13   30.66   12.01
  -9  -3 -13   44.54    9.47
  -9  -3 -14   64.26   10.53
   9  -3  14   48.04    9.91
  -9   3 -14   71.59   18.63
  -9  -3 -14   42.18    9.64
   9  -3  15    6.05    4.90
  -9  -3 -15    1.57    3.59
  -9   3 -15    3.92    8.07
  -9  -3 -15    7.46    5.10
  -9  -3 -16  112.50   14.05
   9  -3  16  141.22   17.68
  -9   3 -16  102.06   21.67
  -9  -3 -17   28.34    7.88
   9  -4 -22  148.02   18.44
   9  -4 -21    0.39    4.42
   9  -4 -20   46.49   10.27
  -9   4  20   46.57   11.23
  -9  -4  20   44.81   10.48
  -9   4  19   30.01    8.98
  -9  -4  19   25.34    8.54
   9  -4 -19    9.33    5.38
  -9  -4  18  294.21   23.66
   9  -4 -18  277.40   21.67
  -9   4  18  324.64   27.21
   9  -4 -17   12.65    4.79
  -9   4  17   16.44    7.27
  -9  -4  17   20.97    8.26
  -9  -4  16  216.00   19.63
   9  -4 -16  215.76   18.06
  -9   4  16  271.92   24.83
  -9   4  15   15.63    7.90
  -9  -4  15    5.82    4.47
   9  -4 -15   12.57    5.11
  -9  -4  14  173.50   16.64
   9  -4 -14  168.39   14.71
  -9   4  13   -2.39    4.28
  -9  -4  13   -1.31    4.21
   9  -4 -13   -0.91    2.87
  -9  -4  12  319.70   21.97
   9  -4 -12  275.00   16.99
  -9   4  12  298.51   25.50
  -9  -4  11   42.67    8.52
   9  -4 -11   31.99    6.00
  -9   4  11   37.12   10.00
  -9  -4  10   24.08    6.69
   9  -4 -10   17.28    4.03
  -9   4  10    7.66    3.87
  -9  -4   9    4.04    4.37
   9  -4  -9    8.34    3.06
  -9  -4   8  862.82   33.97
  -9   4   8  884.52   45.60
  -9  -4   7   -1.22    4.00
  -9   4   7    5.90    4.00
  -9  -4   6   23.44    5.72
  -9   4   6   37.81    9.95
  -9  -4   5   31.68    7.05
  -9   4   5   20.59    8.17
  -9   4   4  618.38   39.79
  -9   4   4  620.56   22.06
  -9  -4   4  643.65   27.51
  -9  -4   3    2.83    3.77
  -9   4   3   -1.50    4.56
  -9   4   3   -0.63    2.08
  -9   4   2   91.83   10.61
  -9   4   2   81.95   15.30
  -9  -4   2   73.94    9.44
  -9  -4   1   11.75    3.70
  -9  -4   1   22.79    6.18
  -9   4   1   28.57    9.61
  -9   4   1   22.08    6.30
  -9   4   0  326.22   31.02
  -9  -4   0  374.13   21.91
  -9   4   0  361.37   23.80
  -9  -4   0  378.43   20.86
  -9  -4  -1    6.81    4.05
  -9  -4  -1   -0.40    2.88
  -9   4  -1   15.75    9.38
  -9   4  -1    6.96    4.52
  -9  -4  -2   94.28   11.71
  -9   4  -2  112.25   15.42
  -9  -4  -2  112.14   12.14
  -9  -4  -3  184.74   15.93
  -9   4  -3  191.38   20.82
  -9  -4  -3  211.18   16.53
   9  -4   3  179.39   15.70
  -9  -4  -4   32.98    6.71
   9  -4   4   32.61    6.98
  -9  -4  -4   39.02    7.51
  -9   4  -4   37.14    9.95
  -9  -4  -5    2.07    4.18
   9  -4   5   -2.04    3.50
  -9  -4  -5    8.51    5.39
  -9   4  -5   -6.58    6.59
  -9  -4  -6  688.95   31.51
   9  -4   6  633.63   31.50
  -9   4  -6  506.50   37.38
  -9  -4  -6  565.74   26.73
  -9  -4  -7    0.80    4.11
   9  -4   7    2.33    3.50
  -9   4  -7    7.71    7.63
  -9  -4  -7    4.11    3.76
   9  -4   8    2.25    3.38
  -9  -4  -8    4.42    5.05
  -9   4  -8   -0.53    6.86
  -9  -4  -8   -3.50    2.82
   9  -4   9   62.68   11.43
  -9  -4  -9   53.82    9.87
  -9   4  -9   49.06   13.69
  -9  -4  -9   56.02    9.15
   9  -4  10  388.48   26.59
  -9  -4 -10  397.64   25.30
  -9   4 -10  343.24   35.77
  -9  -4 -10  329.74   21.84
  -9  -4 -11   16.99    5.44
  -9   4 -11   18.30   11.00
  -9  -4 -11   22.36    6.07
   9  -4  11   31.84    8.57
  -9  -4 -12    1.23    4.34
  -9   4 -12   -4.11    8.56
   9  -4  12   14.63    6.27
  -9  -4 -13   -0.60    4.47
  -9   4 -13    8.76    9.27
   9  -4  13    2.75    4.68
  -9  -4 -14   75.50   12.45
  -9   4 -14   60.15   16.91
   9  -4  14   73.17   13.26
  -9  -4 -15    0.99    4.58
   9  -5 -20  209.52   20.47
   9  -5 -19    0.02    4.37
   9  -5 -18   94.95   13.14
  -9   5  18  157.73   20.21
  -9   5  17   14.79    7.40
  -9  -5  17   41.92    9.90
   9  -5 -17   32.25    8.56
  -9  -5  16  152.52   17.81
  -9   5  16  157.48   20.24
  -9   5  15   44.26   11.43
  -9  -5  15   51.96   10.50
  -9  -5  14  243.39   21.11
  -9   5  14  211.18   23.22
  -9   5  13    3.57    4.35
  -9  -5  13   10.98    5.62
  -9   5  12   23.63    8.14
  -9  -5  12   53.47   10.63
  -9  -5  11   11.19    5.76
  -9   5  11    3.79    4.46
  -9  -5  10  709.62   33.94
  -9   5  10  678.77   41.97
  -9  -5   9    3.42    3.93
  -9   5   9    5.96    6.54
  -9  -5   8   43.38    8.70
  -9   5   8   19.15    8.46
  -9  -5   7   52.93    9.75
  -9   5   7   32.31   10.55
  -9  -5   6  517.52   27.99
  -9   5   6  487.90   37.23
  -9  -5   5   12.99    5.20
  -9   5   5   29.87   11.27
  -9  -5   4   65.20    9.76
  -9   5   4   70.00   15.27
  -9  -5   3   23.03    6.42
  -9   5   3   16.24    7.87
  -9   5   2  212.49   25.77
  -9  -5   2  310.81   20.58
  -9  -5   1    6.55    4.76
  -9   5   1   -6.28    7.93
  -9  -5   1    1.63    3.03
  -9   5   0  414.98   38.14
  -9  -5   0  420.86   24.99
  -9  -5   0  419.29   23.27
  -9  -5  -1   28.54    6.68
  -9  -5  -1   34.46    8.37
  -9   5  -1   26.81   10.37
  -9   5  -1   15.20    5.73
  -9  -5  -2   60.25   10.26
  -9   5  -2   85.67   14.86
  -9   5  -2   73.65   18.69
  -9  -5  -2   87.15   10.72
  -9  -5  -3    7.42    4.43
  -9  -5  -3   -1.01    4.02
  -9   5  -3   -3.45    7.21
  -9   5  -3    5.39    3.97
  -9   5  -4  299.47   34.34
  -9  -5  -4  282.00   21.49
  -9   5  -4  346.37   30.27
  -9  -5  -4  304.66   19.97
  -9  -5  -5   71.94   11.62
  -9   5  -5   71.90   14.95
  -9  -5  -5   70.09   10.33
   9  -5   5   61.38   10.16
  -9  -5  -6    5.32    4.18
  -9  -5  -6   13.80    5.23
  -9   5  -6    2.63    7.66
   9  -5   6    9.41    4.80
  -9  -5  -7   11.88    3.86
  -9  -5  -7   10.07    5.90
  -9   5  -7    7.45    8.57
   9  -5   7    9.29    6.04
  -9  -5  -8  254.78   21.76
  -9   5  -8  284.45   32.17
   9  -5   8  244.09   21.44
   9  -5   9    7.38    6.27
  -9  -5  -9   -9.44    6.48
  -9   5  -9    2.87    7.52
  -9  -5 -10    3.37    5.79
  -9   5 -10   -9.21    9.69
   9  -5  10    1.12    5.79
  -9  -5 -11    3.16    5.31
   9  -5  11    1.58    5.22
  -9   5 -12  144.55   26.25
  -9   6  15    4.07    7.03
  -9  -6  14  141.11   17.50
  -9   6  14  134.95   19.36
  -9   6  13   -0.83    5.34
  -9  -6  13    1.06    5.23
  -9  -6  12  120.55   15.33
  -9   6  12   95.00   16.78
  -9   6  11   21.69    8.63
  -9  -6  11    7.53    4.47
  -9  -6  10   38.06    8.71
  -9   6  10   18.72    8.64
  -9  -6   9   11.27    6.78
  -9   6   9    4.10    5.43
  -9  -6   8  127.61   15.00
  -9   6   8  104.71   18.16
  -9  -6   7   24.07    7.65
  -9   6   7   14.21    8.81
  -9  -6   6   -3.87    3.84
  -9   6   6    1.36    5.88
  -9  -6   5   13.25    5.75
  -9   6   5    3.80    7.07
  -9  -6   4    2.38    3.81
  -9   6   4   17.19    9.07
  -9  -6   3    1.03    3.61
  -9   6   3    5.61    5.69
  -9  -6   2   82.88   11.66
  -9   6   2   85.75   18.19
  -9  -6   1   -1.61    3.84
  -9   6   1    9.75    8.19
  -9  -6   0  159.95   15.94
  -9   6   0  136.37   23.01
  -9  -6   0  169.75   17.89
  -9  -6  -1    5.19    3.73
  -9  -6  -1    6.09    4.18
  -9   6  -1    6.22   10.31
  -9  -6  -2   54.00    9.67
  -9  -6  -2   45.31   10.02
  -9   6  -2   34.83   12.98
  -9  -6  -3    0.59    5.87
  -9   6  -3   14.83   10.37
  -9  -6  -4   13.98    6.75
  -9   6  -4  -10.18    9.15
  -9  -6  -5   16.50    6.68
  -9   6  -5    3.50    7.14
  -9  -6  -6  126.31   16.79
  -9   6  -6   79.89   19.46
  -9  -6  -7   25.92    7.86
  -9   6  -7   24.74   14.22
   9  -6   8   -1.60    5.68
  -9   6  -8   -2.49    6.73
  -9   6  -9   23.50   10.30
  -9   6 -10  107.19   21.68
  -9  -7   9   91.52   13.91
  -9   7   9   69.10   15.83
  -9  -7   8   14.11    5.87
  -9   7   8   19.15    8.51
  -9  -7   7   18.23    7.45
  -9   7   7   23.48   10.91
  -9  -7   6   35.22    8.77
  -9   7   6   15.25    9.75
  -9  -7   5    3.58    5.90
  -9   7   5   -7.48    8.35
  -9   7   4   21.90   11.24
  -9   7   3    6.67    9.45
  -9   7   2   80.99   19.47
  -9   7   1   29.30   12.32
  -9   7   0   95.03   21.23
  -9   7  -1   10.33    8.65
  10   0 -24  180.02   22.07
 -10   0  24  200.19   20.95
  10   0 -23    1.02    6.30
 -10   0  23    5.84    4.99
  10   0 -22  428.77   32.21
 -10   0  22  412.36   28.55
  10   0 -21    2.78    5.23
 -10   0  21   -1.47    3.54
 -10   0  21    4.86    6.08
 -10   0  20  260.00   21.72
  10   0 -20  241.46   23.60
 -10   0  20  252.32   17.95
  10   0 -19  -10.91    6.59
 -10   0  19    2.26    2.77
 -10   0  19   -2.20    4.75
 -10   0  18  356.87   24.66
  10   0 -18  370.18   28.50
 -10   0  18  355.32   20.19
  10   0 -17    1.44    4.72
 -10   0  17    4.98    3.54
 -10   0  17   -0.60    3.47
  10   0 -16  192.63   20.83
 -10   0  16  194.90   14.32
 -10   0  16  218.74   18.35
  10   0 -15   -3.12    4.40
 -10   0  15    3.18    2.90
 -10   0  15    0.93    4.82
 -10   0  14  644.52   25.36
 -10   0  14  666.39   30.64
 -10   0  13    2.95    3.17
 -10   0  13    0.50    2.97
 -10   0  12   27.94    5.03
 -10   0  12   26.80    6.34
 -10   0  11    3.34    3.28
 -10   0  11   -4.39    2.82
 -10   0  10 2163.48   53.40
 -10   0  10 2207.60   43.76
 -10   0   9   -1.22    2.77
 -10   0   9    0.10    1.99
 -10   0   8   30.40    5.54
 -10   0   8   35.39    7.30
 -10   0   7    3.47    2.62
 -10   0   7    1.68    3.43
 -10   0   6 1535.57   46.43
 -10   0   6 1510.14   35.96
 -10   0   5    1.70    2.54
 -10   0   5    0.15    2.25
 -10   0   4  345.63   22.70
 -10   0   4  387.90   18.58
 -10   0   3   -0.99    2.83
 -10   0   3   -3.46    3.31
 -10   0   2  618.83   31.57
 -10   0   2  678.23   25.56
 -10   0   1   -1.95    2.73
 -10   0   1   -6.02    4.47
 -10   0   0  632.91   33.53
 -10   0   0  694.85   27.32
  10   0   1    1.06    1.67
 -10   0  -1    1.51    3.34
  10   0   2   27.96    5.04
 -10   0  -2   32.73    6.56
 -10   0  -3    2.71    1.96
  10   0   3    0.20    2.57
 -10   0  -3    7.72    4.67
  10   0   4 1244.31   33.05
 -10   0  -4 1306.37   27.04
 -10   0  -5   -3.31    2.31
 -10   0  -5    3.38    4.76
  10   0   5   -0.63    2.87
 -10   0  -6   10.59    3.08
  10   0   6   11.89    4.24
 -10   0  -6    8.70    5.09
 -10   0  -7    1.62    1.84
  10   0   7   -3.57    2.64
 -10   0  -7    0.84    4.11
 -10   0  -8  693.60   21.42
  10   0   8  763.93   28.08
  10   0   9   -0.30    2.87
 -10   0  -9   -2.37    2.39
 -10   0  -9    6.35    4.62
  10   0  10   46.86    7.84
 -10   0 -10   49.22   11.34
  10   0  11   -0.91    2.66
 -10   0 -11   -7.26    6.27
  10   0  12  742.18   31.78
 -10   0 -12  734.94   42.62
  10   0  13   -4.82    4.78
 -10   0 -13    8.98    6.96
  10   0  14  161.84   15.71
 -10   0 -14  108.33   18.57
  10   0  15    2.31    4.05
 -10   0 -15   -0.42    7.20
 -10   0 -16   -5.61    7.63
  10   0  16   15.01    5.69
 -10   0 -17   -5.35    6.34
  10   0  17   -4.13    3.75
  10   0  18  129.73   16.57
 -10  -1  25   28.57    8.72
  10   1 -24   11.79    7.98
  10  -1 -24    0.21    6.71
 -10  -1  24    8.83    5.79
 -10   1  24    9.08    6.35
 -10  -1  24    6.83    5.45
 -10   1  23   79.65   13.41
  10   1 -23   62.20   14.61
  10  -1 -23   73.97   14.04
 -10  -1  23   54.57    9.65
 -10  -1  23   69.88   12.04
 -10   1  22  256.13   23.50
  10   1 -22  227.27   25.24
  10  -1 -22  235.65   22.90
 -10  -1  22  245.75   19.38
 -10  -1  22  224.92   20.24
  10   1 -21   -6.70    7.20
  10  -1 -21   13.15    7.26
 -10  -1  21   -2.03    4.06
 -10   1  21    5.92    6.19
 -10  -1  21   -4.56    5.26
 -10   1  20  560.80   33.04
  10   1 -20  547.11   38.53
  10  -1 -20  560.58   34.38
 -10  -1  20  570.73   31.20
 -10  -1  20  570.36   28.85
  10  -1 -19   48.49   10.65
 -10  -1  19   49.20    8.43
 -10   1  19   44.85    9.83
 -10  -1  19   45.46    9.63
  10   1 -19   46.33   11.15
  10   1 -18  321.30   28.81
 -10  -1  18  362.79   23.28
  10  -1 -18  374.01   26.82
 -10   1  18  374.97   18.90
 -10   1  18  369.60   26.14
  10  -1 -17   12.19    6.67
 -10  -1  17   12.52    5.14
 -10   1  17    9.22    5.84
 -10   1  17   10.40    4.08
 -10  -1  17   -3.05    4.40
 -10  -1  16  507.54   26.50
 -10  -1  16  485.66   24.50
 -10   1  16  530.16   21.93
  10  -1 -16  486.15   29.38
 -10   1  16  497.92   29.31
  10  -1 -15    7.01    6.10
 -10   1  15    5.73    3.65
 -10  -1  15    2.18    3.39
 -10   1  15    0.62    2.61
 -10  -1  15    6.26    4.06
 -10   1  14    8.80    5.17
  10  -1 -14    9.20    5.23
 -10   1  14    5.95    2.75
 -10  -1  14    7.76    4.21
 -10  -1  14    7.14    3.66
 -10   1  13    3.52    3.94
  10  -1 -13    0.40    3.63
 -10   1  13    2.21    1.92
 -10  -1  13    6.54    3.71
 -10  -1  13   10.02    4.61
 -10  -1  12 1969.76   45.37
  10  -1 -12 1935.91   53.34
 -10   1  12 1962.14   56.37
 -10  -1  12 2121.08   49.39
 -10   1  12 1926.66   39.14
 -10   1  11   30.46    6.83
 -10   1  11   28.77    5.04
 -10  -1  11   28.48    5.53
  10  -1 -11   31.80    6.90
 -10  -1  11   36.42    6.98
 -10   1  10    2.16    1.73
 -10  -1  10    2.57    3.00
  10  -1 -10    2.84    2.72
 -10  -1  10   -2.19    2.85
 -10   1  10    4.07    4.28
 -10   1   9   16.86    4.06
 -10  -1   9   12.70    4.53
 -10  -1   9   14.19    4.33
  10  -1  -9   21.71    5.77
 -10   1   9   10.54    4.51
 -10   1   8  459.03   27.25
 -10  -1   8  439.45   21.21
 -10   1   8  442.84   18.54
 -10  -1   8  474.90   21.13
 -10   1   7  195.85   17.70
 -10  -1   7  172.13   13.35
 -10   1   7  170.91   11.56
 -10  -1   7  175.43   12.98
 -10   1   6  428.76   27.35
 -10  -1   6  462.69   22.23
 -10   1   6  424.19   18.20
 -10  -1   6  400.99   19.88
 -10   1   5   67.22   11.54
 -10  -1   5   64.21    8.56
 -10   1   5   66.02    7.59
 -10  -1   5   85.66    9.11
 -10   1   4  567.11   32.09
 -10  -1   4  548.44   24.86
 -10   1   4  581.83   22.85
 -10  -1   4  583.12   23.66
 -10   1   3   18.02    6.96
 -10  -1   3   20.42    5.64
 -10   1   3   12.68    4.18
 -10  -1   3   12.05    4.34
 -10   1   2  430.02   29.20
 -10  -1   2  455.19   23.27
 -10   1   2  503.49   21.99
 -10  -1   2  494.47   22.30
 -10   1   1   -1.10    3.95
 -10  -1   1   -1.79    2.50
 -10   1   1    5.01    2.74
 -10  -1   1    4.13    3.02
 -10   1   0  148.72   17.49
 -10  -1   0  163.31   15.27
 -10   1   0  161.38   13.91
 -10  -1   0  172.20   13.70
  10  -1   1    4.73    2.35
 -10  -1  -1   12.75    3.27
 -10  -1  -1   15.89    5.32
 -10   1  -1   14.75    4.85
 -10  -1  -1    9.85    3.94
 -10  -1  -2  868.68   25.19
 -10   1  -2  861.88   34.55
  10  -1   2  870.87   28.69
 -10  -1  -2  887.24   32.43
  10   1   2  864.36   24.04
 -10  -1  -3   99.69    8.84
  10  -1   3  125.62   11.17
  10   1   3  124.74    9.41
 -10   1  -3  122.00   13.60
 -10  -1  -3  140.28   13.58
  10   1   4   25.81    4.76
 -10  -1  -4   29.17    5.25
  10  -1   4   24.38    5.61
 -10   1  -4   31.94    8.58
 -10  -1  -4   14.48    4.96
  10  -1   5   18.99    5.19
 -10  -1  -5   11.43    3.36
 -10   1  -5   13.17    5.57
 -10  -1  -5    3.59    3.42
  10   1   5   12.07    3.77
  10  -1   6  293.45   18.16
 -10  -1  -6  261.66   14.83
 -10   1  -6  274.89   23.59
 -10  -1  -6  291.98   21.46
  10   1   6  302.71   15.80
 -10  -1  -7   55.61    6.99
 -10  -1  -7   64.69   11.38
 -10   1  -7   38.73   10.13
  10   1   7   51.06    7.18
  10  -1   7   62.56    8.71
 -10  -1  -8  241.36   14.60
 -10   1  -8  246.84   24.58
 -10  -1  -8  262.20   21.62
  10   1   8  223.19   14.31
  10  -1   8  244.45   16.88
 -10  -1  -9  185.45   13.13
 -10   1  -9  187.93   22.02
  10   1   9  165.57   12.84
 -10  -1  -9  196.74   19.64
  10  -1   9  155.60   13.87
 -10  -1 -10  526.79   22.45
  10   1  10  441.85   21.98
 -10   1 -10  491.38   36.22
 -10  -1 -10  494.54   31.11
  10  -1  10  535.82   25.91
  10   1  11   -0.35    2.65
  10  -1  11   -5.99    4.92
 -10  -1 -11   -3.07    3.08
 -10   1 -11   -2.82    5.51
 -10  -1 -11    4.49    5.06
 -10  -1 -12   72.49    8.94
  10   1  12   65.78    8.94
  10  -1  12   64.96   10.57
 -10   1 -12   41.87   11.57
 -10  -1 -12   62.50   12.76
  10  -1  13   -2.08    3.63
 -10  -1 -13   -2.58    3.56
 -10   1 -13    4.75    7.93
 -10  -1 -13    6.85    5.43
  10   1  13    2.98    3.65
  10   1  14   62.34    9.85
  10  -1  14   73.38   11.91
 -10   1 -14   60.94   15.02
 -10  -1 -14   46.32   11.78
  10  -1  15    1.99    4.09
 -10   1 -15    7.17    7.13
 -10  -1 -15    4.27    5.75
  10   1  15    5.27    4.01
  10   1  16   81.95   12.15
  10  -1  16   95.30   14.19
 -10  -1 -16   89.64   16.54
 -10   1 -16   80.33   18.76
  10  -1  17    6.95    6.01
 -10   1 -17   -4.22    6.94
 -10  -1 -17    5.76    6.48
  10   1  17   -0.36    3.34
 -10  -1 -18   20.20    8.91
  10   1  18   23.29    6.54
 -10  -2  24  254.27   22.75
 -10  -2  24  228.46   22.02
  10   2 -23   12.64    9.84
  10  -2 -23   26.44    8.64
 -10  -2  23   14.47    6.00
 -10   2  23    7.91    5.05
 -10  -2  23    3.40    4.60
  10  -2 -22   90.04   13.84
  10   2 -22   75.48   16.34
 -10  -2  22  109.92   14.80
 -10   2  22   76.91   13.64
 -10  -2  22   77.13   12.32
  10   2 -21    8.84    6.15
  10  -2 -21   25.33    8.91
 -10  -2  21   17.38    6.33
 -10   2  21   15.14    7.86
 -10  -2  21   15.07    5.74
  10  -2 -20  411.70   27.86
 -10  -2  20  476.46   28.12
 -10  -2  20  486.44   27.87
 -10   2  20  460.59   31.33
  10  -2 -19    6.85    4.82
 -10   2  19   11.17    7.08
 -10  -2  19    7.11    5.75
 -10  -2  19    4.80    3.65
 -10  -2  18  240.80   19.14
  10  -2 -18  190.02   18.00
 -10  -2  18  211.36   17.25
 -10   2  18  225.76   21.26
  10  -2 -17   25.19    7.03
 -10   2  17   35.66    9.27
 -10  -2  17   41.78    8.24
 -10  -2  17   36.35    7.20
 -10  -2  16  298.52   20.06
  10  -2 -16  230.39   18.66
 -10  -2  16  275.36   18.55
 -10   2  16  293.48   24.18
 -10  -2  15   51.18    8.62
 -10  -2  15   46.47    7.87
 -10   2  15   55.36   10.41
  10  -2 -15   53.15    8.60
 -10  -2  14  455.56   23.94
 -10  -2  14  516.59   23.52
  10  -2 -14  470.36   25.06
 -10   2  14  450.47   29.37
 -10   2  13   35.75    5.01
 -10  -2  13   53.18    8.25
 -10   2  13   37.62    8.61
 -10  -2  13   39.96    6.79
  10  -2 -13   34.73    7.25
 -10   2  12   26.50    8.21
 -10  -2  12   41.27    6.59
 -10  -2  12   41.78    7.44
  10  -2 -12   43.79    7.46
 -10   2  12   36.08    4.98
 -10  -2  11   38.99    6.01
  10  -2 -11   44.63    7.32
 -10  -2  11   26.95    5.72
 -10   2  11   37.74    4.98
 -10   2  11   26.74    7.48
 -10  -2  10  986.56   28.68
  10  -2 -10  893.42   29.84
 -10   2  10  888.86   40.99
 -10   2  10  886.65   24.58
 -10  -2  10  950.41   32.60
 -10   2   9    3.13    2.38
 -10  -2   9    3.85    3.65
  10  -2  -9    1.52    3.41
 -10  -2   9    2.98    1.82
 -10   2   9   -0.10    4.79
 -10   2   8    8.12    2.66
 -10  -2   8    7.79    3.00
  10  -2  -8    9.15    3.36
 -10  -2   8   11.88    3.18
 -10   2   8   12.84    5.83
  10  -2  -7   43.43    5.90
 -10   2   7   69.93   12.56
 -10   2   7   56.46    6.76
 -10  -2   7   51.06    5.95
 -10  -2   7   64.36    8.25
 -10   2   6  903.08   43.42
 -10   2   6  848.13   25.25
 -10  -2   6  979.83   26.04
 -10  -2   6  945.07   31.19
  10  -2  -5   73.07    6.21
 -10   2   5   80.41   12.98
 -10  -2   5   77.93    7.06
 -10   2   5   88.79    8.91
 -10  -2   5   77.51    9.03
  10  -2  -4  209.84    9.35
 -10   2   4  236.68   22.52
 -10  -2   4  270.70   13.26
 -10   2   4  250.45   14.99
 -10  -2   4  229.41   15.69
  10  -2  -3  143.91    6.34
 -10   2   3  187.66   20.50
 -10  -2   3  152.52   10.52
 -10   2   3  162.61   12.49
 -10  -2   3  163.65   13.01
 -10   2   2  611.79   37.52
 -10  -2   2  531.58   20.32
 -10   2   2  549.93   24.27
 -10  -2   2  610.96   25.49
 -10   2   1   -0.11    4.49
 -10  -2   1   -0.15    2.08
 -10   2   1    0.18    2.57
 -10  -2   1   -0.12    2.76
 -10   2   0  414.83   31.85
 -10  -2   0  468.29   21.08
 -10  -2   0  468.69   20.62
 -10  -2   0  461.66   22.67
 -10  -2  -1   10.27    4.18
 -10  -2  -1    9.14    3.81
 -10   2  -1    8.68    4.29
  10  -2   1    9.76    4.22
 -10  -2  -1    9.17    3.76
 -10  -2  -2  149.74   13.40
 -10  -2  -2  155.39   11.96
 -10   2  -2  168.74   16.34
 -10  -2  -2  139.88   13.22
  10  -2   2  138.42   12.20
  10  -2   3    0.79    3.17
 -10  -2  -3    4.04    2.37
  10   2   3   -1.62    1.85
 -10   2  -3    2.17    4.33
 -10  -2  -3   -0.72    3.25
 -10  -2  -4  460.89   21.00
  10  -2   4  471.08   23.64
  10   2   4  495.42   17.18
 -10   2  -4  505.47   31.33
 -10  -2  -4  483.86   25.36
  10   2   5   29.46    4.73
  10  -2   5   19.18    4.81
 -10  -2  -5   26.66    5.50
 -10   2  -5   30.06    8.82
 -10  -2  -5   36.45    7.92
  10  -2   6    6.15    3.46
 -10  -2  -6    1.50    2.61
 -10   2  -6    9.25    7.31
  10   2   6    6.39    2.70
 -10  -2  -6   11.71    5.05
 -10  -2  -7    7.77    3.70
  10   2   7   -1.45    2.51
 -10   2  -7   -1.19    4.94
 -10  -2  -7    0.16    3.13
  10  -2   7   -1.37    3.19
 -10  -2  -8  311.81   18.58
 -10   2  -8  318.80   29.34
 -10  -2  -8  343.04   22.92
  10   2   8  309.00   15.48
  10  -2   8  333.33   21.29
  10   2   9    5.10    2.85
 -10  -2  -9    0.75    3.31
  10  -2   9    0.44    3.89
 -10   2  -9   -0.46    5.19
 -10  -2  -9    2.01    3.60
 -10  -2 -10   68.72    8.93
  10   2  10   75.57    8.82
 -10  -2 -10   68.36   10.98
 -10   2 -10   76.64   15.75
  10  -2  10   80.82   11.58
  10  -2  11    8.53    4.74
 -10  -2 -11    6.11    4.66
 -10   2 -11   -3.22    7.45
 -10  -2 -11    5.45    4.42
 -10  -2 -12   90.18   10.65
 -10  -2 -12   76.80   13.34
 -10   2 -12  103.93   19.46
  10  -2  12   94.12   12.33
  10  -2  13   -3.19    3.35
 -10  -2 -13   -2.80    3.26
 -10   2 -13    2.27    7.79
 -10  -2 -13   -0.07    4.60
 -10  -2 -14  125.86   13.53
 -10   2 -14  149.31   23.35
 -10  -2 -14  103.20   15.17
  10  -2  14  120.46   15.23
  10  -2  15   19.78    7.28
 -10  -2 -15   23.23    6.79
 -10   2 -15   12.64    8.79
 -10  -2 -15   21.08    8.91
  10  -2  16   31.50    8.62
 -10   2 -16   23.51   10.56
 -10  -2 -16   26.20    8.88
 -10  -2 -17    8.86    6.14
 -10  -2 -18  177.69   21.90
  10  -3 -23    1.48    6.72
 -10   3  22  159.41   20.43
  10  -3 -22  174.78   19.62
 -10  -3  22  154.55   17.51
  10  -3 -21   10.64    7.14
 -10  -3  21    7.15    5.00
 -10   3  21    9.68    5.21
  10  -3 -20   74.78   12.31
 -10  -3  20   95.18   13.78
 -10   3  20   85.70   14.30
  10  -3 -19   37.57   10.04
 -10   3  19   20.93    7.66
 -10  -3  19   47.27   10.11
 -10  -3  18  245.19   20.54
  10  -3 -18  260.59   20.73
 -10   3  18  200.55   20.77
 -10   3  17   41.56    9.10
  10  -3 -17   50.76    9.64
 -10  -3  17   50.57    9.44
 -10  -3  16  452.99   26.57
  10  -3 -16  426.40   24.47
 -10   3  16  485.02   32.35
 -10   3  15   17.77    7.56
  10  -3 -15   14.66    5.07
 -10  -3  15   13.64    5.33
 -10   3  14   23.90    6.47
 -10  -3  14   21.30    6.23
  10  -3 -14   31.29    6.60
 -10   3  13   21.02    8.08
 -10  -3  13   22.11    6.35
  10  -3 -13   19.29    5.07
 -10  -3  12  498.93   26.49
  10  -3 -12  448.94   21.59
 -10   3  12  464.35   31.29
 -10  -3  11  124.36   13.24
  10  -3 -11  106.51    9.97
 -10   3  11  127.01   16.37
 -10  -3  10   17.33    5.11
  10  -3 -10   16.71    4.15
 -10   3  10   16.62    6.59
 -10   3   9   15.91    3.44
 -10  -3   9   19.55    5.64
  10  -3  -9   13.26    3.19
 -10   3   9   15.39    6.00
  10  -3  -8  941.44   25.81
 -10   3   8  921.53   23.97
 -10  -3   8 1001.01   34.69
 -10  -3   7    4.46    4.26
  10  -3  -7    4.72    2.23
 -10   3   7    6.98    6.64
 -10   3   7    2.79    2.12
 -10   3   6  120.91   17.48
 -10   3   6  104.75    8.87
 -10  -3   6  131.03   12.75
 -10   3   5  137.17   18.58
 -10   3   5  104.26    9.28
 -10  -3   5  125.57   12.32
 -10   3   4  502.24   34.86
 -10   3   4  519.07   21.31
 -10  -3   4  527.69   24.53
 -10   3   3   81.24   14.87
 -10   3   3   68.17    8.41
 -10  -3   3   65.81    9.03
 -10   3   2  427.38   33.94
 -10   3   2  376.73   21.11
 -10  -3   2  399.29   21.66
 -10  -3   1    6.69    3.88
 -10  -3   1    3.61    3.40
 -10   3   1   -5.58    7.48
 -10   3   1    1.87    3.00
 -10   3   0   69.89   15.12
 -10  -3   0  111.41   11.17
 -10   3   0   97.73   12.00
 -10  -3   0  104.39   10.91
 -10  -3  -1    6.74    4.00
 -10  -3  -1    8.94    4.58
 -10   3  -1    1.38    4.27
 -10   3  -1   11.25    5.45
  10  -3   2  463.21   24.16
 -10  -3  -2  449.97   22.65
 -10  -3  -2  430.77   22.89
  10  -3   3   27.47    6.29
 -10  -3  -3   22.56    5.13
 -10   3  -3   28.69    8.52
 -10  -3  -3   27.61    6.27
  10  -3   4   38.20    7.80
 -10  -3  -4   24.46    5.60
 -10   3  -4   32.90    9.54
 -10  -3  -4   34.83    6.98
 -10  -3  -5    2.18    3.26
  10  -3   5   -1.90    4.51
 -10  -3  -5   -1.45    3.90
  10  -3   6  361.00   22.94
 -10  -3  -6  362.29   21.54
 -10   3  -6  376.73   30.69
 -10  -3  -6  324.02   21.03
  10  -3   7   49.99    9.00
 -10  -3  -7   21.37    5.55
 -10   3  -7   49.78   13.15
 -10  -3  -7   44.96    8.51
  10  -3   8   21.23    6.90
 -10  -3  -8   15.80    5.72
 -10   3  -8   11.64    8.58
 -10  -3  -8   16.76    5.86
  10  -3   9    2.98    3.31
 -10  -3  -9   -0.37    2.77
 -10   3  -9    5.87    6.87
 -10  -3  -9   -1.43    3.30
  10  -3  10  178.08   17.52
 -10  -3 -10  175.77   16.16
 -10   3 -10  190.15   25.83
 -10  -3 -10  172.35   16.96
 -10  -3 -11   14.44    6.07
 -10   3 -11   12.28    8.82
  10  -3  11   -4.71    6.40
 -10  -3 -11    2.27    5.86
 -10  -3 -12   34.18    8.21
  10  -3  12   22.96    7.53
 -10   3 -12   42.33   12.91
 -10  -3 -12   32.29    8.81
 -10  -3 -13   62.28   10.82
  10  -3  13   49.11   10.18
 -10   3 -13   40.46   14.50
 -10  -3 -13   52.58   10.59
 -10  -3 -14   55.67    9.96
  10  -3  14   31.30    8.72
 -10   3 -14   34.16   14.30
 -10  -3 -14   31.76    9.25
 -10  -3 -15   61.10   10.29
 -10  -3 -15   66.55   12.48
 -10  -3 -16   95.92   13.61
  10  -4 -21   -2.49    5.61
 -10  -4  20  135.33   17.41
  10  -4 -20   90.85   13.74
 -10   4  20  120.89   17.62
 -10   4  19    6.05    6.18
  10  -4 -19    3.03    4.56
 -10  -4  19    0.02    4.41
 -10  -4  18  249.01   21.95
  10  -4 -18  203.60   18.48
 -10   4  18  239.19   24.03
 -10   4  17   11.81    7.00
  10  -4 -17   -2.62    3.87
 -10  -4  17    5.07    4.55
 -10   4  16    1.06    6.16
 -10  -4  16   13.62    5.66
  10  -4 -16   18.63    5.78
 -10   4  15   55.28   11.94
 -10  -4  15   78.11   11.86
  10  -4 -15   45.88    8.00
 -10  -4  14  727.45   35.29
  10  -4 -14  597.74   27.25
 -10   4  14  694.92   40.24
 -10   4  13    2.39    4.65
 -10  -4  13   -7.87    5.53
  10  -4 -13    3.38    3.51
 -10   4  12    6.61    7.13
 -10  -4  12    1.13    3.64
 -10  -4  11   42.06    8.74
 -10   4  11   19.24    7.62
 -10  -4  10  446.37   25.99
 -10   4  10  436.79   32.48
 -10  -4   9  125.64   13.47
 -10   4   9  127.19   18.24
 -10  -4   8  144.27   14.37
 -10   4   8  127.63   18.57
 -10  -4   7   23.05    5.76
 -10   4   7   14.33    6.49
 -10   4   6  325.63   30.14
 -10  -4   6  373.75   22.37
 -10  -4   5   -1.78    3.79
 -10   4   5   12.62    7.17
 -10   4   4  203.33   23.82
 -10   4   4  192.89   13.15
 -10  -4   4  208.94   16.96
 -10  -4   3   24.00    6.56
 -10   4   3   26.89   10.55
 -10   4   3   24.10    5.60
 -10   4   2  152.88   21.22
 -10   4   2  152.73   13.72
 -10  -4   2  161.56   14.39
 -10  -4   1   40.25    8.01
 -10   4   1   63.77    9.55
 -10  -4   1   57.65    9.06
 -10   4   0  442.98   38.21
 -10  -4   0  524.90   26.75
 -10   4   0  536.63   28.76
 -10  -4   0  514.37   25.70
 -10  -4  -1   53.52    8.64
 -10  -4  -1   51.57    8.98
 -10   4  -1   34.30   10.68
 -10   4  -1   59.35   10.97
 -10  -4  -2   78.34   10.46
 -10   4  -2   78.45   17.69
 -10   4  -2   67.73   11.77
 -10  -4  -2   55.80    9.09
 -10  -4  -3    0.75    3.31
 -10  -4  -3    4.89    3.63
 -10   4  -3    5.25    6.22
 -10  -4  -4  383.52   23.57
 -10   4  -4  408.86   30.81
 -10  -4  -4  390.30   23.11
  10  -4   4  418.01   25.45
 -10  -4  -5   46.19    8.29
  10  -4   5   45.53    9.15
 -10  -4  -5   42.03    8.25
 -10   4  -5   60.57   12.49
 -10  -4  -6    2.91    3.30
  10  -4   6    8.95    5.52
 -10  -4  -6    0.07    3.57
 -10   4  -6   -2.19    6.75
 -10  -4  -7   -7.83    5.23
 -10   4  -7    2.01    6.85
 -10  -4  -7   -1.94    4.08
 -10  -4  -8  379.19   25.08
  10  -4   8  407.86   27.24
 -10   4  -8  383.92   35.18
 -10  -4  -8  378.50   23.91
 -10  -4  -9    9.94    4.73
  10  -4   9    5.72    4.95
 -10   4  -9   19.93   10.72
 -10  -4  -9   13.92    5.68
  10  -4  10   45.07    9.83
 -10  -4 -10   38.22    8.51
 -10   4 -10   38.20   12.00
 -10  -4 -10   50.52    9.51
  10  -4  11    1.51    4.25
 -10  -4 -11    1.28    4.53
 -10   4 -11    6.14    6.12
 -10  -4 -11    5.09    3.91
  10  -4  12   84.11   13.40
 -10  -4 -12   76.99   12.32
 -10   4 -12   64.32   16.85
 -10  -4 -13   -1.31    4.35
 -10   4 -13   -0.74    7.55
 -10   5  17   13.11    8.73
 -10  -5  17   11.58    6.41
 -10  -5  16  159.69   18.18
 -10   5  16  172.80   21.90
 -10   5  15   10.06    6.41
 -10  -5  15    6.69    6.26
 -10   5  14   61.52   12.98
 -10  -5  14   81.35   13.42
 -10   5  13    1.56    4.63
 -10  -5  13    2.86    4.89
 -10  -5  12  109.43   14.83
 -10   5  12  104.19   16.71
 -10  -5  11   11.43    6.28
 -10   5  11    7.22    5.08
 -10  -5  10   38.71    8.95
 -10   5  10   15.43    7.68
 -10  -5   9    4.23    4.48
 -10   5   9   -2.11    4.79
 -10  -5   8  617.25   31.52
 -10   5   8  548.13   40.18
 -10  -5   7    2.40    4.79
 -10   5   7   -2.33    7.13
 -10  -5   6   71.38   10.78
 -10   5   6   57.06   13.87
 -10  -5   5  106.48   12.96
 -10   5   5   88.16   18.04
 -10  -5   4  446.12   25.65
 -10   5   4  365.42   34.47
 -10  -5   3    6.50    4.79
 -10   5   3   -6.17    8.00
 -10   5   2  266.84   30.66
 -10  -5   2  257.80   19.37
 -10   5   1   77.56   17.37
 -10  -5   1   55.99    9.49
 -10   5   0  167.99   24.41
 -10  -5   0  155.51   16.21
 -10  -5   0  179.80   15.87
 -10  -5  -1   36.74    8.00
 -10  -5  -1   39.45    8.28
 -10   5  -1   39.22   12.04
 -10   5  -2  254.59   31.35
 -10  -5  -2  239.92   20.52
 -10   5  -2  208.06   21.41
 -10  -5  -2  218.34   17.70
 -10  -5  -3    3.94    5.27
 -10  -5  -3    0.15    3.61
 -10   5  -3    6.88    7.16
 -10   5  -3   -1.71    4.63
 -10  -5  -4   -1.86    3.54
 -10  -5  -4  -10.87    6.46
 -10   5  -4    6.24    7.39
 -10   5  -4    8.22    6.37
 -10  -5  -5   24.01    6.26
 -10  -5  -5   32.32    7.20
 -10   5  -5   25.75   10.43
  10  -5   6  358.87   26.04
 -10  -5  -6  398.47   26.98
 -10   5  -6  370.94   33.92
 -10  -5  -6  345.24   22.98
 -10  -5  -7   13.82    5.80
 -10  -5  -7   26.83    7.99
 -10   5  -7    0.31    5.73
  10  -5   7   21.25    7.79
 -10  -5  -8   16.32    6.79
 -10   5  -8   17.66    9.14
  10  -5   8   24.99    9.28
  10  -5   9   35.83    9.84
 -10  -5  -9   23.45    7.82
 -10   5  -9   34.24   11.27
 -10  -5 -10  112.73   15.63
  10  -5  10  113.03   16.68
 -10   5 -10  102.12   20.17
 -10   5 -11    0.94    9.07
 -10   6  13   14.67    9.90
 -10   6  12    5.40    8.37
 -10  -6  12    5.24    5.70
 -10   6  11   -5.40    5.66
 -10  -6  11   -2.02    5.01
 -10  -6  10   79.24   12.61
 -10   6  10  104.08   18.83
 -10  -6   9   -6.41    6.72
 -10   6   9   13.56    7.85
 -10  -6   8   92.24   13.44
 -10   6   8  100.72   18.59
 -10  -6   7   14.01    6.24
 -10   6   7   22.74   11.00
 -10  -6   6  102.91   13.45
 -10   6   6  109.65   19.43
 -10  -6   5   51.43    9.65
 -10   6   5   39.59   13.57
 -10  -6   4  168.93   16.94
 -10   6   4  124.16   22.50
 -10  -6   3   15.91    5.03
 -10   6   3   32.39   12.73
 -10  -6   2   80.62   11.47
 -10   6   2   72.11   16.73
 -10  -6   1    7.87    4.62
 -10   6   1   -7.64    8.56
 -10  -6   0  128.17   14.81
 -10   6   0   91.27   19.55
 -10  -6  -1   -2.32    4.85
 -10  -6  -1   10.99    4.61
 -10   6  -1   18.36   11.53
 -10  -6  -2   43.56    7.97
 -10  -6  -2   33.86    9.20
 -10   6  -2   55.40   16.07
 -10  -6  -3    6.43    6.30
 -10   6  -3  -11.53   11.79
 -10  -6  -4  107.07   15.72
 -10   6  -4  105.58   23.44
 -10   6  -5    1.41    9.26
 -10  -7   6    4.03    5.10
 -10  -7   5    6.30    5.71
 -11   0  24   27.78    7.83
  11   0 -23    5.07    6.62
 -11   0  23   -3.50    4.29
  11   0 -22    6.52    6.66
 -11   0  22    9.62    5.95
  11   0 -21   10.99    7.13
 -11   0  21    0.72    3.84
 -11   0  21    7.44    5.75
 -11   0  20  537.33   31.79
  11   0 -20  533.65   35.85
 -11   0  20  588.81   27.44
  11   0 -19   -6.09    7.06
 -11   0  19   -7.12    5.08
 -11   0  19    5.30    5.27
 -11   0  18   78.75   11.77
 -11   0  18   89.65   10.54
  11   0 -18   71.67   12.84
  11   0 -17   -8.12    6.86
 -11   0  17   -5.00    3.57
 -11   0  17   -0.56    4.81
 -11   0  16  413.02   21.57
  11   0 -16  440.48   31.29
 -11   0  16  463.16   27.50
  11   0 -15    7.07    6.17
 -11   0  15    1.14    2.82
 -11   0  15   -1.13    3.60
 -11   0  14   58.05    8.51
 -11   0  14   39.01    8.32
 -11   0  13    3.05    3.60
 -11   0  13    2.51    2.88
 -11   0  12  268.83   19.67
 -11   0  12  281.73   16.71
 -11   0  11    5.17    4.39
 -11   0  11   -1.98    3.16
 -11   0  10   88.94   11.56
 -11   0  10   87.75    9.19
 -11   0   9   -2.67    3.43
 -11   0   9    1.70    2.39
 -11   0   8  125.78   13.66
 -11   0   8  125.69   10.84
 -11   0   7    0.69    2.09
 -11   0   7    3.81    4.34
 -11   0   6 1746.92   51.82
 -11   0   6 1866.01   42.39
 -11   0   5   -4.70    4.03
 -11   0   5    3.66    3.38
 -11   0   4  409.33   26.05
 -11   0   4  405.13   20.12
 -11   0   3    6.83    4.73
 -11   0   3   -3.24    3.07
 -11   0   2  392.45   26.56
 -11   0   2  407.25   21.24
 -11   0   1   -5.10    5.04
 -11   0   1    4.39    3.70
 -11   0   0   89.72   13.30
 -11   0   0   97.87   11.09
 -11   0  -1   12.18    6.59
 -11   0  -1   -7.35    4.28
 -11   0  -2  737.25   31.09
  11   0   2  645.35   23.99
  11   0   3    6.18    3.79
 -11   0  -3   -2.56    3.95
 -11   0  -4   31.33    4.48
  11   0   4   34.10    5.83
 -11   0  -4   40.30    8.71
  11   0   5   -0.96    2.68
 -11   0  -5   -2.11    1.73
 -11   0  -5    3.06    4.81
  11   0   6  452.31   22.17
 -11   0  -6  414.70   27.54
 -11   0  -7   -2.20    4.50
  11   0   7   -4.66    3.67
  11   0   8    0.29    3.01
 -11   0  -8   -4.08    5.23
  11   0   9   -3.36    3.32
 -11   0  -9   10.30    6.78
 -11   0 -10  483.27   33.32
  11   0  10  431.59   23.17
  11   0  11    1.91    3.22
 -11   0 -11    1.29    4.89
 -11   0 -12   93.72   16.09
  11   0  12  121.31   13.64
  11   0  13    6.01    3.96
 -11   0 -13  -12.49    9.45
  11   0  14    5.04    4.39
 -11   0 -14    6.26    6.31
  11   0  15   -4.06    3.55
 -11   0 -15    0.13    5.84
  11   0  16   76.93   11.86
 -11   0 -16   94.30   18.18
  11   0  17   -1.27    4.34
 -11  -1  24  427.56   27.26
 -11  -1  24  435.58   30.36
  11   1 -23    9.51    6.63
  11  -1 -23   -2.35    5.05
 -11  -1  23    5.06    5.41
 -11   1  23    2.49    6.30
 -11  -1  23    9.85    8.19
  11   1 -22   45.15   12.73
  11  -1 -22   57.64   12.02
 -11  -1  22   66.42   10.41
 -11   1  22   53.10   11.41
 -11  -1  22   45.78    9.89
  11   1 -21   22.61    8.89
  11  -1 -21   15.58    6.72
 -11  -1  21   25.34    7.38
 -11   1  21   14.49    7.32
 -11  -1  21   15.97    5.81
 -11   1  20  168.85   18.44
  11   1 -20  140.81   19.63
  11  -1 -20  169.16   19.28
 -11  -1  20  154.51   16.77
 -11  -1  20  135.01   14.65
  11   1 -19    4.32    5.84
  11  -1 -19    4.38    5.52
 -11  -1  19   -0.76    3.08
 -11   1  19   14.66    6.85
 -11  -1  19   12.35    5.71
 -11  -1  18  661.41   32.10
 -11  -1  18  587.77   29.03
  11  -1 -18  645.82   35.38
 -11   1  18  636.14   35.07
  11  -1 -17   -6.44    5.82
 -11   1  17    7.43    5.31
 -11   1  17    0.20    2.97
 -11  -1  17   -0.55    3.12
 -11  -1  16   63.44    9.88
 -11   1  16   58.35    7.71
  11  -1 -16   64.51   11.63
 -11   1  16   61.38   11.08
 -11  -1  16   49.01    7.56
 -11   1  15   -2.33    4.02
  11  -1 -15   -1.51    3.69
 -11   1  15   -2.07    2.63
 -11  -1  15    7.20    4.79
 -11  -1  15   -0.14    3.04
 -11   1  14  651.05   24.70
 -11  -1  14  616.04   27.52
  11  -1 -14  613.30   32.40
 -11   1  14  644.50   34.15
 -11  -1  14  675.47   29.93
 -11   1  13   20.19    6.52
 -11   1  13   21.88    4.70
  11  -1 -13   17.46    6.09
 -11  -1  13   15.10    4.65
 -11  -1  13   13.86    4.89
  11  -1 -12   74.59   10.93
 -11   1  12   73.83   12.00
 -11  -1  12   79.17   10.11
 -11   1  12   87.55    9.11
 -11  -1  12   80.41    9.76
 -11   1  11    5.91    4.92
 -11   1  11    1.00    2.49
 -11  -1  11    6.23    3.67
  11  -1 -11    1.72    3.24
 -11  -1  11    0.97    2.83
  11  -1 -10 1226.05   42.37
 -11   1  10 1242.15   45.80
 -11  -1  10 1357.61   40.56
 -11   1  10 1214.20   32.31
 -11  -1  10 1214.30   36.63
 -11   1   9   15.63    3.47
 -11  -1   9   20.70    4.99
 -11  -1   9   22.08    4.72
  11  -1  -9   28.75    6.94
 -11   1   9   14.98    3.88
 -11   1   8  243.59   21.09
 -11  -1   8  267.79   17.76
 -11   1   8  266.02   15.13
 -11  -1   8  291.83   17.34
 -11   1   7  136.03   16.11
 -11  -1   7  171.64   14.18
 -11   1   7  145.55   11.39
 -11  -1   7  157.26   12.91
 -11   1   6  299.06   24.04
 -11  -1   6  276.23   18.25
 -11   1   6  329.48   17.23
 -11  -1   6  331.82   18.56
 -11  -1   5    3.97    2.17
 -11   1   5    7.99    5.93
 -11  -1   5    2.67    3.21
 -11   1   5    4.19    3.14
 -11   1   4  920.73   42.77
 -11  -1   4  944.80   34.92
 -11  -1   4  946.37   31.70
 -11  -1   3   73.76    9.83
 -11   1   3   65.68   11.81
 -11   1   3   55.42    8.03
 -11  -1   3   71.80    8.91
 -11   1   2  461.56   32.32
 -11  -1   2  417.82   23.93
 -11   1   2  424.67   21.63
 -11  -1   2  466.73   22.69
 -11   1   1   44.04   10.53
 -11  -1   1   39.48    7.56
 -11   1   1   43.63    7.64
 -11  -1   1   54.44    8.27
 -11   1   0 1057.55   48.81
 -11  -1   0 1102.74   41.21
 -11   1   0  985.47   35.63
 -11  -1   0 1003.41   34.79
 -11  -1  -1    7.72    4.40
 -11   1  -1   -4.47    4.46
 -11  -1  -1    3.84    3.31
 -11  -1  -2   47.77    6.34
 -11  -1  -2   54.35    8.76
 -11   1  -2   45.76    9.10
  11  -1   2   51.34    7.44
  11   1   3   23.00    4.82
  11  -1   3   23.96    5.66
 -11  -1  -3   17.19    4.27
 -11   1  -3   14.20    5.81
 -11  -1  -3   12.98    4.21
 -11  -1  -4 1376.12   33.71
  11  -1   4 1227.02   37.22
  11   1   4 1399.84   34.25
 -11   1  -4 1189.35   45.10
 -11  -1  -4 1345.77   44.03
  11   1   5   18.10    4.51
  11  -1   5   16.58    4.68
 -11  -1  -5   20.04    4.78
 -11   1  -5   26.07    8.37
 -11  -1  -5   12.41    4.29
  11   1   6    4.54    3.04
  11  -1   6    3.08    4.19
 -11  -1  -6    9.44    3.65
 -11   1  -6    4.00    4.21
 -11  -1  -6    2.26    3.88
  11  -1   7    3.29    3.66
 -11  -1  -7   11.31    3.64
 -11   1  -7   12.97    6.28
 -11  -1  -7    7.55    3.65
  11   1   7   10.70    3.90
 -11  -1  -8  179.93   13.16
 -11   1  -8  187.30   20.95
 -11  -1  -8  175.86   18.18
  11   1   8  188.16   14.00
  11  -1   8  202.49   16.56
 -11  -1  -9   39.87    6.64
  11   1   9   39.00    6.58
  11  -1   9   37.76    8.22
 -11   1  -9   32.40   10.10
 -11  -1  -9   49.28   10.50
 -11  -1 -10  214.23   14.80
 -11   1 -10  211.08   24.35
 -11  -1 -10  211.38   21.00
  11   1  10  217.65   15.83
  11  -1  10  237.10   18.89
  11   1  11   31.71    6.81
  11  -1  11   48.45    9.43
 -11   1 -11   55.36   14.07
 -11  -1 -11   37.26   10.13
  11   1  12   65.46    9.80
 -11   1 -12   70.90   15.16
  11  -1  12   70.69   10.55
 -11  -1 -12   75.51   13.10
  11   1  13    9.55    4.38
  11  -1  13   13.74    5.45
 -11   1 -13   11.14    7.75
 -11  -1 -13   10.73    6.96
  11   1  14   89.20   11.67
 -11   1 -14  107.14   19.57
 -11  -1 -14  103.71   17.20
  11  -1  14  101.96   12.86
  11   1  15    3.35    5.13
  11  -1  15   -2.19    4.17
 -11   1 -15   12.84   11.10
 -11  -1 -15    2.94    4.92
  11  -1  16    9.31    5.67
 -11  -1 -16    6.73    7.85
 -11  -2  24   59.00   12.15
  11  -2 -23   46.19   10.73
 -11  -2  23   52.97   11.22
 -11  -2  23   64.73   11.42
 -11   2  22  243.94   24.01
  11   2 -22  214.09   27.11
  11  -2 -22  249.55   22.70
 -11  -2  22  230.99   21.07
 -11  -2  22  257.87   21.70
  11   2 -21   20.26   10.72
  11  -2 -21   18.50    8.02
 -11  -2  21   23.15    7.26
 -11   2  21   20.57    7.96
 -11  -2  21   25.28    7.39
  11  -2 -20  184.76   18.78
 -11  -2  20  211.52   18.73
 -11  -2  20  210.95   18.81
 -11   2  20  186.07   20.79
  11  -2 -19   18.64    6.95
 -11   2  19   15.84    6.74
 -11  -2  19   26.93    7.37
 -11  -2  19   26.14    7.40
 -11  -2  18  101.20   13.19
  11  -2 -18   72.49   11.99
 -11  -2  18   82.57   11.16
 -11   2  18   90.12   14.17
 -11  -2  17   56.11    9.91
 -11  -2  17   54.26    9.17
 -11   2  17   50.22   11.13
  11  -2 -17   39.04    8.48
 -11  -2  16  398.89   24.02
  11  -2 -16  389.53   24.85
 -11  -2  16  400.57   22.76
 -11   2  16  351.64   27.06
 -11   2  15   23.33    8.21
  11  -2 -15   29.14    6.72
 -11  -2  15   21.51    6.34
 -11  -2  15   22.82    5.44
 -11   2  14   12.09    6.71
 -11  -2  14    9.02    4.21
  11  -2 -14    3.11    2.98
 -11  -2  14    9.10    3.02
 -11   2  13    5.54    6.41
 -11   2  13    5.55    3.01
 -11  -2  13   15.99    6.04
  11  -2 -13    7.24    3.93
 -11  -2  13   11.64    4.12
 -11  -2  12  969.81   35.33
 -11  -2  12 1011.11   31.73
  11  -2 -12  971.73   34.69
 -11   2  12 1010.73   44.56
 -11   2  12 1002.38   27.70
 -11   2  11    3.35    2.39
 -11  -2  11    4.59    3.27
  11  -2 -11    1.83    2.92
 -11  -2  11    5.93    2.83
 -11   2  11   13.32    5.71
 -11  -2  10   29.70    6.50
  11  -2 -10   31.86    6.01
 -11  -2  10   30.67    5.68
 -11   2  10   36.69    5.56
 -11   2  10   25.58    7.69
 -11   2   9    4.57    2.74
 -11  -2   9   -2.74    3.45
  11  -2  -9    6.67    2.40
 -11  -2   9    3.36    1.97
 -11   2   9   -3.86    3.66
 -11   2   8  580.22   35.33
 -11   2   8  591.90   21.85
 -11  -2   8  643.04   22.72
 -11  -2   8  627.33   27.22
  11  -2  -7   38.65    5.50
 -11   2   7   48.23    6.58
 -11   2   7   41.26    9.34
 -11  -2   7   54.99    8.22
  11  -2  -6  180.68   11.12
 -11   2   6  243.49   23.90
 -11   2   6  227.38   14.24
 -11  -2   6  231.98   13.51
 -11  -2   6  225.43   16.22
  11  -2  -5   42.30    5.17
 -11  -2   5   54.82    6.93
 -11   2   5   42.91   10.24
 -11   2   5   52.72    7.21
 -11  -2   5   51.72    7.92
 -11   2   4  447.35   32.44
 -11  -2   4  503.92   19.77
 -11   2   4  501.66   22.48
 -11  -2   4  495.29   23.82
 -11  -2   3   -1.88    3.15
 -11   2   3    7.82    4.83
 -11   2   3    1.64    3.04
 -11  -2   3   -0.20    2.70
 -11   2   2  329.80   28.53
 -11  -2   2  357.37   17.93
 -11   2   2  313.04   19.22
 -11  -2   2  319.97   19.70
 -11   2   1   19.72    8.46
 -11  -2   1   18.63    4.54
 -11   2   1   15.19    5.12
 -11  -2   1   19.09    4.65
 -11   2   0   20.88    8.80
 -11  -2   0   19.68    4.33
 -11   2   0   16.06    5.26
 -11  -2   0   23.24    6.11
 -11   2  -1   88.78   16.04
 -11  -2  -1   70.25    9.31
 -11  -2  -1   89.95    9.61
 -11   2  -1   88.75   11.65
 -11  -2  -1   77.53   10.10
 -11  -2  -2  491.18   25.33
 -11  -2  -2  510.32   22.54
 -11   2  -2  492.28   27.87
 -11  -2  -2  469.83   24.51
  11  -2   2  461.63   23.66
  11  -2   3   12.33    4.70
 -11  -2  -3   13.79    4.19
 -11  -2  -3    3.31    3.60
 -11   2  -3    3.41    3.53
 -11  -2  -3    8.63    3.93
  11  -2   4   17.35    5.72
 -11  -2  -4   18.06    4.50
 -11   2  -4   15.84    6.49
 -11  -2  -4   23.77    6.33
 -11  -2  -5    0.76    2.61
 -11   2  -5   -8.06    6.97
  11  -2   5    0.60    3.02
 -11  -2  -5    1.30    3.32
 -11  -2  -6  326.64   18.84
 -11   2  -6  295.87   26.23
 -11  -2  -6  355.16   23.71
  11  -2   7    1.32    3.75
 -11  -2  -7    0.04    2.87
 -11   2  -7    3.32    4.94
 -11  -2  -7    6.20    4.25
  11  -2   8   30.22    7.30
 -11  -2  -8   28.28    6.05
 -11   2  -8   43.63   12.32
 -11  -2  -8   26.48    7.26
 -11  -2  -9   -3.81    3.68
 -11   2  -9    0.45    5.02
 -11  -2  -9   -1.67    3.88
  11  -2   9    0.44    3.61
 -11  -2 -10  113.84   12.04
 -11   2 -10  138.81   21.70
 -11  -2 -10  123.12   15.09
  11  -2  10  161.80   16.31
 -11  -2 -11   17.17    5.21
  11  -2  11   12.62    5.27
 -11   2 -11    1.37    6.65
 -11  -2 -11   16.37    8.07
 -11  -2 -12   50.04    8.91
 -11   2 -12   54.21   15.05
 -11  -2 -12   58.42   11.68
  11  -2  12   67.84   11.50
 -11  -2 -13   22.09    6.08
  11  -2  13   14.54    6.31
 -11   2 -13   22.76   10.55
 -11  -2 -13   20.78    7.36
  11  -2  14   71.47   12.18
 -11   2 -14   45.57   14.37
 -11  -2 -14   54.93   11.91
  11  -2  15    2.68    5.46
 -11  -2 -15   -1.49    6.76
 -11  -2 -16   58.27   13.11
  11  -3 -22  123.97   16.77
  11  -3 -21    4.55    5.69
 -11  -3  21    0.90    4.47
 -11   3  21   -3.04    6.08
 -11  -3  20  131.20   16.00
  11  -3 -20  111.19   14.97
 -11   3  20  107.97   17.35
 -11   3  19   18.96    8.62
  11  -3 -19   19.61    7.38
 -11  -3  19    4.25    5.73
 -11  -3  18  226.66   20.15
  11  -3 -18  233.11   19.59
 -11   3  18  272.04   25.57
 -11   3  17   42.75   10.90
  11  -3 -17   57.48    9.61
 -11  -3  17   63.00   11.04
 -11   3  16   37.79    9.92
  11  -3 -16   54.27    9.21
 -11  -3  16   55.50   10.33
 -11   3  15   16.93    8.42
 -11  -3  15    9.16    4.97
  11  -3 -15    1.19    2.97
  11  -3 -14  487.89   24.34
 -11   3  14  521.35   34.12
 -11   3  13   11.10    5.98
  11  -3 -13   10.16    4.01
 -11   3  12   19.29    8.32
 -11  -3  12    9.30    3.93
  11  -3 -12   18.83    5.20
 -11  -3  11   -1.39    3.23
  11  -3 -11    2.48    2.86
 -11   3  11    8.38    6.03
 -11  -3  10  482.78   25.82
  11  -3 -10  430.75   19.05
 -11   3  10  443.76   32.38
 -11  -3   9   20.77    5.97
 -11   3   9    1.04    6.62
 -11   3   8   91.68    8.35
 -11  -3   8   86.83   11.11
 -11  -3   7   27.60    6.80
 -11   3   7   31.76    5.13
 -11   3   7   21.65    8.18
 -11   3   6  547.09   37.66
 -11   3   6  535.66   21.00
 -11  -3   6  546.48   26.57
 -11  -3   5    6.84    3.95
 -11   3   5   -4.78    5.43
 -11   3   5   -5.26    3.51
 -11   3   4  470.67   35.14
 -11   3   4  489.76   21.88
 -11  -3   4  482.44   24.56
 -11  -3   3   52.35    8.30
 -11   3   3   72.27    8.99
 -11   3   3   75.21   15.15
 -11  -3   2   47.48    8.36
 -11   3   2   56.38   13.56
 -11   3   2   56.06    8.77
 -11  -3   1   13.97    5.48
 -11   3   1    7.72    6.27
 -11   3   1   16.76    5.07
 -11   3   0  373.31   33.60
 -11  -3   0  406.29   22.00
 -11   3   0  336.94   22.29
 -11  -3   0  321.99   20.66
 -11  -3  -1   19.44    5.28
 -11  -3  -1   24.47    5.72
 -11   3  -1   27.91   11.09
 -11   3  -1   22.04    6.94
 -11  -3  -2   25.22    6.37
 -11   3  -2    7.58    5.09
 -11   3  -2   24.69    7.29
 -11  -3  -2   28.12    6.58
 -11  -3  -3   12.22    4.81
 -11   3  -3   14.86    6.91
  11  -3   3   17.25    5.77
 -11  -3  -3   -0.80    3.43
 -11  -3  -4  422.58   23.22
 -11   3  -4  383.19   29.28
  11  -3   4  420.86   24.56
 -11  -3  -4  409.76   24.02
  11  -3   5   30.66    7.59
 -11  -3  -5   13.42    5.02
 -11   3  -5   20.54    8.50
 -11  -3  -5   15.63    5.62
  11  -3   6   21.02    7.13
 -11  -3  -6   20.76    5.97
 -11   3  -6    8.06    4.50
 -11  -3  -6   14.41    5.14
 -11  -3  -7   43.42    8.04
  11  -3   7   46.50    9.05
 -11   3  -7   39.86   10.59
 -11  -3  -7   44.18    7.99
  11  -3   8  183.61   17.63
 -11  -3  -8  181.56   16.38
 -11   3  -8  176.17   23.27
 -11  -3  -8  198.15   18.01
  11  -3   9    4.11    5.65
 -11  -3  -9   -2.50    3.99
 -11   3  -9    8.49    6.57
 -11  -3  -9    6.40    4.79
  11  -3  10  100.26   13.96
 -11  -3 -10   78.82   11.67
 -11   3 -10   65.96   15.26
 -11  -3 -10   78.45   12.06
  11  -3  11  142.61   16.49
 -11  -3 -11  128.80   14.25
 -11   3 -11  127.19   21.63
 -11  -3 -11  154.08   17.38
 -11  -3 -12   86.59   11.78
 -11   3 -12   83.60   17.50
 -11  -3 -12   75.71   12.68
  11  -3  12   75.64   12.06
 -11  -3 -13   11.35    4.93
 -11   3 -13   17.36   10.55
  11  -3  13    9.25    5.19
 -11  -3 -13   11.77    6.04
 -11  -3 -14   79.45   11.86
 -11  -3 -14   89.16   14.02
 -11  -3 -15    4.27    5.01
 -11  -3 -15   -5.02    6.00
  11  -4 -21    4.12    6.11
  11  -4 -20  218.32   20.26
 -11  -4  19  147.67   17.91
  11  -4 -19   97.08   13.42
 -11   4  19  112.32   18.02
 -11   4  18   72.87   13.78
 -11  -4  18   77.04   13.01
 -11   4  17   -1.32    5.30
 -11  -4  17    7.79    6.24
 -11  -4  16  501.67   30.46
 -11   4  16  411.42   32.25
 -11   4  15   19.04    8.65
 -11  -4  15   26.22    7.18
 -11   4  14    0.39    4.81
 -11  -4  14   12.23    6.80
 -11   4  13   -3.43    6.02
 -11  -4  13    2.05    4.85
 -11  -4  12  326.07   23.53
 -11   4  12  280.81   26.90
 -11  -4  11   11.21    6.35
 -11   4  11   -6.53    7.43
 -11  -4  10  109.31   13.72
 -11   4  10  150.33   19.96
 -11  -4   9   84.65   11.80
 -11   4   9   81.29   14.82
 -11  -4   8  243.76   19.35
 -11   4   8  215.57   25.26
 -11  -4   7   13.77    5.58
 -11   4   7    5.69    7.04
 -11   4   6  176.55   22.84
 -11  -4   6  188.54   16.50
 -11  -4   5   32.22    6.64
 -11   4   5   29.94   10.97
 -11   4   4  194.78   24.48
 -11  -4   4  207.80   17.19
 -11  -4   3   -0.37    3.65
 -11   4   3   -6.03    5.73
 -11   4   3    5.27    3.59
 -11   4   2  540.16   41.90
 -11   4   2  557.35   26.55
 -11  -4   2  528.34   27.30
 -11  -4   1    2.40    3.66
 -11   4   1    3.38    7.36
 -11   4   1    0.01    3.15
 -11  -4   0    9.97    4.41
 -11  -4   0   13.10    6.14
 -11   4   0   13.00    7.09
 -11   4   0    6.81    5.07
 -11  -4  -1   37.23    7.35
 -11   4  -1   70.16   16.52
 -11   4  -1   49.32    9.42
 -11  -4  -1   49.62    9.37
 -11   4  -2  434.39   40.08
 -11  -4  -2  409.48   24.18
 -11   4  -2  436.81   29.33
 -11  -4  -2  399.38   24.33
 -11  -4  -3    7.21    3.31
 -11  -4  -3   22.08    6.84
 -11   4  -3   16.87    8.46
 -11  -4  -4   -2.06    4.17
 -11  -4  -4   10.38    4.57
 -11   4  -4   11.64    6.19
 -11  -4  -5   26.55    6.69
  11  -4   5   18.89    6.36
 -11  -4  -5   25.91    6.54
 -11   4  -5   25.79    8.87
 -11  -4  -6  252.14   20.17
 -11   4  -6  326.14   30.10
  11  -4   6  281.61   22.57
 -11  -4  -6  264.04   20.45
 -11  -4  -7   16.62    6.39
  11  -4   7   19.91    7.55
 -11   4  -7   32.59   10.72
 -11  -4  -7   36.89    8.19
 -11  -4  -8  147.62   15.72
  11  -4   8  136.65   15.75
 -11   4  -8  121.70   19.82
 -11  -4  -8  139.60   15.29
 -11  -4  -9   15.89    5.60
  11  -4   9    3.12    4.11
 -11  -4  -9    5.04    5.76
 -11  -4 -10   54.00   10.62
  11  -4  10   51.77   10.88
 -11   4 -10   55.82   16.28
 -11  -4 -10   56.74   10.38
 -11  -4 -11   16.38    6.35
  11  -4  11   -3.30    6.58
 -11   4 -11    6.48    7.99
 -11  -4 -11   19.43    7.56
 -11  -4 -12   33.69    8.90
 -11   5  16   -3.61    5.83
 -11   5  15   13.21    9.67
 -11  -5  15   -2.68    4.41
 -11  -5  14  246.46   22.04
 -11   5  14  219.80   24.76
 -11   5  13    6.93    5.30
 -11  -5  13    6.92    4.93
 -11   5  12    4.14    7.56
 -11  -5  12   12.42    5.46
 -11  -5  11   -1.22    5.34
 -11   5  11   -4.72    6.50
 -11  -5  10  165.77   16.92
 -11   5  10  132.63   21.05
 -11  -5   9   93.32   13.69
 -11   5   9   55.21   14.37
 -11  -5   8  149.93   16.43
 -11   5   8  128.89   20.20
 -11  -5   7   -7.19    4.64
 -11   5   7  -11.62    9.42
 -11  -5   6  232.58   20.13
 -11   5   6  233.94   28.48
 -11  -5   5   -0.75    4.00
 -11   5   5    9.70    7.13
 -11   5   4  112.20   20.39
 -11  -5   4   93.47   12.13
 -11  -5   3    2.17    4.71
 -11   5   3    3.83    7.51
 -11  -5   2    8.02    4.49
 -11   5   2    6.41    7.78
 -11  -5   1   43.37    8.71
 -11   5   1   24.04   10.13
 -11   5   0  139.50   23.88
 -11  -5   0  159.62   15.92
 -11  -5  -1   15.89    5.45
 -11  -5  -1   25.19    7.70
 -11   5  -1   29.39   12.09
 -11  -5  -2   20.06    6.61
 -11   5  -2    9.18    7.55
 -11  -5  -3    7.57    4.31
 -11  -5  -3   14.18    7.02
 -11   5  -3    4.51    4.19
 -11  -5  -4   34.95    7.94
 -11  -5  -4   31.79    8.56
 -11   5  -4   52.25   17.86
 -11   5  -4   45.19   12.03
 -11  -5  -5   18.36    6.42
 -11  -5  -5   11.81    7.57
 -11   5  -5   12.21   10.00
 -11   5  -5    5.47    5.64
 -11  -5  -6   52.59   10.14
 -11  -5  -6   72.81   12.53
 -11   5  -6   62.90   14.61
  11  -5   7   16.07    6.92
 -11  -5  -7   10.39    6.12
 -11  -5  -8  193.15   19.39
 -11   5  -8  191.75   24.95
 -11   5  -9    2.35    7.42
 -11   6  11   22.41    9.78
 -11  -6  11   18.96    8.02
 -11  -6  10   13.21    6.73
 -11   6  10    7.11    6.09
 -11  -6   9   57.15   10.95
 -11   6   9   50.25   15.60
 -11  -6   8  505.70   31.16
 -11   6   8  493.29   41.08
 -11  -6   7    0.94    4.88
 -11   6   7    6.92    8.12
 -11  -6   6    2.34    4.31
 -11   6   6    2.14    7.55
 -11  -6   5    1.29    5.92
 -11   6   5    6.17    7.29
 -11  -6   4   17.35    7.23
 -11   6   4   10.32   10.52
 -11  -6   3    3.53    4.77
 -11   6   3    6.90    6.43
 -11  -6   2  166.81   17.01
 -11   6   2  134.40   24.06
 -11  -6   1   36.25    9.01
 -11   6   1   42.44   15.40
 -11  -6   0   35.28    8.04
 -11   6   0   30.25   14.25
 -11  -6  -1    1.43    5.20
 -11   6  -1    3.73    9.32
 -11   6  -2  183.53   28.70
  12   0 -23   -5.78    5.84
 -12   0  23   10.19    6.61
  12   0 -22   28.82   10.64
 -12   0  22   18.13    7.88
  12   0 -21    4.71    6.98
 -12   0  21    2.63    5.23
  12   0 -20   10.52    6.66
 -12   0  20    6.56    4.58
 -12   0  20   12.18    6.48
  12   0 -19    0.35    7.10
 -12   0  19    1.56    3.46
 -12   0  19    4.07    4.01
 -12   0  18  605.68   27.96
  12   0 -18  533.40   36.01
 -12   0  18  547.86   31.88
  12   0 -17    1.18    4.90
 -12   0  17   -2.69    4.29
 -12   0  17    2.42    4.14
  12   0 -16    7.29    6.10
 -12   0  16   12.63    4.16
 -12   0  16   12.23    5.94
  12   0 -15   -0.14    4.80
 -12   0  15    2.34    3.79
 -12   0  15   -3.02    3.78
 -12   0  14  546.09   25.05
 -12   0  14  545.54   30.21
 -12   0  13    4.86    3.48
 -12   0  13   -3.50    4.77
 -12   0  12  326.31   22.90
 -12   0  12  317.11   18.63
 -12   0  11    7.27    4.92
 -12   0  11   -1.11    2.75
 -12   0  10 1286.46   45.21
 -12   0  10 1321.69   37.69
 -12   0   9   -2.17    2.32
 -12   0   9   -1.28    3.57
 -12   0   8  274.79   21.10
 -12   0   8  240.40   16.07
 -12   0   7   -4.12    3.65
 -12   0   7    2.32    3.77
 -12   0   6   72.15   10.84
 -12   0   6   70.42    9.12
 -12   0   5   -0.17    3.80
 -12   0   5    5.92    3.43
 -12   0   4 1067.31   43.90
 -12   0   4  941.51   32.72
 -12   0   3   -0.05    3.70
 -12   0   3   -0.11    3.95
 -12   0   2   47.66    9.68
 -12   0   2   56.99    9.09
 -12   0   1    6.40    3.68
 -12   0   1    4.27    4.33
 -12   0   0  480.53   32.10
 -12   0   0  488.32   25.39
 -12   0  -1    0.61    3.90
 -12   0  -1    6.46    3.75
 -12   0  -2   14.94    6.11
  12   0   3    1.67    2.31
 -12   0  -3   -0.40    3.42
  12   0   4   74.65    9.30
 -12   0  -4   75.94   11.55
 -12   0  -5   -2.63    4.47
  12   0   5    3.26    3.07
  12   0   6   98.67   10.88
 -12   0  -6  104.21   14.28
  12   0   7    0.86    2.85
 -12   0  -7    4.24    5.83
  12   0   8    9.34    4.71
 -12   0  -8    2.32    5.59
 -12   0  -9    0.70    5.26
  12   0   9   -4.44    4.03
 -12   0 -10  683.87   40.76
  12   0  10  744.82   31.97
  12   0  11   -3.44    4.07
 -12   0 -11   -0.78    5.11
 -12   0 -12   73.22   14.64
  12   0  12   93.27   12.53
  12   0  13    5.65    4.16
 -12   0 -13    4.16    6.59
  12   0  14  107.66   13.57
 -12   0 -14   91.63   17.19
  12   0  15   18.91    6.81
 -12  -1  24  119.53   16.28
  12  -1 -23   10.38    5.94
 -12  -1  23   18.13    6.47
 -12   1  23   13.13    6.82
 -12  -1  23   14.26    6.68
 -12   1  22  108.70   16.40
  12  -1 -22   97.65   15.19
  12   1 -22   90.13   16.95
 -12  -1  22  116.25   15.52
 -12  -1  22  114.49   14.32
  12   1 -21   10.74    7.31
  12  -1 -21   33.01    8.87
 -12  -1  21   15.43    5.33
 -12   1  21   17.04    7.56
 -12  -1  21   12.99    6.22
  12   1 -20  539.91   40.29
 -12  -1  20  589.78   32.71
  12  -1 -20  598.48   36.35
 -12  -1  20  601.72   30.77
 -12   1  20  607.37   36.38
  12   1 -19    9.66    5.41
 -12  -1  19   -2.84    4.43
 -12   1  19    3.69    4.63
 -12  -1  19   -5.01    6.40
  12  -1 -18   -6.26    5.02
 -12  -1  18   11.94    5.78
 -12   1  18   13.47    7.03
 -12  -1  18   11.01    5.54
  12  -1 -17   13.81    7.15
 -12   1  17   11.89    6.34
 -12  -1  17    3.05    3.09
 -12   1  17    9.36    3.95
 -12  -1  17    5.34    3.80
 -12  -1  16  387.34   24.31
 -12   1  16  390.87   20.02
 -12  -1  16  383.58   22.92
  12  -1 -16  355.87   26.58
 -12   1  16  394.85   28.22
 -12   1  15    7.79    6.23
  12  -1 -15    5.55    5.90
 -12   1  15   -2.52    3.14
 -12  -1  15    7.34    4.55
 -12  -1  15    2.32    4.12
 -12   1  14   12.87    5.59
 -12   1  14    9.55    3.74
  12  -1 -14    9.43    5.18
 -12  -1  14   11.49    4.69
 -12  -1  14    8.48    3.08
 -12   1  13   21.23    8.60
 -12   1  13   19.34    5.20
 -12  -1  13    8.05    3.74
  12  -1 -13    6.06    4.77
 -12  -1  13   14.17    5.37
  12  -1 -12  641.85   32.26
 -12   1  12  635.17   34.17
 -12  -1  12  653.60   29.14
 -12   1  12  594.98   23.92
 -12  -1  12  633.36   28.02
 -12   1  11    1.68    5.21
 -12   1  11    2.96    2.88
 -12  -1  11    1.32    3.01
  12  -1 -11    1.80    3.35
 -12  -1  11    6.26    3.97
  12  -1 -10  300.76   21.70
 -12   1  10  308.90   24.07
 -12  -1  10  317.97   20.48
 -12   1  10  291.75   16.87
 -12  -1  10  277.44   18.25
 -12   1   9    3.17    2.67
 -12  -1   9    2.84    2.61
 -12  -1   9    4.21    2.90
  12  -1  -9    0.78    3.22
 -12   1   9    9.16    6.35
 -12   1   8  681.39   36.31
 -12  -1   8  634.22   28.60
 -12   1   8  722.42   26.71
 -12  -1   8  684.39   28.16
 -12  -1   7   12.82    4.07
 -12   1   7   11.15    5.89
 -12   1   7   10.50    4.04
 -12  -1   7    6.58    3.07
 -12   1   6  136.36   17.34
 -12  -1   6  161.04   14.53
 -12   1   6  165.01   13.29
 -12  -1   6  161.28   13.79
 -12  -1   5    9.97    4.80
 -12   1   5   -1.12    4.48
 -12  -1   5    2.07    3.21
 -12   1   5    0.92    2.43
 -12   1   4  240.49   22.88
 -12  -1   4  314.29   20.76
 -12   1   4  270.61   17.07
 -12  -1   4  280.10   18.54
 -12   1   3   12.31    6.57
 -12  -1   3    9.24    4.21
 -12   1   3    6.65    3.00
 -12  -1   3   14.14    5.15
 -12   1   2  811.50   44.02
 -12  -1   2  811.33   35.77
 -12  -1   2  795.00   31.34
 -12  -1   1   51.75    9.81
 -12   1   1   58.27   12.21
 -12   1   1   52.87    8.99
 -12  -1   1   50.63    8.84
 -12   1   0   33.19    9.39
 -12  -1   0   22.89    6.18
 -12   1   0   29.02    6.58
 -12  -1   0   29.52    6.95
 -12   1  -1   -5.50    7.70
 -12  -1  -1    0.49    3.67
 -12   1  -1    2.31    3.29
 -12  -1  -1   -1.24    3.20
 -12  -1  -2  449.47   29.62
 -12   1  -2  458.75   27.01
 -12  -1  -2  483.96   26.65
 -12  -1  -3   -5.17    3.49
 -12   1  -3   -2.45    4.84
  12  -1   3   -0.42    3.27
 -12  -1  -4   80.81    8.75
 -12   1  -4   97.52   13.92
  12  -1   4   81.05   10.53
 -12  -1  -4   71.45   10.71
  12   1   4   78.80    8.64
  12  -1   5   18.06    5.07
  12   1   5   20.16    5.04
 -12  -1  -5   18.55    4.41
 -12   1  -5   23.76    7.65
 -12  -1  -5   18.19    7.04
  12   1   6  343.64   18.69
  12  -1   6  322.71   20.93
 -12  -1  -6  312.19   17.08
 -12   1  -6  353.27   26.46
 -12  -1  -6  315.33   23.28
  12   1   7   21.10    5.18
  12  -1   7   32.34    7.48
 -12  -1  -7   23.31    5.09
 -12   1  -7   24.48    7.91
 -12  -1  -7   27.28    7.84
  12   1   8  122.11   11.72
  12  -1   8  113.21   13.36
 -12   1  -8  135.98   17.59
 -12  -1  -8  126.79   15.13
  12  -1   9    0.75    3.57
 -12   1  -9   -1.19    4.92
 -12  -1  -9    0.46    4.74
  12   1   9    4.56    3.35
  12  -1  10   85.22   12.15
 -12   1 -10  100.32   17.29
 -12  -1 -10   80.92   14.29
  12   1  10   96.45   11.12
  12   1  11   19.81    5.56
 -12   1 -11   15.77    8.35
  12  -1  11   24.05    7.32
 -12  -1 -11   24.52    8.11
 -12   1 -12  195.43   24.17
 -12  -1 -12  176.72   20.50
  12   1  12  154.00   14.56
  12  -1  12  157.18   16.06
  12  -1  13   26.38    7.24
 -12   1 -13   21.88    9.99
 -12  -1 -13   41.05   11.65
  12  -1  14   19.08    6.95
 -12   1 -14   23.86   10.81
 -12  -1 -14   23.33    9.51
  12  -2 -23   -3.84    6.29
  12  -2 -22  323.40   26.31
 -12  -2  22  331.09   25.00
  12   2 -21    7.73    9.17
  12  -2 -21   -0.76    5.43
 -12  -2  21    7.17    5.73
 -12   2  21   -0.50    7.08
 -12  -2  21    2.76    4.22
  12  -2 -20   41.54    9.89
 -12   2  20   41.06   10.71
 -12  -2  20   44.76   10.04
 -12  -2  20   42.84    8.53
  12  -2 -19    8.31    6.62
 -12   2  19    2.48    4.83
 -12  -2  19    1.71    4.19
 -12  -2  19   16.45    6.60
 -12  -2  18  792.55   35.97
  12  -2 -18  814.46   38.05
 -12  -2  18  786.52   33.78
 -12   2  18  728.84   40.70
 -12   2  17   -8.90    6.68
  12  -2 -17   10.41    6.48
 -12  -2  17    2.73    4.10
 -12  -2  17    6.77    4.79
 -12   2  16   35.20    9.43
  12  -2 -16   44.70    8.79
 -12  -2  16   42.39    8.27
 -12  -2  16   45.33    7.72
 -12   2  15   -1.69    6.12
  12  -2 -15    3.82    3.62
 -12  -2  15    6.99    4.36
 -12  -2  15    3.34    3.46
 -12  -2  14  501.30   27.22
 -12  -2  14  489.28   23.94
  12  -2 -14  497.30   26.89
 -12   2  14  492.38   31.81
 -12   2  13   13.49    6.89
 -12  -2  13   10.58    4.27
 -12  -2  13   19.79    5.12
 -12  -2  12  262.37   19.42
 -12  -2  12  225.03   15.32
  12  -2 -12  212.96   16.80
 -12   2  12  192.42   20.66
 -12   2  12  230.44   14.07
 -12   2  11    4.17    3.57
 -12  -2  11   -2.19    3.31
  12  -2 -11    7.66    4.96
 -12  -2  11    2.79    2.81
 -12   2  11    8.95    6.30
  12  -2 -10  625.12   25.96
 -12   2  10  714.55   39.72
 -12   2  10  721.89   25.25
 -12  -2  10  693.84   26.05
 -12  -2  10  705.90   30.64
 -12   2   9   18.36    3.90
 -12  -2   9   17.14    5.49
  12  -2  -9   19.36    4.70
 -12  -2   9   18.24    4.31
 -12   2   9   20.00    8.00
  12  -2  -8  212.71   13.71
 -12   2   8  227.95   23.26
 -12   2   8  257.03   15.27
 -12  -2   8  277.74   15.97
 -12  -2   8  241.48   17.86
 -12  -2   7   10.81    4.12
 -12  -2   7    9.27    3.02
 -12   2   7    9.02    6.48
 -12   2   7   13.61    4.07
 -12   2   6  287.83   26.95
 -12  -2   6  277.96   15.42
 -12   2   6  278.55   16.46
 -12  -2   6  259.36   18.49
 -12  -2   5    4.67    4.10
 -12  -2   5    8.24    3.82
 -12   2   5    0.57    4.14
 -12   2   5   -0.35    3.32
 -12   2   4  545.06   37.12
 -12   2   4  635.65   26.59
 -12  -2   4  555.56   26.83
 -12   2   3  134.22   19.03
 -12   2   3  168.75   14.28
 -12  -2   3  151.08   13.74
 -12   2   2   20.30    5.37
 -12  -2   2   29.28    6.50
 -12   2   1   -4.74    7.44
 -12   2   1    5.09    4.04
 -12  -2   1    0.02    3.67
 -12   2   0  322.82   30.02
 -12   2   0  352.64   22.80
 -12  -2   0  330.02   21.10
 -12   2  -1    8.29    7.75
 -12   2  -1    3.90    4.04
 -12  -2  -1    5.96    4.18
 -12  -2  -2   67.58    8.98
 -12   2  -2   38.69   11.69
 -12  -2  -2   64.84    9.59
 -12   2  -2   48.04    9.16
  12  -2   3   -0.01    3.04
 -12  -2  -3    9.21    4.30
 -12   2  -3    8.94    4.91
 -12  -2  -3    9.91    4.97
 -12  -2  -4  548.19   24.93
 -12   2  -4  533.41   32.33
 -12  -2  -4  560.64   29.37
  12  -2   4  546.35   27.69
  12  -2   5   -6.54    4.98
 -12  -2  -5    5.86    4.18
 -12   2  -5    4.16    6.28
 -12  -2  -5   11.56    6.66
 -12  -2  -6   13.33    3.34
 -12   2  -6   31.54    8.95
 -12  -2  -6   37.78    8.90
  12  -2   6   29.61    7.49
 -12  -2  -7   -3.97    4.09
  12  -2   7    2.12    3.92
 -12   2  -7   -0.88    5.25
 -12  -2  -7    4.48    5.63
  12  -2   8  157.51   16.14
 -12  -2  -8  163.62   14.22
 -12   2  -8  128.39   19.21
 -12  -2  -8  156.12   17.42
  12  -2   9   19.68    6.86
 -12  -2  -9    9.86    4.32
 -12   2  -9   18.47   10.01
 -12  -2  -9   10.82    6.03
  12  -2  10   59.28   10.27
 -12  -2 -10   68.67    9.75
 -12   2 -10   63.44   15.35
 -12  -2 -10   37.81    9.22
  12  -2  11   12.39    5.88
 -12   2 -11   -7.35    6.94
 -12  -2 -11    0.34    5.18
 -12   2 -12    7.50    7.19
 -12  -2 -12   12.78    6.66
  12  -2  12    9.94    5.22
 -12   2 -13   -3.81    7.32
  12  -2  13   -1.26    4.09
 -12  -2 -13    2.43    4.46
 -12  -2 -14   19.29    8.52
  12  -3 -22   22.08    7.21
  12  -3 -21    5.58    5.39
 -12  -3  20  176.28   19.37
  12  -3 -20  193.25   19.65
 -12   3  20  156.74   21.13
 -12   3  19    1.09    5.07
  12  -3 -19   -2.42    4.56
 -12  -3  19    9.02    6.72
 -12   3  18   57.72   13.05
  12  -3 -18   50.03    9.60
 -12  -3  18   65.58   12.05
 -12   3  17   20.37    7.47
  12  -3 -17   32.58    7.84
 -12  -3  17   29.98    8.39
 -12  -3  16  561.67   31.72
  12  -3 -16  445.77   25.25
 -12   3  16  509.26   35.44
 -12   3  15   13.83    8.06
 -12  -3  15   20.19    7.85
  12  -3 -15   25.31    6.83
 -12  -3  14   64.40   10.77
 -12   3  14   51.81   11.54
  12  -3 -14   66.01    9.28
 -12  -3  13  224.44   18.92
 -12   3  13  192.99   21.78
 -12  -3  12  333.62   23.00
 -12   3  12  318.23   27.77
 -12  -3  11    4.87    4.14
 -12   3  11    6.10    5.34
 -12   3  10  146.44   19.40
 -12  -3  10  134.29   14.35
 -12  -3   9   47.88    9.24
 -12   3   9   61.13   13.36
 -12   3   8  377.41   31.59
 -12   3   8  407.27   18.34
 -12  -3   8  383.01   23.38
 -12  -3   7    3.60    3.80
 -12   3   7    2.98    5.78
 -12   3   7    5.27    2.82
 -12   3   6  513.14   21.94
 -12  -3   6  490.04   26.03
 -12  -3   5    8.39    4.55
 -12   3   5   11.40    4.60
 -12   3   5    5.50    3.09
 -12  -3   4   56.34    8.77
 -12   3   4   57.50    8.21
 -12   3   4   45.50   12.40
 -12  -3   3    7.38    5.00
 -12   3   3    3.63    5.27
 -12   3   3    1.84    3.15
 -12   3   2  335.16   31.55
 -12   3   2  307.08   19.93
 -12  -3   2  274.25   19.89
 -12  -3   1   38.85    7.23
 -12   3   1   34.83   11.37
 -12   3   1   51.53    8.93
 -12  -3   0    2.20    3.32
 -12   3   0    2.79    5.53
 -12   3   0    6.30    4.10
 -12  -3  -1   16.15    6.22
 -12  -3  -1    4.45    3.29
 -12   3  -1    4.82    5.78
 -12   3  -1   13.11    6.49
 -12   3  -2  384.41   36.63
 -12  -3  -2  365.32   21.74
 -12   3  -2  337.63   24.95
 -12  -3  -2  391.34   24.26
 -12  -3  -3   12.51    5.63
 -12   3  -3   12.00    6.42
 -12  -3  -3   14.62    4.72
 -12  -3  -4   16.80    6.00
 -12   3  -4   15.88    5.50
  12  -3   4   21.73    6.97
 -12  -3  -4   12.46    4.36
  12  -3   5   43.71    9.83
 -12  -3  -5   30.38    6.35
[truncated: 52,464 more chars]
