# Supplementary material for: A molecular descriptor of intramolecular noncovalent interaction for regulating optoelectronic properties of organic semiconductors
Source: Nat Commun. 2023 May 1;14:2500. doi: 10.1038/s41467-023-38078-4 (PMC10151346; doi:10.1038/s41467-023-38078-4)
Supplement: Supplementary file 6 — Supplementary Data 3 [file 41467_2023_38078_MOESM6_ESM.cif]

####################################################################### 
# 
# This file contains crystal structure data downloaded from the 
# Cambridge Structural Database (CSD) hosted by the Cambridge 
# Crystallographic Data Centre (CCDC).
# 
# Full information about CCDC data access policies and citation 
# guidelines are available at http://www.ccdc.cam.ac.uk/access/V1 
# 
# Audit and citation data items may have been added by the CCDC. 
# Please retain this information to preserve the provenance of 
# this file and to allow appropriate attribution of the data. 
# 
#######################################################################

data_r20211012b
_audit_block_doi                 10.5517/ccdc.csd.cc2b7grt
_database_code_depnum_ccdc_archive 'CCDC 2152136'
loop_
_audit_author_name
_audit_author_address
'Xiao Han'
;University of Chinese Academy of Sciences
China
;
_audit_update_record             
;
2022-02-15 deposited with the CCDC.	2022-08-06 downloaded from the CCDC.
;
_audit_creation_date             2021-10-13
_audit_creation_method           
;
Olex2 1.2
(compiled 2018.05.29 svn.r3508 for OlexSys, GUI svn.r5506)
;
_shelx_SHELXL_version_number     2018/3
_chemical_name_common            ?
_chemical_name_systematic        ?
_chemical_formula_moiety         'C26 H34 Se2'
_chemical_formula_sum            'C26 H34 Se2'
_chemical_formula_weight         504.45
_chemical_melting_point          ?
_chemical_oxdiff_formula         C20H20Se2
loop_
_atom_type_symbol
_atom_type_description
_atom_type_scat_dispersion_real
_atom_type_scat_dispersion_imag
_atom_type_scat_source
C C 0.0033 0.0016 'International Tables Vol C Tables 4.2.6.8 and 6.1.1.4'
H H 0.0000 0.0000 'International Tables Vol C Tables 4.2.6.8 and 6.1.1.4'
Se Se -0.0929 2.2259 'International Tables Vol C Tables 4.2.6.8 and 6.1.1.4'

_shelx_space_group_comment       
;
The symmetry employed for this shelxl refinement is uniquely defined
by the following loop, which should always be used as a source of
symmetry information in preference to the above space-group names.
They are only intended as comments.
;
_space_group_crystal_system      monoclinic
_space_group_IT_number           14
_space_group_name_H-M_alt        'P 1 21/c 1'
_space_group_name_Hall           '-P 2ybc'
loop_
_space_group_symop_operation_xyz
'x, y, z'
'-x, y+1/2, -z+1/2'
'-x, -y, -z'
'x, -y-1/2, z-1/2'

_cell_length_a                   11.3227(3)
_cell_length_b                   5.6974(2)
_cell_length_c                   18.4794(6)
_cell_angle_alpha                90
_cell_angle_beta                 90.936(3)
_cell_angle_gamma                90
_cell_volume                     1191.95(7)
_cell_formula_units_Z            2
_cell_measurement_reflns_used    11166
_cell_measurement_temperature    113.15
_cell_measurement_theta_max      32.9280
_cell_measurement_theta_min      2.1890
_shelx_estimated_absorpt_T_max   0.746
_shelx_estimated_absorpt_T_min   0.636
_exptl_absorpt_coefficient_mu    3.111
_exptl_absorpt_correction_T_max  1.00000
_exptl_absorpt_correction_T_min  0.50116
_exptl_absorpt_correction_type   multi-scan
_exptl_absorpt_process_details   
'CrysAlisPro 1.171.39.46 (Rigaku Oxford Diffraction, 2018)'
_exptl_absorpt_special_details   ?
_exptl_crystal_colour            colourless
_exptl_crystal_colour_primary    colourless
_exptl_crystal_density_diffrn    1.406
_exptl_crystal_density_meas      ?
_exptl_crystal_density_method    ?
_exptl_crystal_description       needle
_exptl_crystal_F_000             516
_exptl_crystal_size_max          0.36
_exptl_crystal_size_mid          0.1
_exptl_crystal_size_min          0.08
_exptl_transmission_factor_max   ?
_exptl_transmission_factor_min   ?
_diffrn_reflns_av_R_equivalents  0.0374
_diffrn_reflns_av_unetI/netI     0.0236
_diffrn_reflns_Laue_measured_fraction_full 0.999
_diffrn_reflns_Laue_measured_fraction_max 0.999
_diffrn_reflns_limit_h_max       15
_diffrn_reflns_limit_h_min       -15
_diffrn_reflns_limit_k_max       7
_diffrn_reflns_limit_k_min       -7
_diffrn_reflns_limit_l_max       23
_diffrn_reflns_limit_l_min       -24
_diffrn_reflns_number            13876
_diffrn_reflns_point_group_measured_fraction_full 0.999
_diffrn_reflns_point_group_measured_fraction_max 0.999
_diffrn_reflns_theta_full        25.242
_diffrn_reflns_theta_max         28.281
_diffrn_reflns_theta_min         2.204
_diffrn_ambient_temperature      113.15
_diffrn_detector                 'CCD plate'
_diffrn_detector_area_resol_mean ?
_diffrn_measured_fraction_theta_full 0.999
_diffrn_measured_fraction_theta_max 0.999
_diffrn_measurement_details      
;
List of Runs (angles in degrees, time in seconds):

  # Type    Start    End  Width  t~exp~   \w     \q     \k     \f   Frames
#--------------------------------------------------------------------------
  1  \w   -115.00  65.00   0.50    5.00    --  -25.00  45.00   0.00  360
  2  \w   -115.00  65.00   0.50    5.00    --  -25.00  45.00  90.00  360
  3  \w   -115.00  65.00   0.50    5.00    --  -25.00  45.00 180.00  360
;
_diffrn_measurement_device       'abstract diffractometer'
_diffrn_measurement_device_type  'Rigaku Saturn 70 CCD'
_diffrn_measurement_method       '\w scans'
_diffrn_orient_matrix_type       
'CrysAlisPro convention (1999,Acta A55,543-557)'
_diffrn_orient_matrix_UB_11      -0.0621811000
_diffrn_orient_matrix_UB_12      -0.0079408000
_diffrn_orient_matrix_UB_13      -0.0046118000
_diffrn_orient_matrix_UB_21      0.0066582000
_diffrn_orient_matrix_UB_22      -0.0039270000
_diffrn_orient_matrix_UB_23      -0.0380795000
_diffrn_orient_matrix_UB_31      0.0037955000
_diffrn_orient_matrix_UB_32      -0.1241852000
_diffrn_orient_matrix_UB_33      0.0015071000
_diffrn_radiation_monochromator  confocal
_diffrn_radiation_probe          x-ray
_diffrn_radiation_type           MoK\a
_diffrn_radiation_wavelength     0.71073
_diffrn_source                   'rotating anode'
_diffrn_source_type              'Enhance (Mo) X-ray Source'
_reflns_Friedel_coverage         0.000
_reflns_Friedel_fraction_full    .
_reflns_Friedel_fraction_max     .
_reflns_number_gt                2689
_reflns_number_total             2959
_reflns_odcompleteness_completeness 92.49
_reflns_odcompleteness_iscentric 1
_reflns_odcompleteness_theta     32.83
_reflns_special_details          
;
 Reflections were merged by SHELXL according to the crystal
 class for the calculation of statistics and refinement.
 
 _reflns_Friedel_fraction is defined as the number of unique
 Friedel pairs measured divided by the number that would be
 possible theoretically, ignoring centric projections and
 systematic absences.
;
_reflns_threshold_expression     'I > 2\s(I)'
_computing_cell_refinement       'CrysAlisPro 1.171.39.46 (Rigaku OD, 2018)'
_computing_data_collection       'CrysAlisPro 1.171.39.46 (Rigaku OD, 2018)'
_computing_data_reduction        'CrysAlisPro 1.171.39.46 (Rigaku OD, 2018)'
_computing_molecular_graphics    'Olex2 (Dolomanov et al., 2009)'
_computing_publication_material  'Olex2 (Dolomanov et al., 2009)'
_computing_structure_refinement  'ShelXL (Sheldrick, 2015)'
_computing_structure_solution    'ShelXT (Sheldrick, 2015)'
_refine_diff_density_max         0.373
_refine_diff_density_min         -0.234
_refine_diff_density_rms         0.058
_refine_ls_extinction_coef       0.0138(12)
_refine_ls_extinction_expression Fc^*^=kFc[1+0.001xFc^2^\l^3^/sin(2\q)]^-1/4^
_refine_ls_extinction_method     'SHELXL-2018/3 (Sheldrick 2018)'
_refine_ls_goodness_of_fit_ref   1.069
_refine_ls_hydrogen_treatment    constr
_refine_ls_matrix_type           full
_refine_ls_number_parameters     175
_refine_ls_number_reflns         2959
_refine_ls_number_restraints     223
_refine_ls_R_factor_all          0.0269
_refine_ls_R_factor_gt           0.0232
_refine_ls_restrained_S_all      1.036
_refine_ls_shift/su_max          0.001
_refine_ls_shift/su_mean         0.000
_refine_ls_structure_factor_coef Fsqd
_refine_ls_weighting_details     
'w=1/[\s^2^(Fo^2^)+(0.0295P)^2^+0.3618P] where P=(Fo^2^+2Fc^2^)/3'
_refine_ls_weighting_scheme      calc
_refine_ls_wR_factor_gt          0.0576
_refine_ls_wR_factor_ref         0.0599
_refine_special_details          ?
_olex2_refinement_description    
;
1. Fixed Uiso
 At 1.2 times of:
  All C(H) groups, All C(H,H) groups
 At 1.5 times of:
  All C(H,H,H) groups
2. Restrained distances
 Se1-C1 \\sim Se1A-C1A
 with sigma of 0.02
 Se1-C4 \\sim Se1A-C4A
 with sigma of 0.02
 C1-C2 \\sim C1A-C2A
 with sigma of 0.02
 C2-C3 \\sim C2A-C3A
 with sigma of 0.02
 C3-C4 \\sim C3A-C4A
 with sigma of 0.02
 C4-C5 \\sim C4A-C5
 with sigma of 0.02
 Se1-C2 \\sim Se1A-C2A
 with sigma of 0.04
 Se1-C3 \\sim Se1A-C3A
 with sigma of 0.04
 Se1-C5 \\sim Se1A-C5
 with sigma of 0.04
 C1-C3 \\sim C1A-C3A
 with sigma of 0.04
 C1-C4 \\sim C1A-C4A
 with sigma of 0.04
 C2-C4 \\sim C2A-C4A
 with sigma of 0.04
 C3-C5 \\sim C3A-C5
 with sigma of 0.04
3. Uiso/Uaniso restraints and constraints
Se1 \\sim C1 \\sim C2 \\sim C3 \\sim Se1A \\sim C1A \\sim C2A \\sim C3A \\sim
C4 \\sim C4A: within 2A with sigma of 0.01 and sigma for terminal atoms of 0.02
Uanis(Se1) \\sim Ueq, Uanis(C1) \\sim Ueq, Uanis(C2) \\sim Ueq, Uanis(C3) \\sim
Ueq, Uanis(Se1A) \\sim Ueq, Uanis(C1A) \\sim Ueq, Uanis(C2A) \\sim Ueq,
Uanis(C3A) \\sim Ueq, Uanis(C4) \\sim Ueq, Uanis(C4A) \\sim Ueq: with sigma of
0.01 and sigma for terminal atoms of 0.02
4. Others
 Sof(C4A)=Sof(Se1A)=Sof(C1A)=Sof(H1A)=Sof(C2A)=Sof(H2A)=Sof(C3A)=Sof(H3A)=1-
 FVAR(1)
 Sof(Se1)=Sof(C1)=Sof(H1)=Sof(C2)=Sof(H2)=Sof(C3)=Sof(H3)=Sof(C4)=FVAR(1)
5.a Secondary CH2 refined with riding coordinates:
 C8(H8A,H8B), C9(H9A,H9B), C10(H10A,H10B), C11(H11A,H11B), C12(H12A,H12B)
5.b Aromatic/amide H refined with riding coordinates:
 C1(H1), C2(H2), C3(H3), C6(H6), C1A(H1A), C2A(H2A), C3A(H3A)
5.c Idealised Me refined as rotating group:
 C13(H13A,H13B,H13C)
;
_atom_sites_solution_hydrogens   geom
_atom_sites_solution_primary     dual
_atom_sites_solution_secondary   ?
loop_
_atom_site_label
_atom_site_type_symbol
_atom_site_fract_x
_atom_site_fract_y
_atom_site_fract_z
_atom_site_U_iso_or_equiv
_atom_site_adp_type
_atom_site_occupancy
_atom_site_site_symmetry_order
_atom_site_calc_flag
_atom_site_refinement_flags_posn
_atom_site_refinement_flags_adp
_atom_site_refinement_flags_occupancy
_atom_site_disorder_assembly
_atom_site_disorder_group
Se1 Se -0.00072(2) 1.06416(4) 0.36076(2) 0.01989(8) Uani 0.8643(9) 1 d D U P A
1
C1 C 0.0930(2) 1.0961(4) 0.27963(12) 0.0216(5) Uani 0.8643(9) 1 d D U P A 1
H1 H 0.087537 1.223679 0.246633 0.026 Uiso 0.8643(9) 1 calc R . P A 1
C2 C 0.1700(2) 0.9154(4) 0.27328(15) 0.0242(5) Uani 0.8643(9) 1 d D U P A 1
H2 H 0.225050 0.904196 0.235183 0.029 Uiso 0.8643(9) 1 calc R . P A 1
C3 C 0.1608(3) 0.7440(6) 0.32898(18) 0.0246(7) Uani 0.8643(9) 1 d D U P A 1
H3 H 0.209271 0.607846 0.329596 0.029 Uiso 0.8643(9) 1 calc R . P A 1
C4 C 0.0813(6) 0.7821(10) 0.3804(3) 0.0172(7) Uani 0.8643(9) 1 d D U P A 1
C5 C 0.04374(12) 0.6365(2) 0.44207(7) 0.0174(3) Uani 1 1 d D . . . .
C6 C -0.07754(12) 0.6188(2) 0.45652(7) 0.0184(3) Uani 1 1 d . . . . .
H6 H -0.131260 0.701869 0.425913 0.022 Uiso 1 1 calc R . . . .
C7 C 0.12363(12) 0.5125(3) 0.48729(8) 0.0179(3) Uani 1 1 d . . . . .
C8 C 0.25603(12) 0.5091(3) 0.47766(8) 0.0201(3) Uani 1 1 d . . . . .
H8A H 0.295528 0.519895 0.525734 0.024 Uiso 1 1 calc R . . . .
H8B H 0.279512 0.648111 0.449146 0.024 Uiso 1 1 calc R . . . .
C9 C 0.29816(12) 0.2859(3) 0.43918(8) 0.0216(3) Uani 1 1 d . . . . .
H9A H 0.281744 0.148447 0.470199 0.026 Uiso 1 1 calc R . . . .
H9B H 0.252254 0.266560 0.393509 0.026 Uiso 1 1 calc R . . . .
C10 C 0.42916(13) 0.2895(3) 0.42204(9) 0.0274(3) Uani 1 1 d . . . . .
H10A H 0.475091 0.306267 0.467795 0.033 Uiso 1 1 calc R . . . .
H10B H 0.445795 0.428518 0.391704 0.033 Uiso 1 1 calc R . . . .
C11 C 0.47064(14) 0.0700(3) 0.38277(10) 0.0277(3) Uani 1 1 d . . . . .
H11A H 0.458673 -0.067625 0.414543 0.033 Uiso 1 1 calc R . . . .
H11B H 0.420861 0.047496 0.338776 0.033 Uiso 1 1 calc R . . . .
C12 C 0.59938(16) 0.0775(3) 0.36092(12) 0.0394(4) Uani 1 1 d . . . . .
H12A H 0.612186 0.218656 0.330802 0.047 Uiso 1 1 calc R . . . .
H12B H 0.649446 0.093061 0.405086 0.047 Uiso 1 1 calc R . . . .
C13 C 0.63848(18) -0.1360(4) 0.31943(13) 0.0497(5) Uani 1 1 d . . . . .
H13A H 0.590180 -0.151713 0.275208 0.075 Uiso 1 1 calc GR . . . .
H13B H 0.628978 -0.276184 0.349502 0.075 Uiso 1 1 calc GR . . . .
H13C H 0.721679 -0.118756 0.306628 0.075 Uiso 1 1 calc GR . . . .
C4A C 0.071(4) 0.784(6) 0.379(2) 0.021(3) Uani 0.1357(9) 1 d D U P A 2
Se1A Se 0.19337(17) 0.7002(4) 0.31437(11) 0.0258(5) Uani 0.1357(9) 1 d D U P A
2
C1A C 0.1520(17) 0.977(3) 0.2672(10) 0.023(2) Uani 0.1357(9) 1 d D U P A 2
H1A H 0.186361 1.022871 0.222875 0.028 Uiso 0.1357(9) 1 calc R . P A 2
C2A C 0.0707(14) 1.105(3) 0.3000(8) 0.020(2) Uani 0.1357(9) 1 d D U P A 2
H2A H 0.043493 1.252471 0.282425 0.023 Uiso 0.1357(9) 1 calc R . P A 2
C3A C 0.0288(13) 0.998(3) 0.3645(8) 0.026(2) Uani 0.1357(9) 1 d D U P A 2
H3A H -0.025323 1.074475 0.395387 0.031 Uiso 0.1357(9) 1 calc R . P A 2

loop_
_atom_site_aniso_label
_atom_site_aniso_U_11
_atom_site_aniso_U_22
_atom_site_aniso_U_33
_atom_site_aniso_U_23
_atom_site_aniso_U_13
_atom_site_aniso_U_12
Se1 0.02063(12) 0.01554(12) 0.02351(11) 0.00046(7) 0.00149(7) 0.00101(7)
C1 0.0220(11) 0.0222(9) 0.0208(11) 0.0053(9) 0.0028(8) -0.0033(8)
C2 0.0209(11) 0.0266(13) 0.0253(10) 0.0017(9) 0.0050(8) 0.0001(8)
C3 0.0240(14) 0.0211(12) 0.0287(14) 0.0016(9) 0.0024(10) 0.0027(9)
C4 0.0165(16) 0.0159(9) 0.0192(9) 0.0001(8) -0.0011(9) 0.0016(9)
C5 0.0189(6) 0.0153(6) 0.0183(6) -0.0013(5) 0.0032(5) -0.0001(5)
C6 0.0174(6) 0.0178(6) 0.0198(6) 0.0003(5) 0.0002(5) 0.0031(5)
C7 0.0165(6) 0.0171(6) 0.0202(7) -0.0025(5) 0.0020(5) 0.0000(5)
C8 0.0156(6) 0.0215(7) 0.0232(7) -0.0003(6) 0.0016(5) -0.0008(5)
C9 0.0161(6) 0.0208(7) 0.0279(7) 0.0004(6) 0.0029(5) 0.0008(5)
C10 0.0176(7) 0.0269(8) 0.0379(9) -0.0076(7) 0.0052(6) -0.0006(6)
C11 0.0216(7) 0.0254(8) 0.0364(9) -0.0035(7) 0.0055(6) 0.0011(6)
C12 0.0249(8) 0.0361(10) 0.0576(12) -0.0125(9) 0.0134(8) 0.0012(7)
C13 0.0381(10) 0.0493(12) 0.0622(13) -0.0190(11) 0.0170(9) 0.0082(9)
C4A 0.020(4) 0.021(4) 0.023(4) 0.000(4) 0.006(4) -0.005(4)
Se1A 0.0265(10) 0.0256(9) 0.0252(9) 0.0042(6) 0.0025(6) -0.0047(7)
C1A 0.025(4) 0.021(4) 0.024(4) 0.006(4) 0.002(4) -0.005(4)
C2A 0.022(4) 0.017(4) 0.020(4) 0.003(4) 0.004(3) 0.000(3)
C3A 0.027(4) 0.025(4) 0.025(4) -0.001(4) 0.004(3) -0.006(4)

_geom_special_details            
;
 All esds (except the esd in the dihedral angle between two l.s. planes)
 are estimated using the full covariance matrix.  The cell esds are taken
 into account individually in the estimation of esds in distances, angles
 and torsion angles; correlations between esds in cell parameters are only
 used when they are defined by crystal symmetry.  An approximate (isotropic)
 treatment of cell esds is used for estimating esds involving l.s. planes.
;
loop_
_geom_bond_atom_site_label_1
_geom_bond_atom_site_label_2
_geom_bond_distance
_geom_bond_site_symmetry_2
_geom_bond_publ_flag
Se1 C1 1.860(2) . ?
Se1 C4 1.888(3) . ?
C1 H1 0.9500 . ?
C1 C2 1.356(3) . ?
C2 H2 0.9500 . ?
C2 C3 1.424(4) . ?
C3 H3 0.9500 . ?
C3 C4 1.337(4) . ?
C4 C5 1.478(3) . ?
C5 C6 1.4068(19) . ?
C5 C7 1.411(2) . ?
C5 C4A 1.478(13) . ?
C6 H6 0.9500 . ?
C6 C7 1.389(2) 3_566 ?
C7 C8 1.5126(19) . ?
C8 H8A 0.9900 . ?
C8 H8B 0.9900 . ?
C8 C9 1.537(2) . ?
C9 H9A 0.9900 . ?
C9 H9B 0.9900 . ?
C9 C10 1.5219(19) . ?
C10 H10A 0.9900 . ?
C10 H10B 0.9900 . ?
C10 C11 1.524(2) . ?
C11 H11A 0.9900 . ?
C11 H11B 0.9900 . ?
C11 C12 1.519(2) . ?
C12 H12A 0.9900 . ?
C12 H12B 0.9900 . ?
C12 C13 1.508(3) . ?
C13 H13A 0.9800 . ?
C13 H13B 0.9800 . ?
C13 H13C 0.9800 . ?
C4A Se1A 1.903(19) . ?
C4A C3A 1.334(18) . ?
Se1A C1A 1.856(13) . ?
C1A H1A 0.9500 . ?
C1A C2A 1.330(15) . ?
C2A H2A 0.9500 . ?
C2A C3A 1.426(14) . ?
C3A H3A 0.9500 . ?

loop_
_geom_angle_atom_site_label_1
_geom_angle_atom_site_label_2
_geom_angle_atom_site_label_3
_geom_angle
_geom_angle_site_symmetry_1
_geom_angle_site_symmetry_3
_geom_angle_publ_flag
C1 Se1 C4 87.30(11) . . ?
Se1 C1 H1 124.1 . . ?
C2 C1 Se1 111.8(2) . . ?
C2 C1 H1 124.1 . . ?
C1 C2 H2 123.1 . . ?
C1 C2 C3 113.8(2) . . ?
C3 C2 H2 123.1 . . ?
C2 C3 H3 121.3 . . ?
C4 C3 C2 117.4(3) . . ?
C4 C3 H3 121.3 . . ?
C3 C4 Se1 109.7(2) . . ?
C3 C4 C5 131.5(3) . . ?
C5 C4 Se1 118.6(2) . . ?
C6 C5 C4 118.7(3) . . ?
C6 C5 C7 118.03(12) . . ?
C6 C5 C4A 113.9(18) . . ?
C7 C5 C4 123.2(3) . . ?
C7 C5 C4A 128.0(18) . . ?
C5 C6 H6 118.0 . . ?
C7 C6 C5 124.09(13) 3_566 . ?
C7 C6 H6 118.0 3_566 . ?
C5 C7 C8 124.31(13) . . ?
C6 C7 C5 117.87(12) 3_566 . ?
C6 C7 C8 117.80(13) 3_566 . ?
C7 C8 H8A 109.1 . . ?
C7 C8 H8B 109.1 . . ?
C7 C8 C9 112.38(12) . . ?
H8A C8 H8B 107.9 . . ?
C9 C8 H8A 109.1 . . ?
C9 C8 H8B 109.1 . . ?
C8 C9 H9A 108.9 . . ?
C8 C9 H9B 108.9 . . ?
H9A C9 H9B 107.7 . . ?
C10 C9 C8 113.33(12) . . ?
C10 C9 H9A 108.9 . . ?
C10 C9 H9B 108.9 . . ?
C9 C10 H10A 108.9 . . ?
C9 C10 H10B 108.9 . . ?
C9 C10 C11 113.38(13) . . ?
H10A C10 H10B 107.7 . . ?
C11 C10 H10A 108.9 . . ?
C11 C10 H10B 108.9 . . ?
C10 C11 H11A 108.7 . . ?
C10 C11 H11B 108.7 . . ?
H11A C11 H11B 107.6 . . ?
C12 C11 C10 114.06(13) . . ?
C12 C11 H11A 108.7 . . ?
C12 C11 H11B 108.7 . . ?
C11 C12 H12A 108.8 . . ?
C11 C12 H12B 108.8 . . ?
H12A C12 H12B 107.7 . . ?
C13 C12 C11 113.77(16) . . ?
C13 C12 H12A 108.8 . . ?
C13 C12 H12B 108.8 . . ?
C12 C13 H13A 109.5 . . ?
C12 C13 H13B 109.5 . . ?
C12 C13 H13C 109.5 . . ?
H13A C13 H13B 109.5 . . ?
H13A C13 H13C 109.5 . . ?
H13B C13 H13C 109.5 . . ?
C5 C4A Se1A 121.0(13) . . ?
C3A C4A C5 126.7(17) . . ?
C3A C4A Se1A 111.6(10) . . ?
C1A Se1A C4A 84.2(7) . . ?
Se1A C1A H1A 122.5 . . ?
C2A C1A Se1A 115.1(12) . . ?
C2A C1A H1A 122.5 . . ?
C1A C2A H2A 123.6 . . ?
C1A C2A C3A 112.8(14) . . ?
C3A C2A H2A 123.6 . . ?
C4A C3A C2A 115.6(13) . . ?
C4A C3A H3A 122.2 . . ?
C2A C3A H3A 122.2 . . ?

loop_
_geom_torsion_atom_site_label_1
_geom_torsion_atom_site_label_2
_geom_torsion_atom_site_label_3
_geom_torsion_atom_site_label_4
_geom_torsion
_geom_torsion_site_symmetry_1
_geom_torsion_site_symmetry_2
_geom_torsion_site_symmetry_3
_geom_torsion_site_symmetry_4
_geom_torsion_publ_flag
Se1 C1 C2 C3 0.6(3) . . . . ?
Se1 C4 C5 C6 37.5(7) . . . . ?
Se1 C4 C5 C7 -142.9(3) . . . . ?
C1 Se1 C4 C3 -0.7(5) . . . . ?
C1 Se1 C4 C5 -175.8(6) . . . . ?
C1 C2 C3 C4 -1.2(6) . . . . ?
C2 C3 C4 Se1 1.2(7) . . . . ?
C2 C3 C4 C5 175.5(6) . . . . ?
C3 C4 C5 C6 -136.4(7) . . . . ?
C3 C4 C5 C7 43.2(11) . . . . ?
C4 Se1 C1 C2 0.1(3) . . . . ?
C4 C5 C6 C7 179.9(4) . . . 3_566 ?
C4 C5 C7 C6 -179.8(4) . . . 3_566 ?
C4 C5 C7 C8 -1.2(4) . . . . ?
C5 C7 C8 C9 -99.54(16) . . . . ?
C5 C4A C3A C2A 179(4) . . . . ?
C6 C5 C7 C6 -0.2(2) . . . 3_566 ?
C6 C5 C7 C8 178.44(13) . . . . ?
C6 C5 C4A Se1A -142(3) . . . . ?
C6 C5 C4A C3A 49(7) . . . . ?
C6 C7 C8 C9 79.14(17) 3_566 . . . ?
C7 C5 C6 C7 0.3(2) . . . 3_566 ?
C7 C5 C4A Se1A 37(6) . . . . ?
C7 C5 C4A C3A -133(4) . . . . ?
C7 C8 C9 C10 174.16(13) . . . . ?
C8 C9 C10 C11 -179.06(13) . . . . ?
C9 C10 C11 C12 176.24(15) . . . . ?
C10 C11 C12 C13 -177.64(18) . . . . ?
C4A C5 C6 C7 179(2) . . . 3_566 ?
C4A C5 C7 C6 -179(3) . . . 3_566 ?
C4A C5 C7 C8 0(3) . . . . ?
C4A Se1A C1A C2A 5(3) . . . . ?
Se1A C4A C3A C2A 8(5) . . . . ?
Se1A C1A C2A C3A -2(2) . . . . ?
C1A C2A C3A C4A -4(4) . . . . ?

_shelx_res_file                  
;
TITL r20211012b_a.res in P2(1)/c
    r20211012b.res
    created by SHELXL-2018/3 at 09:48:32 on 13-Oct-2021
REM Old TITL r20211012b in P2(1)/c
REM SHELXT solution in P2(1)/c: R1 0.113, Rweak 0.110, Alpha 0.018
REM <I/s> 0.602 for 260 systematic absences, Orientation as input
REM Formula found by SHELXT: C13 Se
CELL 0.71073 11.3227 5.6974 18.4794 90 90.936 90
ZERR 2 0.0003 0.0002 0.0006 0 0.003 0
LATT 1
SYMM -X,0.5+Y,0.5-Z
SFAC C H Se
UNIT 52 68 4
SADI Se1 C1 Se1A C1A
SADI Se1 C4 Se1A C4A
SADI C1 C2 C1A C2A
SADI C2 C3 C2A C3A
SADI C3 C4 C3A C4A
SADI C4 C5 C4A C5
SADI 0.04 Se1 C2 Se1A C2A
SADI 0.04 Se1 C3 Se1A C3A
SADI 0.04 Se1 C5 Se1A C5
SADI 0.04 C1 C3 C1A C3A
SADI 0.04 C1 C4 C1A C4A
SADI 0.04 C2 C4 C2A C4A
SADI 0.04 C3 C5 C3A C5
SIMU 0.01 0.02 2 Se1 C1 C2 C3 Se1A C1A C2A C3A C4 C4A
ISOR 0.01 0.02 Se1 C1 C2 C3 Se1A C1A C2A C3A C4 C4A

L.S. 20 0 0
PLAN  20
SIZE 0.16 0.12 0.1
TEMP -160
list 4
conf
htab
bond $h
fmap 2 53
acta
SHEL 99 0.75
OMIT 1 0 0
REM <olex2.extras>
REM <HklSrc "%.\\r20211012b.hkl">
REM </olex2.extras>

WGHT    0.029500    0.361800
EXTI    0.013829
FVAR       0.78437   0.86426
PART 1
SE1   3   -0.000715    1.064156    0.360757    21.00000    0.02063    0.01554 =
         0.02351    0.00046    0.00149    0.00101
C1    1    0.092985    1.096134    0.279633    21.00000    0.02201    0.02220 =
         0.02082    0.00534    0.00282   -0.00329
AFIX  43
H1    2    0.087537    1.223679    0.246633    21.00000   -1.20000
AFIX   0
C2    1    0.170006    0.915422    0.273281    21.00000    0.02094    0.02655 =
         0.02527    0.00167    0.00505    0.00012
AFIX  43
H2    2    0.225050    0.904196    0.235183    21.00000   -1.20000
AFIX   0
C3    1    0.160806    0.743966    0.328978    21.00000    0.02396    0.02113 =
         0.02870    0.00165    0.00236    0.00268
AFIX  43
H3    2    0.209271    0.607846    0.329596    21.00000   -1.20000
AFIX   0
C4    1    0.081288    0.782079    0.380364    21.00000    0.01647    0.01585 =
         0.01918    0.00007   -0.00107    0.00161
PART 0
C5    1    0.043739    0.636548    0.442070    11.00000    0.01891    0.01526 =
         0.01827   -0.00131    0.00315   -0.00007
C6    1   -0.077538    0.618812    0.456516    11.00000    0.01743    0.01782 =
         0.01983    0.00030    0.00017    0.00313
AFIX  43
H6    2   -0.131260    0.701869    0.425913    11.00000   -1.20000
AFIX   0
C7    1    0.123634    0.512508    0.487289    11.00000    0.01654    0.01714 =
         0.02023   -0.00252    0.00205   -0.00001
C8    1    0.256032    0.509103    0.477657    11.00000    0.01555    0.02149 =
         0.02325   -0.00033    0.00164   -0.00082
AFIX  23
H8A   2    0.295528    0.519895    0.525734    11.00000   -1.20000
H8B   2    0.279512    0.648111    0.449146    11.00000   -1.20000
AFIX   0
C9    1    0.298156    0.285915    0.439175    11.00000    0.01609    0.02077 =
         0.02792    0.00036    0.00294    0.00082
AFIX  23
H9A   2    0.281744    0.148447    0.470199    11.00000   -1.20000
H9B   2    0.252254    0.266560    0.393509    11.00000   -1.20000
AFIX   0
C10   1    0.429156    0.289550    0.422041    11.00000    0.01762    0.02692 =
         0.03790   -0.00758    0.00523   -0.00064
AFIX  23
H10A  2    0.475091    0.306267    0.467795    11.00000   -1.20000
H10B  2    0.445795    0.428518    0.391704    11.00000   -1.20000
AFIX   0
C11   1    0.470644    0.069954    0.382771    11.00000    0.02160    0.02537 =
         0.03639   -0.00348    0.00551    0.00106
AFIX  23
H11A  2    0.458673   -0.067625    0.414543    11.00000   -1.20000
H11B  2    0.420861    0.047496    0.338776    11.00000   -1.20000
AFIX   0
C12   1    0.599381    0.077516    0.360923    11.00000    0.02492    0.03613 =
         0.05763   -0.01251    0.01343    0.00123
AFIX  23
H12A  2    0.612186    0.218656    0.330802    11.00000   -1.20000
H12B  2    0.649446    0.093061    0.405086    11.00000   -1.20000
AFIX   0
C13   1    0.638477   -0.135974    0.319433    11.00000    0.03809    0.04934 =
         0.06215   -0.01901    0.01704    0.00817
AFIX 137
H13A  2    0.590180   -0.151713    0.275208    11.00000   -1.50000
H13B  2    0.628978   -0.276184    0.349502    11.00000   -1.50000
H13C  2    0.721679   -0.118756    0.306628    11.00000   -1.50000
AFIX   0
PART 2
C4A   1    0.070641    0.783688    0.378590   -21.00000    0.02004    0.02063 =
         0.02277   -0.00043    0.00554   -0.00517
SE1A  3    0.193373    0.700231    0.314368   -21.00000    0.02651    0.02565 =
         0.02524    0.00418    0.00254   -0.00470
C1A   1    0.152003    0.976595    0.267211   -21.00000    0.02482    0.02131 =
         0.02384    0.00598    0.00226   -0.00454
AFIX  43
H1A   2    0.186361    1.022871    0.222875   -21.00000   -1.20000
AFIX   0
C2A   1    0.070727    1.105121    0.300036   -21.00000    0.02167    0.01705 =
         0.01995    0.00338    0.00410    0.00032
AFIX  43
H2A   2    0.043493    1.252471    0.282425   -21.00000   -1.20000
AFIX   0
C3A   1    0.028825    0.998086    0.364501   -21.00000    0.02716    0.02523 =
         0.02506   -0.00119    0.00429   -0.00633
AFIX  43
H3A   2   -0.025323    1.074475    0.395387   -21.00000   -1.20000
AFIX   0
HKLF 4


REM  r20211012b_a.res in P2(1)/c
REM wR2 = 0.0599, GooF = S = 1.069, Restrained GooF = 1.036 for all data
REM R1 = 0.0232 for 2689 Fo > 4sig(Fo) and 0.0269 for all 2959 data
REM 175 parameters refined using 223 restraints

END

WGHT      0.0295      0.3619

REM Instructions for potential hydrogen bonds
EQIV $2 -x, y+1/2, -z+1/2
HTAB C1 Se1_$2
EQIV $3 x, y+1, z
HTAB C2A Se1A_$3

REM Highest difference peak  0.373,  deepest hole -0.234,  1-sigma level  0.058
Q1    1   0.0834  0.5624  0.4561  11.00000  0.05    0.37
Q2    1   0.0617  0.7107  0.4137  11.00000  0.05    0.30
Q3    1  -0.0106  0.6359  0.4552  11.00000  0.05    0.29
Q4    1   0.1858  0.5045  0.4812  11.00000  0.05    0.29
Q5    1   0.0984  0.4663  0.5187  11.00000  0.05    0.27
Q6    1   0.5317  0.1007  0.3654  11.00000  0.05    0.26
Q7    1   0.6443  0.2168  0.3671  11.00000  0.05    0.26
Q8    1   0.0947  0.4156  0.5052  11.00000  0.05    0.26
Q9    1   0.0598  0.9045  0.3872  11.00000  0.05    0.25
Q10   1   0.0186  0.8347  0.3598  11.00000  0.05    0.24
Q11   1   0.2695  0.3961  0.4544  11.00000  0.05    0.24
Q12   1   0.4457  0.1836  0.4010  11.00000  0.05    0.23
Q13   1   0.3560  0.3267  0.4273  11.00000  0.05    0.20
Q14   1   0.4829  0.3791  0.4364  11.00000  0.05    0.20
Q15   1   0.1428  0.7854  0.3809  11.00000  0.05    0.20
Q16   1  -0.0691  1.1074  0.3600  11.00000  0.05    0.20
Q17   1  -0.0444  0.9022  0.3190  11.00000  0.05    0.20
Q18   1   0.1170  0.9827  0.2804  11.00000  0.05    0.19
Q19   1   0.6301  0.0473  0.4370  11.00000  0.05    0.19
Q20   1   0.4138 -0.0455  0.3635  11.00000  0.05    0.19
;
_shelx_res_checksum              64925
_shelx_hkl_file                  
;
   0   0   2   -0.65    0.40
   0   0  -2   -0.50    0.37
   0   0   2   52.84    2.31
   0   0  -2   56.91    2.22
   0   0   2   55.34    2.45
   0   0  -3   -0.16    0.60
   0   0  -3    0.66    0.65
   0   0   3    0.16    0.44
   0   0  -3   -0.32    0.66
   0   0   3   -1.07    0.80
   0   0   3    0.19    0.44
   0   0   4 5672.45   34.73
   0   0  -4 5558.07   30.54
   0   0  -4 5621.53   33.86
   0   0   5    0.67    1.07
   0   0  -5   -1.85    0.91
   0   0   5    1.97    1.05
   0   0  -5    0.78    1.03
   0   0   5    0.44    1.08
   0   0  -5    1.67    1.77
   0   0  -6 1793.01   21.46
   0   0   6 1815.23   24.04
   0   0   6 1827.29   21.52
   0   0  -6 1759.59   23.09
   0   0  -7    0.14    1.18
   0   0   7   -0.62    1.09
   0   0  -7    0.45    1.41
   0   0  -7    1.41    1.08
   0   0   7   -0.27    1.11
   0   0  -8 1205.84   23.55
   0   0  -8 1211.94   20.42
   0   0   8 1222.73   23.23
   0   0  -9    2.56    1.83
   0   0   9    1.94    1.72
   0   0  -9    1.42    1.38
   0   0 -10 2590.18   39.11
   0   0  10 2507.37   42.54
   0   0  11    0.79    2.19
   0   0 -11    0.33    2.00
   0   0 -11    1.38    1.90
   0   0 -12 1202.92   28.03
   0   0  12 1117.94   30.52
   0   0 -12 1212.54   29.54
   0   0 -13    3.92    2.83
   0   0 -13    3.96    2.40
   0   0  13   -2.22    3.68
   0   0  14 1412.17   36.49
   0   0 -14 1378.56   35.05
   0   0  15    1.67    2.56
   0   0 -15    2.23    2.91
   0   0 -15    0.82    2.28
   0   0 -16  293.26   16.90
   0   0 -16  271.29   16.65
   0   0  16  269.91   16.93
   0   0 -17    1.96    3.79
   0   0 -17    2.53    3.41
   0   0  17    0.77    3.47
   0   0 -18  495.83   24.55
   0   0  18  480.17   23.77
   0   0 -18  475.60   23.67
   0   0 -19    5.69    4.42
   0   0 -19    0.71    3.49
   0   0  19    8.88    5.16
   0   0  20   42.66    7.75
   0   0 -20   46.10    7.95
   0   0 -20   41.26    7.86
   0   0 -21    7.59    5.23
   0   0 -21    2.24    3.85
   0   0  21   -2.63    3.62
   0   0 -22  535.12   27.68
   0   0 -22  494.52   28.38
   0   0 -23    6.96    6.35
   0   0 -24  224.01   20.81
   0   0 -25  -12.38    9.20
   0   0 -26   99.73   15.44
   0   1   0    0.97    0.65
   0   1   0    0.67    0.66
   0  -1   0    1.80    0.80
   0   1   0    1.54    0.69
   0  -1   0   -0.60    0.50
   0  -1   0    0.86    0.69
   0  -1   1  434.13    9.48
   0   1  -1  388.75    8.30
   0   1  -1  434.00    8.00
   0  -1   1  393.75    6.37
   0   1   1  384.20    8.56
   0   1   1  396.90    6.55
   0   1  -1  437.67    9.42
   0  -1  -1  383.60    6.35
   0  -1  -1  401.96    8.57
   0   1   1  397.41    8.44
   0   1  -1  403.54    6.50
   0  -1  -1  391.79    8.56
   0  -1   2  163.50    6.53
   0   1  -2  159.40    6.37
   0   1   2  165.35    5.78
   0   1  -2  165.21    5.16
   0  -1  -2  167.03    6.25
   0  -1   2  166.98    5.35
   0   1   2  150.91    5.99
   0  -1  -2  158.85    5.78
   0  -1  -4  549.71   12.72
   0   1   4  482.43   12.39
   0   1   4  546.78   12.28
   0   1  -4  505.71   10.69
   0  -1  -4  497.18   12.84
   0  -1   4  544.75   11.28
   0  -1   4  563.09   14.10
   0   1  -4  586.75   14.34
   0  -1  -5 1328.87   13.01
   0  -1   5 1411.01   19.67
   0   1   5 1457.71   21.72
   0  -1   5 1520.71   25.36
   0  -1  -5 1372.88   12.05
   0   1   5 1332.25   21.98
   0  -1  -5 1299.33   21.85
   0   1  -5 1470.10   24.33
   0  -1  -5 1404.55   22.29
   0   1  -5 1487.33   19.94
   0  -1  -6 1484.85   24.61
   0   1  -6 1385.79   21.17
   0  -1  -6 1351.40   14.65
   0  -1  -6 1463.52   15.91
   0  -1  -6 1619.25   25.74
   0  -1   6 1357.45   11.20
   0  -1   6 1339.48   13.29
   0  -1   6 1507.41   26.36
   0  -1  -7 2918.32   36.83
   0   1  -7 2994.84   33.72
   0  -1  -7 3008.82   37.16
   0  -1  -7 3032.11   26.00
   0  -1   7 2986.56   23.99
   0  -1  -7 2954.18   24.48
   0  -1   7 3023.30   40.26
   0  -1   7 3060.34   20.23
   0   1  -8    0.38    1.72
   0  -1   8    4.41    1.48
   0  -1  -8    8.69    1.79
   0  -1   8    6.96    1.49
   0  -1  -8    3.74    1.40
   0  -1   8    5.68    1.13
   0  -1  -8    3.88    1.65
   0  -1  -8    8.73    1.59
   0  -1  -9  505.40   16.81
   0  -1  -9  544.49   13.34
   0  -1  -9  521.79   12.57
   0  -1   9  499.04   10.38
   0  -1  -9  503.78   17.31
   0   1  -9  540.93   16.44
   0  -1   9  521.36   12.73
   0  -1   9  518.19   18.44
   0  -1 -10  372.77   15.93
   0   1 -10  405.12   15.15
   0  -1 -10  419.65   12.59
   0  -1  10  406.67   10.21
   0  -1 -10  381.72   11.73
   0  -1  10  378.25   16.57
   0  -1 -10  407.20   15.57
   0  -1 -11 3263.98   46.01
   0  -1  11 3143.12   36.22
   0  -1  11 3077.40   49.43
   0  -1  11 3109.49   30.32
   0  -1 -11 3198.55   37.36
   0   1 -11 3373.41   46.18
   0  -1 -11 2942.73   46.38
   0  -1  12  938.84   28.63
   0  -1 -12  973.52   22.25
   0  -1  12  994.08   21.76
   0  -1 -12 1016.23   28.77
   0   1 -12  978.33   26.50
   0  -1  12  951.30   17.81
   0  -1 -13  412.49   19.46
   0  -1 -13  352.73   14.40
   0   1  13  439.89   23.17
   0   1 -13  417.05   18.22
   0  -1  13  416.57   15.01
   0  -1  13  433.65   20.26
   0   1 -14    4.85    2.58
   0   1 -14    1.88    2.51
   0  -1 -14    4.74    3.20
   0  -1  14    6.00    2.40
   0   1  14    5.47    5.18
   0  -1 -14   -1.40    2.12
   0  -1  15  906.47   24.11
   0   1  15  854.48   34.12
   0   1 -15  880.44   29.99
   0   1 -15  911.22   28.88
   0  -1 -15  839.23   24.62
   0  -1 -15  833.26   29.25
   0   1 -16  858.70   31.03
   0  -1 -16  825.00   30.48
   0   1 -16  828.23   28.46
   0  -1  16  826.29   23.75
   0  -1 -16  879.08   26.54
   0   1 -17  329.03   18.89
   0  -1  17  331.08   15.60
   0  -1 -17  363.71   17.73
   0  -1 -17  367.51   21.42
   0   1  17  319.49   21.39
   0   1 -17  316.55   19.30
   0   1 -18   34.23    6.32
   0   1  18   32.67    7.65
   0   1 -18   29.04    6.56
   0  -1 -18   41.53    6.34
   0  -1 -18   45.16    8.26
   0  -1  18   39.23    5.82
   0   1 -19  290.48   19.27
   0   1  19  264.73   20.44
   0   1 -19  242.67   18.59
   0  -1 -19  235.30   18.58
   0  -1 -19  310.13   18.02
   0   1 -20   43.76    8.48
   0   1  20   31.79    8.34
   0  -1 -20   40.15    6.39
   0   1 -20   40.01    8.41
   0  -1 -20   42.90    8.93
   0   1 -21  271.42   20.20
   0  -1 -21  300.05   22.49
   0   1 -21  334.13   22.90
   0   1  21  298.66   22.50
   0   1 -22    6.37    4.63
   0   1  22   12.01    5.58
   0  -1 -22   16.12    6.75
   0   1 -22   13.04    5.95
   0   1 -23   81.97   11.99
   0   1 -23   74.65   12.33
   0  -1 -23   75.38   12.26
   0   1  23   60.80   10.82
   0   1 -24   15.72    6.31
   0   1 -24   17.33    7.58
   0  -1 -24   11.71    7.86
   0  -1 -25  163.00   18.85
   0   1 -25  170.36   18.46
   0   1 -25  150.95   17.78
   0  -1 -26   29.10    9.34
   0   1 -26   32.21    9.36
   0  -2   0 1736.42   24.55
   0  -2   0 1783.42   23.76
   0   2   0 1796.22   24.27
   0   2   0 1776.01   23.17
   0   2   0 1761.21   23.69
   0   2  -1 2575.39   29.14
   0   2  -1 2655.61   25.88
   0   2   1 2633.05   29.89
   0   2   1 2412.75   26.00
   0  -2  -1 2768.83   31.01
   0  -2   1 2630.47   30.49
   0  -2   1 2498.64   25.21
   0   2  -1 2715.67   31.50
   0  -2  -1 2649.05   26.72
   0   2   1 2688.74   30.36
   0  -2  -1 2368.51   28.95
   0  -2   1 2613.23   31.01
   0   2  -2    3.30    1.40
   0  -2  -2    4.54    1.59
   0  -2  -2    2.97    1.01
   0   2   2    4.67    1.55
   0   2  -2    5.54    2.03
   0   2  -2    6.30    1.33
   0   2  -2    7.11    1.66
   0  -2   2    3.35    1.00
   0  -2   2    4.11    1.45
   0  -2  -2    5.69    1.82
   0   2   2    4.52    1.34
   0  -2  -3 2095.55   18.38
   0  -2  -3 2108.67   29.19
   0   2  -3 2062.36   24.83
   0  -2   3 1955.41   17.83
   0   2  -3 1960.39   17.54
   0   2   3 2019.17   18.87
   0  -2  -3 1894.65   28.69
   0   2  -3 2161.61   28.82
   0  -2   3 2170.46   32.14
   0  -2   4  185.07   10.06
   0  -2  -4  193.23    9.36
   0   2  -4  206.42    8.19
   0   2  -4  197.18    4.40
   0   2   4  202.79    5.37
   0  -2  -4  190.42    4.49
   0   2  -4  206.34    5.82
   0  -2  -5 1626.39   28.77
   0  -2  -5 1574.49   27.86
   0  -2   5 1484.44   29.52
   0   2  -5 1438.78   22.43
   0   2  -6 1125.64   20.86
   0  -2  -6 1147.95   24.90
   0  -2   6 1080.37   26.19
   0  -2  -6 1077.02   24.57
   0  -2   7   75.38    7.62
   0   2  -7   77.67    5.93
   0  -2  -7   76.95    7.05
   0  -2  -7   83.46    7.19
   0  -2  -8 3825.46   50.20
   0  -2  -8 3963.84   50.98
   0   2  -8 3872.34   42.46
   0  -2  -9 2480.55   41.92
   0  -2  -9 2411.78   41.51
   0   2  -9 2470.91   35.73
   0   2 -10  568.29   18.05
   0  -2 -10  550.11   11.55
   0  -2 -10  530.67   20.16
   0  -2 -10  531.93   20.33
   0  -2 -10  532.88    9.14
   0  -2  10  522.99   21.70
   0   2 -11   10.04    3.50
   0  -2 -11    4.60    3.13
   0  -2 -11   -0.05    2.60
   0  -2  11   12.61    4.31
   0  -2 -11    2.78    1.47
   0  -2 -11    4.20    1.39
   0  -2 -12  489.11   13.47
   0   2 -12  491.50   18.68
   0  -2 -12  496.60   11.44
   0  -2 -12  468.64   20.56
   0  -2 -12  471.57   20.29
   0  -2 -13 1444.70   25.03
   0  -2  13 1376.24   39.87
   0  -2 -13 1466.46   21.40
   0  -2 -13 1358.50   36.34
   0   2 -13 1322.96   32.13
   0   2  13 1269.00   44.32
   0  -2  14 1054.01   11.97
   0  -2 -14 1083.39   23.12
   0   2 -14 1041.77   30.12
   0   2  14 1062.20   41.56
   0  -2 -14 1066.94   33.86
   0   2  15   61.95   10.34
   0  -2 -15   73.39    9.22
   0  -2 -15   67.69    6.41
   0   2 -15   64.97    8.06
   0  -2  15   66.58    3.53
   0  -2 -16   85.28    7.31
   0   2 -16   84.62    9.48
   0   2 -16  102.45   12.30
   0   2  16   64.66   11.12
   0  -2 -16   81.57   10.18
   0   2 -17  192.54   14.73
   0   2 -17  202.65   17.05
   0  -2 -17  208.84   16.97
   0   2  17  183.75   18.37
   0   2 -18  573.80   26.10
   0   2  18  602.71   33.42
   0   2 -18  532.33   28.16
   0  -2 -18  528.13   27.55
   0   2 -19  348.63   21.16
   0   2  19  309.57   24.43
   0  -2 -19  317.05   22.03
   0   2 -19  350.75   23.78
   0  -2 -20   22.40    6.85
   0   2 -20   16.28    5.50
   0   2 -20   25.41    6.86
   0   2  20   11.36    6.06
   0   2 -21   33.08    9.13
   0   2  21   33.08    9.31
   0  -2 -21   34.55    8.63
   0   2 -21   33.20    7.90
   0   2  22  117.60   16.08
   0  -2 -22  145.71   17.21
   0   2 -22  167.31   16.55
   0   2 -22  151.49   17.52
   0   2 -23  215.27   19.20
   0   2 -23  242.89   22.70
   0   2  23  229.47   22.65
   0  -2 -23  252.68   22.92
   0   2  24   87.13   14.23
   0   2 -24  115.83   14.86
   0   2 -24   79.07   13.66
   0  -2 -24  101.31   15.87
   0   2 -25   17.75    8.17
   0   2 -25    1.28    5.42
   0  -2 -25   14.17    7.08
   0   2  25   16.16    8.10
   0   2 -26   73.50   13.19
   0   2 -26   90.07   15.83
   0   2 -27   74.14   14.79
   0  -3   0    0.85    1.77
   0  -3   0    1.60    1.64
   0  -3   0    1.01    1.71
   0  -3   1  392.05   14.30
   0  -3  -1  360.91   14.02
   0  -3   1  339.91   13.65
   0  -3   1  368.42   12.27
   0  -3  -1  357.51   13.40
   0  -3  -1  402.77   12.94
   0  -3   2 4663.55   40.93
   0  -3   2 4461.83   50.99
   0  -3  -2 4157.84   47.52
   0   3  -2 4626.55   40.26
   0  -3  -2 4459.28   50.02
   0   3  -2 4256.07   44.14
   0  -3  -2 4628.79   41.09
   0   3   2 4307.84   40.91
   0   3  -3  641.34   18.02
   0  -3  -3  609.31   18.92
   0  -3   3  575.23   19.20
   0  -3  -3  586.77   18.63
   0   3   3  610.41   14.29
   0   3  -3  590.82   13.34
   0  -3  -3  645.82   14.04
   0   3  -3  631.03   16.92
   0  -3  -4 2147.10   37.40
   0   3  -4 2242.44   23.50
   0   3   4 2212.05   25.06
   0  -3  -4 2184.55   23.32
   0  -3  -4 2247.80   37.61
   0  -3   4 2158.29   39.09
   0   3  -4 2151.22   29.72
   0   3  -4 2215.01   31.49
   0  -3  -5  502.35   18.56
   0   3  -5  580.08   10.11
   0  -3   5  524.07   20.03
   0   3  -5  599.95   12.93
   0  -3  -5  559.98   19.34
   0   3  -5  554.43   16.11
   0  -3  -5  595.28   10.50
   0   3   5  579.99   11.73
   0  -3  -6 5256.66   61.90
   0   3  -6 4923.39   48.92
   0   3  -6 4980.00   22.20
   0   3  -6 4594.10   26.08
   0  -3  -6 4878.02   59.73
   0  -3   6 4968.00   64.28
   0   3  -7   43.69    4.93
   0  -3  -7   29.27    5.31
   0  -3   7   30.50    5.57
   0  -3  -7   37.25    5.56
   0   3  -8  920.35   22.61
   0  -3  -8  864.66   26.72
   0  -3  -8  921.12   27.58
   0  -3   8  849.61   28.69
   0  -3  -9  493.47   20.92
   0   3  -9  478.72   16.81
   0  -3  -9  501.68   21.36
   0  -3   9  485.45   22.61
   0   3 -10 1244.69   28.20
   0  -3 -10 1232.53   34.14
   0  -3  10 1275.88   37.47
   0   3 -11  439.70   17.71
   0  -3  11  395.23   22.20
   0  -3 -11  374.42   19.61
   0  -3 -11  408.01   20.37
   0  -3  12  498.30   25.38
   0  -3 -12  553.80   24.44
   0   3 -12  540.59   20.32
   0   3  13   14.85    6.82
   0  -3  13   20.11    6.21
   0  -3 -13   16.90    5.22
   0   3 -13   11.20    3.61
   0  -3  14  154.93   15.19
   0   3  14  161.69   18.21
   0   3 -14  199.55   13.58
   0  -3 -14  177.28   15.29
   0  -3 -15  197.73   16.48
   0   3  15  216.22   20.88
   0   3 -15  238.18   15.37
   0   3 -16  790.46   34.98
   0   3 -16  712.71   27.53
   0  -3 -16  729.67   31.97
   0   3  16  758.21   39.58
   0   3  17    8.65    7.43
   0   3 -17    5.75    3.53
   0   3 -17    9.92    6.05
   0  -3 -17    6.20    4.74
   0   3 -18    1.65    3.41
   0   3 -18   -1.73    4.44
   0   3  18   15.09    7.07
   0  -3 -18    8.22    5.66
   0  -3 -19    8.49    4.13
   0   3 -19   -1.64    5.77
   0   3  19   15.08    7.87
   0   3 -19    9.48    4.96
   0   3 -20  365.17   26.51
   0  -3 -20  345.36   25.69
   0   3 -20  380.06   23.13
   0   3  20  351.37   28.59
   0  -3 -21  175.90   19.01
   0   3 -21  177.91   19.51
   0   3 -21  184.50   16.76
   0   3  21  164.34   20.52
   0   3 -22   12.69    7.05
   0   3  22   17.68    8.67
   0  -3 -22   -4.30    6.85
   0   3 -22    0.37    5.86
   0   3 -23    4.02    6.67
   0   3  23   17.76    9.29
   0   3 -23   11.75    6.14
   0  -3 -23   -1.63    6.49
   0   3 -24  106.47   14.74
   0   3  24  118.63   18.65
   0  -3 -24  104.76   16.19
   0   3 -24  116.65   17.05
   0   3 -25   22.11    9.17
   0   3 -25   20.01    8.13
   0   3  25   25.97   10.97
   0   3  26   34.30   10.95
   0  -4   0    5.28    2.69
   0  -4   0    9.11    2.95
   0  -4  -1 2148.90   40.37
   0  -4  -1 2102.27   37.43
   0  -4   1 2012.94   40.15
   0   4  -1 2035.60   43.10
   0  -4  -1 2052.52   35.27
   0  -4  -2   93.65    8.39
   0   4  -2   90.37    8.83
   0  -4  -2  120.48    9.59
   0  -4  -2  100.33    7.38
   0  -4   2  115.22    9.54
   0   4  -2  105.68    8.15
   0   4  -3 1867.06   36.92
   0   4  -3 1961.31   34.30
   0  -4  -3 2028.97   31.16
   0  -4   3 1931.33   40.57
   0  -4  -3 1964.24   38.76
   0  -4  -3 1881.22   38.51
   0  -4   4   -0.24    2.83
   0  -4  -4   -3.14    3.08
   0  -4  -4   -0.63    1.42
   0   4   4    0.70    1.71
   0   4  -4    3.40    2.15
   0   4  -4    1.30    1.86
   0  -4  -4    4.73    3.35
   0   4   5 2008.71   27.79
   0  -4   5 2180.90   46.54
   0   4  -5 2078.90   31.94
   0   4   5 2163.17   25.95
   0   4  -5 2057.74   35.04
   0  -4  -5 2094.93   42.71
   0  -4  -5 1951.81   40.93
   0   4  -5 2061.98   25.33
   0   4   6   86.89    5.46
   0  -4   6   83.02    9.73
   0   4  -6   86.41    4.51
   0  -4  -6   80.65    8.85
   0   4  -6   93.46    5.96
   0   4   6   85.43    4.44
   0  -4  -6   86.26    9.41
   0   4  -6   92.96    7.75
   0  -4   7  225.39   16.06
   0   4  -7  218.21   11.81
   0   4  -7  237.55    5.69
   0  -4  -7  228.17   15.17
   0   4  -7  262.71    7.02
   0  -4  -7  233.31   15.11
   0  -4   8   83.70    9.94
   0  -4  -8   67.91    8.81
   0   4  -8   70.38    7.17
   0  -4  -8   61.86    8.44
   0   4  -9 2272.40   40.25
   0  -4   9 2239.64   53.61
   0   4  10   75.07   12.82
   0  -4  10   93.10   11.56
   0   4 -10   98.21    8.82
   0  -4 -10   98.20   11.09
   0   4  11    9.11    4.74
   0  -4  11   17.10    6.63
   0  -4 -11   11.68    4.78
   0   4 -11   14.01    3.86
   0   4 -12  151.27   11.33
   0  -4  12  163.54   16.19
   0  -4 -12  152.45   14.30
   0   4  12  155.75   18.43
   0  -4 -13 1355.84   43.12
   0  -4  13 1298.52   45.76
   0   4  13 1290.40   52.97
   0   4 -13 1365.00   35.09
   0   4  14   10.24    6.42
   0  -4  14    4.88    4.75
   0  -4 -14    1.59    3.79
   0   4 -14    3.21    3.96
   0  -4 -15  345.27   23.33
   0   4 -15  328.62   23.71
   0   4 -15  279.99   17.30
   0   4  15  310.21   27.05
   0   4  16   -5.67    6.29
   0   4 -16   11.95    7.54
   0  -4 -16   -3.15    5.60
   0   4 -16    3.05    3.34
   0   4 -17  379.77   26.83
   0   4  17  356.56   29.69
   0  -4 -17  400.95   26.57
   0   4 -17  392.26   21.98
   0   4 -18    7.87    5.33
   0   4 -18   17.18    5.70
   0  -4 -18   -3.75    5.15
   0   4  18    1.18    5.96
   0  -4 -19  140.88   17.34
   0   4 -19  150.85   15.10
   0   4  19  135.67   19.56
   0   4 -19  107.19   15.17
   0  -4 -20   33.10    8.90
   0   4 -20   61.46   10.64
   0   4 -20   56.26   12.06
   0   4  20   38.60   11.10
   0  -4 -21   31.10    8.32
   0   4 -21   31.81    7.78
   0   4  21   30.46   12.18
   0   4 -21   38.71   11.35
   0   4 -22   75.42   15.66
   0  -4 -22   51.79   11.23
   0   4  22   55.18   13.15
   0   4 -22   53.18   10.16
   0  -4 -23   72.52   14.18
   0   4  23   74.14   14.46
   0   4 -23  100.04   17.41
   0   4 -23   68.72   11.36
   0   4  24   11.59    8.09
   0   4 -24   12.69    7.81
   0   5   0   -0.71    3.52
   0  -5   0    2.58    3.05
   0  -5   0   -0.02    2.67
   0  -5  -1  642.79   25.52
   0   5   1  698.10   30.55
   0  -5   1  640.13   24.70
   0   5  -1  671.62   23.33
   0   5  -1  662.44   27.45
   0  -5  -1  674.18   23.34
   0   5  -2 1883.70   38.40
   0   5   2 1847.24   51.53
   0  -5  -2 1977.61   44.81
   0  -5  -2 1946.69   37.66
   0   5  -2 1868.03   43.53
   0  -5  -3  367.92   19.44
   0   5   3  361.39   23.98
   0   5   3  388.87   15.56
   0  -5   3  397.86   21.10
   0   5  -3  337.06   17.57
   0   5  -3  358.89   16.76
   0  -5  -4   11.60    3.84
   0   5   4   13.30    3.28
   0  -5   4   10.20    4.37
   0   5  -4   10.36    3.34
   0   5   4   13.74    5.23
   0   5  -4   16.69    4.28
   0   5  -5   60.90    6.65
   0  -5   5   74.61   10.06
   0  -5  -5   67.86    8.49
   0   5  -5   66.44    7.43
   0   5   5   72.72   11.54
   0   5   5   63.86    5.48
   0  -5  -6  692.75   27.92
   0   5  -6  701.00   23.40
   0   5   6  699.13   35.66
   0  -5   6  623.27   28.71
   0   5   7   99.21   13.75
   0  -5  -7  103.47   11.25
   0   5  -7  103.50    9.19
   0  -5   7  118.11   13.00
   0   5   8  452.19   30.63
   0  -5   8  482.67   26.52
   0   5  -8  466.10   19.38
   0  -5  -8  441.24   23.41
   0   5  -9   21.85    4.83
   0  -5   9   13.89    5.75
   0  -5  -9   25.54    6.16
   0   5   9   23.76    9.87
   0  -5  10  219.16   19.39
   0   5  10  264.80   24.37
   0  -5 -10  221.75   17.67
   0   5 -10  246.18   14.83
   0   5 -11   55.74    7.83
   0  -5  11   38.36    9.27
   0   5  11   27.82    8.11
   0  -5 -11   47.06    9.26
   0   5  12  940.13   47.39
   0   5 -12  836.87   28.31
   0  -5 -12  867.57   36.85
   0   5 -13  105.78   10.81
   0   5 -13  128.89   15.81
   0   5  13  108.95   17.05
   0  -5 -13  108.63   13.49
   0   5 -14  253.19   22.13
   0   5 -14  287.82   17.82
   0  -5 -14  235.11   20.13
   0   5  14  233.91   25.29
   0   5  15   89.32   16.89
   0   5 -15  117.34   12.11
   0  -5 -15  104.05   14.13
   0   5 -15  114.35   15.32
   0   5 -16  339.69   26.49
   0   5  16  303.03   29.07
   0  -5 -16  377.71   26.91
   0   5 -16  316.79   19.73
   0  -5 -17   37.96    9.65
   0   5 -17   45.92    8.30
   0   5  17   25.03   11.32
   0   5 -17   40.20   10.51
   0   5 -18   11.81    7.00
   0   5 -18    9.29    6.08
   0  -5 -18   -0.62    5.46
   0   5  18   21.24   11.08
   0   5 -19  124.55   17.74
   0  -5 -19  126.96   16.82
   0   5  19  123.63   20.77
   0   5 -19  119.28   13.92
   0   5 -20  226.61   19.51
   0   5 -20  201.57   23.23
   0   5  20  206.53   25.50
   0  -5 -20  227.63   24.18
   0   5 -21   24.04    9.78
   0   5  21   32.27   11.15
   0   5 -21   13.71    6.07
   0  -5 -21   26.20   11.41
   0   5 -22   40.09    9.16
   0   6   0  952.45   30.71
   0   6   0  994.03   32.01
   0   6  -1  242.21   18.19
   0   6   1  236.14   18.82
   0   6  -1  226.04   14.96
   0  -6  -1  249.08   18.93
   0   6   1  253.78   15.31
   0   6  -1  274.35   17.61
   0  -6  -2  247.70   18.13
   0   6  -2  238.01   16.90
   0   6   2  229.05   14.01
   0   6  -2  234.57   14.87
   0   6  -2  237.99   17.10
   0   6   2  221.11   19.39
   0   6  -3    2.37    2.82
   0   6  -3   -0.77    3.39
   0   6   3    1.93    5.20
   0  -6  -3    5.29    4.12
   0   6  -4  919.23   28.92
   0  -6  -4  926.21   34.99
   0   6   4  941.58   41.95
   0   6   5  992.34   44.70
   0  -6  -5 1040.24   37.73
   0   6  -5  948.66   29.46
   0  -6  -6   37.53    8.10
   0   6  -6   31.00    6.12
   0   6   6   29.88    9.06
   0   6  -7   -3.02    2.92
   0  -6  -7    3.16    3.44
   0   6   7   -3.79    6.58
   0   6   8  298.91   26.35
   0   6  -8  302.30   17.14
   0   6  -8  351.66   24.69
   0  -6  -8  301.63   21.29
   0  -6  -9  309.78   22.10
   0   6  -9  291.15   16.96
   0   6   9  250.46   25.06
   0   6  -9  297.50   23.11
   0   6 -10  335.53   18.76
   0   6 -10  358.44   25.59
   0  -6 -10  313.94   22.95
   0   6  10  294.24   27.64
   0   6 -11    3.47    2.97
   0  -6 -11    4.64    4.10
   0   6 -11   12.00    7.58
   0   6  11    9.28    5.90
   0   6  12  171.52   22.76
   0   6 -12  149.79   12.99
   0  -6 -12  168.26   17.99
   0   6 -12  159.27   18.33
   0  -6 -13    6.69    5.37
   0   6 -13    6.08    4.27
   0   6  13    9.05    7.38
   0   6 -13   -3.63    6.57
   0   6 -14  226.06   16.73
   0  -6 -14  299.62   24.50
   0   6  14  236.23   27.30
   0   6 -14  318.16   26.69
   0   6  15   76.24   16.55
   0   6 -15   61.06    9.37
   0   6 -15   55.47   11.81
   0  -6 -15   73.13   13.64
   0   6 -16    5.52    7.11
   0   6  16    4.97    7.80
   0   6 -16    9.11    5.54
   0  -6 -16    9.19    5.81
   0   6 -17  163.80   20.64
   0  -6 -17  204.36   22.38
   0   6  17  158.46   23.87
   0   6 -18   33.23   10.63
   0  -6 -18   61.80   14.82
   0   6  18   40.22   12.72
   0  -6 -19   80.92   15.62
   0   7   0    0.37    3.39
   0   7  -1  552.44   24.88
   0   7   1  558.53   26.21
   0   7   2   84.61   12.88
   0   7   2   93.26   11.26
   0   7  -2   73.59   10.18
   0   7  -2   87.96    9.70
   0   7   3  288.05   23.87
   0  -7  -3  256.31   21.11
   0   7  -3  251.65   19.26
   0   7  -4   -7.61    5.15
   0  -7  -4    6.83    6.02
   0   7   4   -4.25    4.56
   0  -7  -5   76.05   11.34
   0   7  -5   73.35   11.19
   0   7   6   49.27   11.93
   0  -7  -6   44.21    9.41
   0   7  -6   50.12   10.01
   0   7  -7  784.03   37.62
   0  -7  -7  776.62   36.53
   0   7   7  767.45   43.56
   0  -7  -8   32.76    8.99
   0   7  -8   38.19    9.84
   0   7   8   26.71   10.23
   0   7  -9  104.09   15.71
   0  -7  -9   85.99   13.16
   0   7   9   78.45   15.00
   0   7  10    6.65    7.91
   0  -7 -10    6.85    6.89
   0   7 -10    7.47    6.32
   0   7  11  654.17   43.83
   0  -7 -11  665.23   35.90
   0  -7 -12   57.25   12.12
   0   7  12   53.68   13.50
   0   7 -12   65.10   12.99
   0   7 -13    8.44    7.14
   0   7  13    7.06    7.27
   0  -7 -13    9.54    7.41
   0   7  14   19.00    9.48
   0  -7 -14   16.50    7.92
   0   7 -14   11.23    7.12
   0  -7 -15  113.71   17.00
   0  -7 -16    7.60    7.42
   0   8   5   27.91    9.45
   0   8   6   28.64    9.00
   0   8   7   -0.22    5.78
   0   8  -8  214.79   21.97
   0   8   8  209.94   24.25
   0   8   9    6.65    7.28
   0   8  -9    5.54    6.49
   0   8 -10   78.82   14.78
   1   0 -26   88.07   14.56
   1   0 -25   -5.76    6.48
   1   0 -24  163.57   18.27
   1   0 -23   21.38    8.10
   1   0 -22  515.24   28.94
   1   0 -22  436.32   24.57
   1   0 -21    2.31    3.84
   1   0 -21   -7.72    5.87
  -1   0  21   -7.93    5.04
   1   0 -20    8.86    4.76
  -1   0  20    9.72    5.26
   1   0 -20    4.11    4.46
   1   0 -19   -9.10    5.37
   1   0 -19   -0.18    3.13
  -1   0  19   -3.20    4.30
   1   0 -18 1346.11   37.34
  -1   0  18 1311.31   40.29
   1   0 -18 1324.02   39.46
  -1   0  17   -0.30    2.94
   1   0 -17    1.15    3.37
   1   0 -17    3.15    3.66
   1   0 -16   50.36    6.97
   1   0 -16   58.20    8.33
  -1   0  16   55.17    8.48
  -1   0  15    1.04    2.94
   1   0 -15   -2.84    3.49
  -1   0  14 1115.76   30.12
   1   0 -14 1036.17   25.66
   1   0 -14 1101.72   31.40
  -1   0  13    3.20    2.25
   1   0 -13    0.95    1.87
   1   0 -13    4.29    2.72
  -1   0  12 1650.81   33.00
   1   0 -12 1644.02   34.54
   1   0 -11   -0.37    1.50
   1   0 -11   -1.82    2.59
  -1   0  11   -0.13    1.74
   1   0 -10 2693.05   35.21
  -1   0  10 2798.91   38.02
   1   0  -9   -0.25    2.20
  -1   0   9   -1.65    1.90
   1   0  -9   -1.49    1.52
   1   0  -8 2313.10   32.87
  -1   0   8 2356.79   27.97
  -1   0   8 2264.24   30.56
   1   0  -7    0.13    0.87
   1   0  -7   -1.37    1.45
  -1   0   7    0.31    1.32
  -1   0   7    0.24    1.01
   1   0  -7   -1.73    1.51
   1   0  -6   41.66    3.43
  -1   0   6   33.84    3.02
   1   0  -6   38.42    3.73
   1   0  -6   39.48    3.67
  -1   0   6   37.48    3.51
  -1   0   5   -0.04    0.99
  -1   0   5   -0.94    0.75
   1   0  -5    0.31    0.83
   1   0  -5    0.98    0.76
  -1   0   5    0.70    0.92
  -1   0   4 1493.23   18.14
  -1   0   4 1451.57   16.32
  -1   0   4 1496.67   17.93
   1   0  -4 1476.99   18.11
   1   0  -3    0.70    0.57
   1   0  -3    0.09    0.47
   1   0  -3    0.16    0.65
  -1   0   3    0.41    0.55
  -1   0   3    1.25    0.62
  -1   0   3   -0.96    0.76
   1   0  -2 2779.62   21.47
  -1   0   2 2774.94   20.62
  -1   0   2 2827.94   18.68
   1   0  -1   -0.41    0.34
  -1   0   1   -0.66    0.39
   1   0  -1   -0.16    0.20
  -1   0   1    0.46    0.44
   1   0  -1   -0.69    0.56
  -1   0   1    0.16    0.28
   1   0   0   -0.16    0.14
  -1   0   0   -0.16    0.37
  -1   0   0    0.13    0.31
   1   0   0    0.84    0.52
  -1   0  -1    0.20    0.31
   1   0   1   -0.03    0.18
   1   0   1   -0.39    0.35
  -1   0  -1    0.28    0.33
  -1   0  -1    0.26    0.27
  -1   0  -2  662.43   10.64
   1   0   2  660.50   11.05
  -1   0  -2  629.33    9.03
   1   0   2  748.08    9.66
  -1   0  -3   -0.07    0.81
   1   0   3   -0.05    0.52
   1   0   3   -1.07    0.82
  -1   0  -3   -0.06    0.91
  -1   0  -3    0.16    0.60
   1   0   3    0.57    0.69
   1   0   4  199.47    6.96
  -1   0  -4  193.39    6.61
   1   0   4  188.02    7.09
  -1   0  -4  174.89    7.15
  -1   0  -4  213.35    7.47
   1   0   4  184.78    6.38
  -1   0  -5    2.37    1.50
  -1   0  -5    1.76    1.76
   1   0   5    0.74    1.27
  -1   0  -5    0.18    1.12
   1   0   5    1.60    1.26
   1   0   6 4841.49   36.42
  -1   0  -6 4821.02   40.70
   1   0   6 4693.42   42.69
  -1   0  -6 4649.19   40.61
  -1   0  -7   -0.18    1.05
  -1   0  -7    0.28    0.95
  -1   0  -7    0.56    1.28
   1   0   7   -1.43    1.51
  -1   0  -8 1805.38   29.08
   1   0   8 1730.32   25.50
  -1   0  -8 1717.34   28.25
   1   0   8 1827.99   30.61
  -1   0  -9   -2.53    2.21
  -1   0  -9   -2.63    2.30
   1   0   9   -1.79    2.00
  -1   0 -10 1685.34   31.90
  -1   0 -10 1654.73   31.28
  -1   0 -11    0.28    2.23
  -1   0 -11    2.97    2.49
   1   0  11   -1.87    2.10
   1   0  12  790.02   24.60
  -1   0 -12  813.26   24.36
  -1   0 -12  832.07   24.28
   1   0  13   -4.18    2.64
  -1   0 -13    2.49    2.61
  -1   0 -13    0.39    2.22
  -1   0 -14 1911.86   40.11
  -1   0 -14 1912.72   41.21
   1   0  14 1909.10   41.15
  -1   0 -15    5.22    3.05
   1   0  15   -4.46    3.10
  -1   0 -15    1.04    2.58
   1   0  16   27.12    5.76
  -1   0 -16   24.86    5.65
  -1   0 -16   22.89    5.52
  -1   0 -17    0.54    2.61
   1   0  17    2.49    2.90
  -1   0 -17   -2.57    3.32
  -1   0 -18   42.09    8.02
   1   0  18   40.01    7.52
  -1   0 -18   49.88    8.22
  -1   0 -19   -0.80    3.42
   1   0  19   -4.18    3.27
  -1   0 -19    1.43    3.37
   1   0  20  162.73   14.34
  -1   0 -20  167.20   15.85
  -1   0 -21   -5.82    3.97
   1   0  21   -2.52    3.35
  -1   0 -21   -2.33    4.68
  -1   0 -22  660.23   32.28
  -1   0 -22  656.51   32.80
  -1   0 -23    4.06    4.87
  -1   0 -23   -0.86    4.73
  -1   0 -24   57.98   11.89
  -1   0 -25   -3.52    6.32
  -1   0 -26  162.81   19.51
   1   1 -26   48.92   11.30
   1  -1 -26   55.38   11.91
   1   1 -25  206.61   20.04
   1   1 -25  197.54   20.02
   1  -1 -25  195.26   20.60
   1   1 -24   58.31   10.66
   1  -1 -24   67.08   12.18
   1   1 -24   82.92   13.14
  -1   1  23   76.45   12.90
   1   1 -23   62.43   10.79
   1   1 -23   67.45   11.69
   1  -1 -23   61.88   13.51
  -1   1  22    0.77    4.26
   1   1 -22    9.09    5.39
   1  -1 -22    7.69    6.20
   1   1 -22   -1.10    4.76
   1  -1 -21  463.11   27.13
   1   1 -21  499.78   27.33
   1   1 -21  478.79   26.83
  -1   1  21  408.58   27.03
   1   1 -20   42.80    8.31
   1  -1 -20   54.22    9.64
  -1   1  20   65.29   11.80
  -1   1  19  298.43   22.62
   1  -1 -19  295.19   20.44
   1  -1 -19  280.27   16.09
   1   1 -19  264.96   18.37
   1   1 -19  283.60   19.62
   1   1 -18   34.18    7.17
   1  -1 -18   27.23    5.00
   1  -1 -18   23.50    6.72
  -1   1  18   44.14    9.01
   1   1 -18   35.26    7.03
  -1  -1  18   28.57    5.47
   1   1 -17  186.36   14.32
  -1  -1  17  170.76   11.65
   1  -1 -17  161.25   14.01
   1  -1 -17  182.53   11.86
  -1   1  17  147.29   15.19
   1  -1 -16  256.80   16.91
   1  -1 -16  241.19   13.35
  -1  -1  16  243.57   13.58
  -1  -1  16  245.63   16.92
   1   1 -16  237.76   15.61
   1  -1 -15  812.33   23.20
  -1  -1  15  860.65   24.50
   1  -1 -15  767.46   25.84
   1  -1 -15  851.73   29.17
  -1  -1  15  766.58   28.58
   1   1 -15  786.79   27.13
   1  -1 -14  138.03   10.79
  -1  -1  14  156.26   10.46
   1  -1 -14  138.98   11.48
  -1  -1  14  132.79   11.70
   1   1 -14  130.18   10.62
   1  -1 -14  144.82    9.32
   1   1 -13 1194.82   30.93
   1  -1 -13 1210.32   31.84
  -1  -1  13 1148.45   26.54
   1  -1 -13 1169.05   30.10
  -1  -1  13 1196.70   32.70
   1  -1 -13 1100.97   23.96
  -1  -1  12  228.93   11.51
  -1  -1  12  212.01   13.29
   1   1 -12  240.72   13.29
   1  -1 -12  219.36   10.12
   1  -1 -12  207.71   12.33
  -1  -1  12  245.59    8.97
   1  -1 -12  231.66   13.40
   1   1 -11 1866.80   34.51
   1  -1 -11 1694.48   26.24
  -1  -1  11 1989.61   38.73
   1  -1 -11 1772.57   35.07
   1  -1 -11 1848.69   27.78
  -1  -1  11 1944.00   23.61
   1   1 -11 1796.20   23.87
   1  -1 -11 1880.80   35.42
  -1  -1  10  100.24    8.36
  -1  -1  10  107.81    5.15
  -1   1  10   91.64    6.36
   1   1 -10  109.97    5.57
   1  -1 -10  107.50    8.27
   1  -1 -10  116.68    6.55
   1  -1 -10  126.03    8.88
   1   1 -10  116.47    8.19
   1   1  -9  157.86    6.16
   1  -1  -9  161.64    7.14
   1  -1  -9  158.06    9.54
   1  -1  -9  156.27    9.63
  -1  -1   9  160.37    5.81
   1   1  -9  152.36    9.15
  -1  -1   9  169.03   10.56
  -1   1   9  137.51    6.65
  -1   1   8    7.79    1.44
  -1  -1   8    9.14    2.87
   1  -1  -8    6.83    1.28
   1   1  -8    6.56    1.97
  -1  -1   8    6.76    1.11
   1  -1  -8    4.11    1.67
   1   1  -8    7.94    1.35
   1  -1  -8    3.45    1.37
  -1  -1   7 4602.41   49.25
   1  -1  -7 4148.30   43.67
  -1   1   7 3980.11   27.87
   1  -1  -7 4293.12   43.36
   1   1  -7 4144.00   41.07
   1  -1  -7 4633.88   31.37
  -1  -1   7 4583.62   25.05
   1   1  -7 4509.29   26.61
  -1   1   6 1875.62   16.54
   1   1  -6 1854.28   25.70
  -1  -1   6 1944.86   30.42
  -1  -1   6 1876.24   13.93
   1  -1  -6 1737.38   25.45
   1  -1  -6 1900.11   17.80
   1   1  -6 1989.27   15.78
   1  -1  -6 2076.18   29.46
   1   1  -5  731.66   15.17
  -1  -1   5  712.01    7.76
  -1   1   5  783.85   15.33
   1   1  -5  730.82    8.40
   1  -1  -5  735.03   15.21
  -1  -1   5  748.90   17.69
   1  -1  -5  769.14   17.03
  -1   1   5  741.83    8.74
   1  -1  -5  751.85    9.78
  -1  -1   4 1243.20   18.79
  -1  -1   4 1258.17    9.87
  -1  -1   4 1368.00   22.60
   1  -1  -4 1158.24   19.76
   1  -1  -4 1387.04   19.20
   1   1  -4 1345.43    9.81
  -1   1   4 1426.98   18.77
  -1   1   4 1273.21   20.20
   1   1  -4 1398.71   19.47
   1   1  -4 1393.72   23.26
   1   1  -3 1874.66   25.46
   1  -1  -3 1968.01   23.87
  -1  -1   3 1834.98   24.57
  -1  -1   3 1823.30   13.34
  -1  -1   3 1997.60   23.10
  -1   1   3 1884.85   22.99
  -1   1   3 1815.16   18.98
   1   1  -3 1936.00   12.20
   1   1  -3 1868.45   21.23
   1  -1  -3 1867.97   20.13
  -1  -1   2    8.24    1.73
  -1   1   2   10.90    1.37
  -1  -1   2    7.14    1.10
  -1   1   2    6.49    0.97
   1   1  -2    7.77    1.80
   1  -1  -2    8.69    0.96
   1  -1  -2    7.74    1.51
   1   1  -2    9.72    1.58
  -1  -1   2    4.14    1.05
  -1   1   2    7.41    1.50
   1   1  -2    5.34    0.75
   1  -1  -2    9.91    1.33
  -1   1   1   89.51    4.35
   1   1  -1   91.39    4.86
   1  -1  -1   96.05    3.60
  -1  -1   1  104.59    5.27
  -1   1   1  104.37    3.90
  -1  -1   1   99.04    4.98
   1  -1  -1   99.45    4.64
   1   1  -1   86.98    4.75
   1  -1  -1   99.64    3.47
   1   1  -1  101.78    4.09
  -1  -1   1   93.58    4.22
  -1   1   1   98.78    3.33
  -1   1   0    0.36    0.51
  -1  -1   0    0.52    0.83
   1   1   0    1.47    0.84
   1  -1   0    1.99    0.71
  -1  -1   0    1.61    1.02
   1  -1   0    2.45    0.50
   1  -1   0    0.56    0.62
  -1   1   0    1.50    0.77
   1   1   0    1.42    0.92
  -1  -1   0    1.34    0.68
   1   1   0    2.77    1.07
  -1   1   0    1.46    0.44
   1   1   1   50.46    3.59
  -1   1  -1   55.62    2.43
   1   1   1   51.77    3.34
  -1   1  -1   49.13    1.98
  -1  -1  -1   49.37    4.18
   1  -1   1   47.03    2.57
   1   1   1   50.54    3.91
  -1   1  -1   53.37    3.44
  -1   1  -1   49.55    3.37
  -1  -1  -1   43.12    3.29
  -1   1  -1   62.42    2.84
  -1  -1  -1   46.33    3.13
   1  -1   2 2309.13   16.21
  -1  -1  -2 2009.82   29.27
  -1   1  -2 2279.09   15.45
   1   1   2 2293.04   28.81
  -1   1  -2 2234.77   24.77
   1   1   2 2199.85   24.20
   1   1   2 2072.33   22.25
  -1  -1  -2 2109.50   20.65
   1  -1   2 2258.00   15.67
  -1  -1  -2 2265.39   24.70
  -1   1  -2 2106.70   24.08
  -1   1  -2 2374.65   15.71
   1   1   3 7566.98   41.55
  -1  -1  -3 7107.56   40.77
  -1   1  -3 7349.40   48.82
   1   1   3 7672.60   47.17
   1   1   3 7771.10   58.56
  -1   1  -3 8274.27   51.54
  -1  -1  -3 8050.04   49.39
   1   1   3 8634.98   49.83
  -1   1  -4 2701.52   17.91
   1   1   4 2548.00   36.26
   1  -1   4 2845.94   23.88
  -1   1  -4 2654.91   23.00
   1   1   4 2650.50   29.75
   1   1   4 2506.17   22.78
   1  -1   4 2690.92   16.39
   1   1   4 2623.95   28.84
  -1   1  -4 2619.82   30.99
  -1   1  -4 2563.80   31.13
  -1  -1  -4 2715.28   30.27
  -1  -1  -4 2486.63   25.35
  -1  -1  -5   89.97    5.05
  -1   1  -5   83.37    6.00
  -1  -1  -5   85.59    5.87
   1  -1   5   90.47    3.30
   1   1   5   92.06    7.34
   1   1   5   88.72    4.29
  -1   1  -5   99.78    4.97
  -1   1  -5   91.07    3.95
   1  -1   5   95.50    4.87
  -1  -1  -6    7.62    2.29
   1  -1   6    4.60    1.42
  -1   1  -6    7.97    2.16
  -1   1  -6    2.01    0.92
   1  -1   6    4.58    1.11
  -1  -1  -6    4.89    1.54
  -1   1  -6    6.40    2.03
   1   1   6    7.97    3.04
   1   1   6    3.33    1.00
  -1  -1  -7  417.68   14.49
   1   1   7  432.12   17.64
  -1   1  -7  436.92   12.71
   1  -1   7  415.79    8.67
  -1  -1  -7  412.20   12.02
   1   1   7  436.07   10.85
  -1   1  -7  397.75   14.71
   1  -1   7  419.38    9.26
  -1  -1  -8  309.73   10.02
   1   1   8  319.57   16.00
   1  -1   8  296.36    8.16
  -1  -1  -8  314.77   11.19
  -1   1  -8  277.61   11.08
  -1  -1  -8  337.16   13.77
  -1   1  -8  312.16   13.76
   1  -1   8  272.88    8.37
   1   1   9   68.90    8.24
  -1  -1  -9   61.59    4.76
  -1  -1  -9   64.30    6.45
  -1   1  -9   70.71    6.20
  -1   1  -9   52.34    6.22
  -1  -1  -9   62.95    5.39
   1  -1   9   67.03    4.60
   1  -1   9   58.47    3.96
  -1   1 -10  458.64   18.03
   1   1  10  486.11   21.38
  -1   1 -10  466.14   16.00
  -1  -1 -10  464.67   14.96
   1  -1  10  465.73   12.93
   1  -1  10  419.33   11.13
  -1  -1 -10  448.87   17.37
  -1  -1 -11 2539.73   43.52
  -1  -1 -11 2743.17   38.43
   1   1  11 2615.95   51.16
  -1   1 -11 2480.52   43.90
  -1   1 -11 2430.02   38.95
   1  -1  11 2402.27   31.38
   1  -1  11 2623.41   29.45
  -1  -1 -12  153.14    9.77
   1  -1  12  155.30    8.51
   1   1  12  146.14   12.68
  -1   1 -12  152.24   10.36
  -1  -1 -12  134.79   10.85
  -1   1 -12  136.83   10.79
  -1   1 -13  177.40   12.71
   1  -1  13  182.61    9.77
  -1   1 -13  182.56   12.06
   1   1  13  173.12   14.13
  -1  -1 -13  178.32   12.99
  -1  -1 -13  169.81   10.83
  -1   1 -14   22.46    5.75
   1  -1  14   18.30    3.34
  -1   1 -14   17.58    4.24
  -1  -1 -14   25.13    5.47
   1   1  14   22.05    5.63
  -1  -1 -14   18.87    4.33
  -1  -1 -15  644.65   23.14
  -1   1 -15  567.49   25.10
   1   1  15  592.90   27.17
  -1   1 -15  608.62   23.62
   1  -1  15  571.57   18.83
  -1  -1 -15  589.27   25.29
  -1  -1 -16  533.18   24.78
  -1   1 -16  443.88   22.91
   1  -1  16  471.78   17.51
  -1   1 -16  496.12   22.20
   1   1  16  442.16   24.20
  -1  -1 -16  487.37   20.83
  -1  -1 -17 1438.21   42.21
   1   1  17 1238.27   41.12
   1  -1  17 1315.80   30.10
  -1   1 -17 1484.75   39.98
  -1  -1 -17 1354.17   36.03
  -1   1 -17 1301.83   40.03
   1  -1  18   46.99    6.23
   1   1  18   36.52    7.54
  -1   1 -18   50.93    8.58
  -1  -1 -18   59.28    9.47
  -1   1 -18   44.27    8.47
  -1  -1 -18   55.28    7.68
  -1   1 -19  356.07   22.51
  -1   1 -19  350.75   21.14
  -1  -1 -19  378.35   23.71
  -1  -1 -19  405.11   21.44
   1   1  19  346.48   22.88
  -1   1 -20  215.86   18.31
  -1  -1 -20  228.08   16.91
  -1  -1 -20  211.04   18.34
   1   1  20  180.68   17.20
  -1   1 -20  208.33   17.00
  -1   1 -21  144.70   15.35
  -1   1 -21  133.62   14.29
   1   1  21  123.72   14.41
  -1  -1 -21  132.48   15.86
  -1   1 -22   35.11    8.36
  -1   1 -22   42.87    8.92
   1   1  22   44.13    9.86
  -1  -1 -22   36.78    9.35
  -1   1 -23    7.20    5.01
  -1  -1 -23   21.74    8.34
   1   1  23   15.27    6.91
  -1   1 -23    1.72    6.17
  -1   1 -24   40.49    9.49
  -1  -1 -24   49.01   11.13
  -1  -1 -25  252.30   23.92
  -1   1 -25  248.51   22.09
  -1   1 -25  232.74   22.64
  -1   1 -26   19.27    7.09
  -1  -1 -26   30.14    9.46
   1   2 -27  129.16   18.87
   1   2 -26   81.97   14.77
   1   2 -26   80.26   14.04
   1   2 -25    1.33    6.14
  -1   2  25   17.22    9.48
   1   2 -25    0.50    5.55
   1  -2 -25   -0.25    5.65
   1  -2 -24   81.58   13.94
  -1   2  24   65.39   13.58
   1   2 -24   65.50   11.27
   1   2 -24   95.25   15.33
   1   2 -23  236.12   20.59
   1   2 -23  270.07   23.54
   1  -2 -23  257.50   23.18
  -1   2  23  231.31   23.06
   1  -2 -22  155.06   17.50
   1   2 -22  172.32   17.00
   1   2 -22  163.34   18.13
  -1   2  22  178.36   20.24
  -1   2  21   65.77   13.09
   1   2 -21   53.19    9.46
   1  -2 -21   70.40   11.65
   1   2 -21   53.87   10.21
   1   2 -20    5.23    5.25
   1   2 -20   -0.28    4.42
   1  -2 -20    3.44    4.35
  -1   2  20    6.10    6.14
   1   2 -19  321.65   20.30
   1  -2 -19  320.45   22.13
  -1   2  19  310.21   25.46
   1   2 -19  341.50   23.16
  -1   2  18  344.28   26.42
   1  -2 -18  399.36   23.96
   1   2 -18  420.30   22.88
   1  -2 -17  186.09   16.01
  -1   2  17  212.85   20.30
   1   2 -17  233.84   16.56
  -1  -2  17  227.06   18.55
  -1  -2  16   81.90   10.82
   1  -2 -16   86.25   10.77
   1  -2 -16   74.23    9.41
   1  -2 -16   88.20    6.74
   1   2 -16   94.92   10.41
  -1  -2  15  146.79   13.87
   1  -2 -15  138.66    7.90
   1   2 -15  160.93   12.42
   1  -2 -15  141.51   12.91
   1  -2 -15  153.02   12.78
   1  -2 -14  510.73   13.83
   1   2 -14  465.08   20.16
  -1  -2  14  490.94   24.16
   1  -2 -14  485.47   22.36
  -1  -2  14  458.69    8.48
   1  -2 -14  483.97   22.27
  -1  -2  13 1560.76   41.09
   1  -2 -13 1492.27   37.57
   1  -2 -13 1540.91   38.27
   1  -2 -13 1510.07   21.19
   1   2 -13 1450.49   34.15
   1   2 -12  106.84    9.30
   1  -2 -12  110.59    5.37
   1  -2 -12   98.27    9.52
  -1  -2  12  108.07   10.87
   1  -2 -12  107.31    9.77
   1  -2 -12  108.51    5.07
   1  -2 -11    3.42    2.57
   1  -2 -11    2.44    1.00
  -1  -2  11    4.93    3.33
   1  -2 -11    8.97    3.95
   1  -2 -11   -2.72    1.21
   1   2 -11    2.49    2.11
   1  -2 -10 2280.61   41.01
   1  -2 -10 2166.57   41.68
  -1  -2  10 2262.75   45.11
   1   2 -10 2238.95   37.12
   1  -2  -9  503.58   19.46
   1  -2  -9  563.66   19.51
   1   2  -9  541.02   17.43
  -1  -2   9  497.26   20.41
  -1  -2   8  386.36   17.32
   1  -2  -8  387.11   15.33
   1  -2  -8  396.92   16.51
   1   2  -8  397.21   14.35
   1  -2  -7  296.30   13.90
  -1  -2   7  334.29   15.56
   1  -2  -7  331.45   13.56
   1   2  -7  337.84   12.72
   1   2  -6  169.81    8.68
   1  -2  -6  170.86    9.31
   1  -2  -6  166.21    9.90
  -1  -2   6  178.55   11.10
   1   2  -5  108.57    6.87
   1  -2  -5   90.67    7.17
   1  -2  -5   97.33    6.65
  -1  -2   5  102.82    8.16
   1   2  -4  321.66   11.19
  -1  -2   4  312.71   12.97
   1   2  -4  325.88    6.73
   1   2  -4  310.86    6.62
   1  -2  -4  304.47   12.02
   1  -2  -4  306.29   11.09
   1  -2  -3  421.29   13.65
   1   2  -3  441.50   12.83
  -1   2   3  452.95    8.50
  -1  -2   3  439.54   14.82
  -1   2   3  423.20   11.38
   1  -2  -3  450.65   12.58
   1   2  -3  424.66    9.04
  -1   2   3  438.15    8.03
   1  -2  -2  641.57   15.94
   1   2  -2  600.94   11.95
   1   2  -2  679.69   15.58
  -1   2   2  619.03   11.31
  -1   2   2  622.55   13.29
   1  -2  -2  619.90   14.01
  -1   2   2  661.39   11.92
  -1  -2   2  627.07   16.64
  -1  -2   1 2079.86   28.85
   1   2  -1 2110.73   28.13
  -1   2   1 2284.32   24.50
  -1  -2   1 2182.69   30.76
   1  -2  -1 2189.43   24.87
   1   2  -1 2423.12   26.08
  -1   2   1 2196.21   23.97
   1   2  -1 2101.29   29.43
  -1   2   1 2271.65   27.95
  -1   2   1 2202.43   24.03
   1  -2  -1 2152.57   27.79
   1   2   0 2201.62   28.71
   1  -2   0 2058.14   25.73
  -1   2   0 1866.04   21.96
  -1  -2   0 2360.15   31.71
   1  -2   0 1925.86   22.75
  -1   2   0 2029.25   25.47
   1   2   0 2041.34   25.69
  -1   2   0 2134.33   25.41
  -1  -2   0 2154.14   27.51
   1   2   0 1997.45   30.02
  -1   2   0 1984.33   25.03
   1  -2   1 2574.43   26.79
  -1   2  -1 2494.08   25.56
   1   2   1 2593.35   31.04
  -1  -2  -1 2348.04   31.83
  -1   2  -1 2729.22   31.72
   1  -2   1 2487.11   26.95
  -1  -2  -1 2472.51   28.07
  -1   2  -1 2323.38   24.60
   1   2   1 2405.19   28.71
   1   2   1 2596.86   37.15
   1  -2   1 2621.95   32.10
  -1  -2  -2  432.41   10.92
  -1   2  -2  403.15   10.63
   1   2   2  384.46   10.84
   1   2   2  388.59   15.66
   1  -2   2  417.52   13.59
   1  -2   2  388.18    9.59
  -1  -2  -2  394.52   13.31
  -1   2  -2  380.24    9.20
  -1   2  -2  376.46    9.00
  -1   2  -3 1527.93   16.18
   1   2   3 1554.89   32.96
  -1   2  -3 1555.49   19.29
   1   2   3 1492.17   21.12
   1  -2   3 1518.05   17.34
  -1  -2  -3 1573.77   19.56
   1  -2   3 1457.05   27.28
  -1   2  -3 1538.56   22.22
  -1  -2  -3 1499.31   26.84
   1  -2   4  200.63   10.71
  -1   2  -4  204.81    7.37
   1   2   4  186.14    7.60
  -1   2  -4  204.63    5.24
   1  -2   4  211.29    7.95
  -1  -2  -4  191.67    9.82
   1   2   4  200.38   12.48
  -1  -2  -4  197.68    6.60
   1  -2   4  197.26    5.60
   1  -2   5 1096.65   11.68
  -1  -2  -5 1120.54   24.91
   1   2   5 1195.63   32.03
   1  -2   5 1115.80   19.38
   1  -2   5 1150.99   26.95
  -1  -2  -5 1157.35   15.83
  -1   2  -5 1019.02   17.66
  -1   2  -5 1036.63   10.57
   1   2   5 1046.40   16.55
   1  -2   6  578.00    7.23
  -1  -2  -6  542.98   17.96
   1   2   6  566.01   10.73
   1   2   6  625.52   24.20
  -1   2  -6  629.17    7.87
  -1   2  -6  550.55   13.92
   1  -2   6  510.78   18.92
  -1  -2  -6  592.19   11.33
  -1   2  -7  360.73   11.90
   1   2   7  360.34    8.06
   1   2   7  368.59   19.54
  -1  -2  -7  377.83    9.68
  -1  -2  -7  384.63   16.05
   1  -2   7  377.56   16.80
   1  -2   8  608.98   22.13
   1   2   8  614.71   25.85
  -1   2  -8  592.90   16.27
   1   2   8  607.35   10.82
  -1  -2  -8  582.78   20.18
  -1  -2  -8  585.71   13.71
  -1  -2  -9  901.25   26.09
  -1   2  -9  936.18   21.71
   1   2   9  933.30   32.94
  -1  -2  -9  920.83   14.60
  -1  -2  -9  945.42   18.73
  -1   2 -10   52.36    7.07
  -1  -2 -10   49.89    3.50
  -1  -2 -10   64.13    5.39
   1   2  10   43.96    7.78
  -1   2 -10   52.73    5.69
  -1  -2 -10   51.82    6.98
   1   2  11  664.61   29.59
  -1   2 -11  755.12   26.97
  -1  -2 -11  630.69   13.58
  -1   2 -11  664.32   20.44
  -1  -2 -11  669.46   24.65
  -1  -2 -11  728.32   18.93
   1  -2  11  664.35    8.25
  -1  -2 -12   20.37    3.72
  -1  -2 -12   17.05    4.76
  -1   2 -12   13.04    4.20
  -1  -2 -12   19.14    2.79
   1   2  12   15.39    5.12
   1  -2  12   22.70    1.88
  -1   2 -12   17.10    4.08
   1  -2  13  688.07   10.97
   1  -2  13  571.28    9.60
  -1  -2 -13  685.41   20.42
  -1   2 -13  644.66   22.53
  -1   2 -13  621.53   26.04
  -1  -2 -13  639.47   25.50
  -1  -2 -13  649.79   15.45
   1   2  13  586.63   29.26
   1  -2  14 2582.57   23.35
  -1  -2 -14 2591.36   41.20
  -1   2 -14 2625.18   46.77
  -1  -2 -14 2605.95   53.59
  -1   2 -14 2641.77   55.16
   1   2  15  118.96   14.03
  -1  -2 -15  127.44    9.62
  -1  -2 -15  143.04   13.39
  -1   2 -15  139.19   13.43
  -1   2 -15  138.47   11.47
   1  -2  15  125.62    5.49
   1   2  16   13.77    6.02
  -1  -2 -16   14.74    4.34
  -1  -2 -16   21.66    5.93
  -1   2 -16   16.90    5.22
  -1   2 -16   23.35    5.37
   1   2  17  177.51   17.87
  -1   2 -17  135.00   12.32
  -1  -2 -17  142.80   14.27
  -1   2 -17  163.86   15.32
  -1  -2 -18  529.24   27.67
   1   2  18  463.83   29.01
  -1   2 -18  564.86   25.54
  -1   2 -18  561.62   29.16
  -1   2 -19  223.71   19.23
  -1   2 -19  242.72   17.68
  -1  -2 -19  228.61   19.47
   1   2  19  199.16   19.39
  -1   2 -20   31.22    8.68
  -1   2 -20   58.63    9.15
  -1  -2 -20   38.54    9.11
   1   2  20   46.96   10.03
  -1  -2 -21   45.00    9.43
   1   2  21   39.90    9.61
  -1   2 -21   34.87    8.12
  -1   2 -21   46.74   10.20
  -1   2 -22  228.00   18.84
   1   2  22  187.95   19.92
  -1   2 -22  249.36   22.38
  -1   2 -23  281.03   21.95
  -1   2 -23  244.86   23.10
  -1  -2 -23  279.54   24.25
   1   2  23  334.36   27.18
  -1   2 -24   70.61   11.94
   1   2  24   62.12   12.52
  -1  -2 -24   55.85   12.11
  -1   2 -24   42.24   10.97
   1   2  25   47.62   12.09
  -1  -2 -25   52.75   11.90
  -1   2 -25   20.49    9.21
  -1   2 -25   40.77    9.09
  -1   2 -26   51.97   13.09
  -1   2 -26   57.94   11.62
  -1   2 -27   90.91   16.60
  -1   3  26   49.80   13.16
  -1   3  25   17.92   10.00
   1   3 -25   32.02   10.19
   1   3 -25   12.61    7.88
   1  -3 -25   29.08   10.09
   1  -3 -24  224.68   23.26
   1   3 -24  187.13   21.13
  -1   3  24  195.80   23.59
   1   3 -24  186.83   19.36
  -1   3  23    3.03    7.70
   1   3 -23   -1.82    4.84
   1   3 -23   -8.20    7.93
   1  -3 -23    4.03    5.17
  -1   3  22    7.96    7.83
   1   3 -22   16.12    6.80
   1   3 -22   17.20    6.12
   1  -3 -22   35.72   10.56
   1   3 -21  195.06   17.79
  -1   3  21  185.09   22.01
   1   3 -21  215.71   21.28
   1  -3 -21  244.97   21.93
   1   3 -20  406.66   27.68
  -1   3  20  394.50   31.90
   1  -3 -20  454.51   29.41
   1   3 -20  421.49   24.97
  -1   3  19   -7.93    5.85
   1  -3 -19   12.00    5.98
   1   3 -19    4.12    5.82
   1   3 -19    5.29    4.30
   1  -3 -18   19.76    6.20
   1   3 -18   13.22    5.14
  -1  -3  18   10.14    6.13
  -1   3  18   14.35    8.23
   1  -3 -17   23.83    6.55
   1   3 -17   16.50    5.72
  -1   3  17   13.85    7.57
  -1  -3  17   18.92    6.61
   1  -3 -16 1094.38   39.28
  -1  -3  16 1083.36   41.78
   1   3 -16 1081.06   34.10
   1  -3 -15  283.35   19.14
   1   3 -15  312.58   17.79
   1  -3 -15  321.08   20.45
  -1  -3  15  280.64   20.89
   1  -3 -14  346.46   20.30
   1  -3 -14  313.19   19.80
  -1  -3  14  304.37   20.69
   1   3 -14  339.22   17.84
  -1  -3  13   17.63    5.40
   1  -3 -13   14.61    5.05
   1   3 -13   24.53    5.27
   1  -3 -13   27.71    6.33
  -1  -3  12  950.39   34.13
   1  -3 -12  997.40   32.98
   1  -3 -12  971.53   31.52
   1   3 -12 1011.53   28.29
   1  -3 -11   34.84    5.77
   1  -3 -11   34.43    6.27
   1   3 -11   40.74    5.80
  -1  -3  11   35.87    7.19
   1  -3 -10  527.92   21.63
   1  -3 -10  521.06   22.52
   1   3 -10  573.67   19.96
  -1  -3  10  558.32   24.71
   1  -3  -9    4.25    2.48
   1   3  -9    2.42    2.23
   1  -3  -9    1.07    2.60
   1   3  -8  233.62   11.96
   1  -3  -8  228.43   13.15
   1  -3  -8  233.36   14.44
  -1  -3   8  237.56   15.12
   1  -3  -7   42.84    6.15
   1   3  -7   50.40    5.39
  -1  -3   7   43.29    6.41
   1  -3  -7   49.73    6.15
  -1  -3   6  531.24   21.30
   1   3  -6  557.77    8.60
   1   3  -6  593.89    8.59
   1   3  -6  567.46   17.73
   1  -3  -6  574.91   19.32
   1  -3  -6  555.79   20.67
   1  -3  -5   42.39    5.03
  -1   3   5   34.29    2.39
   1   3  -5   33.00    2.72
   1   3  -5   41.14    4.85
  -1   3   5   31.36    2.35
   1   3  -5   38.08    3.06
  -1  -3   5   32.74    5.11
   1  -3  -5   35.50    5.36
  -1   3   4 1204.82   16.81
   1  -3  -4 1170.28   25.80
   1   3  -4 1157.38   17.75
  -1  -3   4 1199.97   29.79
   1   3  -4 1284.03   25.77
  -1   3   4 1263.35   17.20
   1  -3  -4 1201.80   28.47
  -1  -3   3  341.39   15.25
   1  -3  -3  314.59   13.84
  -1   3   3  303.19    9.55
   1  -3  -3  318.77   12.80
   1   3  -3  329.73   10.35
   1   3  -3  304.50   12.70
  -1   3   3  327.29    9.97
   1  -3  -2 1767.36   29.37
   1   3  -2 1830.18   30.66
   1   3  -2 1835.17   26.09
   1  -3  -2 1887.15   32.74
  -1   3   2 1773.64   25.15
   1   3  -2 1791.01   30.62
  -1  -3   2 1693.92   32.70
  -1   3   2 1797.76   25.33
   1   3  -1   -1.25    2.13
  -1  -3   1    2.30    1.95
  -1  -3   1   -1.64    1.58
   1  -3  -1   -0.07    1.71
   1  -3  -1    3.94    2.26
  -1   3   1    2.54    1.72
   1   3   0   -1.18    1.69
   1  -3   0   -0.19    1.59
  -1  -3   0   -0.52    1.30
  -1  -3   0    2.17    1.51
   1  -3   0   -1.91    1.90
   1  -3   1  492.91   15.43
  -1  -3  -1  551.07   16.19
   1   3   1  531.51   20.84
   1  -3   1  504.80   14.46
  -1  -3  -1  547.87   18.49
   1  -3   1  530.46   17.16
   1  -3   2 3709.55   48.27
   1   3   2 3910.88   58.97
   1  -3   2 4244.06   40.10
   1   3   2 3865.71   42.58
  -1  -3  -2 3968.04   40.40
  -1   3  -2 4052.23   38.18
  -1  -3  -2 4184.40   51.28
  -1   3  -3  569.20   13.07
   1   3   3  515.88   22.06
  -1  -3  -3  533.04   18.94
  -1  -3  -3  561.08   14.41
   1  -3   3  605.22   20.44
  -1   3  -3  571.36   14.29
   1  -3   3  520.96   13.26
   1   3   3  494.48   14.33
   1  -3   4  585.53   21.03
   1   3   4  553.19   14.84
   1   3   4  557.38   24.06
  -1  -3  -4  540.65   19.25
  -1   3  -4  579.39   14.79
  -1   3  -4  581.57   12.02
  -1  -3  -4  581.78   13.57
   1  -3   4  574.46   12.88
  -1  -3  -5   31.91    3.01
   1   3   5   22.76    5.94
   1   3   5   25.82    3.45
   1  -3   5   32.50    5.48
  -1   3  -5   30.52    3.70
   1  -3   5   28.17    2.65
  -1  -3  -5   27.41    4.74
  -1   3  -5   30.60    2.53
  -1  -3  -6 2717.71   24.64
   1  -3   6 2897.80   22.49
  -1  -3  -6 2759.39   46.83
  -1   3  -6 2538.76   32.96
   1   3   6 2718.24   29.98
   1   3   6 2932.57   59.22
   1  -3   6 2842.24   50.01
  -1   3  -6 2712.26   19.98
  -1  -3  -7  234.98   14.03
  -1   3  -7  234.73   10.56
   1   3   7  227.14    6.92
   1   3   7  230.48   17.15
   1  -3   7  234.12   14.83
  -1   3  -7  234.06    4.55
  -1   3  -7  221.62    5.86
  -1  -3  -7  200.48    5.86
   1   3   8  687.56    8.79
   1  -3   8  766.84   27.83
   1   3   8  689.89   30.94
  -1  -3  -8  784.25   26.38
  -1  -3  -8  622.26    8.54
  -1   3  -8  761.39   19.70
   1  -3   9 1058.47   33.85
  -1  -3  -9 1056.81   31.60
   1   3   9  986.07   37.93
  -1   3  -9 1086.43   24.36
  -1   3 -10   87.66    7.36
   1   3  10   85.19   11.80
  -1  -3 -10   89.49    9.26
  -1   3 -11  815.83   30.64
  -1  -3 -11  913.35   31.05
  -1   3 -11  893.85   24.62
   1   3  11  862.02   37.15
  -1   3 -12  771.71   23.63
   1   3  12  717.51   34.66
  -1   3 -12  744.37   30.18
  -1  -3 -12  828.03   30.68
  -1   3 -13    9.89    3.77
  -1   3 -13    4.16    4.17
  -1  -3 -13   12.23    4.73
   1   3  13    4.18    5.72
  -1  -3 -14   21.36    6.21
  -1   3 -14   16.41    4.41
  -1   3 -14   13.29    5.50
   1   3  14   23.64    7.39
   1   3  15    9.11    5.42
  -1  -3 -15    5.09    4.86
  -1   3 -15    8.23    4.03
  -1   3 -15    0.64    4.35
  -1  -3 -16  887.09   35.98
  -1   3 -16  884.36   30.29
  -1   3 -17   31.52    6.57
  -1   3 -17   21.86    7.73
  -1  -3 -17   33.78    8.07
   1   3  17   18.81    7.76
   1   3  18    6.10    7.23
  -1  -3 -18   -1.21    4.16
  -1   3 -18    5.25    3.98
  -1   3 -18    4.89    5.18
  -1  -3 -19   21.20    7.55
  -1   3 -19   22.79    7.11
  -1   3 -19   14.40    4.72
   1   3  19   27.81    8.87
   1   3  20  302.02   26.56
  -1   3 -20  310.83   20.71
  -1   3 -20  280.20   24.14
  -1  -3 -20  322.21   24.86
   1   3  21   62.53   13.04
  -1   3 -21   74.45   11.44
  -1  -3 -21   92.98   14.39
  -1   3 -21   79.45   13.07
   1   3  22    8.63    6.93
  -1  -3 -22   -0.71    4.94
  -1   3 -22   -0.69    5.44
  -1   3 -22    2.28    5.31
   1   3  23    2.75    5.96
  -1   3 -23   27.98   10.43
  -1  -3 -23   26.79    9.33
  -1   3 -23   14.23    5.98
  -1   3 -24   40.86   11.36
  -1  -3 -24   40.02   10.31
  -1   3 -24   42.15    9.41
   1   3  24   36.34   11.59
  -1   3 -25   84.99   13.80
   1   3  25   52.87   13.41
  -1   3 -25   98.38   17.17
   1   3  26   79.50   15.56
   1   4 -24    5.29    6.81
  -1   4  24   15.32   10.57
  -1   4  23  117.00   20.11
   1   4 -23  156.01   17.37
   1  -4 -23  149.31   19.92
   1   4 -23  127.90   19.22
   1   4 -22   12.23    7.95
  -1   4  22  -11.08    9.75
   1   4 -22   14.66    6.76
   1  -4 -22    8.96    8.13
   1   4 -21  149.16   16.09
   1  -4 -21  151.83   19.36
  -1   4  21  126.68   20.09
   1   4 -21  154.40   19.25
   1   4 -20   25.34    9.24
   1  -4 -20   13.43    6.60
   1   4 -20   35.13    8.67
  -1   4  20    8.58    6.95
   1   4 -19  183.10   16.63
   1  -4 -19  160.28   17.83
   1   4 -19  179.71   19.88
  -1   4  19  193.85   23.80
  -1   4  18   63.26   13.80
   1  -4 -18   79.12   12.55
   1   4 -18   55.59    9.66
   1  -4 -17  227.61   20.09
   1   4 -17  219.00   16.94
  -1  -4  17  212.06   20.87
  -1   4  17  196.87   22.99
   1  -4 -16    4.92    4.00
   1   4 -16  -11.83    5.36
  -1   4  16   -8.93    7.58
   1  -4 -15  387.68   24.32
   1   4 -15  409.67   21.41
  -1  -4  15  381.24   26.49
   1   4 -14   51.97    7.50
   1  -4 -14   47.26    8.44
   1  -4 -14   44.19    9.01
  -1  -4  14   48.10   10.42
   1  -4 -13  758.73   32.33
   1  -4 -13  754.91   31.77
  -1  -4  13  806.97   35.56
   1   4 -13  720.51   26.18
   1  -4 -12   13.52    5.77
   1  -4 -12    4.78    3.79
   1   4 -12    8.97    3.78
  -1  -4  12    4.15    4.66
   1  -4 -11   23.72    6.34
   1  -4 -11    9.39    4.49
  -1  -4  11   19.82    6.39
   1   4 -11   13.54    4.13
   1   4 -10  148.28   11.24
   1  -4 -10  125.18   11.99
  -1  -4  10  163.49   15.00
   1  -4 -10  140.83   12.84
   1   4  -9 2105.91   40.25
   1  -4  -9 2080.09   46.51
  -1  -4   9 2184.07   51.80
   1  -4  -9 2040.24   47.93
  -1  -4   8   -1.08    3.04
   1  -4  -8    4.23    3.19
   1   4  -8    3.14    2.87
   1  -4  -8   -6.15    4.16
  -1  -4   7   78.85    9.44
   1  -4  -7   60.77    7.68
   1   4  -7   67.61    3.27
   1  -4  -7   64.47    8.24
   1   4  -7   55.81    6.50
   1   4  -6   58.14    3.94
  -1  -4   6   39.98    6.46
  -1   4   6   50.56    3.32
   1  -4  -6   48.24    7.14
  -1   4   6   49.64    3.30
   1   4  -6   44.93    5.93
   1  -4  -6   46.81    6.34
   1   4  -6   57.06    4.29
   1  -4  -5 2649.38   45.91
  -1   4   5 2665.04   28.69
   1  -4  -5 2612.11   48.57
  -1   4   5 2541.86   28.89
   1   4  -5 2575.62   33.93
   1   4  -5 2603.82   29.88
  -1  -4   5 2655.37   51.11
   1   4  -4   69.97    6.54
  -1   4   4   64.77    5.15
  -1  -4   4   77.43    8.70
  -1   4   4   72.59    5.24
   1  -4  -4   63.24    7.57
   1  -4  -4   79.42    7.91
   1   4  -4   73.78    7.24
  -1   4   3  789.05   18.99
   1  -4  -3  753.99   23.10
  -1  -4   3  692.35   24.73
   1   4  -3  749.31   22.74
   1   4  -3  755.09   22.36
   1  -4  -3  749.22   24.56
   1  -4  -2  411.21   17.78
   1   4  -2  422.90   17.10
  -1   4   2  438.55   15.03
   1  -4  -2  419.96   17.04
  -1  -4   2  428.44   18.57
   1   4  -2  382.49   17.04
  -1  -4   1 1144.96   32.13
  -1   4   1 1190.65   26.48
   1   4  -1 1217.49   31.68
   1  -4  -1 1202.36   28.47
  -1  -4   1 1170.16   29.98
   1  -4  -1 1194.12   29.00
  -1  -4   0   16.66    4.02
   1  -4   0   23.93    4.49
  -1   4   0   22.20    3.93
   1   4   0   15.08    4.27
   1  -4   0   12.88    3.58
  -1  -4   0   17.45    4.42
  -1  -4  -1  661.24   23.94
  -1  -4  -1  705.79   21.59
   1  -4   1  679.81   19.98
   1   4   1  687.11   26.43
  -1  -4  -2   42.37    5.35
   1   4   2   44.50    7.27
  -1  -4  -2   40.30    6.34
   1  -4   2   46.43    5.07
  -1   4  -2   42.83    4.87
  -1  -4  -3   47.84    6.84
   1  -4   3   48.34    6.75
  -1   4  -3   42.43    4.72
   1   4   3   50.79    8.39
  -1  -4  -3   47.00    5.42
   1  -4   3   44.86    4.74
  -1  -4  -4   21.52    3.50
   1  -4   4   19.27    3.20
  -1   4  -4   16.96    3.29
  -1  -4  -4   21.89    4.88
   1   4   4   21.10    5.68
   1  -4   4   17.23    4.06
   1   4   5 1233.03   25.41
  -1  -4  -5 1214.14   33.77
   1  -4   5 1265.00   35.88
  -1   4  -5 1264.15   25.77
   1  -4   5 1291.66   22.16
   1   4   5 1270.74   41.59
  -1   4  -5 1236.78   19.97
  -1  -4  -5 1159.10   21.69
  -1  -4  -6  320.80   17.77
  -1   4  -6  356.27   13.12
  -1   4  -6  351.43    9.42
   1  -4   6  305.42   18.41
   1   4   6  312.67   12.53
   1   4   6  362.73   23.22
  -1   4  -6  341.89   13.64
  -1  -4  -6  342.64   10.55
  -1   4  -7   33.44    3.45
   1  -4   7   36.80    6.68
  -1  -4  -7   26.44    5.68
  -1  -4  -7   29.35    2.70
  -1   4  -7   25.84    4.12
  -1   4  -8  539.10   18.26
   1   4   8  551.04   30.04
  -1  -4  -8  495.85   23.57
  -1   4  -9 1714.74   33.11
  -1   4  -9 1650.92   45.41
  -1  -4  -9 1716.18   44.73
   1   4   9 1777.67   55.56
   1   4  10   55.15   10.33
  -1  -4 -10   65.51    9.46
  -1   4 -10   64.63    6.91
  -1   4 -10   71.74   10.14
  -1  -4 -11    0.68    4.03
  -1   4 -11    2.13    2.46
  -1   4 -11   10.54    7.14
  -1  -4 -12  240.62   18.48
   1   4  12  226.33   21.23
  -1   4 -12  263.59   14.62
  -1   4 -13 1012.08   29.51
  -1  -4 -13  986.50   37.72
  -1   4 -13 1044.18   39.82
   1   4  13  949.23   43.47
  -1  -4 -14    6.79    5.04
  -1   4 -14    8.82    5.66
  -1   4 -14    8.83    4.46
   1   4  14   19.25    6.90
  -1   4 -15  208.61   14.73
  -1  -4 -15  208.53   18.78
   1   4  15  200.15   22.02
  -1   4 -15  182.93   18.10
  -1  -4 -16    8.06    4.40
  -1   4 -16    6.51    5.82
  -1   4 -16    6.19    3.42
   1   4  16   11.71    6.96
  -1   4 -17  293.84   19.00
  -1   4 -17  266.31   22.54
  -1  -4 -17  239.89   20.93
   1   4  17  209.32   22.38
   1   4  18   23.61    9.39
  -1   4 -18    8.11    3.86
  -1   4 -18   17.93    7.08
  -1  -4 -18   11.02    6.42
  -1  -4 -19  384.48   27.75
   1   4  19  433.91   33.43
  -1   4 -19  442.02   24.30
  -1   4 -19  396.04   29.83
  -1   4 -20    0.58    3.86
   1   4  20    0.71    6.04
  -1   4 -20   -1.57    5.14
  -1  -4 -20   -3.34    5.24
  -1  -4 -21   12.55    7.34
  -1   4 -21   14.32    8.97
   1   4  21   -2.40    6.98
  -1   4 -21    6.74    5.09
   1   4  22   13.39   10.08
  -1  -4 -22    2.63    5.64
  -1   4 -22    9.52    7.26
  -1   4 -22    5.25    5.86
   1   4  23  205.96   24.69
  -1   4 -23  209.21   24.05
  -1  -4 -23  262.78   26.28
  -1   4 -23  219.16   19.61
  -1   4 -24    6.45    5.97
   1  -5 -22   40.69   13.55
   1   5 -22   19.14    7.18
  -1   5  21   60.14   15.58
   1  -5 -21   49.02   12.08
   1   5 -21   36.41    9.05
   1   5 -21   42.40   11.87
   1  -5 -20  159.77   20.90
  -1   5  20  158.54   23.20
   1   5 -20  139.52   19.48
   1   5 -20  164.89   16.84
  -1   5  19   91.38   18.53
   1   5 -19   87.56   12.25
   1   5 -19  129.64   18.66
   1  -5 -19   94.63   15.38
   1   5 -18   36.76   10.18
   1   5 -18   36.59    8.63
   1  -5 -18   55.38   11.42
  -1   5  18   19.00    9.35
   1  -5 -17   93.44   14.01
   1   5 -17  119.91   13.47
   1   5 -17  117.54   17.11
  -1   5  17   92.64   17.54
  -1  -5  16  426.65   32.02
  -1   5  16  472.75   36.86
   1   5 -16  443.64   24.01
   1  -5 -16  455.35   29.68
   1   5 -15    1.59    3.65
   1  -5 -15   11.57    6.34
  -1   5  15    3.73    7.08
  -1  -5  15    7.88    6.30
   1  -5 -14   13.67    5.32
  -1   5  14    5.18    6.33
   1   5 -14   20.15    5.80
  -1   5  13   33.93   10.89
   1   5 -13   34.57    6.56
   1  -5 -13   40.08    8.73
  -1  -5  13   13.65    6.86
   1   5 -12  829.97   29.28
  -1  -5  12  742.80   36.26
   1  -5 -12  821.66   34.82
   1  -5 -11  107.80   12.53
   1   5 -11  111.51   10.85
   1  -5 -11   90.88   11.89
  -1  -5  11  101.00   13.37
   1   5 -10  197.67   13.80
  -1  -5  10  191.14   17.56
   1  -5 -10  217.51   17.00
   1  -5 -10  201.15   17.24
   1   5  -9   42.33    6.32
   1  -5  -9   54.44    9.04
  -1  -5   9   45.14    9.06
   1  -5  -9   53.52    8.70
  -1  -5   8  421.58   24.59
   1   5  -8  413.14   18.96
   1  -5  -8  365.90   21.98
   1  -5  -8  399.12   21.40
   1  -5  -7   17.69    5.63
   1  -5  -7   15.96    4.67
  -1  -5   7   24.02    5.99
   1   5  -7   25.98    5.45
   1   5  -6  820.46   26.39
   1  -5  -6  860.76   30.04
   1  -5  -6  804.31   30.76
  -1  -5   6  809.70   32.11
   1   5  -5    4.84    2.79
   1  -5  -5    2.44    2.46
   1   5  -5    6.46    2.55
  -1   5   5    7.74    2.56
  -1  -5   5    1.68    3.10
   1  -5  -5    1.21    3.82
   1   5  -4   35.10    5.83
   1  -5  -4   40.06    6.64
  -1   5   4   27.52    3.80
   1   5  -4   36.59    5.68
   1  -5  -4   40.66    6.83
  -1  -5   4   26.23    5.73
   1   5  -3  229.96   14.16
  -1  -5   3  207.02   15.11
   1   5  -3  212.83   13.55
   1  -5  -3  212.23   14.73
  -1   5   3  234.03   11.98
   1  -5  -3  221.59   14.50
  -1   5   2 1051.81   26.90
   1  -5  -2  993.89   30.61
  -1  -5   2  939.45   30.55
   1   5  -2  992.22   30.70
   1  -5  -2 1016.03   30.38
   1   5  -2  982.94   29.45
   1  -5  -1   67.42    7.75
   1  -5  -1   67.21    8.06
  -1  -5   1   61.02    7.50
   1   5  -1   70.68    8.43
  -1   5   1   60.57    6.93
   1   5  -1   64.07    8.46
  -1  -5   0   59.38    9.06
   1  -5   0   64.28    7.57
   1   5   0   62.31    9.14
   1  -5   0   70.08    8.63
  -1  -5   0   68.43    8.04
  -1   5   0   67.28    7.69
  -1  -5  -1  129.55   12.12
  -1   5  -1  115.47    8.86
  -1  -5  -1  108.35    9.57
   1  -5   1  122.78    9.79
  -1   5  -1  134.66   11.16
   1   5   1  104.38   11.69
  -1   5  -2  677.56   21.32
   1   5   2  669.53   29.50
  -1  -5  -2  651.88   27.16
  -1   5  -2  676.22   25.61
  -1  -5  -2  672.44   22.34
  -1  -5  -3  228.52   16.33
   1   5   3  219.18   17.87
  -1   5  -3  226.29   15.53
  -1  -5  -3  213.50   12.06
  -1   5  -3  175.01   13.52
  -1   5  -3  186.93   11.14
  -1  -5  -4   32.26    6.30
  -1   5  -4   32.44    5.78
  -1  -5  -4   29.07    4.09
  -1   5  -4   28.89    4.63
   1   5   4   15.21    5.12
  -1   5  -4   20.36    5.65
   1   5   5  376.25   24.47
  -1   5  -5  345.09   16.34
  -1   5  -5  367.24   15.64
  -1  -5  -5  363.97   13.83
  -1  -5  -5  393.80   21.47
  -1   5  -5  385.39   21.68
  -1  -5  -6  189.57   15.29
  -1   5  -6  172.22   10.81
   1   5   6  173.84   17.69
  -1  -5  -6  204.75    9.57
  -1   5  -6  176.53   10.53
  -1   5  -6  210.84   16.64
  -1  -5  -7  602.83   27.69
   1   5   7  566.92   32.07
  -1   5  -7  652.67   21.40
  -1   5  -7  615.26   28.66
  -1   5  -8  635.60   29.94
   1   5   8  586.44   33.32
  -1  -5  -8  583.81   27.94
  -1   5  -8  622.03   21.18
  -1   5  -9   17.66    6.27
  -1  -5  -9   12.20    5.10
   1   5   9    7.83    5.70
  -1   5  -9   22.61    4.78
  -1   5 -10  266.12   20.73
   1   5  10  235.77   22.66
  -1  -5 -10  243.48   18.91
  -1   5 -10  267.45   14.57
  -1   5 -11   19.95    7.32
  -1   5 -11   21.13    4.91
  -1  -5 -11   26.15    6.57
   1   5  11   22.62    8.45
  -1   5 -12  655.41   33.88
   1   5  12  693.87   39.77
  -1  -5 -12  673.57   32.91
  -1   5 -12  702.85   24.93
  -1   5 -13  173.49   12.92
  -1   5 -13  164.41   17.68
  -1  -5 -13  169.71   17.16
   1   5  13  162.30   20.19
  -1  -5 -14  139.26   16.35
  -1   5 -14  174.90   13.70
   1   5  14  160.44   19.81
  -1   5 -14  144.29   16.86
  -1   5 -15   76.67   12.68
  -1  -5 -15   68.96   11.79
   1   5  15   80.86   15.37
  -1   5 -15   80.32    9.56
  -1  -5 -16  296.31   24.34
  -1   5 -16  353.78   27.24
  -1   5 -16  310.95   19.40
   1   5  16  283.55   27.53
  -1  -5 -17   26.53    9.60
   1   5  17   35.33   11.78
  -1   5 -17   37.15   10.63
  -1   5 -17   31.16    6.64
  -1  -5 -18   45.03   10.95
   1   5  18   31.13   11.33
  -1   5 -18   18.97    6.10
  -1   5 -18   26.54    9.43
  -1  -5 -19    6.45    7.08
  -1   5 -19   -0.15    4.22
   1   5  19   11.17    8.01
  -1   5 -19   14.62    9.30
  -1   5 -20  334.22   30.10
  -1   5 -20  374.39   24.20
   1   5  20  334.77   32.47
  -1  -5 -20  360.61   30.01
   1   5  21   25.34    9.44
  -1   5 -21   28.89   10.57
  -1  -5 -21   21.60    8.56
   1  -6 -20    0.86    6.86
   1   6 -19  119.75   14.73
   1  -6 -19  103.26   17.33
   1   6 -18   79.26   11.62
   1  -6 -18   61.59   13.59
   1   6 -18   76.22   14.30
  -1   6  18   84.46   18.32
   1   6 -17  120.34   13.78
  -1   6  17  104.16   17.83
   1   6 -17  125.53   18.33
   1  -6 -17  119.13   17.20
   1   6 -16   23.56    9.35
   1  -6 -16   22.16    9.06
  -1   6  16   32.83   12.34
   1   6 -16   18.40    6.43
   1   6 -15   82.68   11.15
  -1   6  15   64.07   15.91
   1   6 -15  107.31   16.55
   1  -6 -15   90.37   14.04
   1  -6 -14  197.04   19.21
  -1   6  14  197.61   25.75
   1   6 -14  203.39   16.44
   1  -6 -13  110.24   14.57
  -1  -6  13   75.56   13.80
   1   6 -13  123.60   12.40
  -1   6  13  138.95   21.22
  -1   6  12    2.20    6.83
  -1  -6  12    0.41    5.37
   1   6 -12    3.10    4.18
   1  -6 -12   20.41    7.99
  -1   6  11   -6.56    7.21
   1  -6 -11   16.07    7.67
  -1  -6  11    4.62    5.24
   1   6 -11   10.05    4.48
  -1  -6  10  105.94   15.20
   1  -6 -10  129.71   14.31
  -1   6  10  148.98   21.01
   1   6 -10  158.21   13.46
  -1   6   9  186.37   22.82
  -1  -6   9  163.68   17.59
   1  -6  -9  181.85   16.53
   1   6  -9  179.15   14.21
  -1  -6   8  277.91   22.40
  -1   6   8  347.17   29.73
   1   6  -8  322.15   18.48
   1  -6  -8  346.55   22.04
  -1   6   7   11.76    7.19
  -1  -6   7    7.51    5.35
   1  -6  -7    5.76    4.04
   1   6  -7    3.33    3.35
  -1   6   6  140.15   18.86
   1   6  -6  120.48   11.44
  -1  -6   6  102.14   12.77
   1  -6  -6  129.39   13.10
   1   6  -5  182.93   13.90
  -1   6   5  170.10   19.82
  -1  -6   5  164.71   16.35
   1  -6  -5  166.73   14.50
  -1   6   4  220.71   21.52
   1  -6  -4  201.72   15.72
  -1  -6   4  206.14   17.44
   1   6  -4  188.93   14.35
   1  -6  -3   64.89    9.31
   1   6  -3   48.25    7.50
   1   6  -3   58.96    8.33
  -1  -6   3   51.76    9.40
  -1   6   3   54.50   10.96
   1   6  -2  156.73   13.02
   1   6  -2  157.65   13.70
  -1  -6   2  170.41   14.89
   1  -6  -2  150.99   13.92
  -1   6   2  160.77   17.34
  -1   6   1  112.35   10.51
  -1   6   1  114.03   14.59
  -1  -6   1  100.68   11.12
   1   6  -1  127.84   13.32
   1   6  -1  115.95   11.64
  -1  -6   0  472.79   23.09
   1   6   0  531.95   24.43
  -1   6   0  524.57   21.47
   1   6   0  472.94   25.32
  -1   6   0  518.13   23.44
  -1   6   0  476.21   27.29
  -1  -6  -1  184.74   16.73
  -1  -6  -1  181.25   13.67
  -1   6  -1  203.71   13.36
   1   6   1  180.24   16.42
  -1   6  -1  201.54   17.33
  -1   6  -1  220.98   15.85
  -1   6  -2   94.68   11.03
  -1  -6  -2   92.06   12.07
  -1   6  -2   87.83    8.98
  -1  -6  -2   95.66    9.68
  -1   6  -2   90.91   11.22
   1   6   2   77.49   11.57
  -1   6  -3   43.73    7.75
   1   6   3   45.36    9.97
  -1   6  -3   27.88    5.13
  -1   6  -3   38.65    5.88
  -1  -6  -3   46.87    8.41
  -1   6  -4  574.15   21.47
  -1   6  -4  600.07   28.51
  -1  -6  -4  635.96   30.09
   1   6   4  528.25   30.40
  -1  -6  -5  725.04   32.70
  -1   6  -5  782.64   25.07
   1   6   5  737.06   36.99
  -1   6  -5  768.74   33.12
  -1   6  -6   84.77   11.66
  -1   6  -6   70.59    7.99
  -1  -6  -6   68.80   10.59
   1   6   6   78.20   13.01
  -1  -6  -7   57.58   10.44
  -1   6  -7   45.35    9.70
  -1   6  -7   49.17    6.87
   1   6   7   37.25    9.90
  -1   6  -8   36.91    8.51
  -1   6  -8   61.31    7.68
  -1  -6  -8   51.52    9.89
   1   6   8   53.75   11.43
   1   6   9  183.10   21.02
  -1   6  -9  193.96   13.17
  -1   6  -9  211.68   19.51
  -1  -6  -9  167.74   16.86
   1   6  10  298.12   26.70
  -1  -6 -10  311.26   23.49
  -1   6 -10  312.59   16.63
  -1   6 -10  341.86   25.20
   1   6  11  122.59   18.68
  -1  -6 -11  160.23   17.47
  -1   6 -11  126.46   11.11
  -1   6 -11  120.19   15.56
  -1   6 -12  173.58   19.39
   1   6  12  144.23   19.51
  -1  -6 -12  154.37   17.52
  -1  -6 -13   19.26    7.89
  -1   6 -13   36.24   10.05
   1   6  13   22.41    9.13
   1   6  14  155.66   21.70
  -1   6 -14  172.65   20.02
  -1  -6 -14  141.56   17.35
   1   6  15  312.46   30.57
  -1   6 -15  283.51   26.17
  -1  -6 -15  276.35   24.84
  -1  -6 -16   83.41   15.01
   1   6  16   84.34   17.73
  -1   6 -16   67.61   13.90
   1   6  17  146.98   21.91
  -1  -6 -17  183.27   21.46
  -1  -6 -18  127.06   18.65
  -1   6 -18   91.46   16.27
   1   6  18  111.01   19.83
  -1  -6 -19   43.60   11.12
   1   7 -14    0.47    6.33
  -1   7  14   14.47   11.29
   1   7 -13   31.30    9.97
  -1   7  13   25.60    9.52
  -1   7  12   19.38   11.04
   1   7 -12   14.78    6.67
   1   7 -11  746.26   40.11
  -1   7  11  645.29   44.52
   1   7 -10   -1.16    5.66
  -1   7  10    6.56    9.32
  -1   7   9   37.56   10.72
   1   7  -9   53.74   11.48
   1   7  -9   59.45    8.67
   1   7  -8   81.30   12.63
   1   7  -8   97.97   10.97
  -1   7   8   92.43   17.31
   1   7  -7  329.76   19.94
  -1   7   7  365.56   31.27
  -1   7   6   52.60   12.70
   1   7  -6   60.18    9.24
   1   7  -5   70.76    9.84
  -1   7   5   76.13   14.71
   1   7  -4   20.12    6.22
  -1   7   4    7.32    7.49
   1   7  -3  190.45   15.46
  -1   7   3  179.61   19.82
   1   7  -2   40.72    8.41
   1   7  -2   51.13    8.53
  -1   7   2   48.10   11.00
   1   7  -1  526.79   26.25
  -1   7   1  456.50   28.92
   1   7   0   11.00    4.74
   1   7   1  484.90   25.82
   1   7   1  463.76   27.99
   1   7   2  132.36   15.63
  -1  -7  -3  308.83   24.06
  -1   7  -3  274.65   20.63
   1   7   3  260.69   22.37
  -1  -7  -4   13.37    6.65
  -1   7  -4   18.29    6.74
   1   7   4    1.53    4.58
   1   7   5   40.77   10.64
  -1   7  -5   36.63    8.79
  -1  -7  -5   29.54    8.34
  -1  -7  -6   37.72    9.47
   1   7   6   27.33    8.75
  -1   7  -6   26.51    8.17
  -1   7  -7  180.81   19.32
   1   7   7  183.32   21.23
  -1  -7  -7  199.47   19.38
  -1   7  -8   91.51   14.00
   1   7   8   51.66   11.41
  -1  -7  -8   80.29   13.51
  -1  -7  -9   14.54    6.98
  -1   7  -9    2.93    5.00
   1   7   9   10.81    6.71
   1   7  10   25.75   10.44
  -1  -7 -10   16.08    6.79
  -1   7 -10   38.98    9.70
  -1  -7 -11  216.35   21.53
   1   7  11  211.77   25.11
  -1   7 -11  199.91   21.70
   1   7  12   85.10   16.13
  -1   7 -12   85.97   15.27
  -1  -7 -12   95.57   15.34
  -1   7 -13  112.81   18.02
   1   7  13   71.61   15.52
  -1  -7 -13  123.52   17.23
   1   7  14   17.13   10.83
  -1  -7 -14    9.46    6.37
  -1   7 -14   17.59    9.51
  -1  -7 -15  274.20   26.68
  -1  -7 -16   13.59    9.33
   1   8 -10   42.31   10.50
  -1   8   9    4.88    7.58
   1   8  -9    9.53    7.07
   1   8  -8  233.40   21.93
  -1   8   8  222.58   26.01
   1   8  -7   -9.07    5.85
  -1   8   7   19.19    9.41
  -1   8   6   93.10   16.89
  -1   8   5   12.85    8.69
   1   8   5    4.99    6.36
   1   8   6   76.25   14.54
   1   8   7   16.01    9.25
  -1   8  -8   93.02   15.00
   1   8   8   85.36   16.09
   1   8   9    2.33    7.76
  -1   8  -9   17.02    7.69
  -1   8 -10  113.07   16.77
   2   0 -26   25.95    9.25
   2   0 -25   -0.64    5.70
   2   0 -24   93.56   13.71
   2   0 -23    5.12    5.58
   2   0 -22  361.86   22.47
   2   0 -22  320.98   22.69
   2   0 -21   -0.07    4.10
   2   0 -21   -1.38    3.40
  -2   0  21  -10.84    5.67
  -2   0  20   33.61    7.68
   2   0 -20   37.23    7.35
   2   0 -20   32.71    7.60
   2   0 -19    1.54    3.16
  -2   0  19    1.60    3.50
   2   0 -19   -0.29    2.77
   2   0 -18 1500.88   42.82
   2   0 -17    3.83    2.70
   2   0 -17   -3.38    3.41
  -2   0  17   -3.24    3.27
  -2   0  16  105.65   10.09
   2   0 -16  105.28    9.23
   2   0 -16   98.45   10.56
   2   0 -15    3.01    3.20
   2   0 -15   -0.97    1.96
  -2   0  15   -1.67    2.55
   2   0 -14 1706.91   38.78
  -2   0  14 1756.17   36.25
  -2   0  13   -0.22    1.70
   2   0 -13    2.05    2.98
   2   0 -13   -0.65    1.82
   2   0 -12 1862.95   37.36
   2   0 -12 1845.61   32.40
   2   0 -11    4.42    2.68
   2   0 -11    1.06    1.46
  -2   0  11   -0.61    2.29
   2   0 -10 3462.73   46.05
  -2   0  10 3369.73   42.76
   2   0  -9    3.67    2.17
   2   0  -9    1.20    1.54
  -2   0   9   -2.95    1.69
  -2   0   8 3270.48   38.02
   2   0  -8 3217.33   38.49
  -2   0   7    0.46    1.15
   2   0  -7    0.15    0.99
  -2   0   7    0.03    0.85
   2   0  -7    1.21    1.14
   2   0  -6    7.88    1.79
   2   0  -6    5.93    1.81
   2   0  -6    4.80    1.93
  -2   0   6    4.77    1.29
  -2   0   6    6.31    1.83
  -2   0   5   -0.37    0.95
  -2   0   5    0.39    0.86
   2   0  -5    0.77    1.08
   2   0  -5    0.26    1.20
  -2   0   5    0.67    1.00
   2   0  -5    0.45    0.83
  -2   0   4 1407.38   18.68
   2   0  -4 1329.51   17.80
  -2   0   4 1275.27   19.45
   2   0  -4 1288.15   17.30
  -2   0   4 1325.49   16.97
   2   0  -4 1420.44   21.76
  -2   0   3   -1.00    0.86
   2   0  -3   -0.54    0.98
  -2   0   3    0.75    0.72
   2   0  -3   -0.28    0.90
   2   0  -3   -0.86    0.90
  -2   0   2 2088.62   19.64
   2   0  -2 2121.58   18.82
  -2   0   2 1998.32   24.25
   2   0  -2 2169.66   26.97
   2   0  -2 1995.49   19.20
   2   0  -1    0.58    0.72
  -2   0   1   -0.62    0.53
   2   0  -1    0.71    0.53
  -2   0   1    0.19    1.07
  -2   0   1   -0.46    0.56
  -2   0   0 7939.39   51.93
   2   0   0 7496.46   51.67
  -2   0  -1    0.14    0.58
  -2   0  -1    2.74    1.42
   2   0   1    0.59    0.58
   2   0   1   -0.28    0.53
   2   0   1    1.05    1.28
  -2   0  -1    1.64    0.70
   2   0   2 1483.21   15.91
  -2   0  -2 1393.92   18.21
   2   0   2 1382.02   21.68
   2   0   2 1582.37   18.21
  -2   0  -2 1628.32   24.63
  -2   0  -2 1493.41   16.35
  -2   0  -3    3.40    0.82
   2   0   3    0.08    0.87
   2   0   3   -0.32    1.22
  -2   0  -3   -0.68    1.24
  -2   0  -3   -0.35    1.06
  -2   0  -5    2.00    1.42
  -2   0  -5    3.51    1.95
   2   0   5    3.34    0.96
   2   0   5    0.57    0.99
   2   0   5    2.00    1.12
  -2   0  -5    2.75    1.17
  -2   0  -6  267.47   11.19
   2   0   6  291.34   10.95
  -2   0  -6  270.41   11.33
  -2   0  -6  275.23   10.04
   2   0   6  283.54   10.71
  -2   0  -7    2.84    1.50
   2   0   7    0.11    1.21
  -2   0  -7   -0.06    1.88
  -2   0  -8 3374.99   44.33
   2   0   8 3498.68   42.89
  -2   0  -9    3.64    2.44
  -2   0  -9   -1.59    1.50
   2   0   9    3.53    2.37
   2   0  10 1188.81   27.92
  -2   0 -10 1263.27   29.56
  -2   0 -10 1246.37   27.61
  -2   0 -11    2.26    2.29
   2   0  11    3.24    2.52
  -2   0 -11   -3.02    2.11
  -2   0 -12  889.08   26.89
   2   0  12  873.66   25.89
  -2   0 -12  857.36   25.60
   2   0  13   -2.92    2.76
  -2   0 -13    0.61    2.16
  -2   0 -13   -0.57    3.03
  -2   0 -14 2679.21   49.54
  -2   0 -14 2570.09   49.52
   2   0  15    4.35    3.45
  -2   0 -15    0.61    2.71
  -2   0 -15    2.17    2.87
  -2   0 -16   24.23    5.15
  -2   0 -16   20.27    5.36
   2   0  16   23.00    5.68
   2   0  17    1.36    2.74
  -2   0 -17   10.31    4.47
  -2   0 -17    1.12    3.74
  -2   0 -18  156.87   14.41
   2   0  18  154.87   13.27
  -2   0 -18  169.62   14.87
  -2   0 -19   -8.37    5.24
  -2   0 -19    1.50    3.75
   2   0  19    1.46    2.90
   2   0  20  172.81   14.74
  -2   0 -20  190.04   17.21
  -2   0 -20  206.80   17.76
  -2   0 -21    2.42    4.19
  -2   0 -21  -11.28    6.77
   2   0  21   -6.87    5.19
  -2   0 -22  392.95   26.22
  -2   0 -22  387.65   25.80
  -2   0 -23   -1.48    5.25
  -2   0 -23   13.51    6.95
  -2   0 -24    9.09    5.81
  -2   0 -25    2.09    6.25
  -2   0 -26   85.32   14.33
   2   1 -26   29.99    9.71
   2  -1 -26   38.39   10.90
   2   1 -25  146.35   17.45
   2  -1 -25  197.52   21.11
   2   1 -24   48.38   10.29
   2   1 -24   56.09   11.22
   2  -1 -24   71.71   12.93
   2   1 -23   16.16    7.00
   2   1 -23   20.72    7.60
   2  -1 -23   19.54    8.21
  -2   1  23   11.63    5.93
   2   1 -22    4.01    4.58
   2  -1 -22    4.99    4.40
   2   1 -22   15.49    7.21
  -2   1  22    3.14    5.40
   2   1 -21  537.77   28.43
   2  -1 -21  492.45   28.71
   2   1 -21  574.77   30.32
  -2   1  20   71.01   12.38
   2   1 -20   75.12   10.48
   2   1 -20   66.91   10.10
   2  -1 -20   58.89    9.95
   2  -1 -19  330.29   17.54
  -2  -1  19  299.66   20.57
   2   1 -19  315.81   20.83
   2  -1 -19  321.27   21.24
   2  -1 -18    2.18    3.27
   2  -1 -18    1.88    3.12
  -2  -1  18    0.13    2.45
   2  -1 -18    4.26    3.26
   2   1 -18   -2.05    4.69
  -2  -1  18   -3.57    3.08
   2  -1 -17  212.08   12.49
  -2  -1  17  201.10   13.39
   2   1 -17  233.49   16.58
  -2  -1  17  216.25   16.01
   2  -1 -17  211.80   15.88
   2  -1 -17  231.13   15.45
   2  -1 -16   30.16    6.61
   2   1 -16   19.75    4.75
  -2  -1  16   25.16    6.13
   2  -1 -16   23.49    4.31
   2  -1 -16   26.73    5.43
  -2  -1  16   25.64    4.97
  -2  -1  15  924.00   30.82
   2   1 -15  917.96   30.02
   2  -1 -15  897.25   28.46
   2   1 -15  907.60   21.60
   2  -1 -15  868.50   29.50
   2  -1 -14   86.75    9.18
  -2   1  14   73.35    7.15
   2   1 -14   82.88    6.48
  -2  -1  14   77.12    9.18
   2   1 -14   89.38    9.04
   2  -1 -14   91.07    8.98
   2  -1 -13  396.97   17.96
  -2   1  13  394.30   14.57
   2   1 -13  421.55   18.56
  -2  -1  13  426.54   19.80
   2   1 -13  409.16   13.44
   2  -1 -13  419.75   18.69
   2  -1 -12  147.39   10.67
  -2  -1  12  183.42   12.46
  -2   1  12  180.02    9.20
   2   1 -12  185.12    8.59
   2  -1 -12  188.39   12.14
   2   1 -12  186.03   11.74
   2   1 -11 1636.88   24.24
   2  -1 -11 1696.28   34.16
   2   1 -11 1615.62   32.75
  -2   1  11 1575.19   25.42
   2  -1 -11 1610.19   33.73
  -2  -1  11 1622.34   35.96
  -2  -1  10    7.79    1.96
   2  -1 -10    4.02    2.04
   2   1 -10    3.76    1.32
   2  -1 -10    4.11    1.82
  -2  -1  10    4.85    2.43
   2   1 -10    8.73    2.53
  -2   1  10    6.29    1.79
   2  -1 -10    3.06    2.00
   2   1  -9  134.33    8.59
  -2  -1   9  118.05    9.01
   2   1  -9  131.36    6.16
   2  -1  -9  131.49    8.75
  -2   1   9  132.98    6.44
  -2  -1   9  126.67    5.56
   2  -1  -9  134.80    7.38
   2  -1  -9  126.92    8.69
   2   1  -8  744.27   13.78
  -2  -1   8  690.27   12.12
   2  -1  -8  725.44   20.09
  -2   1   8  741.07   14.33
   2   1  -8  761.27   19.18
   2  -1  -8  765.27   16.03
  -2  -1   8  760.30   21.45
   2  -1  -8  752.53   19.27
   2  -1  -7 6598.04   57.45
   2   1  -7 6591.24   38.70
  -2  -1   7 6433.40   35.30
   2  -1  -7 6551.42   44.94
   2   1  -7 6506.70   53.80
  -2   1   7 6444.15   40.07
   2  -1  -7 6349.47   52.56
  -2  -1   7 6258.37   59.42
   2  -1  -6  700.73   16.22
   2   1  -6  903.50   19.11
  -2   1   6  862.59   13.82
   2  -1  -6  813.05   15.69
  -2  -1   6  829.37   21.06
   2  -1  -6  825.15   19.44
  -2  -1   6  768.89   11.86
   2   1  -6  781.73   12.31
   2   1  -5  597.07   10.13
   2  -1  -5  719.52   14.45
  -2  -1   5  678.92   18.14
   2  -1  -5  652.37   16.41
   2   1  -5  720.88   16.11
  -2   1   5  702.89   14.06
  -2   1   5  672.08   11.76
   2  -1  -5  636.96   14.01
  -2  -1   5  637.46   10.62
   2  -1  -4  698.32   14.11
   2   1  -4  656.48   14.92
   2   1  -4  698.50   10.53
   2  -1  -4  737.90   16.57
  -2  -1   4  729.80   17.88
  -2   1   4  757.48   12.72
  -2  -1   4  791.51   11.60
   2  -1  -4  657.02   12.83
  -2   1   4  750.12   13.31
   2  -1  -3 3341.22   33.57
  -2  -1   3 3338.84   32.78
   2   1  -3 3345.63   23.54
  -2   1   3 3417.32   32.37
   2   1  -3 3275.42   31.42
  -2  -1   3 3107.94   23.79
  -2  -1   3 3609.69   38.58
  -2   1   3 3206.38   29.53
   2  -1  -3 2953.08   28.19
   2  -1  -3 3116.21   24.50
  -2   1   3 3377.77   24.80
   2   1  -3 3282.94   37.50
  -2   1   2 1807.27   22.16
  -2   1   2 1610.17   21.88
   2  -1  -2 1632.98   22.10
   2   1  -2 1887.50   27.36
   2   1  -2 1820.15   18.11
  -2  -1   2 1585.87   24.41
   2   1  -2 1674.61   24.72
  -2   1   2 1728.89   14.94
   2   1  -2 1780.82   22.59
   2  -1  -2 1649.37   20.79
  -2  -1   2 1716.60   18.96
   2  -1  -2 1721.67   15.29
   2   1  -1  663.69   14.76
  -2  -1   1  707.53   15.46
  -2  -1   1  815.76   17.34
  -2  -1   1  771.81   13.85
   2  -1  -1  706.13   13.41
   2  -1  -1  755.94   14.45
  -2   1   1  737.99   13.39
   2   1  -1  827.81   17.45
   2  -1  -1  710.34    7.72
  -2   1   1  699.02   14.57
   2   1  -1  694.13   12.16
  -2   1   1  720.23    7.40
   2   1   0 2552.69   25.95
   2  -1   0 2450.64   26.68
  -2  -1   0 2587.74   28.20
  -2  -1   0 2522.04   28.61
   2  -1   0 2537.67   23.84
  -2  -1   0 2679.00   30.56
   2   1   0 2389.38   29.83
  -2   1   0 2439.95   28.07
   2   1   0 2389.60   27.42
  -2   1   0 2775.77   24.19
   2   1   1 9688.91   55.08
  -2   1  -1 8712.72   53.86
   2   1   1 9381.80   61.11
  -2  -1  -1 9190.31   58.31
   2  -1   1 9607.84   54.52
  -2  -1  -1 9215.08   57.38
  -2  -1  -1 9954.07   56.65
  -2  -1  -2  935.25   18.84
   2   1   2  935.17   17.86
  -2   1  -2  927.38   18.62
  -2   1  -2  972.22   13.51
  -2  -1  -2  940.78   17.79
  -2  -1  -2 1021.33   20.78
   2   1   2 1020.21   20.59
   2  -1   2  932.85    8.34
   2   1   2  932.83   18.72
   2  -1   2  957.70   13.51
  -2   1  -2  950.13    8.69
  -2  -1  -3 5827.27   48.71
   2  -1   3 5858.47   48.02
  -2  -1  -3 5642.76   52.26
   2   1   3 6485.00   48.03
  -2   1  -3 6632.08   52.18
   2   1   3 6319.72   52.69
  -2   1  -3 6502.83   35.04
   2   1   3 6273.76   50.39
  -2  -1  -3 6362.49   48.21
  -2  -1  -4 3684.34   38.42
   2  -1   4 3941.88   27.64
  -2   1  -4 3360.82   39.03
  -2  -1  -4 3511.52   39.49
   2   1   4 3475.28   41.91
   2   1   4 3624.13   37.26
  -2   1  -4 3432.95   26.72
   2  -1   4 3624.67   25.60
  -2   1  -4 3747.45   26.63
  -2  -1  -5  189.01    9.23
   2   1   5  219.33   11.15
   2   1   5  194.06    8.34
  -2   1  -5  204.41   10.07
   2  -1   5  202.06    6.95
  -2   1  -5  198.66    7.03
  -2   1  -5  215.75    7.36
  -2  -1  -5  191.63    9.51
   2  -1   5  214.19    6.62
   2   1   6  390.28   15.58
  -2   1  -6  386.12   14.43
   2  -1   6  384.95   10.62
  -2  -1  -6  394.21   13.86
   2   1   6  408.76   12.16
  -2   1  -6  400.39   10.96
  -2   1  -6  400.85   10.97
  -2  -1  -6  373.51   13.59
   2  -1   6  350.05    8.94
  -2  -1  -7 4482.94   49.55
   2   1   7 4014.09   52.59
  -2   1  -7 4079.66   49.66
  -2   1  -7 4338.55   39.67
   2  -1   7 4172.76   33.02
  -2  -1  -7 3904.11   45.29
  -2   1  -7 4063.45   37.86
   2   1   7 4005.54   38.47
  -2   1  -8   19.66    2.94
   2   1   8   19.52    3.13
   2   1   8   16.54    3.62
  -2   1  -8   21.65    3.88
  -2  -1  -8   16.85    3.29
   2  -1   8   22.06    2.72
  -2   1  -8   14.55    2.55
  -2  -1  -8   19.11    3.56
   2   1   9  128.22   10.35
  -2  -1  -9  124.35    8.53
   2  -1   9  139.03    6.93
  -2  -1  -9  120.86    8.93
  -2   1  -9  132.65    9.96
  -2   1  -9  121.98    7.90
  -2   1  -9  128.35    8.19
   2  -1  10  152.54    7.72
  -2  -1 -10  145.54    9.58
   2   1  10  144.81   11.58
  -2   1 -10  148.71   10.83
  -2  -1 -10  135.05    9.88
  -2   1 -10  156.14    9.38
   2  -1  10  142.25    7.13
   2  -1  11 1946.11   29.03
  -2  -1 -11 2204.23   41.47
  -2   1 -11 1993.34   35.19
   2   1  11 2211.98   46.12
  -2  -1 -11 1785.86   35.75
  -2   1 -11 1910.01   40.41
   2  -1  12    5.16    1.91
  -2  -1 -12    3.60    2.72
  -2   1 -12    4.61    3.06
  -2  -1 -12    2.81    2.50
   2   1  12    6.65    3.48
  -2   1 -12    8.56    3.25
   2  -1  13    2.60    2.08
  -2   1 -13   -2.69    2.11
  -2  -1 -13    1.62    2.40
  -2  -1 -13    6.57    3.29
  -2   1 -13    1.67    3.25
   2   1  13    1.78    3.04
   2   1  14    4.18    2.87
  -2   1 -14    6.54    3.28
   2  -1  14    6.57    2.77
  -2  -1 -14   -2.20    3.22
  -2   1 -14   10.47    4.37
  -2  -1 -14    4.71    2.80
  -2  -1 -15  925.60   30.04
   2   1  15  801.04   31.26
  -2   1 -15  902.35   31.91
  -2   1 -15  849.12   27.73
  -2  -1 -15  908.96   31.53
   2  -1  15  869.95   23.14
   2  -1  16  802.70   23.06
  -2  -1 -16  799.48   28.78
   2   1  16  877.99   33.58
  -2  -1 -16  801.53   30.93
  -2   1 -16  774.57   30.55
  -2   1 -16  797.82   28.07
  -2   1 -17  969.56   35.71
  -2  -1 -17  991.58   32.93
   2  -1  17  983.69   26.32
  -2  -1 -17  976.15   35.41
  -2   1 -17  972.57   32.29
   2   1  17  928.02   35.35
   2   1  18   42.38    8.51
   2  -1  18   30.08    5.34
  -2   1 -18   41.30    8.26
  -2  -1 -18   46.27    8.44
  -2   1 -18   45.20    7.59
  -2  -1 -18   47.56    7.58
   2   1  19  459.42   26.09
  -2  -1 -19  508.64   27.24
  -2  -1 -19  487.39   25.05
  -2   1 -19  487.86   27.39
  -2   1 -19  508.99   25.78
  -2   1 -20  533.88   27.30
  -2  -1 -20  487.02   27.69
  -2  -1 -20  496.74   26.40
  -2   1 -20  490.74   28.49
   2   1  20  478.55   27.21
  -2   1 -21   38.23    9.42
  -2  -1 -21   41.73    8.79
  -2   1 -21   46.16    8.97
   2   1  21   26.21    7.37
   2   1  22    2.60    4.53
  -2   1 -22    2.86    5.96
  -2   1 -22    5.01    4.27
  -2  -1 -22    6.01    5.11
  -2  -1 -23    7.54    5.96
  -2   1 -23   -0.64    4.92
  -2   1 -23    7.44    4.74
   2   1  23   -5.20    4.80
  -2  -1 -24   15.56    7.29
  -2   1 -24   10.17    6.61
  -2   1 -24    4.61    5.71
  -2   1 -25  287.89   24.15
  -2  -1 -25  310.77   26.76
  -2   1 -25  267.39   24.61
  -2   1 -26   37.18   10.18
  -2  -1 -26   12.98    7.67
   2   2 -26   52.55   11.93
   2  -2 -25    4.44    5.71
  -2   2  25   10.09    7.32
   2   2 -25    6.89    6.68
   2   2 -25    8.28    5.41
  -2   2  24   78.30   14.78
   2  -2 -24   85.05   13.70
   2   2 -24   76.82   13.53
   2   2 -24   79.99   12.87
  -2   2  23  150.94   19.84
   2  -2 -23  178.21   19.41
   2   2 -23  171.94   18.60
   2   2 -23  156.44   16.71
   2   2 -22  128.05   16.22
   2  -2 -22  146.61   17.25
   2   2 -22  141.16   15.50
  -2   2  22  109.61   17.08
  -2   2  21   39.84   11.15
   2  -2 -21   37.68    8.86
   2   2 -21   14.74    7.06
   2   2 -21   28.04    7.34
   2   2 -20    8.79    5.19
   2  -2 -20   33.94    8.19
  -2  -2  20   11.56    5.86
  -2   2  20   37.24   10.89
   2  -2 -19  129.25   13.47
  -2  -2  19   88.10   12.35
   2  -2 -19  114.77   13.99
   2   2 -19  116.44   12.74
  -2  -2  18  269.15   20.61
   2   2 -18  288.74   19.17
   2  -2 -18  277.34   19.46
   2  -2 -18  303.69   21.13
   2  -2 -17   57.43    8.86
  -2  -2  17   49.32    8.94
   2  -2 -17   62.64    9.79
   2   2 -17   65.40    9.25
   2   2 -16   -5.84    4.56
   2  -2 -16   -2.54    3.69
  -2  -2  16    0.37    3.42
   2  -2 -16   -3.02    4.53
  -2  -2  15  323.71    9.83
   2  -2 -15  331.47   11.50
  -2  -2  15  333.02   20.16
   2  -2 -15  349.34   19.88
   2   2 -15  318.01   17.88
   2  -2 -15  309.22   18.21
   2  -2 -14  216.94   14.90
  -2  -2  14  222.43    7.85
  -2  -2  14  226.97   16.10
   2  -2 -14  204.25   15.05
   2   2 -14  242.18   15.04
   2  -2 -14  219.73    8.60
   2  -2 -13 1050.94   31.46
   2  -2 -13 1043.73   19.57
   2  -2 -13 1035.41   32.28
  -2  -2  13 1146.88   17.26
  -2  -2  13  983.01   33.09
   2   2 -13 1102.22   30.34
   2  -2 -13 1090.16   17.22
  -2  -2  13  985.51   13.90
   2  -2 -12   14.84    4.71
  -2  -2  12   16.77    2.17
   2  -2 -12   18.92    2.25
  -2  -2  12   14.59    4.34
   2   2 -12   18.94    4.61
   2  -2 -12   21.02    4.70
   2  -2 -12   15.66    2.37
  -2  -2  12   23.32    2.30
  -2  -2  11   52.17    3.02
   2  -2 -11   45.83    6.59
   2   2 -11   42.17    5.80
   2   2 -11   49.94    2.71
  -2  -2  11   54.68    7.78
   2  -2 -11   50.13    2.97
   2  -2 -11   54.54    6.71
   2  -2 -11   60.74    4.25
   2  -2 -10 1318.39   30.62
   2   2 -10 1354.04   13.15
   2   2 -10 1278.86   29.15
   2  -2 -10 1252.42   12.73
  -2  -2  10 1311.85   34.51
  -2  -2  10 1280.38   13.57
   2  -2 -10 1293.54   32.37
   2   2  -9 1868.09   15.10
   2  -2  -9 1922.85   38.28
  -2  -2   9 1937.73   16.80
   2   2  -9 1867.99   34.01
   2  -2  -9 1846.04   34.57
  -2  -2   8  651.67   22.63
   2   2  -8  680.11   19.54
  -2  -2   8  677.19   10.09
   2   2  -8  646.38    9.00
   2  -2  -8  645.30   19.24
   2   2  -7  111.19    3.71
   2   2  -7  113.32    7.88
  -2  -2   7   99.18    8.57
   2  -2  -7   99.40    7.30
  -2  -2   7  103.48    4.32
   2  -2  -7   88.60    7.78
  -2  -2   6   99.51    8.47
   2  -2  -6  112.85    7.16
   2   2  -6   96.62    7.08
   2  -2  -6   85.75    7.68
   2   2  -6  113.75    3.88
  -2  -2   6  103.04    4.69
   2  -2  -5 1207.14   26.38
  -2  -2   5 1126.78   17.01
   2  -2  -5 1115.19   12.02
   2  -2  -5 1132.40   21.26
   2   2  -5 1181.78   13.68
   2   2  -5 1235.63   24.13
  -2   2   5 1188.25   14.01
  -2  -2   5 1171.88   27.66
  -2  -2   4 6134.82   61.22
  -2  -2   4 6519.24   44.28
   2  -2  -4 6340.70   33.15
  -2   2   4 6548.76   44.27
   2   2  -4 5947.97   34.00
  -2   2   4 5839.55   38.80
   2  -2  -4 6631.64   59.31
   2   2  -4 6457.59   53.87
   2  -2  -4 6532.16   47.85
  -2   2   3  789.20   15.07
  -2  -2   3  783.75   20.95
   2  -2  -3  787.30   13.14
  -2   2   3  755.06   13.72
   2   2  -3  745.42   18.27
   2  -2  -3  737.72   14.98
  -2  -2   3  838.07   17.25
   2  -2  -3  796.32   19.46
  -2   2   2  178.55    6.24
   2   2  -2  159.49    8.33
   2  -2  -2  174.18    8.88
   2  -2  -2  179.33    6.82
  -2   2   2  178.65    7.54
   2   2  -2  168.37    7.29
  -2  -2   2  184.71    8.72
  -2  -2   2  177.38    9.64
  -2  -2   1 3087.93   40.42
  -2  -2   1 3027.33   38.45
  -2   2   1 3097.96   32.73
  -2   2   1 3050.37   30.84
   2   2  -1 3162.90   34.61
  -2   2   1 2994.91   23.47
   2  -2  -1 2992.20   34.81
   2  -2  -1 3231.26   26.27
  -2   2   0 2669.59   21.24
   2  -2   0 2861.75   32.58
  -2  -2   0 2738.13   37.31
   2   2   0 2613.85   34.77
  -2   2   0 2663.01   31.04
  -2   2   0 2673.75   31.99
  -2  -2   0 2544.44   37.91
   2  -2   0 2663.93   22.21
  -2  -2   0 2350.50   32.26
  -2   2   0 2811.81   30.25
   2   2   0 2587.36   34.22
  -2   2  -1 2695.91   33.50
  -2  -2  -1 2456.61   31.96
  -2   2  -1 2530.52   19.12
  -2   2  -1 2370.10   20.15
   2   2   1 2457.02   33.03
  -2  -2  -1 2325.48   34.36
  -2   2  -1 2414.70   31.16
   2   2   1 2424.93   35.24
  -2   2  -1 2504.86   26.97
   2  -2   1 2589.70   29.42
  -2   2  -2  770.73   13.98
   2  -2   2  776.27   15.23
  -2  -2  -2  713.90   17.05
  -2   2  -2  779.87   12.40
  -2   2  -2  791.41   19.39
   2   2   2  774.69   21.14
  -2   2  -2  766.87   10.72
  -2  -2  -2  775.66   20.24
   2   2   2  785.86   18.71
  -2   2  -3 1037.80   15.40
  -2  -2  -3  958.52   19.65
   2   2   3 1035.89   22.39
   2   2   3 1095.30   26.57
  -2   2  -3 1007.78   23.13
  -2   2  -3 1004.26   13.21
  -2   2  -3  994.65   15.72
   2  -2   3 1026.57   16.41
  -2  -2  -3  992.75   23.14
   2  -2   4 1301.12   17.92
   2   2   4 1367.86   31.34
  -2   2  -4 1307.29   16.51
   2  -2   4 1364.01   17.87
   2   2   4 1457.06   26.53
  -2  -2  -4 1321.38   22.74
  -2   2  -4 1203.08   26.59
  -2   2  -4 1286.14   16.60
  -2  -2  -4 1401.70   28.48
  -2  -2  -5  715.43   16.85
  -2   2  -5  696.80   21.20
   2   2   5  677.84   23.30
  -2   2  -5  626.35   12.87
   2   2   5  698.25   17.65
  -2  -2  -5  678.46   20.62
   2  -2   5  633.33   13.35
   2  -2   5  659.01   11.72
  -2   2  -5  613.56   11.07
  -2   2  -6 1551.06   32.69
  -2  -2  -6 1536.77   25.54
   2  -2   6 1427.87   16.50
  -2  -2  -6 1354.56   29.98
  -2   2  -6 1435.36   16.95
  -2   2  -6 1440.40   21.24
   2   2   6 1483.98   35.61
   2   2   6 1410.17   23.78
  -2  -2  -7   16.31    3.83
   2   2   7   14.91    2.64
  -2   2  -7   10.06    3.18
  -2   2  -7   21.76    2.24
   2  -2   7   14.83    1.72
  -2   2  -7   11.29    2.33
   2   2   7   14.72    4.34
  -2  -2  -7   13.81    2.78
  -2  -2  -8  124.60    9.90
   2   2   8  114.63   10.83
  -2   2  -8  129.41   10.09
   2  -2   8  142.48    5.07
   2   2   8  134.96    6.89
  -2   2  -8  124.07    7.47
  -2   2  -8  134.11    6.02
  -2  -2  -8  130.97    8.39
  -2   2  -9 1919.01   30.62
   2  -2   9 2043.21   19.67
   2   2   9 2084.32   27.08
  -2   2  -9 2063.02   24.91
  -2  -2  -9 1789.02   38.34
   2   2   9 2127.29   47.74
  -2  -2  -9 2029.80   34.11
  -2   2  -9 2201.57   43.80
   2  -2  10  451.77    9.65
  -2  -2 -10  459.70   19.89
  -2  -2 -10  444.52   16.82
   2   2  10  456.53   22.93
  -2   2 -10  471.94   16.25
   2   2  10  431.06   12.72
  -2   2 -10  470.07   20.98
   2  -2  11  122.18    5.35
   2  -2  11  122.51    5.33
  -2   2 -11  112.85   10.72
  -2  -2 -11  126.81    9.53
  -2  -2 -11  120.02   10.87
  -2   2 -11  139.09    9.29
  -2  -2 -11  122.23    7.64
   2   2  11  134.56   12.94
  -2  -2 -12  704.70   22.93
   2  -2  12  619.14   12.53
  -2   2 -12  674.64   27.13
   2  -2  12  656.63   13.13
   2   2  12  606.67   27.94
  -2  -2 -12  618.32   24.92
  -2   2 -12  643.67   20.83
  -2  -2 -13 2139.44   41.23
  -2  -2 -13 2177.73   47.89
  -2   2 -13 2187.56   50.16
   2  -2  13 2055.05   23.70
   2   2  13 2066.72   53.09
  -2   2 -13 2163.15   40.24
   2   2  14  930.97   36.54
  -2  -2 -14 1009.00   34.27
   2  -2  14 1033.93   18.04
  -2   2 -14 1042.43   36.12
  -2   2 -14  997.63   28.57
  -2  -2 -14 1032.31   29.62
   2  -2  15    9.72    2.28
  -2  -2 -15   13.32    4.28
  -2  -2 -15   13.93    5.48
  -2   2 -15    6.09    3.52
   2   2  15   13.90    4.22
  -2   2 -15    2.90    3.59
   2   2  16  476.23   27.37
  -2   2 -16  406.13   19.90
  -2  -2 -16  439.92   23.96
  -2  -2 -16  427.16   20.53
  -2   2 -16  461.02   25.43
  -2  -2 -17  163.72   13.12
  -2  -2 -17  161.70   15.78
  -2   2 -17  156.46   15.40
  -2   2 -17  153.96   13.06
   2   2  17  151.16   16.13
   2   2  18  178.05   17.94
  -2  -2 -18  214.60   18.28
  -2   2 -18  242.64   16.81
  -2   2 -18  217.44   18.80
  -2  -2 -19  132.41   15.04
   2   2  19  116.35   15.09
  -2   2 -19  140.48   16.10
  -2   2 -19  135.48   13.32
  -2   2 -20   99.89   13.66
   2   2  20   92.95   14.12
  -2   2 -20   78.54   10.33
  -2  -2 -20   60.48   10.90
   2   2  21    8.53    6.21
  -2  -2 -21   21.15    7.28
  -2   2 -21   20.19    7.40
  -2   2 -21   26.56    6.99
  -2   2 -22  438.07   30.02
  -2   2 -22  398.96   25.21
   2   2  22  402.39   28.49
  -2  -2 -22  411.58   28.28
  -2  -2 -23  294.31   25.28
  -2   2 -23  240.35   20.13
   2   2  23  281.86   24.26
  -2   2 -23  241.45   23.76
   2   2  24   21.55    8.63
  -2   2 -24   18.09    8.16
  -2  -2 -24   -0.56    5.10
  -2   2 -24    8.38    5.75
  -2   2 -25   55.60   11.52
  -2  -2 -25   38.29   11.17
   2   2  25   21.56    8.14
  -2   2 -25   41.19   11.93
  -2   2 -26   27.12    9.09
  -2   2 -26   37.89   11.48
  -2   2 -27   44.05   11.97
  -2   3  26   45.53   12.85
   2   3 -25   19.16    8.14
  -2   3  25    4.28    8.58
   2   3 -25   16.83    9.15
   2   3 -24  180.76   21.20
   2  -3 -24  222.07   24.05
   2   3 -24  209.29   20.33
  -2   3  24  153.17   21.34
   2   3 -23   -5.18    7.25
   2  -3 -23   -3.27    7.14
   2   3 -23    1.89    4.95
  -2   3  23   10.90    8.07
  -2   3  22   50.00   12.48
   2   3 -22   40.82   10.16
   2  -3 -22   48.67   11.11
   2   3 -22   41.63    9.32
  -2   3  21   44.64   12.70
   2   3 -21   10.44    5.14
   2  -3 -21   30.65    8.91
  -2   3  20  317.55   29.20
   2   3 -20  317.52   22.19
  -2  -3  20  289.39   24.75
   2  -3 -20  315.71   24.39
   2  -3 -19    3.49    5.63
  -2  -3  19    0.62    4.19
   2   3 -19    1.52    4.87
   2   3 -18    4.30    3.48
   2  -3 -18   -5.35    5.48
  -2  -3  18   -0.98    4.76
   2  -3 -18    4.54    5.49
   2  -3 -17   96.53   12.58
  -2  -3  17  102.68   13.43
   2   3 -17  104.94   11.98
   2  -3 -17  108.41   12.79
   2   3 -16  839.67   30.88
  -2  -3  16  793.82   35.43
   2  -3 -16  835.57   33.89
   2  -3 -16  868.31   35.12
   2   3 -15  101.75   10.86
   2  -3 -15  122.48   13.02
  -2  -3  15  113.99   13.03
   2  -3 -15  118.43   13.22
   2  -3 -14  110.77   11.88
   2  -3 -14  120.83   12.35
   2   3 -14  129.93   11.65
  -2  -3  14  133.69   13.40
   2  -3 -13   87.54   10.42
   2   3 -13   70.31    8.20
  -2  -3  13   58.35    8.97
   2  -3 -13   76.37   10.02
  -2  -3  12 1502.40   42.49
   2  -3 -12 1450.23   40.61
   2  -3 -12 1464.48   38.71
   2   3 -12 1487.57   35.45
   2  -3 -11  249.64   15.26
   2  -3 -11  246.27   16.19
  -2  -3  11  254.92   17.69
   2   3 -11  257.87   14.34
   2  -3 -10 1389.75   37.33
  -2  -3  10 1407.13   39.43
   2   3 -10 1390.84   32.48
   2  -3 -10 1386.90   34.52
   2   3  -9    5.77    2.87
   2  -3  -9    2.47    2.76
  -2  -3   9    4.70    3.24
   2  -3  -9    8.79    3.25
  -2  -3   8  248.96   15.97
   2  -3  -8  267.89   15.55
   2  -3  -8  241.94   13.19
   2   3  -8  235.92   12.74
   2   3  -7  512.92    8.75
   2   3  -7  551.18    8.08
   2  -3  -7  526.86   18.76
  -2  -3   7  558.20   22.71
   2   3  -7  546.62   18.85
   2   3  -6 2439.34   39.00
   2   3  -6 2529.85   23.70
  -2  -3   6 2545.01   47.18
   2  -3  -6 2498.10   44.53
   2   3  -6 2505.99   21.59
   2   3  -5    1.59    0.96
   2   3  -5    1.96    1.11
  -2   3   5    3.60    1.58
   2   3  -5   -0.56    1.50
   2  -3  -5    1.20    1.46
   2  -3  -5   -0.84    2.24
  -2   3   5    2.85    1.12
  -2  -3   5   -2.57    2.23
   2  -3  -4 1073.60   27.44
   2   3  -4 1063.95   18.52
   2   3  -4 1109.69   25.78
  -2   3   4 1187.80   19.64
   2  -3  -4 1107.33   23.46
  -2   3   4 1237.63   17.69
   2   3  -4 1034.38   19.07
  -2  -3   4 1150.19   29.60
   2   3  -3   81.53    5.46
   2  -3  -3   66.64    6.86
   2  -3  -3   80.07    6.16
  -2   3   3   76.86    5.40
   2   3  -3   88.11    6.13
  -2   3   3   84.83    5.21
  -2  -3   3   69.75    7.05
   2   3  -3   73.66    6.75
   2  -3  -2 4107.18   49.95
   2  -3  -2 3920.40   40.49
  -2   3   2 3949.69   37.16
   2   3  -2 3867.06   44.30
  -2  -3   2 4062.08   52.37
  -2   3   2 4019.26   41.24
  -2   3   1 1185.20   23.31
  -2  -3   1 1275.72   28.21
   2  -3  -1 1281.58   26.80
  -2  -3   1 1264.22   30.96
   2   3  -1 1331.52   28.15
   2  -3  -1 1168.82   21.08
  -2   3   1 1290.42   20.68
   2  -3   0  458.58   15.52
   2  -3   0  494.23   13.44
  -2  -3   0  545.30   17.72
  -2   3   0  513.74   16.35
   2   3   0  481.33   17.99
  -2  -3   0  474.01   18.61
  -2   3   0  513.02   12.94
   2   3   1  326.86   15.52
  -2  -3  -1  356.76   13.87
  -2   3  -1  360.92   10.95
  -2  -3  -1  348.22   15.91
   2  -3   1  357.44   13.04
  -2   3  -1  376.55   10.40
  -2   3  -1  353.57   14.40
  -2  -3  -2 3348.58   48.78
  -2   3  -2 2937.88   43.36
  -2  -3  -2 3137.04   39.69
   2  -3   2 3243.76   37.71
  -2   3  -2 3116.09   29.53
  -2   3  -2 3173.07   33.19
   2   3   2 2994.46   49.21
   2   3   3  168.30   12.30
  -2   3  -3  178.44   10.98
  -2  -3  -3  156.00   10.88
  -2  -3  -3  152.06    8.46
  -2   3  -3  162.01    7.72
   2  -3   3  173.47    8.26
  -2   3  -3  178.12    7.16
  -2   3  -4   95.32    6.25
   2   3   4  101.85    7.74
   2  -3   4   96.59    5.85
  -2   3  -4  100.79    8.50
  -2  -3  -4   75.10    5.67
  -2  -3  -4   87.96    8.29
  -2   3  -4   98.50    5.45
  -2   3  -4  103.02    5.51
   2   3   4   96.73    9.97
  -2  -3  -5  133.68    7.32
   2   3   5  160.22   13.04
   2  -3   5  152.41    6.90
  -2   3  -5  152.35    6.28
  -2  -3  -5  130.11   10.29
   2   3   5  147.80    9.36
  -2   3  -5  151.35    6.98
  -2   3  -5  158.67   11.18
  -2  -3  -6 2960.26   50.41
  -2   3  -6 2975.15   26.03
  -2  -3  -6 2879.92   33.21
   2   3   6 2919.38   56.71
   2  -3   6 3084.85   28.70
  -2   3  -6 2999.84   32.98
   2   3   6 3108.02   40.90
   2  -3   7  345.81    8.77
  -2  -3  -7  347.44   11.03
  -2   3  -7  334.90   11.73
  -2   3  -7  340.08    8.21
   2   3   7  312.09   19.55
  -2  -3  -7  330.59   17.19
   2   3   7  348.01   12.37
  -2   3  -7  342.60   17.79
  -2  -3  -8  789.60   27.63
   2  -3   8  797.50   11.76
  -2   3  -8  820.37   28.70
   2   3   8  823.67   32.36
  -2   3  -8  831.06   19.43
   2   3   8  803.83   16.92
  -2   3  -8  785.49   12.20
   2   3   9   34.48    7.74
  -2   3  -9   24.96    2.11
  -2  -3  -9   29.73    3.48
   2   3   9   29.95    3.19
  -2   3  -9   31.68    4.42
   2  -3   9   25.70    1.81
  -2   3  -9   30.65    6.39
  -2  -3  -9   28.72    5.78
  -2   3 -10 1811.56   44.77
   2   3  10 1818.50   50.40
  -2  -3 -10 1745.74   23.98
  -2   3 -10 1781.98   31.56
  -2  -3 -10 1895.91   44.97
   2   3  10 1695.53   21.52
  -2  -3 -11  523.74   13.23
  -2  -3 -11  502.43   24.03
  -2   3 -11  536.97   18.26
  -2   3 -11  529.00   25.02
   2   3  11  459.16   26.36
  -2  -3 -12  948.14   33.65
  -2   3 -12  994.36   35.32
  -2   3 -12  934.61   25.60
   2   3  12  956.35   38.77
  -2  -3 -12  973.68   18.41
  -2   3 -13   25.57    4.77
  -2   3 -13   29.15    7.31
  -2  -3 -13   13.71    5.21
  -2  -3 -13   24.21    3.35
   2   3  13   30.51    7.83
  -2   3 -14  133.14   10.84
   2   3  14  114.86   14.52
  -2  -3 -14  135.85   13.40
  -2   3 -14  132.80   13.91
   2   3  15    1.19    4.17
  -2   3 -15   14.58    5.71
  -2  -3 -15    9.44    4.96
  -2   3 -15   16.10    4.27
   2   3  16  669.41   35.72
  -2   3 -16  725.14   34.55
  -2  -3 -16  710.76   33.09
  -2   3 -16  678.82   25.97
   2   3  17  101.17   15.09
  -2   3 -17  118.82   11.66
  -2   3 -17  110.85   14.76
  -2  -3 -17  119.29   14.25
  -2   3 -18   -0.29    5.74
  -2   3 -18    2.17    3.25
  -2  -3 -18    3.88    5.26
   2   3  18    0.08    5.03
  -2  -3 -19   45.15   10.21
  -2   3 -19   80.32   12.44
  -2   3 -19   63.09    9.32
   2   3  19   49.75   10.81
  -2  -3 -20  166.99   18.60
   2   3  20  164.07   19.21
  -2   3 -20  183.48   15.77
  -2   3 -20  148.20   17.91
  -2  -3 -21   19.77    8.18
   2   3  21    5.90    6.21
  -2   3 -21   10.17    6.34
  -2   3 -21   14.47    7.70
  -2  -3 -22   29.99    9.13
  -2   3 -22   28.32    8.86
   2   3  22   16.78    7.10
  -2   3 -22   11.45    5.52
  -2  -3 -23   15.28    8.36
   2   3  23   -9.24    9.28
  -2   3 -23    9.79    8.31
  -2   3 -23    1.39    4.04
  -2  -3 -24   51.96   12.67
  -2   3 -24   35.70    9.32
   2   3  24   34.23   11.34
  -2   3 -24   59.69   13.53
   2   3  25   75.10   15.91
  -2   3 -25   52.90   10.72
  -2   3 -25   59.57   14.57
   2   3  26   48.17   12.47
  -2   4  23  201.06   25.47
   2   4 -23  199.14   19.73
   2  -4 -23  229.15   24.96
   2   4 -23  214.20   23.59
   2  -4 -22    6.51    5.53
   2   4 -22   15.60    9.66
   2   4 -22    8.60    6.57
  -2   4  22   10.31    8.78
   2   4 -21  205.04   21.68
   2  -4 -21  220.63   22.99
  -2   4  21  219.14   27.36
   2   4 -21  226.56   19.75
  -2   4  20    0.77    7.14
   2  -4 -20   -4.72    7.05
  -2  -4  20   -4.11    6.08
   2   4 -20    4.26    5.48
   2  -4 -19  179.45   19.50
  -2   4  19  132.80   19.60
   2   4 -19  182.78   16.83
  -2  -4  19  191.83   20.82
   2  -4 -18    1.85    5.53
   2   4 -18   10.31    5.50
  -2  -4  18    6.71    6.02
   2  -4 -17  301.08   22.72
   2   4 -17  317.48   20.35
   2  -4 -17  276.50   22.27
  -2  -4  17  291.15   23.88
   2  -4 -16   -2.27    4.67
  -2  -4  16   10.54    6.20
   2  -4 -16   15.64    7.32
   2   4 -16    9.16    4.43
   2   4 -15  136.10   12.76
   2  -4 -15  142.47   15.56
  -2  -4  15  113.73   14.20
   2  -4 -15  142.30   14.99
   2  -4 -14   -4.50    3.66
  -2  -4  14    0.76    3.90
   2   4 -14    1.77    3.44
   2  -4 -14   -9.91    4.96
   2  -4 -13  862.15   34.79
   2   4 -13  817.69   28.74
   2  -4 -13  849.88   33.12
  -2  -4  13  862.75   36.49
   2  -4 -12   46.19    8.96
   2   4 -12   43.41    6.99
  -2  -4  12   46.88    9.04
   2  -4 -12   47.32    7.79
   2  -4 -11   24.98    6.71
   2  -4 -11   17.98    4.60
   2   4 -11   32.83    6.13
  -2  -4  11   24.89    6.93
   2  -4 -10    4.02    3.35
   2   4 -10   -1.61    2.22
  -2  -4  10    1.95    4.12
   2  -4 -10    1.78    3.44
  -2  -4   9 2197.76   52.71
   2   4  -9 2104.57   41.76
   2  -4  -9 2114.81   50.25
   2  -4  -9 2130.99   45.51
  -2  -4   8   21.50    5.30
   2   4  -8   15.38    3.72
   2   4  -8   17.99    1.27
   2  -4  -8   17.85    4.83
   2  -4  -8   25.20    5.56
   2  -4  -7    2.57    2.90
   2  -4  -7   -2.18    3.38
   2   4  -7    0.21    0.89
   2   4  -7   -2.84    2.59
  -2  -4   7    0.12    3.00
  -2   4   6    0.42    0.88
   2   4  -6   -0.09    1.08
   2   4  -6    1.07    1.20
  -2  -4   6    7.18    4.16
   2  -4  -6    5.81    3.16
   2   4  -6    3.73    2.96
   2  -4  -6    1.26    2.55
  -2   4   6    1.08    1.20
   2   4  -5 2672.72   45.38
  -2   4   5 2671.60   31.99
   2  -4  -5 2467.15   42.28
  -2  -4   5 2628.70   52.16
   2  -4  -5 2603.00   49.29
  -2   4   5 2684.72   28.82
   2   4  -5 2449.90   32.75
  -2  -4   4   36.77    6.62
   2   4  -4   45.29    5.17
  -2   4   4   43.13    4.64
   2  -4  -4   41.78    6.27
   2   4  -4   37.74    5.52
   2  -4  -4   36.47    5.11
  -2   4   4   44.17    4.33
  -2  -4   3  448.85   20.43
   2  -4  -3  472.57   20.02
   2   4  -3  484.20   19.21
   2   4  -3  431.53   16.76
  -2   4   3  482.71   15.66
   2  -4  -3  461.36   17.11
  -2  -4   2  103.24    9.70
   2  -4  -2  103.66    7.96
   2   4  -2  116.36    9.58
   2  -4  -2   99.64    8.99
  -2   4   2  125.43    8.44
   2   4  -2  114.65    9.24
  -2  -4   1 2182.28   46.61
  -2  -4   1 2230.84   42.30
   2  -4  -1 2272.75   40.74
   2   4  -1 2500.77   45.02
   2  -4  -1 2426.28   37.21
  -2   4   1 2213.63   36.99
  -2  -4   0  283.20   14.55
   2   4   0  329.69   17.14
   2  -4   0  330.75   13.90
  -2  -4   0  323.81   17.71
   2  -4   0  313.27   14.70
  -2   4   0  312.16   14.74
   2  -4   1 2681.30   41.34
  -2   4  -1 2537.33   33.36
   2   4   1 2699.47   51.21
  -2   4  -1 2651.49   44.62
  -2  -4  -1 2456.53   41.65
  -2  -4  -1 2474.61   48.55
  -2  -4  -2   77.20    7.26
  -2  -4  -2   77.55    9.04
  -2   4  -2   93.80    8.95
  -2   4  -2   87.17    6.29
   2  -4   2   85.34    7.28
   2   4   2   84.21    9.72
  -2   4  -3  545.54   15.15
   2  -4   3  538.14   16.97
  -2  -4  -3  540.53   17.90
  -2  -4  -3  520.44   22.34
   2   4   3  543.79   24.83
  -2   4  -3  517.04   21.40
  -2   4  -4    4.16    2.67
   2  -4   4    8.30    2.45
  -2  -4  -4    4.01    3.16
  -2  -4  -4    5.28    2.14
  -2   4  -4    7.16    2.23
   2   4   4    4.39    3.50
  -2   4  -5 2175.92   30.79
  -2  -4  -5 2301.73   48.52
   2  -4   5 2155.65   30.53
  -2   4  -5 2105.47   45.71
  -2  -4  -5 2312.34   34.03
   2   4   5 2351.75   55.21
  -2   4  -6   70.13    5.87
  -2  -4  -6   63.69    5.41
  -2  -4  -6   85.59    9.79
   2   4   6   59.04    9.91
   2  -4   6   58.94    4.81
  -2   4  -6   72.74    9.08
  -2   4  -7  469.76   23.12
  -2   4  -7  438.09   14.79
   2   4   7  425.57   24.66
  -2  -4  -7  429.16   21.86
  -2  -4  -7  419.47   12.78
   2  -4   7  417.03   11.42
  -2  -4  -8  271.64   17.86
  -2  -4  -8  264.48    9.26
   2  -4   8  256.68    7.56
  -2   4  -8  241.93   17.08
  -2   4  -8  272.69   12.09
  -2   4  -9  982.20   23.86
  -2  -4  -9  983.19   34.81
  -2   4  -9 1047.60   36.41
   2   4   9 1022.44   40.37
  -2  -4 -10  124.20   13.03
   2   4  10   91.30   12.87
  -2   4 -10   95.21   11.42
  -2   4 -10  120.09    8.84
  -2  -4 -11   14.12    4.96
  -2   4 -11   12.94    5.70
  -2   4 -11   10.25    3.28
   2   4  11   15.08    6.86
  -2  -4 -12  199.10   17.14
  -2   4 -12  197.94   12.45
  -2   4 -12  192.65   17.30
   2   4  12  193.58   19.47
  -2  -4 -13  774.04   34.36
  -2   4 -13  833.52   36.39
  -2   4 -13  805.88   25.58
  -2   4 -14    7.64    5.59
  -2  -4 -14    0.49    3.67
  -2   4 -14    5.03    3.27
   2   4  14    1.40    4.62
  -2   4 -15  129.24   16.44
  -2  -4 -15  138.21   15.58
  -2   4 -15  136.40   11.75
   2   4  15  131.36   17.12
  -2   4 -16   13.53    4.47
  -2   4 -16   13.66    6.66
  -2  -4 -16   12.76    5.22
  -2   4 -17  405.91   28.36
  -2  -4 -17  431.79   28.34
   2   4  17  391.65   30.00
  -2   4 -17  444.53   22.54
  -2  -4 -18   -9.00    6.71
  -2   4 -18   11.36    5.36
  -2   4 -18    1.93    5.44
   2   4  18   -1.46    5.69
   2   4  19  277.79   26.59
  -2   4 -19  276.25   19.09
  -2   4 -19  286.32   25.33
  -2  -4 -19  309.12   25.62
  -2  -4 -20    9.17    7.40
  -2   4 -20    8.22    7.47
   2   4  20   -3.36    5.64
  -2   4 -20   -4.62    4.65
  -2   4 -21   91.02   15.79
  -2  -4 -21   96.42   15.34
   2   4  21   95.67   16.30
  -2   4 -21   81.46   11.73
   2   4  22   12.90    9.40
  -2   4 -22    6.80    5.28
  -2   4 -22    1.14    6.92
  -2  -4 -22   -4.43    6.22
  -2  -4 -23  146.52   20.31
  -2   4 -23  122.90   19.11
  -2   4 -23  129.30   15.39
   2   4  23  132.72   19.69
  -2   4 -24    7.76    5.23
   2  -5 -22   39.28   11.85
   2   5 -22   34.96    9.68
   2  -5 -21   32.96   10.43
   2   5 -21   23.81    7.20
   2   5 -21   30.33    9.89
  -2   5  20  112.74   20.84
   2  -5 -20  117.77   17.60
   2   5 -20  138.21   19.38
   2   5 -20  110.85   14.41
   2  -5 -19    9.20    6.40
  -2   5  19    8.32   10.27
   2   5 -19   -4.30    5.58
  -2   5  18   15.13    9.25
  -2  -5  18   16.16    8.88
   2  -5 -18   18.50    8.60
   2   5 -18   13.76    5.17
  -2   5  17   61.86   15.82
   2   5 -17   64.27   10.22
  -2  -5  17   62.65   13.17
   2  -5 -17   77.49   13.09
  -2  -5  16  320.31   26.43
   2  -5 -16  326.00   24.85
   2   5 -16  337.07   21.32
   2  -5 -15   24.26    8.00
   2  -5 -15   31.53    7.63
  -2  -5  15   39.97    9.24
   2   5 -15   19.97    5.58
   2  -5 -14   46.88    9.77
  -2  -5  14   30.41    8.31
   2   5 -14   31.81    6.21
   2  -5 -14   44.74    9.44
   2  -5 -13   37.55    9.41
   2   5 -13   57.02    8.77
   2  -5 -13   51.62    9.93
  -2  -5  13   48.56   10.28
   2  -5 -12  637.83   31.99
  -2  -5  12  620.79   33.17
   2   5 -12  571.81   25.18
   2  -5 -12  629.25   29.83
   2  -5 -11  277.97   19.83
  -2  -5  11  276.67   21.60
   2   5 -11  288.88   17.64
   2  -5 -11  334.28   22.85
   2  -5 -10  357.15   21.37
   2  -5 -10  338.93   22.62
   2   5 -10  355.51   19.26
  -2  -5  10  305.91   22.18
  -2  -5   9   -0.11    4.81
   2   5  -9    0.46    2.90
   2  -5  -9    7.88    4.68
   2  -5  -9    2.89    4.12
   2  -5  -8  412.16   21.33
  -2  -5   8  483.44   26.31
   2   5  -8  451.83   21.06
   2  -5  -8  418.03   24.06
   2  -5  -7   41.42    7.66
   2   5  -7   59.40    7.91
   2  -5  -7   57.01    7.94
  -2  -5   7   59.49    9.74
   2  -5  -6  723.64   26.55
  -2  -5   6  657.06   29.35
   2   5  -6  719.34   26.28
   2  -5  -6  737.51   29.84
   2   5  -5  179.15   10.48
   2   5  -5  175.65   13.04
   2  -5  -5  171.17   12.53
   2  -5  -5  156.85   13.57
  -2  -5   5  162.81   14.61
   2  -5  -4   88.33    9.12
   2   5  -4  111.43   10.45
  -2  -5   4  101.21   11.24
   2   5  -4   75.54    7.48
  -2   5   4   89.15    7.32
   2  -5  -4   78.90   10.00
  -2   5   3   59.58    6.51
   2   5  -3   53.62    7.03
   2  -5  -3   50.57    8.02
   2  -5  -3   43.68    6.59
   2   5  -3   48.67    7.17
  -2  -5   3   50.98    8.14
   2  -5  -2 1659.77   36.55
   2  -5  -2 1583.15   39.67
   2   5  -2 1513.39   37.57
  -2   5   2 1561.03   33.57
  -2  -5   2 1624.68   41.68
   2   5  -2 1601.62   39.58
  -2  -5   1   39.50    6.91
   2   5  -1   35.64    6.32
  -2   5   1   39.72    5.98
   2  -5  -1   54.31    6.87
   2  -5  -1   35.11    5.67
  -2   5   0   69.67    7.83
  -2  -5   0   54.28    7.67
   2  -5   0   53.56    7.20
   2   5   0   61.98    8.98
  -2   5   0   53.79    5.89
  -2  -5   0   56.40    8.82
  -2  -5  -1   92.16   11.10
   2  -5   1  102.47    9.27
   2   5   1   91.26   10.86
  -2  -5  -1   87.87    9.14
  -2   5  -1   87.54    7.41
  -2   5  -1   86.62    9.56
  -2  -5  -2 1931.44   40.47
   2   5   2 1778.08   47.65
  -2   5  -2 1910.03   32.90
  -2  -5  -2 1910.69   47.98
  -2   5  -2 1949.51   44.74
   2  -5   2 1814.99   37.24
  -2  -5  -3  848.02   32.29
   2   5   3  763.64   32.28
  -2   5  -3  829.15   30.10
  -2  -5  -3  789.36   24.86
   2  -5   3  781.66   23.18
  -2   5  -3  809.83   21.27
  -2   5  -4   78.01    9.33
   2  -5   4   83.46    7.56
  -2   5  -4   75.77    6.78
  -2  -5  -4   73.55    9.91
   2   5   4   77.90   11.13
  -2  -5  -4   84.70    7.78
  -2  -5  -5  113.82   12.29
  -2   5  -5  125.14    8.54
  -2  -5  -5  146.85    9.63
  -2   5  -5  139.55   13.13
   2  -5   5  127.04    8.50
   2   5   5  109.44   13.13
  -2  -5  -6  673.24   19.09
  -2  -5  -6  630.18   28.69
   2  -5   6  702.33   18.59
  -2   5  -6  668.46   29.64
  -2   5  -6  609.29   18.88
   2   5   6  593.34   31.24
  -2   5  -7  719.85   31.55
  -2   5  -7  661.41   20.16
  -2  -5  -7  633.87   29.52
   2   5   7  640.24   33.08
  -2   5  -8  582.85   19.30
  -2  -5  -8  652.33   30.26
   2   5   8  570.40   32.16
  -2   5  -8  617.06   30.08
  -2  -5  -9   65.57   10.21
  -2   5  -9   57.51    6.46
  -2   5  -9   52.80    9.69
   2   5   9   45.47   10.44
   2   5  10  372.92   27.11
  -2  -5 -10  330.89   22.25
  -2   5 -10  372.11   16.48
  -2   5 -10  406.65   26.02
  -2  -5 -11   52.60    9.88
   2   5  11   41.68   10.24
  -2   5 -11   35.77    8.80
  -2   5 -11   41.80    6.02
   2   5  12  567.78   35.38
  -2  -5 -12  593.44   31.52
  -2   5 -12  600.37   32.99
  -2   5 -12  596.02   22.53
  -2   5 -13  150.45   17.18
  -2   5 -13  123.64   10.88
   2   5  13  103.76   16.27
  -2  -5 -13  140.53   15.83
  -2  -5 -14   88.35   13.09
  -2   5 -14   57.58   11.15
  -2   5 -14   69.27    8.65
   2   5  14   81.60   14.11
  -2  -5 -15  156.17   18.05
  -2   5 -15  147.99   18.39
  -2   5 -15  155.86   13.01
   2   5  15  164.20   20.63
  -2   5 -16  244.11   16.90
  -2  -5 -16  281.74   24.79
   2   5  16  261.95   26.08
  -2   5 -16  257.23   23.70
  -2  -5 -17  129.47   17.23
  -2   5 -17  138.47   18.36
   2   5  17   92.00   16.16
   2   5  18    9.41    8.81
  -2  -5 -18    3.92    6.17
  -2   5 -18   -4.43    6.28
  -2  -5 -19   10.78    6.57
   2   5  19   10.67    8.75
  -2   5 -19   12.17    7.79
   2   5  20  255.98   27.88
  -2   5 -20  224.67   24.53
  -2  -5 -20  195.94   22.90
  -2  -5 -21   15.39    9.01
   2   5  21   14.30   10.16
   2  -6 -20    4.11    7.24
   2   6 -19  108.50   14.25
   2  -6 -19  111.88   17.97
   2  -6 -18  187.76   22.14
   2   6 -18  166.37   17.45
  -2   6  17   39.33   12.83
   2   6 -17   47.27    9.21
   2   6 -16   16.59    5.89
  -2   6  16    8.08    6.96
  -2  -6  16    3.02    6.73
   2  -6 -16   26.41    9.76
  -2   6  15   64.02   16.47
   2   6 -15   76.14   11.06
   2  -6 -15   72.20   12.30
  -2  -6  15   67.96   14.01
  -2  -6  14  127.01   18.16
   2   6 -14  123.73   13.61
   2  -6 -14  116.57   14.90
  -2   6  14  117.43   20.01
  -2  -6  13  182.50   20.79
   2   6 -13  208.40   16.75
   2  -6 -13  196.92   18.87
  -2   6  13  189.67   24.72
   2   6 -12   61.23    9.38
   2  -6 -12   49.51    9.41
  -2  -6  12   50.94   11.30
   2  -6 -11    4.28    4.35
   2  -6 -11    0.02    5.69
  -2  -6  11    7.87    6.43
   2   6 -11    5.46    4.28
   2   6 -10  216.53   16.24
   2  -6 -10  184.36   18.24
  -2  -6  10  165.42   18.07
   2  -6 -10  189.58   16.94
  -2  -6   9  177.61   18.45
   2  -6  -9  148.30   16.17
   2  -6  -9  165.54   15.39
   2   6  -9  150.52   13.37
   2  -6  -8  555.77   26.86
   2   6  -8  579.89   25.94
   2  -6  -8  530.76   29.22
  -2  -6   8  612.78   32.76
   2  -6  -7  116.72   12.44
   2  -6  -7  100.49   12.84
   2   6  -7  124.90   12.14
  -2  -6   7  116.38   13.98
   2  -6  -6  214.87   17.70
   2   6  -6  248.16   17.06
   2  -6  -6  213.13   16.11
  -2  -6   6  205.04   18.11
   2  -6  -5  260.38   17.28
   2   6  -5  257.42   17.19
  -2  -6   5  230.90   18.95
   2  -6  -5  270.60   19.45
  -2  -6   4  263.06   19.62
   2  -6  -4  233.12   17.48
   2   6  -4  239.09   16.54
   2  -6  -4  261.15   16.97
   2  -6  -3  115.03   11.40
   2   6  -3  127.92   12.45
  -2  -6   3   98.08   11.57
   2  -6  -3  110.03   11.90
   2   6  -3  117.30   10.86
   2  -6  -2   23.16    5.22
   2  -6  -2   12.04    5.14
   2   6  -2   33.64    7.06
  -2  -6   2   12.92    5.23
   2   6  -2   22.84    6.27
   2  -6  -1  254.17   17.03
   2   6  -1  240.66   17.65
   2   6  -1  287.36   18.69
  -2   6   1  267.55   16.20
  -2   6   1  279.14   14.90
  -2  -6   1  232.63   17.18
  -2   6   0  860.98   30.40
   2  -6   0  815.76   29.52
  -2   6   0  865.42   25.35
   2   6   0  886.03   32.88
   2   6   0  853.50   33.77
  -2  -6   0  788.81   29.79
  -2  -6  -1   28.41    7.93
  -2  -6  -1   26.58    5.75
   2   6   1   26.02    7.28
   2  -6   1   32.67    6.28
  -2   6  -1   37.82    5.85
  -2   6  -1   43.91    7.39
  -2  -6  -2    5.68    4.40
  -2   6  -2    6.45    3.11
  -2  -6  -2    4.60    4.20
  -2   6  -2   -0.14    3.37
   2   6   2    3.52    4.50
   2   6   3   29.23    7.56
  -2   6  -3   43.29    7.72
  -2  -6  -3   58.56    7.33
  -2  -6  -3   49.74    9.52
  -2   6  -3   39.73    7.64
  -2  -6  -4  878.51   36.50
   2   6   4  833.23   37.61
  -2   6  -4  827.45   33.96
   2   6   5  637.50   33.97
  -2   6  -5  641.77   31.04
  -2  -6  -5  649.88   32.13
  -2   6  -6  150.05   15.78
   2   6   6  138.85   16.73
  -2  -6  -6  161.17   16.26
  -2   6  -7   37.64    8.29
   2   6   7   32.56    9.42
  -2  -6  -7   23.50    7.25
   2   6   8  250.23   23.51
  -2  -6  -8  262.57   21.15
  -2   6  -8  234.44   19.98
  -2  -6  -9  655.63   33.70
  -2   6  -9  710.55   36.05
   2   6   9  622.53   37.25
  -2   6 -10  110.35   15.32
   2   6  10   77.03   14.38
  -2  -6 -10   70.34   11.58
   2   6  11   74.31   14.79
  -2   6 -11   63.09   11.72
  -2  -6 -11   94.34   13.94
   2   6  12  228.14   24.46
  -2   6 -12  236.53   22.71
  -2  -6 -12  224.47   21.24
   2   6  13  149.32   20.81
  -2  -6 -13  203.44   20.80
  -2   6 -13  192.81   20.97
   2   6  14  234.65   26.17
  -2   6 -14  187.28   21.39
  -2  -6 -14  188.12   20.28
   2   6  15   54.25   12.75
  -2  -6 -15  100.92   15.90
  -2   6 -15   76.21   14.82
  -2  -6 -16   -0.02    5.59
   2   6  16    8.99    8.29
  -2   6 -16    6.06    5.94
   2   6  17   63.68   15.23
  -2   6 -17   46.14   12.33
  -2  -6 -17   39.77   11.01
  -2  -6 -18  263.45   25.66
  -2   7  14   16.00   10.65
   2   7 -14   21.38    8.90
   2   7 -13   42.30    8.82
  -2   7  13   39.42   14.51
  -2  -7  12    4.91    7.94
   2   7 -12   -4.36    4.21
  -2   7  12    8.35    6.42
  -2   7  11  380.72   34.83
  -2  -7  11  358.15   30.46
   2   7 -11  392.89   23.75
  -2  -7  10   20.39    9.64
   2   7 -10   11.74    5.39
  -2   7  10   15.23    8.64
  -2   7   9   19.93   10.18
   2   7  -9   55.39    9.49
  -2  -7   9   33.30   10.11
  -2   7   8   40.93   12.39
  -2  -7   8   35.45    9.96
   2   7  -8   30.07    7.13
   2   7  -7  508.58   26.20
  -2  -7   7  518.90   32.58
  -2   7   7  550.17   39.36
   2   7  -6   17.60    6.38
  -2   7   6    7.66    7.64
  -2  -7   6   22.57    7.87
  -2   7   5  245.11   25.12
   2   7  -5  227.85   17.64
  -2  -7   5  266.65   22.28
  -2   7   4    3.72    6.14
  -2  -7   4   15.86    6.60
   2   7  -4   12.35    5.70
  -2  -7   3  886.38   38.33
   2   7  -3  857.90   33.47
  -2   7   3  851.42   43.68
   2   7  -2   72.44   10.30
  -2  -7   2   61.24   10.09
  -2   7   2   53.78   12.21
   2   7  -1  321.21   21.44
  -2   7   1  293.36   24.33
  -2  -7   1  319.26   21.76
   2   7   0   16.27    5.26
   2   7   1  489.84   28.44
   2   7   1  505.54   27.55
   2   7   2  126.94   15.66
  -2  -7  -3  381.59   27.71
   2   7   3  348.44   25.69
  -2   7  -3  381.73   24.44
   2   7   4   15.76    6.85
  -2  -7  -4   25.70    8.30
  -2   7  -4    6.64    5.19
  -2   7  -5   37.17    8.82
  -2  -7  -5   38.40    9.74
   2   7   5   25.22    8.39
  -2  -7  -6   21.97    7.76
   2   7   6    9.33    4.78
  -2   7  -6   26.78    8.80
  -2  -7  -7  221.12   20.97
   2   7   7  200.51   21.67
  -2   7  -7  216.58   20.59
   2   7   8   39.51   10.74
  -2   7  -8   29.55    8.30
  -2  -7  -8   53.10   11.62
  -2  -7  -9    3.28    6.26
  -2   7  -9    5.12    6.27
   2   7   9    1.52    5.77
  -2  -7 -10   22.44    8.34
   2   7  10   26.37   10.30
  -2   7 -10    4.24    5.69
  -2  -7 -11  371.87   28.64
   2   7  11  348.38   30.75
  -2   7 -11  340.57   28.29
  -2  -7 -12   42.13   11.82
  -2   7 -12   27.03    9.92
   2   7  12   20.73    8.83
  -2  -7 -13    3.00    6.10
  -2   7 -13   -5.05    6.92
   2   7  13    7.20    8.34
  -2  -7 -14   -6.34    7.34
  -2   7 -14    6.34    6.82
  -2  -7 -15  302.68   28.74
  -2   8   9   20.49   11.17
   2   8  -9   -9.26    6.87
   2   8  -8  269.65   23.89
  -2   8   8  320.06   31.32
  -2   8   7   15.57    7.22
   2   8  -7    8.00    6.57
  -2   8   6   87.98   16.40
  -2   8   5   -5.06    6.63
  -2  -8  -5   -3.50    6.22
   2   8   5    9.51    8.22
  -2  -8  -6   85.96   15.18
   2   8   6  122.50   18.16
   2   8   7   14.29    8.78
  -2  -8  -7    5.91    7.10
  -2   8  -8  267.27   24.81
  -2  -8  -8  278.93   26.06
   2   8   8  256.71   26.56
   2   8   9   38.89   12.77
  -2   8  -9   27.07    8.66
  -2  -8  -9   31.94    9.55
  -2  -8 -10   50.67   13.72
   3   0 -26  253.72   24.10
   3   0 -25    7.57    6.04
   3   0 -24   77.58   13.13
   3   0 -23    2.16    4.80
   3   0 -22  404.90   23.33
   3   0 -22  412.42   26.28
   3   0 -21   -1.53    4.07
   3   0 -21   -0.07    3.66
  -3   0  21   -9.89    5.55
  -3   0  20    3.31    3.83
   3   0 -20    6.61    4.20
   3   0 -19   -2.32    3.03
  -3   0  19    0.49    2.86
   3   0 -18 1438.89   42.01
   3   0 -18 1379.38   35.55
   3   0 -17    4.99    2.44
  -3   0  17    6.07    4.03
   3   0 -17    1.48    4.15
  -3   0  16   49.32    7.21
   3   0 -16   44.44    6.62
   3   0 -16   38.36    7.13
  -3   0  15   -0.30    2.30
   3   0 -15   -4.88    3.18
   3   0 -15   -2.08    2.94
   3   0 -14 1789.47   35.65
   3   0 -14 1895.89   41.24
  -3   0  14 1916.74   38.70
   3   0 -13   -2.22    3.39
  -3   0  13    1.76    2.39
   3   0 -13   -0.83    1.63
  -3   0  12  686.91   21.75
   3   0 -12  659.18   20.24
   3   0 -12  642.73   22.15
   3   0 -11   -1.67    2.48
   3   0 -11    0.77    1.62
  -3   0  11   -0.34    1.94
   3   0 -10 3901.68   49.12
  -3   0  10 3870.15   47.60
   3   0  -9    0.69    1.26
  -3   0   9   -1.12    1.59
   3   0  -9   -2.28    2.72
   3   0  -8 3856.16   43.48
   3   0  -8 3779.37   41.65
  -3   0   8 3904.30   44.40
   3   0  -7   -1.89    1.68
   3   0  -7   -0.14    1.27
  -3   0   7   -0.67    1.84
   3   0  -6 1868.91   26.14
  -3   0   6 1810.57   28.51
  -3   0   5    0.25    1.47
  -3   0   5    3.44    1.60
   3   0  -5    0.46    1.09
   3   0  -5    1.06    1.40
   3   0  -5    2.05    2.05
   3   0  -4 6314.63   43.32
   3   0  -4 6171.93   54.97
  -3   0   4 6274.96   52.07
   3   0  -4 6216.98   41.98
  -3   0   4 6322.25   43.04
  -3   0   4 6328.78   42.67
   3   0  -3   -1.01    1.28
  -3   0   3   -0.56    1.08
   3   0  -3   -0.62    0.89
  -3   0   3    0.17    0.90
  -3   0   3    0.03    0.80
   3   0  -3    1.68    1.70
  -3   0   2   62.35    3.77
  -3   0   2   55.74    3.99
   3   0  -2   54.80    5.41
   3   0  -2   65.13    3.86
   3   0  -2   56.39    3.95
  -3   0   2   65.66    5.45
   3   0  -1   -1.61    1.48
   3   0  -1    0.90    0.96
   3   0  -1    1.85    1.22
   3   0  -1    2.37    1.51
  -3   0   1    2.10    1.48
  -3   0   1    2.42    1.75
   3   0   0 3146.11   26.02
  -3   0   0 3212.81   27.20
  -3   0   0 3184.94   29.85
   3   0   1    2.06    1.56
  -3   0  -1    2.39    1.96
   3   0   1    0.55    0.67
   3   0   1    1.08    1.83
  -3   0  -1    1.42    1.18
  -3   0  -1    0.37    0.83
   3   0   2  342.79    9.84
  -3   0  -2  314.43    8.73
  -3   0  -2  313.46    9.98
   3   0   2  329.66   12.99
   3   0   2  322.71    8.70
  -3   0  -2  349.28   13.86
  -3   0  -3   -0.12    1.53
   3   0   3    0.99    1.19
  -3   0  -3    3.40    1.51
   3   0   3   -1.10    1.31
   3   0   3    0.82    0.67
  -3   0  -3   -0.24    0.86
  -3   0  -4 4675.92   37.92
   3   0   4 4643.51   36.74
  -3   0  -4 4603.62   52.55
  -3   0  -4 4278.52   41.63
   3   0   4 4326.77   39.08
  -3   0  -5    0.22    0.96
   3   0   5    0.33    0.98
  -3   0  -5    0.19    1.97
   3   0   5    0.50    1.11
  -3   0  -6  120.56    7.01
  -3   0  -6  131.75    9.42
   3   0   6  123.29    7.51
  -3   0  -7    0.68    1.62
  -3   0  -7   -2.20    2.42
   3   0   7   -0.96    1.31
  -3   0  -8   21.02    4.29
   3   0   8   22.47    3.91
  -3   0  -8   30.47    4.13
   3   0   9   -0.37    1.52
  -3   0  -9    2.00    1.67
  -3   0  -9   -0.33    1.75
  -3   0 -10 3046.26   44.04
   3   0  10 3242.04   45.76
  -3   0 -11    2.02    2.37
  -3   0 -11    1.57    2.39
   3   0  11    0.07    2.01
  -3   0 -12 1148.63   30.08
  -3   0 -12 1132.96   33.09
   3   0  12 1214.22   30.33
   3   0  13    5.84    2.85
  -3   0 -13    3.73    2.79
  -3   0 -13    1.70    2.81
   3   0  14 2296.54   45.01
  -3   0 -14 2195.01   45.45
  -3   0 -14 2257.66   49.78
   3   0  15    6.83    3.52
  -3   0 -15   -2.09    3.33
  -3   0 -15   -1.46    3.01
  -3   0 -16   59.09    9.22
   3   0  16   58.09    7.77
  -3   0 -16   66.36    8.84
  -3   0 -17   -2.11    3.12
  -3   0 -17   -2.13    3.92
   3   0  17    3.86    4.05
  -3   0 -18  585.92   29.31
  -3   0 -18  610.07   28.27
  -3   0 -19    5.01    3.87
  -3   0 -19   -0.03    3.71
   3   0  19    4.81    3.88
  -3   0 -20  510.06   27.86
  -3   0 -20  560.91   30.60
   3   0  20  556.23   25.68
   3   0  21   11.63    5.60
  -3   0 -21    2.68    4.19
  -3   0 -22  153.66   17.75
  -3   0 -22  134.97   15.85
  -3   0 -23   -8.81    6.89
  -3   0 -23   -3.70    5.25
  -3   0 -24   95.96   14.37
  -3   0 -25    0.33    5.47
  -3   0 -26  116.65   16.75
   3   1 -26    5.13    8.03
   3  -1 -26    4.66    5.99
   3  -1 -25  138.35   17.71
   3   1 -25  116.10   15.90
   3   1 -24   72.54   11.98
   3   1 -24   91.95   13.87
   3  -1 -24   91.47   14.68
   3   1 -23  119.71   14.79
   3   1 -23   74.05   12.19
  -3   1  23   85.97   14.14
   3  -1 -23  116.30   14.89
  -3   1  22   79.75   13.36
   3   1 -22   87.84   12.35
   3  -1 -22   80.45   12.33
  -3  -1  21  595.74   30.79
   3   1 -21  629.45   30.89
   3  -1 -21  625.64   31.75
   3  -1 -20  185.75   15.46
   3   1 -20  165.17   15.64
  -3  -1  20  156.97   15.58
   3  -1 -20  166.81   15.83
   3   1 -19  360.08   22.34
   3  -1 -19  323.28   20.13
   3  -1 -19  368.55   17.94
   3  -1 -19  361.77   22.60
  -3  -1  19  350.46   22.16
   3  -1 -18   -0.34    2.57
   3   1 -18    0.61    3.79
   3   1 -18    2.77    2.28
  -3  -1  18    6.66    4.53
   3  -1 -18   -3.78    4.22
  -3   1  17  303.92   15.78
   3  -1 -17  324.66   18.86
   3   1 -17  293.16   13.71
   3  -1 -17  329.92   19.99
  -3  -1  17  312.21   19.40
   3   1 -17  299.31   18.77
   3   1 -16   29.37    4.54
  -3  -1  16   27.02    5.82
  -3   1  16   21.14    4.40
   3  -1 -16   25.45    5.91
   3  -1 -16   24.20    5.70
   3   1 -16   30.98    6.73
  -3  -1  15 1265.50   36.23
   3  -1 -15 1261.70   34.53
   3   1 -15 1265.11   26.86
   3   1 -15 1314.32   36.01
   3  -1 -15 1311.18   36.57
  -3   1  15 1316.78   29.11
   3  -1 -14   32.86    5.83
  -3   1  14   28.87    4.43
   3   1 -14   33.91    4.68
   3  -1 -14   33.11    5.87
   3   1 -14   35.47    6.33
  -3  -1  14   20.70    4.95
  -3   1  13  156.82    9.48
   3  -1 -13  155.94   11.60
   3   1 -13  150.23    8.61
   3   1 -13  169.26   12.17
   3  -1 -13  159.53   12.01
  -3  -1  13  168.08   12.77
   3   1 -12   66.46    5.75
   3  -1 -12   58.23    7.11
   3  -1 -12   71.05    7.58
  -3  -1  12   56.99    7.50
  -3   1  12   80.36    6.41
   3   1 -12   78.67    8.10
   3   1 -11 1596.69   33.34
  -3  -1  11 1553.27   35.47
   3   1 -11 1594.00   26.01
  -3   1  11 1568.15   26.80
   3  -1 -11 1613.25   33.81
   3  -1 -11 1515.66   33.70
   3  -1 -10  104.41    8.69
   3   1 -10  116.91    8.65
   3   1 -10  112.61    6.71
  -3  -1  10   95.33    8.40
  -3   1  10  117.80    7.11
   3  -1 -10   96.83    8.01
   3  -1  -9   74.63    6.98
   3   1  -9   71.73    5.12
  -3   1   9   86.56    5.98
  -3  -1   9   64.05    6.82
  -3  -1   9   84.02    5.18
   3   1  -9   85.11    7.12
   3  -1  -9   76.05    6.31
   3  -1  -9   67.61    6.44
  -3  -1   8    6.60    1.55
  -3   1   8    9.41    1.90
  -3  -1   8   10.75    3.08
   3  -1  -8   12.08    2.81
   3   1  -8    9.13    1.89
   3  -1  -8   17.09    3.29
   3  -1  -8    9.90    2.90
   3   1  -8   10.42    3.01
   3  -1  -7 4354.79   48.92
   3   1  -7 4008.82   34.11
  -3  -1   7 4327.55   34.46
   3  -1  -7 4004.86   42.47
   3  -1  -7 3961.59   44.62
   3   1  -7 4616.77   47.95
  -3  -1   7 4030.90   50.20
  -3   1   7 3930.51   36.77
  -3  -1   6  227.06   11.69
   3   1  -6  216.33    7.62
  -3  -1   6  209.78    7.55
  -3   1   6  241.94    9.18
   3  -1  -6  221.23   10.30
   3  -1  -6  210.41   10.55
   3   1  -6  228.04   10.21
   3  -1  -6  222.95    9.43
   3  -1  -5  399.17   13.68
  -3   1   5  412.55   12.04
  -3   1   5  449.02   11.26
  -3  -1   5  428.88   10.78
  -3  -1   5  381.07   14.74
   3  -1  -5  399.71   11.58
   3   1  -5  443.30   10.63
   3   1  -5  423.23   13.29
   3  -1  -5  414.23   14.10
  -3  -1   4   15.87    3.14
   3  -1  -4   16.82    3.04
   3   1  -4   18.69    2.29
   3  -1  -4   17.60    3.06
   3  -1  -4   18.29    2.52
   3   1  -4   14.89    2.58
  -3   1   4   14.85    2.02
  -3   1   4   12.40    2.42
  -3  -1   4   18.51    2.35
   3  -1  -3 3080.68   34.83
   3   1  -3 3264.25   34.46
  -3   1   3 3235.69   24.60
   3   1  -3 2726.65   26.28
   3  -1  -3 2957.98   24.79
  -3  -1   3 3254.94   41.23
   3  -1  -3 2774.40   35.10
  -3  -1   3 2708.47   27.62
  -3   1   3 3124.37   37.24
   3  -1  -2  623.72   14.75
  -3   1   2  609.34    9.02
   3  -1  -2  626.37   16.43
   3   1  -2  653.96   15.30
  -3   1   2  695.54   18.14
  -3  -1   2  565.01   17.38
  -3  -1   2  696.23   14.42
   3  -1  -2  587.63    9.26
   3   1  -2  632.83   12.72
  -3   1   1 1262.36   19.73
   3  -1  -1 1268.46   20.15
   3   1  -1 1338.62   26.84
  -3  -1   1 1274.58   23.29
  -3   1   1 1217.35   24.32
  -3  -1   1 1266.24   25.11
  -3   1   1 1322.26   10.90
   3  -1  -1 1311.74   10.85
  -3  -1   1 1370.46   21.43
   3  -1  -1 1441.58   25.21
   3   1  -1 1292.65   22.85
   3   1  -1 1201.29   18.40
   3   1   0  100.69    6.29
  -3  -1   0  100.53    6.39
   3  -1   0  110.07    7.01
  -3  -1   0  108.56    7.41
  -3   1   0  113.55    7.43
   3   1   0  107.86    5.89
   3   1   0  114.20    8.15
   3  -1   0  110.74    5.76
  -3  -1   0  104.56    6.35
  -3   1   0  115.07    5.75
  -3   1  -1 2199.42   24.74
   3   1   1 2393.89   30.43
   3   1   1 2241.41   36.54
  -3  -1  -1 2121.27   30.34
  -3  -1  -1 2208.28   33.77
  -3  -1  -1 2159.99   29.18
   3  -1   1 2268.17   31.70
  -3   1  -1 2124.09   33.34
   3  -1   1 2364.15   25.83
   3   1   1 2215.08   28.56
  -3  -1  -2 2065.42   33.80
  -3   1  -2 2139.41   14.25
  -3  -1  -2 1985.84   28.81
   3   1   2 1899.55   34.32
  -3   1  -2 1975.01   32.51
   3  -1   2 2195.54   13.35
   3   1   2 2035.57   29.52
   3  -1   2 2121.79   24.04
  -3   1  -3 3370.81   31.33
   3  -1   3 3475.97   30.82
  -3   1  -3 3452.17   22.41
  -3  -1  -3 3307.01   38.24
  -3  -1  -3 3349.50   44.19
  -3   1  -3 3180.86   42.15
   3  -1   3 3431.06   21.39
   3   1   3 3389.84   44.11
   3   1   3 3297.30   39.28
   3  -1   4 1492.10   20.73
  -3   1  -4 1721.08   22.92
  -3  -1  -4 1588.72   27.24
  -3   1  -4 1657.76   31.51
   3   1   4 1646.59   29.37
  -3   1  -4 1634.66   18.22
   3  -1   4 1631.00   17.45
   3   1   4 1636.87   30.05
  -3  -1  -4 1581.09   31.24
  -3  -1  -5   19.82    3.20
  -3  -1  -5   21.59    4.27
   3   1   5   21.19    3.52
   3  -1   5   23.54    2.52
   3   1   5   26.30    3.74
  -3   1  -5   22.41    4.01
  -3   1  -5   18.01    2.23
   3  -1   5   20.06    2.56
  -3   1  -5   20.27    2.62
   3  -1   6  115.40    5.78
  -3   1  -6  119.09    9.11
  -3   1  -6  122.35    6.85
   3  -1   6  120.37    6.14
  -3  -1  -6  134.23    8.70
  -3  -1  -6  137.31    9.62
  -3   1  -6  126.24    6.35
   3   1   6  131.75    9.11
   3  -1   7 5068.23   41.40
  -3  -1  -7 5256.29   56.47
   3   1   7 4897.53   58.98
  -3   1  -7 4859.20   42.56
  -3  -1  -7 4600.86   57.87
  -3   1  -7 5073.97   60.72
  -3   1  -7 4507.58   44.59
   3  -1   8  807.63   17.32
  -3  -1  -8  856.52   23.50
   3   1   8  865.55   26.01
  -3   1  -8  847.64   25.67
  -3   1  -8  847.90   19.15
   3  -1   9   14.98    2.79
  -3   1  -9   14.81    3.11
  -3   1  -9    9.17    3.20
  -3  -1  -9   14.14    3.59
   3   1   9   16.06    3.99
  -3  -1  -9   16.35    3.98
  -3  -1 -10    2.55    2.05
  -3   1 -10    1.57    1.53
   3  -1  10    0.53    1.38
  -3  -1 -10   -3.18    2.61
  -3   1 -10   -0.41    2.70
   3   1  10    2.92    2.51
   3  -1  11  335.68   12.71
  -3   1 -11  334.02   14.58
  -3  -1 -11  326.39   16.63
  -3   1 -11  336.12   18.38
   3   1  11  364.20   18.84
  -3  -1 -11  297.81   16.18
  -3   1 -12  375.50   19.84
   3   1  12  418.68   21.06
  -3  -1 -12  354.65   18.51
  -3   1 -12  396.83   16.73
  -3  -1 -12  405.15   19.07
   3  -1  12  369.66   13.81
   3   1  13  186.17   14.55
  -3   1 -13  186.75   14.46
  -3  -1 -13  179.49   13.62
  -3   1 -13  178.92   11.97
  -3  -1 -13  204.76   14.20
   3  -1  13  174.53    9.95
  -3   1 -14   -4.09    3.09
  -3  -1 -14    1.77    3.19
   3   1  14   -4.58    3.31
   3  -1  14    2.99    2.28
  -3   1 -14   -0.07    3.70
  -3  -1 -14    1.79    3.40
   3   1  15  883.59   32.83
  -3  -1 -15  930.28   32.46
   3  -1  15  909.98   23.94
  -3  -1 -15  859.50   31.23
  -3   1 -15  870.45   28.68
   3   1  16  321.59   20.55
  -3  -1 -16  316.40   19.55
  -3   1 -16  317.38   21.06
  -3   1 -16  297.63   17.51
  -3  -1 -16  322.36   19.86
   3  -1  16  330.68   15.07
  -3  -1 -17  858.49   33.26
  -3   1 -17  816.74   34.58
  -3  -1 -17  922.26   35.11
   3   1  17  819.44   33.23
  -3   1 -17  855.58   31.00
   3  -1  17  927.27   25.58
   3  -1  18   82.40    8.14
  -3   1 -18   71.16    9.52
  -3  -1 -18   81.16   10.69
  -3  -1 -18   62.37    9.88
   3   1  18   76.51   10.63
  -3   1 -18   91.27   11.95
   3   1  19  341.95   22.37
  -3   1 -19  293.45   22.10
  -3  -1 -19  284.36   20.79
  -3   1 -19  320.44   20.42
  -3  -1 -19  311.83   22.08
  -3  -1 -20   93.95   12.80
  -3  -1 -20   81.55   12.26
  -3   1 -20   91.32   13.39
  -3   1 -20   98.83   11.82
   3   1  20   86.81   11.78
  -3   1 -21  240.15   21.59
  -3  -1 -21  279.63   21.87
  -3   1 -21  297.91   21.51
   3   1  21  255.23   20.18
  -3   1 -22    0.33    4.70
  -3  -1 -22   -3.15    4.39
   3   1  22    3.44    4.94
  -3   1 -22    5.19    7.09
  -3   1 -23   18.50    7.01
   3   1  23   -4.62    6.07
  -3  -1 -23    5.07    5.52
  -3   1 -23    2.90    5.85
  -3   1 -24   16.44    7.49
  -3  -1 -24   44.46   10.89
  -3   1 -24   42.69   10.91
  -3   1 -25  242.94   25.08
  -3   1 -25  235.76   21.73
  -3  -1 -25  259.02   24.05
  -3  -1 -26   47.09   11.48
  -3   1 -26   73.40   13.83
   3   2 -26   36.80   10.73
   3   2 -25   12.97    7.53
  -3   2  25   17.04    9.24
   3  -2 -25    4.87    6.61
   3   2 -25   12.70    7.94
   3   2 -24   81.37   13.45
  -3   2  24   48.93   12.39
   3  -2 -24   94.36   14.99
   3   2 -24   53.11   10.55
   3   2 -23  129.50   16.39
   3  -2 -23  143.80   16.98
   3   2 -23  130.46   15.80
  -3   2  23  108.55   17.66
  -3  -2  22   82.83   13.99
  -3   2  22   80.87   14.63
   3   2 -22   88.01   12.65
   3  -2 -22   98.52   14.38
   3  -2 -21  105.97   12.83
  -3  -2  21   99.03   14.36
   3   2 -21  130.45   15.09
   3  -2 -21  126.18   15.70
   3  -2 -20    6.05    5.67
   3  -2 -20    5.65    4.45
   3   2 -20   -7.25    6.53
  -3  -2  20   -0.39    3.88
   3  -2 -19  112.30   13.03
   3   2 -19  120.19   13.38
   3  -2 -19  108.57   13.51
  -3  -2  19  103.79   13.54
   3  -2 -18  646.00   29.64
   3   2 -18  586.52   27.90
  -3  -2  18  568.48   29.23
   3  -2 -18  623.54   29.78
   3  -2 -17  277.94   18.97
  -3  -2  17  271.29   19.75
   3  -2 -17  255.71   18.70
   3   2 -17  260.18   17.95
   3  -2 -16   49.13    8.23
  -3  -2  16   52.42    8.58
   3   2 -16   43.38    7.08
   3  -2 -16   68.29    9.58
   3  -2 -15  473.95   23.50
  -3  -2  15  433.19   23.51
   3  -2 -15  456.82   13.37
   3   2 -15  486.14   22.42
   3  -2 -15  497.55   23.54
  -3  -2  14  328.42   19.81
   3   2 -14  326.82   10.00
   3  -2 -14  353.11   11.20
   3   2 -14  345.41   18.11
   3  -2 -14  357.91   19.61
   3  -2 -14  347.97   18.98
   3   2 -13  862.14   15.98
  -3   2  13  795.33   16.19
  -3  -2  13  804.66   30.29
   3  -2 -13  843.17   29.40
   3   2 -13  900.31   28.15
   3  -2 -13  902.89   29.20
   3  -2 -12   79.80    9.13
   3  -2 -12   97.12    6.96
   3   2 -12  102.40    5.42
   3  -2 -12   97.41    9.28
  -3  -2  12   87.73   10.00
  -3  -2  12   78.89    4.92
   3   2 -12   97.68    9.14
  -3   2  12   93.25    5.15
   3  -2 -11  136.39    7.96
   3   2 -11  129.18    5.93
   3  -2 -11  109.96   10.23
  -3  -2  11  124.99    6.18
   3   2 -11  122.66   10.01
   3  -2 -11  123.82   10.11
  -3  -2  11  124.98   11.28
  -3   2  11  121.60    5.51
  -3  -2  10  356.00   10.05
   3  -2 -10  406.75   16.88
   3  -2 -10  373.07   12.37
   3   2 -10  398.15   16.86
  -3  -2  10  361.23   18.37
  -3   2  10  375.34    9.19
   3  -2 -10  339.21   17.21
   3   2 -10  383.00    9.87
   3  -2  -9 2275.76   38.17
  -3  -2   9 2405.85   26.19
   3  -2  -9 2427.41   44.66
  -3   2   9 2444.18   22.94
   3   2  -9 2277.04   39.46
  -3  -2   9 2464.30   46.68
   3  -2  -9 2418.41   29.80
   3   2  -9 2474.16   24.57
  -3   2   8  328.29    8.51
   3   2  -8  344.28    8.86
   3  -2  -8  348.08   16.33
  -3  -2   8  354.41   17.20
  -3  -2   8  387.87   10.65
   3   2  -8  332.38   14.47
   3  -2  -8  351.54   13.97
   3  -2  -8  332.26   10.36
   3  -2  -7  649.76   21.17
  -3  -2   7  647.82   22.55
   3   2  -7  686.14   12.37
   3   2  -7  695.39   20.03
   3  -2  -7  629.64   13.78
   3  -2  -7  643.34   17.94
  -3  -2   7  693.83   14.80
  -3   2   7  705.51   12.83
  -3  -2   6  637.99   14.53
  -3   2   6  576.58   12.44
   3  -2  -6  544.24   19.10
  -3  -2   6  589.91   21.04
   3  -2  -6  563.16   12.94
   3  -2  -6  592.40   15.93
   3   2  -6  583.28   18.31
   3   2  -6  631.49   11.94
   3   2  -5  284.12    8.36
   3  -2  -5  258.09   12.58
  -3  -2   5  255.17   13.58
   3  -2  -5  256.85    9.91
  -3   2   5  258.55    9.71
   3   2  -5  247.76   11.47
   3  -2  -5  254.96    8.79
  -3  -2   5  261.42    9.55
   3   2  -4 1430.55   19.66
  -3   2   4 1466.58   20.09
  -3  -2   4 1469.73   31.52
   3   2  -4 1427.60   27.25
   3  -2  -4 1394.14   21.29
  -3  -2   4 1370.01   23.19
  -3   2   4 1379.83   24.44
   3  -2  -4 1402.21   21.07
   3  -2  -4 1476.92   29.36
  -3  -2   3  478.11   17.66
   3  -2  -3  492.71   16.42
   3   2  -3  493.00   12.36
   3  -2  -3  495.31   13.17
   3   2  -3  464.94   15.39
  -3   2   3  522.82   10.67
  -3   2   3  521.09   15.40
  -3  -2   3  534.62   15.20
   3  -2  -3  495.67   11.44
  -3  -2   2  171.21   10.31
   3  -2  -2  186.10    9.71
   3   2  -2  186.87    8.27
   3   2  -2  180.92    9.62
  -3  -2   2  185.34    9.39
  -3   2   2  178.36    5.44
  -3   2   2  159.26    8.86
   3  -2  -2  176.95    6.04
   3  -2  -2  178.76    8.11
  -3  -2   1  397.71   15.47
   3  -2  -1  383.66   13.44
  -3  -2   1  343.58   14.67
   3  -2  -1  374.36   12.34
   3  -2  -1  384.84    7.52
   3   2  -1  391.35   12.96
  -3   2   1  373.69   13.64
  -3   2   1  381.44    6.59
  -3  -2   0 1522.80   30.20
   3  -2   0 1559.17   25.71
   3   2   0 1428.13   26.02
  -3   2   0 1554.55   28.46
  -3  -2   0 1434.52   28.87
   3   2   1 1642.81   29.35
  -3  -2  -1 1700.63   31.20
   3  -2   1 1790.74   26.33
  -3   2  -1 1744.11   30.93
   3  -2   2  744.43   16.23
  -3   2  -2  725.96    8.57
  -3   2  -2  718.65   20.53
  -3   2  -2  693.90    7.30
   3   2   2  770.09   21.43
  -3  -2  -2  734.42   20.22
  -3  -2  -2  704.67   20.52
   3  -2   3  689.64   15.10
   3   2   3  705.31   21.52
  -3  -2  -3  680.88   19.31
  -3   2  -3  677.15   20.61
  -3   2  -3  704.65    9.25
  -3  -2  -3  668.70   20.30
  -3   2  -3  724.11   14.88
  -3  -2  -4 3191.52   41.98
   3  -2   4 3182.96   31.71
   3  -2   4 3343.66   25.11
  -3   2  -4 3012.45   45.43
  -3   2  -4 3465.03   32.18
   3   2   4 3060.36   47.51
  -3   2  -4 3166.33   23.62
  -3  -2  -4 3371.45   46.60
   3  -2   5 1009.34   17.50
  -3   2  -5  958.85   16.87
  -3  -2  -5  990.04   24.09
  -3  -2  -5 1037.39   27.06
   3   2   5 1014.03   28.28
  -3   2  -5  988.44   26.82
   3  -2   5  995.31   15.47
  -3   2  -5  985.25   15.15
   3   2   6 1881.07   40.41
   3  -2   6 1855.00   23.27
  -3   2  -6 1773.31   23.13
  -3  -2  -6 1824.13   36.39
  -3  -2  -6 1787.80   33.79
  -3   2  -6 1783.61   22.63
   3  -2   6 1777.83   22.97
  -3   2  -6 1839.18   37.67
   3  -2   7    5.11    1.30
  -3  -2  -7    4.89    2.78
  -3   2  -7   10.09    2.07
  -3  -2  -7    5.89    2.60
  -3   2  -7    3.08    2.10
  -3   2  -7    5.57    1.92
   3   2   7    4.61    2.82
   3  -2   8  173.85    7.21
  -3  -2  -8  175.75   11.93
  -3   2  -8  167.32    8.23
  -3  -2  -8  157.84   11.00
   3   2   8  148.05   12.34
  -3   2  -8  171.45   12.17
  -3   2  -8  158.47    7.65
  -3  -2  -9 1602.62   35.32
   3  -2   9 1544.21   21.92
  -3   2  -9 1542.72   25.62
   3   2   9 1545.02   40.55
  -3   2  -9 1439.31   36.26
  -3  -2  -9 1564.18   36.88
  -3   2  -9 1554.05   26.80
   3  -2  10  896.27   17.25
  -3  -2 -10  917.15   29.16
  -3   2 -10  868.55   29.10
  -3   2 -10  944.91   21.18
   3   2  10  990.05   33.84
  -3   2 -10  902.13   21.74
  -3  -2 -10  915.10   27.60
   3  -2  11  141.09    7.18
   3   2  11  173.41   14.89
  -3   2 -11  183.22   10.40
  -3   2 -11  139.36   12.25
  -3   2 -11  148.30    8.94
  -3  -2 -11  150.28   12.47
  -3  -2 -11  165.21   12.45
  -3  -2 -12  106.09   11.08
   3   2  12  109.87   12.15
  -3   2 -12   95.61   11.02
   3  -2  12   85.08    5.83
  -3   2 -12   87.74    7.84
  -3  -2 -12   87.25    9.13
   3  -2  13 1487.67   24.51
  -3   2 -13 1518.81   43.02
   3   2  13 1383.95   43.36
  -3   2 -13 1525.86   33.78
  -3  -2 -13 1455.14   40.98
  -3  -2 -13 1530.32   39.23
   3  -2  14  312.44   11.56
  -3   2 -14  300.79   15.82
  -3   2 -14  270.73   19.06
   3   2  14  294.20   21.16
  -3  -2 -14  301.23   19.05
  -3  -2 -14  313.97   18.33
  -3   2 -15  302.78   20.69
  -3   2 -15  278.49   15.82
   3   2  15  263.09   20.20
  -3  -2 -15  283.98   17.96
  -3  -2 -15  286.72   19.12
   3  -2  15  290.72   11.57
  -3  -2 -16    8.60    4.96
  -3  -2 -16    5.31    4.26
   3   2  16   -2.29    4.08
  -3   2 -16   -4.46    4.52
  -3   2 -16    2.48    2.63
   3   2  17   46.49    9.34
  -3  -2 -17   46.74    8.08
  -3  -2 -17   43.99    8.71
  -3   2 -17   34.97    8.22
  -3   2 -17   45.06    7.44
  -3   2 -18  596.42   32.19
   3   2  18  613.23   32.88
  -3  -2 -18  596.88   30.49
  -3   2 -18  616.00   26.44
   3   2  19  384.43   26.36
  -3   2 -19  375.13   26.73
  -3   2 -19  388.83   21.92
  -3  -2 -19  409.80   26.38
  -3  -2 -20    7.52    4.63
  -3   2 -20    4.05    3.39
   3   2  20   16.74    7.89
  -3   2 -20    9.75    5.92
  -3  -2 -21   12.01    6.75
   3   2  21   10.58    6.26
  -3   2 -21   11.36    7.88
  -3   2 -21    7.20    4.38
  -3   2 -22  397.94   29.66
  -3   2 -22  411.16   25.60
  -3  -2 -22  411.44   29.14
   3   2  22  316.54   25.49
  -3   2 -23  224.94   22.94
  -3  -2 -23  227.90   22.68
   3   2  23  248.56   23.28
  -3   2 -23  239.54   20.17
  -3  -2 -24   -7.51    6.84
  -3   2 -24    4.01    6.65
  -3   2 -24    8.40    6.91
   3   2  24   12.37    8.03
  -3  -2 -25   38.76   11.59
  -3   2 -25   40.55   12.28
   3   2  25   32.41    9.64
  -3   2 -25   26.12    7.56
  -3   2 -26   41.93    9.91
  -3   2 -26   48.43   13.94
   3   3 -25   28.32    9.37
  -3   3  25   19.77   10.74
  -3   3  24  194.14   25.36
   3   3 -24  173.86   19.14
   3   3 -24  167.39   20.66
   3  -3 -24  205.78   22.44
   3  -3 -23    5.62    6.31
   3   3 -23   -1.46    5.09
  -3   3  23   -3.27    8.00
  -3   3  22   46.43   12.34
  -3  -3  22   32.08    9.42
   3   3 -22   29.33    8.56
   3  -3 -22   22.45    8.12
   3  -3 -21   41.53   10.72
  -3  -3  21   22.18    7.46
   3   3 -21   23.80    7.52
   3  -3 -20  582.77   32.83
   3  -3 -20  582.47   32.03
   3   3 -20  600.35   30.68
  -3  -3  20  580.96   34.36
   3  -3 -19    6.78    5.02
   3  -3 -19   -3.21    4.04
  -3  -3  19   -3.16    5.20
   3   3 -19    5.95    4.92
   3  -3 -18    6.18    5.82
  -3  -3  18   10.17    4.49
   3  -3 -18    7.81    4.37
   3   3 -18    5.53    4.04
   3  -3 -17   61.09    9.59
  -3  -3  17   56.03   10.25
   3  -3 -17   58.70    9.49
   3   3 -17   44.86    8.05
   3  -3 -16 1025.79   37.41
  -3  -3  16  949.88   38.39
   3   3 -16  989.89   33.95
   3  -3 -16  963.35   37.06
   3  -3 -15   70.83    9.77
   3  -3 -15   76.17   10.82
   3   3 -15   78.07    9.64
  -3  -3  15   79.81   11.24
   3   3 -14   74.07    9.15
   3  -3 -14   52.92    8.94
  -3  -3  14   45.26    8.06
   3  -3 -14   61.25    8.80
   3  -3 -13   34.49    6.65
  -3  -3  13   59.66    9.24
   3   3 -13   46.38    6.84
   3  -3 -13   59.40    8.46
   3  -3 -12 2391.12   48.51
  -3  -3  12 2382.14   54.87
   3   3 -12 2464.48   47.16
   3  -3 -11  288.39   18.07
  -3  -3  11  306.06   19.40
   3   3 -11  324.26   16.87
   3  -3 -11  292.28   16.43
   3  -3 -10 1599.80   36.52
   3  -3 -10 1527.74   39.99
   3   3 -10 1565.18   35.56
  -3  -3  10 1569.23   42.41
  -3  -3   9    5.77    3.48
   3   3  -9    5.23    1.12
   3  -3  -9    4.07    2.79
   3  -3  -9    3.53    3.39
   3   3  -9    5.57    2.77
   3  -3  -8  742.36   26.30
  -3  -3   8  695.56   26.43
   3   3  -8  760.41   11.79
   3   3  -8  697.32   22.64
  -3  -3   8  699.10   15.63
   3  -3  -8  733.76   22.53
   3  -3  -7  301.01   16.28
  -3   3   7  250.11    5.57
  -3   3   7  294.74    6.43
   3   3  -7  290.54   14.62
  -3  -3   7  291.53   16.80
  -3  -3   7  307.71   11.36
   3  -3  -7  288.49   13.35
   3   3  -7  301.54    8.12
   3  -3  -6 2309.54   36.23
   3  -3  -6 2122.55   42.22
  -3   3   6 2116.54   25.39
  -3   3   6 2186.16   21.37
   3   3  -6 2210.81   39.35
  -3  -3   6 2309.75   45.87
   3   3  -6 2207.80   24.22
  -3  -3   6 2366.30   34.04
   3  -3  -5  243.77   13.99
  -3   3   5  244.22   10.27
  -3  -3   5  236.81   14.52
   3  -3  -5  236.03   10.89
   3   3  -5  247.83   12.95
  -3   3   5  270.44    8.54
  -3  -3   5  247.42   11.72
   3   3  -5  248.90    8.93
   3  -3  -4  133.17   10.15
   3   3  -4  148.82    7.52
   3  -3  -4  127.74    7.66
   3   3  -4  122.95    9.30
  -3   3   4  129.96    6.49
  -3   3   4  123.27    7.68
  -3  -3   4  120.83   10.40
  -3   3   3    2.55    1.44
   3  -3  -3    4.46    1.82
  -3  -3   3    5.16    3.08
   3  -3  -3    1.81    2.06
   3   3  -3    6.05    2.07
  -3   3   3    5.13    2.28
  -3   3   3    4.87    1.41
   3   3  -3    2.92    1.83
  -3  -3   2 1067.87   28.72
   3  -3  -2 1115.74   19.43
   3  -3  -2 1085.50   26.66
  -3   3   2 1182.77   25.31
   3   3  -2 1140.74   24.30
  -3   3   2 1109.89   17.43
   3  -3  -1  415.22   11.05
   3  -3  -1  384.91   15.43
  -3  -3   1  383.51   18.46
  -3   3   1  401.12    9.95
  -3   3   1  396.29   15.22
  -3  -3   1  427.20   17.63
   3   3  -1  404.25   15.46
  -3   3   0  148.53    9.61
   3  -3   0  141.63    9.11
  -3  -3   0  154.84   10.40
   3  -3   0  148.78    6.51
   3   3   0  150.35   10.20
  -3   3   0  149.30    5.95
  -3  -3  -1  222.50   11.91
   3  -3   1  203.97   10.42
  -3  -3  -1  184.04   12.24
   3   3   1  193.80   11.97
  -3   3  -1  212.12    6.47
  -3   3  -1  199.59   11.78
  -3   3  -1  192.13    6.66
  -3  -3  -2 1532.56   31.01
  -3   3  -2 1527.03   19.44
  -3  -3  -2 1437.07   33.88
  -3   3  -2 1466.55   16.64
   3   3   2 1571.62   35.81
   3  -3   2 1552.81   27.90
  -3   3  -3    2.52    0.93
  -3  -3  -3    3.96    2.61
  -3   3  -3    4.27    1.27
  -3   3  -3    8.71    3.11
   3  -3   3    4.01    1.70
  -3  -3  -3    3.26    2.32
  -3   3  -4  364.54    9.28
   3  -3   4  377.04   12.80
  -3   3  -4  377.67   11.11
  -3   3  -4  366.81   17.17
   3   3   4  340.70   18.18
  -3  -3  -4  374.74   14.63
  -3  -3  -4  350.72   17.35
  -3   3  -5   61.27    4.19
  -3   3  -5   51.74    4.39
  -3  -3  -5   57.07    7.29
   3   3   5   54.20    7.81
  -3   3  -5   55.79    7.26
  -3  -3  -5   59.82    6.09
   3  -3   5   57.36    4.94
   3  -3   6 1659.92   24.75
  -3  -3  -6 1651.64   38.49
   3   3   6 1653.78   42.58
  -3  -3  -6 1631.93   30.41
  -3   3  -6 1630.01   22.90
  -3   3  -6 1697.62   23.10
  -3  -3  -7  327.88   13.66
  -3   3  -7  337.36   10.13
  -3   3  -7  309.46   17.50
   3  -3   7  341.25   10.72
  -3   3  -7  346.21   11.41
   3   3   7  317.28   19.50
  -3  -3  -7  342.34   18.49
  -3  -3  -8  376.98   14.60
   3   3   8  373.97   21.85
   3  -3   8  400.56   11.02
  -3   3  -8  399.62   20.39
  -3   3  -8  362.92   10.54
  -3  -3  -8  369.26   19.54
  -3   3  -8  382.83   12.92
  -3   3  -9    6.32    2.63
  -3   3  -9    6.28    1.45
  -3  -3  -9    6.90    2.61
   3  -3   9    7.64    1.67
  -3   3  -9    7.57    4.69
  -3  -3  -9    4.63    2.08
   3   3   9    2.61    3.88
   3  -3  10 1157.97   16.79
  -3  -3 -10 1076.69   25.21
  -3  -3 -10 1135.40   36.41
  -3   3 -10 1069.93   35.45
  -3   3 -10 1165.23   25.35
   3   3  10 1108.64   39.61
  -3  -3 -11  718.50   21.28
  -3  -3 -11  728.79   29.54
  -3   3 -11  715.69   30.07
  -3   3 -11  731.26   21.24
   3  -3  11  728.31   12.41
   3   3  11  657.49   31.30
   3  -3  12  670.31   10.88
  -3  -3 -12  591.43   20.05
  -3   3 -12  672.88   29.90
  -3   3 -12  633.22   20.73
  -3  -3 -12  680.09   29.22
   3   3  12  685.90   32.74
  -3  -3 -13  187.98   11.91
  -3  -3 -13  186.81   15.95
   3   3  13  162.04   16.56
  -3   3 -13  191.77   12.15
  -3   3 -13  189.14   16.41
  -3  -3 -14   20.22    6.51
  -3   3 -14   15.57    4.05
  -3   3 -14    8.33    4.23
   3   3  14   12.67    4.58
  -3   3 -15  373.02   18.24
  -3   3 -15  365.62   24.25
  -3  -3 -15  382.01   24.20
   3   3  15  359.07   25.32
  -3   3 -16 1198.34   45.12
  -3  -3 -16 1194.82   43.79
   3   3  16 1234.11   48.04
  -3   3 -16 1203.31   34.13
  -3   3 -17   23.62    5.85
  -3  -3 -17   25.28    7.39
  -3   3 -17   17.12    7.98
   3   3  17   22.97    8.17
  -3  -3 -18  114.45   15.05
  -3   3 -18  100.60   14.42
  -3   3 -18  107.45   11.60
   3   3  18  135.95   17.28
  -3  -3 -19    5.25    6.13
   3   3  19   -6.49    6.79
  -3   3 -19   -1.99    4.08
  -3   3 -19   15.23    7.98
   3   3  20  346.94   27.85
  -3  -3 -20  374.10   27.37
  -3   3 -20  424.35   23.72
  -3   3 -20  353.04   27.51
   3   3  21   30.06    8.93
  -3  -3 -21   40.25   10.46
  -3   3 -21   37.45    8.23
  -3   3 -21   52.32   11.95
  -3   3 -22   51.11    9.47
  -3   3 -22   35.72   10.97
  -3  -3 -22   68.40   13.68
   3   3  22   44.83   11.78
  -3  -3 -23    1.06    7.81
  -3   3 -23    5.28    4.59
   3   3  23    2.39    6.38
  -3   3 -23   -5.29    6.93
  -3   3 -24   57.77   10.84
   3   3  24   46.00   12.43
  -3  -3 -24   60.33   13.46
  -3   3 -24   53.56   13.64
  -3   3 -25   53.61   11.32
  -3   3 -25   63.79   13.82
   3   3  25   93.74   16.37
   3   4 -23  381.69   31.70
   3  -4 -23  378.88   31.71
  -3   4  23  309.36   32.61
   3   4 -23  339.69   26.37
  -3  -4  22    5.47    7.44
   3   4 -22   13.44    6.94
  -3   4  22    6.75    8.32
   3  -4 -22   -4.65    6.48
  -3  -4  21  167.35   21.17
   3  -4 -21  209.53   21.55
   3   4 -21  219.93   19.54
  -3   4  21  179.33   24.92
  -3  -4  20    5.10    4.78
   3   4 -20   10.57    6.57
   3  -4 -19  301.23   24.86
   3   4 -19  339.16   22.94
  -3  -4  19  332.59   26.99
   3  -4 -19  344.34   26.29
   3  -4 -18    5.17    4.72
  -3  -4  18   -4.61    5.01
   3  -4 -18   -5.25    5.19
   3   4 -18   -3.98    4.28
  -3  -4  17  438.56   29.51
   3  -4 -17  492.72   29.27
   3   4 -17  482.54   25.60
   3  -4 -17  457.61   28.48
   3  -4 -16   -0.22    4.88
   3  -4 -16    2.83    4.50
  -3  -4  16    5.18    4.17
   3   4 -16   11.87    5.46
   3  -4 -15  145.39   14.93
   3  -4 -15  128.51   14.54
  -3  -4  15  151.94   16.65
   3   4 -15  139.93   13.14
   3  -4 -14   16.36    5.61
  -3  -4  14   23.03    7.25
   3  -4 -14   14.10    5.62
   3   4 -14   19.65    5.78
   3   4 -13 1001.20   32.84
   3  -4 -13 1020.99   38.95
  -3  -4  13  991.79   39.16
   3  -4 -13  925.01   34.40
   3  -4 -12   65.44    9.00
   3   4 -12   64.58    8.56
   3  -4 -12   54.19    8.92
  -3  -4  12   49.45    9.36
   3  -4 -11   50.85    7.79
  -3  -4  11   52.43    9.69
   3  -4 -11   51.81    8.77
   3   4 -11   47.36    6.86
  -3  -4  10   -2.14    5.67
   3  -4 -10    0.28    3.03
   3  -4 -10   -0.96    3.40
   3   4 -10    5.67    3.30
   3  -4  -9 1651.02   44.32
   3  -4  -9 1720.36   39.84
   3   4  -9 1662.22   38.81
  -3  -4   9 1725.29   48.02
   3   4  -8    3.08    2.97
   3  -4  -8    5.42    2.88
   3  -4  -8    2.30    4.02
  -3  -4   8   -0.70    3.25
   3   4  -8    7.27    1.51
   3  -4  -7   18.82    3.84
  -3  -4   7   25.48    6.22
   3   4  -7   28.59    2.94
   3   4  -7   25.01    4.99
   3  -4  -7   29.13    6.63
   3  -4  -6   18.24    5.04
   3  -4  -6   25.53    4.71
   3   4  -6   26.40    3.39
   3   4  -6   24.36    4.70
  -3  -4   6   22.29    5.51
  -3   4   6   22.79    3.31
   3  -4  -5 1632.06   40.03
   3   4  -5 1617.44   26.96
   3   4  -5 1553.07   36.14
   3  -4  -5 1669.25   32.82
  -3  -4   5 1728.67   42.97
  -3   4   5 1668.22   28.82
  -3   4   4   -0.76    2.17
   3  -4  -4    0.32    2.67
   3   4  -4    8.23    3.21
   3  -4  -4   -1.75    1.78
   3   4  -4    2.13    1.73
  -3  -4   4    4.53    3.32
   3  -4  -3  148.33   11.91
   3   4  -3  136.46    9.68
  -3   4   3  149.11    9.62
  -3  -4   3  138.56   11.87
   3   4  -3  144.97   11.35
   3  -4  -3  141.32    8.85
   3  -4  -2   37.06    4.57
   3   4  -2   35.16    5.35
  -3   4   2   32.48    4.88
   3   4  -2   16.63    3.79
  -3  -4   2   25.35    4.94
   3  -4  -2   31.53    5.79
  -3   4   1 2294.34   40.39
   3   4  -1 2450.64   44.18
   3  -4  -1 2269.87   42.57
  -3  -4   1 2333.58   50.87
  -3  -4   1 2186.25   43.91
   3  -4  -1 2125.23   31.75
   3   4   0  199.30   13.29
  -3  -4   0  202.55   14.71
  -3   4   0  187.70   12.29
  -3  -4   0  195.81   12.52
  -3   4   0  182.61    8.17
   3  -4   0  205.35   12.49
   3  -4   1 1801.08   35.72
  -3  -4  -1 1754.81   42.79
   3   4   1 1792.64   41.81
  -3   4  -1 1866.83   25.07
  -3  -4  -1 1744.80   36.83
  -3   4  -1 1866.49   38.97
  -3  -4  -2    7.22    3.00
  -3  -4  -2   11.23    4.54
   3  -4   2   12.03    3.32
  -3   4  -2    7.10    1.81
  -3   4  -2   15.75    4.15
   3   4   2    6.34    3.21
  -3  -4  -3  477.58   18.40
   3   4   3  516.61   24.36
   3  -4   3  511.93   17.95
  -3   4  -3  501.18   21.84
  -3   4  -3  513.87   12.87
  -3  -4  -4    9.32    3.29
   3  -4   4    5.73    2.29
  -3   4  -4   14.32    4.41
   3   4   4    9.98    4.24
  -3  -4  -4    8.46    3.23
  -3   4  -4    6.64    1.91
  -3  -4  -5 1721.63   32.49
   3   4   5 1636.90   45.91
  -3   4  -5 1669.73   24.60
  -3  -4  -5 1736.33   43.28
   3  -4   5 1693.58   29.70
  -3  -4  -6  288.04   13.09
  -3   4  -6  263.09   17.32
   3  -4   6  277.82   11.50
   3   4   6  260.52   19.07
  -3  -4  -6  282.89   17.99
  -3   4  -6  290.54   10.54
  -3  -4  -7    2.90    2.92
   3  -4   7   13.82    2.55
  -3   4  -7    9.98    2.42
  -3   4  -7   21.52    5.95
  -3  -4  -7   15.62    3.44
   3   4   7   13.93    5.14
  -3  -4  -8   88.02    6.77
   3  -4   8   91.20    5.78
  -3  -4  -8  103.51   11.69
  -3   4  -8   88.28   10.59
  -3   4  -8   97.86    6.92
   3   4   8   72.50   11.41
  -3  -4  -9  650.91   17.44
  -3   4  -9  725.95   31.02
   3   4   9  653.57   32.06
  -3  -4  -9  720.50   30.42
  -3   4  -9  693.51   19.17
   3  -4   9  669.72   13.75
  -3  -4 -10    3.51    4.03
   3   4  10   -3.34    4.23
  -3   4 -10   -1.41    3.90
  -3  -4 -10    1.13    1.92
  -3   4 -10    4.88    2.88
  -3   4 -11  222.15   12.12
  -3   4 -11  240.61   18.93
   3   4  11  254.24   21.20
  -3  -4 -11  239.02   18.81
  -3  -4 -12   10.14    4.44
   3   4  12   -0.95    4.88
  -3   4 -12    4.99    3.96
  -3   4 -12    3.38    2.42
   3   4  13  729.37   37.54
  -3   4 -13  668.80   32.98
  -3   4 -13  653.61   22.91
  -3  -4 -13  686.39   32.99
  -3  -4 -14   -2.86    4.91
  -3   4 -14    5.92    5.47
  -3   4 -14   -3.24    2.78
  -3   4 -15  184.60   18.58
  -3  -4 -15  175.50   17.50
  -3   4 -15  172.23   12.80
   3   4  15  145.14   18.16
  -3  -4 -16   26.01    8.33
  -3   4 -16   27.38    7.91
  -3   4 -16   30.93    5.97
   3   4  16   16.82    7.61
   3   4  17  225.05   23.18
  -3  -4 -17  250.00   22.41
  -3   4 -17  255.85   16.68
  -3   4 -17  266.16   23.60
  -3  -4 -18  -11.34    6.63
  -3   4 -18   -1.69    3.88
  -3   4 -18   -3.61    5.07
  -3  -4 -19  179.26   20.24
  -3   4 -19  186.62   15.52
   3   4  19  179.26   21.26
  -3   4 -19  179.78   21.27
  -3  -4 -20   15.04    8.82
  -3   4 -20    5.37    4.48
   3   4  20    6.25    6.74
  -3   4 -20   -7.34    8.41
   3   4  21   68.50   13.90
  -3  -4 -21   73.22   13.83
  -3   4 -21   55.41    9.84
  -3   4 -21   67.98   14.34
  -3   4 -22   -1.26    6.30
   3   4  22   15.49    6.71
  -3  -4 -22    9.11    7.09
   3   4  23  176.20   22.86
   3  -5 -22   13.12    8.64
   3   5 -21   36.20    9.10
   3  -5 -21   63.25   14.65
  -3  -5  20  155.00   21.00
   3   5 -20  160.46   17.63
  -3   5  20  136.14   22.73
   3  -5 -20  167.22   21.26
   3  -5 -19   -0.42    5.89
  -3   5  19  -20.81   10.68
   3   5 -19   -3.44    5.22
  -3  -5  19   -3.98    6.93
  -3  -5  18   19.03    9.01
   3   5 -18   11.03    6.65
   3  -5 -18    1.97    5.01
   3  -5 -18    9.67    5.32
   3  -5 -17    5.68    6.02
   3   5 -17   33.90    8.39
   3  -5 -17   14.59    7.81
  -3  -5  17   25.59    8.57
   3  -5 -16  270.87   22.26
   3  -5 -16  240.40   22.03
   3   5 -16  246.83   18.95
  -3  -5  16  255.46   23.56
   3  -5 -15   24.35    7.59
   3  -5 -15   15.08    6.92
   3   5 -15   22.15    6.17
  -3  -5  15   13.49    6.74
   3  -5 -14   21.33    6.64
   3   5 -14   21.21    6.41
  -3  -5  14   10.30    6.91
   3  -5 -14   19.46    7.36
   3  -5 -13   23.24    7.22
  -3  -5  13   13.16    6.17
   3   5 -13   23.92    6.28
   3  -5 -13   26.43    7.53
   3  -5 -12  496.88   28.75
  -3  -5  12  522.66   30.53
   3   5 -12  466.35   23.51
   3  -5 -12  499.06   26.06
   3  -5 -11  174.59   15.40
   3  -5 -11  158.35   15.74
  -3  -5  11  178.58   17.88
   3   5 -11  185.22   14.94
  -3  -5  10  132.54   14.86
   3  -5 -10  147.49   15.34
   3  -5 -10  149.50   13.71
   3   5 -10  158.49   13.61
   3   5  -9   -1.72    2.84
   3  -5  -9   -1.77    3.97
   3  -5  -9   -2.57    3.33
   3  -5  -8  484.45   22.35
   3   5  -8  492.61   22.86
  -3  -5   8  485.01   27.25
   3  -5  -8  476.01   25.91
   3  -5  -7  215.57   17.25
  -3  -5   7  227.69   18.24
   3   5  -7  264.53   16.64
   3  -5  -7  225.76   14.96
  -3  -5   6  574.63   28.11
   3  -5  -6  591.77   22.94
   3  -5  -6  607.68   27.91
   3   5  -6  586.58   25.05
   3  -5  -5  349.55   20.88
  -3  -5   5  336.46   21.31
   3   5  -5  319.06   18.29
   3  -5  -5  319.32   16.38
   3   5  -5  327.19   14.16
   3  -5  -4   98.82    9.03
   3  -5  -4   99.98   11.27
  -3  -5   4  111.74   12.08
   3   5  -4  121.14   11.61
  -3   5   4  113.68    9.02
   3   5  -4  129.37   10.11
   3  -5  -3   66.01    7.26
   3  -5  -3   57.69    8.47
   3   5  -3   51.55    6.74
  -3   5   3   60.04    6.99
   3   5  -3   45.37    6.82
  -3  -5   3   70.81    9.63
   3  -5  -2 1643.75   41.65
   3   5  -2 1630.08   41.22
   3   5  -2 1708.29   39.31
  -3   5   2 1609.59   36.03
   3  -5  -2 1732.05   34.72
   3  -5  -1   48.84    7.16
   3  -5  -1   61.86    6.85
  -3   5   1   66.81    7.86
   3   5  -1   55.11    7.84
  -3  -5   1   61.16    8.97
  -3  -5   0   15.66    4.59
   3  -5   0   16.42    4.50
  -3   5   0   20.29    3.44
  -3   5   0    5.73    3.39
   3   5   0   13.51    4.35
  -3  -5   0   20.15    5.88
   3   5   1   11.81    4.78
  -3  -5  -1    7.42    5.30
  -3  -5  -1   11.28    4.57
  -3   5  -1   13.87    2.94
  -3   5  -1   16.72    4.62
   3  -5   1   14.77    4.18
  -3  -5  -2 1553.78   45.22
  -3  -5  -2 1576.69   37.60
  -3   5  -2 1518.64   40.34
  -3   5  -2 1552.48   26.46
   3  -5   2 1546.50   35.45
   3   5   2 1558.48   44.48
   3  -5   3  173.89   11.49
  -3  -5  -3  193.50   16.32
  -3   5  -3  190.61   14.91
  -3  -5  -3  178.87   12.37
  -3   5  -3  164.44    8.64
   3   5   3  169.77   15.48
  -3  -5  -4  288.27   19.69
   3  -5   4  266.53   13.70
  -3   5  -4  267.28   17.76
  -3   5  -4  272.02   11.18
  -3  -5  -4  272.10   14.66
   3   5   4  296.67   21.22
  -3  -5  -5   19.64    3.67
  -3  -5  -5   22.06    6.37
   3  -5   5   14.09    3.70
  -3   5  -5   17.88    3.26
  -3   5  -5    9.54    4.63
   3   5   5   11.86    5.14
  -3  -5  -6  236.50   18.08
   3  -5   6  250.63   12.13
  -3   5  -6  231.68   18.06
  -3   5  -6  262.37   11.25
   3   5   6  262.70   20.79
  -3  -5  -6  259.68   13.15
  -3  -5  -7  197.90   16.78
  -3   5  -7  196.67   10.14
  -3   5  -7  210.81   17.57
  -3  -5  -7  186.37   10.71
   3   5   7  161.85   16.72
  -3   5  -8  743.73   20.26
  -3  -5  -8  726.57   33.13
  -3   5  -8  745.68   33.58
  -3   5  -9   41.81    8.63
  -3  -5  -9   53.78    8.63
  -3   5  -9   59.75    6.25
   3   5   9   40.39    9.43
  -3  -5 -10  153.69   16.01
  -3   5 -10  145.65   15.38
  -3   5 -10  143.59    9.93
   3   5  10  152.64   17.76
   3   5  11  192.34   20.29
  -3   5 -11  249.12   21.02
  -3  -5 -11  245.53   20.51
  -3  -5 -12  777.16   37.18
  -3   5 -12  751.72   36.95
   3   5  12  741.88   39.74
   3   5  13   25.11    9.36
  -3   5 -13   11.48    6.38
  -3  -5 -13    8.80    4.54
  -3  -5 -14   38.46    9.47
  -3   5 -14   52.64   11.31
   3   5  14   44.55   10.79
  -3  -5 -15  180.26   19.61
  -3   5 -15  222.91   22.09
   3   5  15  202.69   22.46
  -3  -5 -16  285.22   24.71
  -3   5 -16  300.45   25.71
   3   5  16  276.51   26.78
  -3  -5 -17  170.41   20.08
  -3   5 -17  152.63   20.17
   3   5  17  158.22   21.09
   3   5  18    4.80    6.74
  -3  -5 -18   -4.71    6.85
  -3   5 -18    6.39    7.64
  -3  -5 -19   14.28    7.33
  -3   5 -19   12.03    8.11
   3   5  19    9.49    7.41
   3   5  20  153.12   21.69
  -3   5 -20  130.69   19.60
  -3  -5 -20  138.58   19.14
   3   6 -19   37.05    8.99
   3   6 -18  304.90   22.91
  -3   6  17   57.05   17.24
  -3  -6  17   34.99   12.05
   3   6 -17   11.93    6.54
  -3  -6  16   32.77   10.39
   3  -6 -16   19.07    6.68
   3   6 -16   19.36    6.72
  -3   6  16   25.93   11.84
   3  -6 -15   58.67   12.44
   3  -6 -15   47.62   11.47
  -3  -6  15   51.82   13.27
   3   6 -15   63.59   10.18
  -3  -6  14  227.46   23.51
   3  -6 -14  250.17   21.71
   3   6 -14  235.21   18.89
   3  -6 -14  265.57   24.16
   3  -6 -13  105.26   13.29
   3  -6 -13  116.09   16.24
   3   6 -13  138.60   14.63
  -3  -6  13  141.63   18.60
   3  -6 -12  134.27   14.76
   3  -6 -12  122.98   15.70
   3   6 -12  134.39   13.93
  -3  -6  12  145.06   18.38
   3   6 -11   21.33    6.12
   3  -6 -11   18.66    5.58
   3  -6 -11   24.94    8.11
  -3  -6  11   11.07    6.82
   3  -6 -10  222.80   20.61
   3   6 -10  208.48   16.58
   3  -6 -10  224.20   17.71
  -3  -6  10  172.77   18.21
   3  -6  -9  225.74   17.10
  -3  -6   9  208.52   19.95
   3  -6  -9  220.55   19.77
   3   6  -9  260.11   18.22
   3  -6  -8  328.10   23.64
  -3  -6   8  363.57   25.43
   3   6  -8  346.68   20.89
   3  -6  -8  380.09   21.31
  -3  -6   7   31.45    8.14
   3  -6  -7   24.28    5.73
   3  -6  -7   38.10    8.79
   3   6  -7   40.48    7.72
  -3  -6   6   97.84   12.81
   3  -6  -6   96.13   13.21
   3  -6  -6  110.31   11.34
   3   6  -6  106.56   11.59
  -3  -6   5  386.47   24.54
   3   6  -5  401.01   22.29
   3  -6  -5  390.14   23.89
  -3  -6   4  237.92   19.04
   3  -6  -4  232.23   17.74
   3   6  -4  259.35   18.06
   3   6  -3  162.31   14.58
  -3  -6   3  164.85   15.69
   3  -6  -3  154.47   14.45
   3   6  -2    1.23    3.53
   3  -6  -2   -3.46    3.43
   3   6  -2    2.72    3.49
  -3  -6   2    8.06    4.98
   3   6  -1   64.72    8.80
   3  -6  -1   61.74    9.04
   3   6  -1   66.23    9.81
  -3   6   1   64.31    8.38
  -3  -6   1   65.35    9.73
  -3  -6   0  344.00   20.76
   3  -6   0  347.07   19.79
   3   6   0  350.26   21.84
   3   6   0  313.46   20.23
  -3   6   0  326.77   19.61
  -3  -6  -1  211.85   15.96
   3  -6   1  202.06   14.63
  -3  -6  -1  220.53   20.59
   3   6   1  223.08   17.71
  -3   6  -1  204.82   16.14
   3  -6   2    5.06    2.80
  -3   6  -2    4.15    3.91
  -3  -6  -2    9.97    5.54
   3   6   2    1.40    3.54
  -3  -6  -2    2.57    2.74
  -3  -6  -3    8.22    5.48
  -3  -6  -3    6.24    3.91
   3   6   3   -2.87    5.16
  -3   6  -3   13.25    6.17
   3  -6   3    9.91    3.96
  -3   6  -4  422.59   25.06
   3   6   4  450.39   27.78
  -3  -6  -4  466.16   27.91
  -3  -6  -5  538.69   30.15
   3   6   5  519.08   30.59
  -3   6  -5  537.61   29.09
   3   6   6  198.87   19.77
  -3   6  -6  149.04   15.75
  -3  -6  -6  200.26   18.82
   3   6   7   86.49   13.62
  -3  -6  -7   78.58   12.20
  -3   6  -7   69.50   11.56
  -3  -6  -8  133.62   15.64
  -3   6  -8  153.22   17.10
   3   6   8  152.69   18.46
  -3  -6  -9  423.25   27.64
  -3   6  -9  398.38   27.38
   3   6   9  474.26   32.52
   3   6  10   69.00   13.35
  -3   6 -10   58.08   11.19
  -3  -6 -10   75.77   12.50
  -3  -6 -11   -2.37    5.47
  -3   6 -11    2.98    5.03
   3   6  11   -6.00    6.26
  -3  -6 -12   13.03    7.37
  -3   6 -12   18.51    7.55
   3   6  12    8.96    8.44
  -3  -6 -13  164.30   19.54
  -3   6 -13  130.05   17.69
   3   6  13  127.79   18.98
  -3  -6 -14  248.96   24.10
  -3   6 -14  261.14   24.90
   3   6  14  275.30   27.91
  -3   6 -15  189.49   22.70
  -3  -6 -15  183.50   21.29
   3   6  15  205.23   24.32
  -3  -6 -16   10.23    6.07
   3   6  16    6.39    7.53
  -3   6 -16   -1.52    7.52
  -3  -6 -17   62.13   13.71
  -3   6 -17   73.32   15.10
   3   6  17   71.30   15.68
  -3  -6 -18  188.52   22.91
   3   7 -15  306.51   22.82
   3   7 -14   30.88    8.17
  -3  -7  13   23.78    8.96
   3   7 -13   35.26    8.36
  -3   7  13   16.75   10.45
  -3  -7  12    0.89    7.33
  -3   7  12    2.14    8.24
   3   7 -12    0.39    5.17
  -3  -7  11  275.08   26.85
   3   7 -11  270.46   20.41
  -3   7  11  282.31   31.21
  -3  -7  10   15.26    7.81
   3   7 -10   13.93    5.38
  -3  -7   9    8.71    6.02
   3   7  -9    7.17    4.62
  -3  -7   8    7.19    6.52
   3  -7  -8   20.33    8.85
   3   7  -8    5.19    4.25
   3  -7  -7  460.84   29.30
   3   7  -7  452.02   25.86
  -3  -7   7  465.16   30.43
  -3  -7   6    5.90    5.07
   3  -7  -6    5.88    5.51
   3   7  -6   12.66    5.82
  -3  -7   5   40.14    8.87
   3  -7  -5   24.04    7.33
   3   7  -5   47.73    9.63
  -3  -7   4   15.90    6.89
   3  -7  -4   30.15    7.91
   3   7  -4   22.64    6.74
   3   7  -3  494.21   27.33
   3  -7  -3  474.39   27.55
  -3  -7   3  453.13   27.88
   3   7  -2   53.75    9.71
   3  -7  -2   73.73   10.79
  -3  -7   2   59.70   10.38
   3   7  -1  113.62   13.78
  -3  -7   1  126.93   14.17
   3   7   0    1.94    4.40
   3   7   1  285.76   21.89
   3   7   1  297.41   22.00
   3   7   2   42.28    8.98
   3   7   3  402.38   27.18
  -3  -7  -3  417.29   29.79
  -3   7  -3  413.70   26.76
  -3  -7  -4   -0.25    5.92
  -3   7  -4   -0.77    4.81
   3   7   4    2.91    5.20
  -3  -7  -5   49.80   10.94
   3   7   5   62.08   12.92
  -3   7  -5   55.80   10.84
   3   7   6   23.14    7.90
  -3  -7  -6    9.52    6.46
  -3  -7  -7  321.77   26.33
   3   7   7  297.53   26.52
  -3   7  -7  311.95   25.54
  -3  -7  -8   14.95    6.48
  -3   7  -8   23.01    8.84
   3   7   8   19.41    8.48
   3   7   9   36.55   10.77
  -3  -7  -9   44.15   11.58
  -3   7  -9   40.51   10.83
   3   7  10    6.52    6.94
  -3  -7 -10    9.38    5.79
  -3   7 -10   -0.67    5.55
  -3   7 -11  192.81   22.22
   3   7  11  203.32   23.84
  -3  -7 -11  200.32   21.92
  -3  -7 -12   48.18   12.34
   3   7  12   41.94   12.32
  -3   7 -12   38.63   10.87
   3   7  13   11.59   10.44
  -3  -7 -13   11.24    7.50
  -3   7 -13   -2.83    6.25
  -3  -7 -14   25.51    9.14
  -3  -8   9   18.94   10.33
  -3  -8   8  145.19   19.81
  -3   8   8  135.86   20.80
  -3   8   7    5.80    7.87
  -3  -8   7    7.90    6.67
  -3  -8   6   95.91   15.25
  -3   8   6   93.50   17.03
   3   8  -5    2.13    4.43
  -3   8   5    8.15    6.28
   3   8  -4  345.22   23.98
   3   8  -3    7.74    5.69
   3   8  -2   -1.23    4.34
   3   8  -1   11.97    6.41
   3   8   0  269.85   22.26
   3   8   1    7.00    6.33
   3   8   2   -0.33    5.85
   3   8   3    4.74    5.75
   3   8   4  183.29   20.80
  -3  -8  -5   17.77    9.84
  -3  -8  -6  116.93   17.57
   3   8   6  101.49   15.95
  -3  -8  -7   -5.98    7.15
   3   8   7  -11.31    8.12
  -3  -8  -8  214.00   23.96
   3   8   8  199.02   22.65
  -3  -8  -9   -1.64    6.21
  -3   8  -9    7.91    7.17
   4   0 -25    6.73    7.68
   4   0 -24  167.50   18.64
   4   0 -23   -6.48    6.26
   4   0 -22   76.71   11.92
  -4   0  21    1.03    4.28
   4   0 -21  -10.27    6.53
   4   0 -20   16.55    4.88
  -4   0  20   21.95    5.71
   4   0 -20   11.67    4.85
  -4   0  19   -2.19    2.97
   4   0 -19   -0.22    3.09
   4   0 -19    5.36    5.17
   4   0 -18 1014.95   31.41
  -4   0  18 1016.14   32.76
   4   0 -18  936.09   34.52
  -4   0  17    4.50    3.52
   4   0 -17   -2.54    4.07
   4   0 -17   -1.64    2.78
   4   0 -16   -0.92    2.89
  -4   0  16    1.62    2.99
   4   0 -16    3.78    4.07
  -4   0  15    0.88    3.42
   4   0 -15   -1.78    3.49
   4   0 -15   -2.68    3.36
   4   0 -14 1733.90   40.38
   4   0 -14 1770.30   37.15
  -4   0  14 1763.44   38.59
  -4   0  13    2.14    2.86
   4   0 -13    2.63    2.01
   4   0 -13    7.70    4.02
  -4   0  12  169.95   11.37
   4   0 -12  160.44   11.43
   4   0 -12  173.07   11.01
   4   0 -11    0.26    2.07
  -4   0  11   -0.31    1.91
   4   0 -11    1.21    2.76
   4   0 -10 2596.68   41.16
  -4   0  10 2619.01   41.61
   4   0 -10 2593.24   39.92
   4   0  -9   -0.30    1.66
   4   0  -9    2.40    1.78
  -4   0   9   -1.77    2.01
   4   0  -8 1524.55   27.94
  -4   0   8 1603.11   31.07
   4   0  -7   -1.48    1.78
  -4   0   7    1.37    1.44
   4   0  -7    2.36    1.68
   4   0  -6  727.98   17.89
  -4   0   6  708.62   20.14
   4   0  -6  711.90   17.31
  -4   0   5    0.98    2.14
   4   0  -5    3.92    1.90
   4   0  -5    5.95    2.02
   4   0  -4 6972.40   52.11
   4   0  -4 6644.62   46.98
  -4   0   3   -1.31    0.98
   4   0  -3   -0.87    0.94
   4   0  -3   -0.29    1.09
  -4   0   3    0.50    1.76
   4   0  -2  779.40   17.25
   4   0  -2  791.88   14.98
   4   0  -2  766.94   16.56
   4   0  -1   -0.96    1.21
   4   0  -1   -1.46    1.49
  -4   0   1   -0.30    1.66
   4   0  -1   -1.35    1.14
  -4   0   0 1809.78   24.09
   4   0   0 1893.17   25.62
  -4   0   0 1866.25   35.82
   4   0   1   -1.10    1.15
  -4   0  -1    0.03    1.72
  -4   0  -1    1.78    1.26
   4   0   1   -0.92    1.06
  -4   0  -2   14.89    2.30
  -4   0  -2   17.96    3.66
   4   0   2   18.07    2.84
   4   0   2   17.19    2.38
   4   0   3   -0.50    1.07
  -4   0  -3   -0.39    1.90
  -4   0  -3    0.52    1.15
   4   0   3    0.98    1.11
  -4   0  -4 1894.69   26.61
   4   0   4 1865.17   28.14
  -4   0  -5    1.59    2.29
   4   0   5    3.23    2.51
  -4   0  -5    0.63    1.35
   4   0   6  114.40    7.78
  -4   0  -6  118.36   10.24
  -4   0  -6  142.00    8.19
  -4   0  -7   -0.77    2.00
  -4   0  -7   -1.01    1.46
  -4   0  -8 1203.59   26.04
  -4   0  -8 1260.72   34.27
  -4   0  -9    1.21    3.03
   4   0   9   -4.66    2.85
  -4   0  -9    0.26    1.89
  -4   0 -10  856.37   29.68
   4   0  10  883.05   24.92
  -4   0 -11   -0.03    2.24
  -4   0 -11    1.84    2.93
   4   0  11    3.39    2.59
  -4   0 -12 1891.96   39.14
  -4   0 -12 1991.99   48.07
   4   0  13    2.15    3.02
  -4   0 -13   -0.03    3.64
  -4   0 -13   -1.33    3.27
   4   0  14  549.84   22.46
  -4   0 -14  543.01   26.50
  -4   0 -14  528.48   22.48
  -4   0 -15    6.40    5.02
   4   0  15    2.18    2.61
  -4   0 -15   -2.17    3.52
  -4   0 -16  161.74   15.67
  -4   0 -16  162.62   13.81
   4   0  16  124.72   11.40
  -4   0 -17   -0.84    2.87
  -4   0 -17    2.54    5.52
   4   0  17   -1.13    2.67
  -4   0 -18 1060.73   42.28
  -4   0 -18 1054.05   37.13
   4   0  18 1059.78   34.44
   4   0  19   -1.61    3.52
  -4   0 -19   -1.24    3.81
  -4   0 -19    2.01    4.72
   4   0  20  345.90   20.30
  -4   0 -20  368.87   26.61
  -4   0 -20  337.89   22.47
  -4   0 -21    3.10    4.19
   4   0  21   -4.34    3.67
  -4   0 -21   -5.22    5.71
  -4   0 -22  272.99   22.11
  -4   0 -22  242.30   22.74
  -4   0 -23   -8.15    6.46
  -4   0 -23   -1.11    5.34
  -4   0 -24  138.94   17.10
  -4   0 -25   -0.89    5.56
  -4   0 -26  133.44   18.16
   4  -1 -25  102.64   15.89
   4   1 -25  135.12   17.21
   4   1 -24    5.07    5.22
   4   1 -24   -0.98    4.91
   4  -1 -24   11.09    7.37
  -4  -1  23   45.64    9.48
   4   1 -23   84.51   12.80
   4  -1 -23   68.42   12.05
  -4  -1  22   51.63   10.22
   4  -1 -22   53.12    9.23
   4   1 -22   79.33   12.65
   4  -1 -22   75.56   12.20
   4  -1 -21  504.29   26.39
  -4  -1  21  520.01   28.21
   4   1 -21  483.12   27.74
   4  -1 -21  508.22   28.76
  -4  -1  20   48.55    8.92
   4  -1 -20   53.77    9.14
   4   1 -20   64.49    9.82
   4  -1 -20   47.99    8.76
   4  -1 -19   23.43    6.24
  -4  -1  19   24.44    6.48
   4   1 -19   31.76    7.28
   4  -1 -19   18.43    5.31
   4   1 -18   22.81    4.65
  -4  -1  18   17.81    5.12
  -4   1  18   15.35    3.91
   4  -1 -18   25.28    6.54
   4   1 -18   24.47    7.17
   4  -1 -18   23.13    6.52
   4  -1 -17  319.19   18.79
  -4  -1  17  313.20   19.52
   4   1 -17  329.69   15.43
  -4   1  17  320.82   15.89
   4   1 -17  312.14   19.37
   4  -1 -17  329.58   20.19
  -4   1  16   32.40    5.19
   4  -1 -16   37.18    6.54
   4   1 -16   40.79    7.62
  -4  -1  16   29.70    6.70
   4  -1 -16   38.36    7.32
   4   1 -16   40.90    5.60
   4  -1 -15  885.09   29.87
  -4  -1  15  954.10   32.60
   4   1 -15  989.80   25.18
  -4   1  15  896.65   25.01
   4   1 -15  948.93   31.29
   4  -1 -15  947.11   31.69
   4  -1 -14  129.93   11.45
   4   1 -14  153.78    9.77
   4   1 -14  150.54   12.35
   4  -1 -14  150.25   12.08
  -4  -1  14  138.39   12.41
  -4   1  14  154.04   10.11
   4   1 -13  136.96    9.21
   4  -1 -13  140.67   11.63
   4   1 -13  122.71   10.86
  -4  -1  13  104.30   10.48
  -4   1  13  116.23    8.54
   4  -1 -13  144.00   11.68
   4  -1 -12   68.46    8.07
   4   1 -12   55.69    5.60
  -4   1  12   59.35    6.10
  -4  -1  12   60.49    7.63
   4   1 -12   52.90    7.04
   4  -1 -12   54.36    6.65
  -4  -1  11 1442.21   35.35
   4  -1 -11 1425.91   34.10
  -4   1  11 1414.15   27.93
   4   1 -11 1420.30   27.21
   4   1 -11 1525.86   33.84
   4  -1 -11 1456.14   32.42
  -4  -1  10   70.15    7.64
   4  -1 -10   71.28    7.47
  -4   1  10   71.87    6.37
   4   1 -10   80.39    7.75
   4  -1 -10   78.21    7.49
   4   1 -10   79.18    6.27
  -4  -1   9    3.80    2.60
   4   1  -9    2.63    1.86
   4  -1  -9    2.96    2.33
   4   1  -9    6.31    2.72
  -4   1   9   -0.20    1.50
   4  -1  -9    1.19    1.96
  -4   1   8   -0.54    1.41
   4   1  -8    1.24    1.32
   4   1  -8   -0.47    1.92
   4  -1  -8    2.12    1.80
   4  -1  -8    3.14    2.12
  -4  -1   8    2.88    2.15
   4   1  -7 2694.06   31.74
   4  -1  -7 2976.78   42.67
  -4  -1   7 3035.16   46.52
   4   1  -7 2802.43   39.23
  -4   1   7 2851.31   37.07
   4  -1  -7 2733.17   36.19
   4   1  -6    2.05    1.20
  -4   1   6    1.57    1.71
  -4  -1   6    2.85    2.01
   4   1  -6    4.57    2.03
   4  -1  -6    3.49    1.51
   4  -1  -6    5.69    2.57
   4   1  -5  683.73   15.44
   4  -1  -5  634.92   14.72
  -4   1   5  659.44   18.34
   4  -1  -5  596.64   18.08
   4   1  -5  673.53   17.97
  -4  -1   5  607.42   20.36
  -4   1   4   65.57    6.46
   4   1  -4   62.55    4.84
   4  -1  -4   73.27    6.29
   4   1  -4   57.89    5.33
   4  -1  -4   57.49    4.17
  -4  -1   4   61.42    6.48
  -4   1   4   62.97    4.21
   4  -1  -4   73.69    6.93
  -4   1   3 1647.22   32.07
  -4   1   3 1468.35   17.87
   4   1  -3 1578.81   23.13
  -4  -1   3 1312.60   29.90
   4  -1  -3 1445.94   18.30
   4   1  -3 1363.29   24.16
   4  -1  -3 1514.67   26.55
   4   1  -2  292.23   10.04
  -4   1   2  280.62   13.42
   4  -1  -2  269.53   10.76
   4   1  -2  276.22   10.70
  -4   1   2  281.23    7.13
  -4  -1   2  308.70   14.07
   4  -1  -2  297.65    7.14
   4  -1  -1 1232.99   14.90
   4  -1  -1 1273.69   22.67
  -4  -1   1 1264.99   28.71
  -4  -1   1 1343.47   26.89
  -4   1   1 1279.17   29.54
   4  -1  -1 1269.62   12.65
   4   1  -1 1187.93   20.87
   4  -1   0  324.83    6.33
   4  -1   0  324.64   11.23
  -4  -1   0  301.70   12.08
   4  -1   0  331.42    5.69
   4   1   0  335.81   11.59
  -4   1   0  318.01   14.78
  -4  -1  -1 1111.73   23.14
   4  -1   1 1133.36   10.96
  -4  -1  -1 1145.82   28.06
   4  -1   1 1087.22   10.42
   4   1   1 1035.22   21.21
   4  -1   1 1057.45   19.98
  -4  -1  -2 3532.35   41.63
  -4   1  -2 3572.05   22.29
   4  -1   2 3427.80   35.77
   4   1   2 3367.96   39.99
  -4  -1  -2 3392.44   49.45
  -4  -1  -3 1485.57   27.75
   4  -1   3 1583.11   24.17
   4   1   3 1465.83   27.80
  -4   1  -3 1498.56   16.78
  -4   1  -3 1535.83   33.74
   4  -1   3 1455.66   15.24
  -4  -1  -3 1545.99   34.67
   4   1   4  970.60   23.67
  -4   1  -4  969.32   27.27
   4  -1   4  823.46   12.99
  -4  -1  -4  943.34   27.57
  -4   1  -4  842.52   14.15
   4  -1   4  923.95   18.70
  -4  -1  -4  916.75   22.16
   4  -1   5 1112.62   20.89
  -4  -1  -5 1123.04   25.19
  -4  -1  -5 1175.12   31.59
   4   1   5 1191.51   27.27
  -4   1  -5 1220.73   31.30
   4  -1   5 1170.72   17.25
  -4   1  -5 1100.09   17.80
   4  -1   6 1504.90   24.69
   4   1   6 1538.15   32.32
   4  -1   6 1546.30   22.19
  -4  -1  -6 1518.34   30.62
  -4  -1  -6 1568.45   37.19
   4   1   7 4182.69   55.32
  -4   1  -7 4140.30   60.50
  -4   1  -7 4307.37   41.33
  -4  -1  -7 4284.96   62.35
   4   1   8 1120.28   29.48
   4  -1   8 1174.86   22.93
  -4   1  -8 1261.30   34.22
  -4  -1  -8 1225.38   33.77
  -4   1  -8 1127.85   23.09
  -4  -1  -8 1185.75   28.93
  -4  -1  -9   15.63    3.84
  -4  -1  -9   13.76    4.75
   4   1   9   18.57    4.44
   4  -1   9   22.12    3.47
  -4   1  -9   16.27    3.23
  -4   1  -9   27.78    5.56
  -4  -1 -10  292.43   15.80
   4   1  10  282.27   16.12
  -4   1 -10  291.19   17.60
  -4  -1 -10  264.44   16.57
  -4   1 -10  255.98   12.32
   4  -1  10  257.47   11.53
  -4  -1 -11  861.36   27.48
   4   1  11  822.03   28.30
   4  -1  11  863.42   21.87
  -4   1 -11  899.60   31.55
  -4   1 -11  864.59   23.72
  -4  -1 -11  856.83   30.19
   4   1  12  130.66   11.77
  -4   1 -12  133.32   12.71
  -4  -1 -12  136.87   12.53
  -4   1 -12  126.96    9.78
  -4  -1 -12  147.09   11.85
   4  -1  12  129.42    8.68
  -4  -1 -13  136.93   11.97
  -4   1 -13  138.02   13.50
  -4  -1 -13  153.60   13.77
  -4   1 -13  148.44   11.16
   4  -1  13  155.74    9.99
   4   1  13  145.07   12.62
  -4   1 -14    3.48    3.05
   4  -1  14    3.64    2.37
  -4  -1 -14    1.00    3.08
  -4   1 -14   -3.28    3.02
  -4  -1 -14    0.19    3.17
   4   1  14   -1.54    3.15
  -4  -1 -15  971.36   33.85
  -4   1 -15  969.05   30.61
  -4   1 -15  957.80   37.18
  -4  -1 -15  988.75   35.99
   4   1  15  932.64   33.63
   4  -1  15  989.81   26.30
   4  -1  16   61.41    6.95
  -4  -1 -16   43.63    8.13
  -4   1 -16   73.87   11.41
  -4  -1 -16   61.19    9.93
  -4   1 -16   67.26    8.90
   4   1  16   67.99    9.42
   4  -1  17  251.09   13.82
  -4  -1 -17  261.67   19.14
  -4   1 -17  251.61   20.62
  -4  -1 -17  280.53   20.59
   4   1  17  297.19   20.11
  -4   1 -18    1.66    3.61
  -4  -1 -18    6.60    4.76
   4   1  18    4.30    4.73
   4  -1  18    1.49    3.36
  -4   1 -18    0.78    4.75
  -4  -1 -18   -5.32    4.90
   4  -1  19  242.04   14.33
  -4  -1 -19  232.09   19.41
  -4   1 -19  253.40   22.25
  -4  -1 -19  255.02   20.63
  -4   1 -19  245.36   18.36
   4   1  19  245.61   19.14
  -4   1 -20   55.35    9.19
  -4  -1 -20   59.41   10.88
  -4   1 -20   76.54   13.34
   4   1  20   60.32   10.20
  -4  -1 -20   71.77   11.33
  -4  -1 -21  269.71   22.51
  -4   1 -21  219.39   21.79
  -4   1 -21  249.34   19.80
   4   1  21  214.68   18.59
  -4  -1 -22   45.22   10.55
   4   1  22   40.93    9.39
  -4   1 -22   32.38    9.15
  -4   1 -22   26.92    8.34
  -4  -1 -23   20.23    7.94
   4   1  23   13.54    6.80
  -4   1 -23   24.64    8.79
  -4   1 -23   14.15    6.60
  -4   1 -24   62.38   11.71
  -4  -1 -24   48.71   11.44
  -4   1 -24   58.13   13.45
  -4  -1 -25   61.84   13.48
  -4   1 -25   71.60   14.28
  -4   1 -25   75.55   13.27
  -4   1 -26    0.65    7.54
   4   2 -26   12.53    7.23
   4   2 -25   29.11    9.95
   4   2 -25   12.33    5.78
   4  -2 -25   41.19   11.18
  -4   2  25   37.28   12.73
   4  -2 -24   39.60   10.61
   4   2 -24   27.70    8.75
  -4   2  24   24.89   10.44
   4  -2 -23  116.84   15.07
  -4  -2  23  120.51   16.75
   4   2 -23  129.78   15.84
   4  -2 -23  133.53   17.03
  -4  -2  22  115.10   16.09
   4  -2 -22   94.75   13.16
   4   2 -22   89.33   12.81
   4  -2 -22   98.71   14.41
  -4  -2  21   65.69   11.32
   4  -2 -21   54.60   10.09
   4   2 -21   63.46   10.64
   4  -2 -21   66.94   11.66
   4  -2 -20   20.14    5.93
   4   2 -20   38.24    9.24
  -4  -2  20   25.04    7.15
   4  -2 -19  112.08   13.27
   4   2 -19  124.31   13.75
   4  -2 -19  108.12   13.89
  -4  -2  19   75.92   10.75
  -4  -2  18  380.88   24.14
   4   2 -18  424.90   23.79
   4  -2 -18  450.48   25.46
   4  -2 -18  463.29   25.92
   4  -2 -17  238.42   18.00
  -4  -2  17  243.18   19.02
   4   2 -17  237.51   17.47
   4  -2 -17  270.45   19.04
  -4  -2  16    0.21    4.19
   4   2 -16    3.74    3.67
   4  -2 -15   29.08    6.41
   4  -2 -15   28.03    6.07
   4   2 -15   33.46    6.80
  -4  -2  15   25.99    5.88
  -4   2  14   94.38    6.08
   4   2 -14  103.61   10.64
  -4  -2  14   88.28   10.52
   4  -2 -14   97.16   10.67
   4   2 -14   98.02    6.37
   4  -2 -14  104.33   10.47
   4  -2 -13   61.88    8.81
   4   2 -13   48.79    6.66
  -4  -2  13   81.73   10.29
   4  -2 -13   80.21    9.17
  -4   2  13   71.47    5.44
   4   2 -13   74.22    5.68
   4  -2 -12  411.92   20.60
   4   2 -12  447.43   13.31
   4   2 -12  467.34   20.29
  -4  -2  12  432.20   22.06
  -4   2  12  438.61   12.73
   4  -2 -12  447.05   19.71
   4   2 -11  105.50    6.36
   4  -2 -11   92.57    9.89
  -4   2  11  101.64    6.18
  -4  -2  11   92.94   10.24
   4   2 -11  109.18    9.51
   4  -2 -11   95.64    8.91
   4  -2 -11  101.97    8.60
  -4   2  10  133.82    6.98
   4   2 -10  131.94    6.95
   4  -2 -10  127.38   11.15
  -4  -2  10  139.90   11.86
   4   2 -10  142.01   10.93
   4  -2 -10  130.94    9.70
   4  -2 -10  115.13    8.59
   4   2  -9 1151.77   19.53
  -4   2   9 1138.97   20.18
   4  -2  -9 1126.82   30.94
   4   2  -9 1210.85   29.76
   4  -2  -9 1145.96   26.86
   4  -2  -9 1180.31   26.21
  -4  -2   9 1116.04   32.57
   4  -2  -8  460.20   19.26
  -4  -2   8  419.99   19.86
   4   2  -8  483.50   18.18
  -4   2   8  483.86   13.49
   4  -2  -8  460.32   15.75
   4  -2  -8  469.13   16.12
   4   2  -8  472.67   12.34
   4   2  -7  257.04    9.04
  -4  -2   7  262.79   15.12
   4  -2  -7  266.53   14.18
  -4   2   7  256.03   10.11
   4   2  -7  256.48   12.86
   4  -2  -7  231.86   11.06
   4  -2  -7  256.33   11.21
   4   2  -6  236.37    8.70
  -4  -2   6  218.31   13.53
  -4   2   6  241.61   10.61
   4  -2  -6  227.20   12.87
   4   2  -6  230.12   11.95
   4  -2  -6  205.11   10.31
   4  -2  -6  222.27    9.88
  -4  -2   5 1296.55   32.54
  -4   2   5 1489.15   28.12
   4   2  -5 1529.09   30.07
  -4   2   5 1274.83   19.54
   4  -2  -5 1374.24   26.28
   4  -2  -5 1484.96   23.25
   4   2  -5 1439.33   21.95
   4  -2  -5 1339.78   30.21
   4  -2  -4 1218.53   24.53
   4  -2  -4 1164.63   27.47
   4   2  -4 1184.51   26.54
  -4   2   4 1213.81   17.27
   4  -2  -4 1124.84   18.14
  -4  -2   4 1158.40   30.59
  -4   2   4 1177.93   26.45
   4   2  -4 1106.23   19.92
   4  -2  -3  453.38   16.64
   4   2  -3  478.96   16.61
   4   2  -3  455.17   13.36
  -4   2   3  508.16    9.72
  -4  -2   3  531.73   20.17
   4  -2  -3  472.29   10.51
  -4   2   3  493.67   17.69
   4   2  -2   60.04    5.32
   4   2  -2   47.98    5.42
  -4   2   2   54.18    2.66
  -4  -2   2   46.31    6.37
  -4   2   2   48.31    5.93
   4  -2  -2   55.27    3.04
   4  -2  -2   59.91    5.97
  -4   2   1 1404.37   31.04
   4  -2  -1 1372.63   26.95
  -4  -2   1 1410.10   32.46
   4   2   0 1919.31   31.51
   4  -2   0 2121.82   32.25
  -4  -2   0 1904.09   36.39
  -4  -2   0 2107.84   39.48
  -4   2   0 1929.88   36.85
  -4  -2  -1 1339.39   30.37
  -4  -2  -1 1466.92   32.25
  -4   2  -1 1523.86   33.16
   4   2   1 1242.35   26.88
   4  -2   1 1372.36   25.25
   4  -2   2  111.72    7.03
  -4  -2  -2   95.46    8.21
  -4  -2  -2   93.55    8.30
   4   2   2  112.04    8.43
  -4   2  -2  107.99    9.07
  -4  -2  -3  636.94   21.42
   4   2   3  645.26   20.84
   4  -2   3  644.19   16.40
  -4  -2  -3  597.19   20.80
   4  -2   4 3953.55   40.94
   4   2   4 3754.77   52.65
   4  -2   4 4070.99   24.06
  -4   2  -4 3714.97   55.05
  -4  -2  -4 3873.32   52.66
  -4   2  -4 3880.24   24.04
  -4  -2  -4 3923.90   53.16
  -4  -2  -5 1968.36   38.53
  -4  -2  -5 2000.12   39.16
   4  -2   5 2011.27   20.29
  -4   2  -5 1780.04   38.82
   4  -2   5 1999.79   28.61
  -4   2  -5 1787.89   19.44
   4   2   5 2093.80   40.90
  -4  -2  -6  753.90   24.96
   4  -2   6  788.53   17.89
  -4   2  -6  827.66   14.96
   4  -2   6  802.34   14.76
  -4   2  -6  737.72   25.81
   4   2   6  843.72   26.97
  -4  -2  -6  779.47   24.78
  -4  -2  -7   31.56    5.38
   4  -2   7   25.47    3.20
  -4  -2  -7   19.94    4.42
  -4   2  -7   39.18    6.13
  -4   2  -7   35.80    3.68
   4   2   7   26.75    6.08
  -4  -2  -8  881.79   28.75
   4  -2   8  870.44   19.11
   4   2   8  820.36   28.59
  -4  -2  -8  863.31   27.81
  -4   2  -8  876.74   18.47
  -4   2  -8  884.06   29.99
   4  -2   9  615.59   16.30
  -4  -2  -9  648.91   25.14
  -4  -2  -9  707.67   25.71
  -4   2  -9  718.18   27.83
  -4   2  -9  574.48   16.15
   4   2   9  709.75   27.54
   4  -2  10 1485.19   25.87
  -4  -2 -10 1455.31   37.95
  -4  -2 -10 1582.20   40.36
  -4   2 -10 1475.16   41.08
  -4   2 -10 1625.94   29.00
   4   2  10 1593.14   42.65
  -4  -2 -11    2.78    2.78
   4   2  11    9.28    4.73
  -4   2 -11    2.51    1.82
   4  -2  11    6.41    2.00
  -4   2 -11    7.82    4.20
  -4  -2 -11    5.49    2.90
   4  -2  12   59.20    5.68
   4   2  12   49.21    8.65
  -4  -2 -12   57.46    8.08
  -4  -2 -12   53.41    7.86
  -4   2 -12   49.99    8.67
  -4   2 -12   46.58    5.81
  -4   2 -13 1301.33   42.06
  -4  -2 -13 1307.55   39.46
   4  -2  13 1436.03   27.32
  -4   2 -13 1447.17   32.59
   4   2  13 1310.15   42.14
  -4  -2 -13 1379.12   40.71
   4  -2  14  511.97   16.63
  -4   2 -14  511.54   27.61
  -4   2 -14  489.99   19.88
   4   2  14  519.06   27.32
  -4  -2 -14  549.41   26.25
  -4  -2 -14  552.60   26.42
  -4  -2 -15   27.15    6.16
  -4   2 -15   31.41    5.75
   4  -2  15   29.65    4.47
  -4   2 -15   38.78    8.51
  -4  -2 -15   41.91    8.23
   4   2  15   37.42    8.51
  -4  -2 -16   24.24    6.60
   4   2  16   31.29    8.02
  -4  -2 -16   25.35    7.27
  -4   2 -16   21.66    6.75
  -4   2 -16   22.04    5.35
  -4  -2 -17  365.47   23.12
   4   2  17  380.07   24.76
  -4  -2 -17  389.40   24.71
  -4   2 -17  374.91   25.61
  -4   2 -17  412.25   21.17
  -4   2 -18  324.16   24.56
  -4   2 -18  384.72   21.32
   4   2  18  383.97   25.74
  -4  -2 -18  363.75   24.67
  -4  -2 -19  121.11   14.99
  -4   2 -19  127.61   16.10
  -4   2 -19  136.45   13.32
   4   2  19  120.62   14.89
  -4   2 -20   43.55    8.56
  -4  -2 -20   42.48    9.60
   4   2  20   40.27    9.29
  -4   2 -20   52.08   10.31
  -4  -2 -21   24.62    8.53
  -4   2 -21   15.22    5.35
   4   2  21   19.74    7.25
  -4   2 -21   24.73    8.41
  -4  -2 -22   48.28   11.34
   4   2  22   40.32   10.37
  -4   2 -22   22.60    7.50
  -4   2 -22   36.02   11.33
  -4  -2 -23  149.41   18.99
   4   2  23  106.91   15.04
  -4   2 -23  129.78   18.09
  -4   2 -23  126.11   14.93
  -4  -2 -24   18.94    7.88
  -4   2 -24   -0.84    5.50
   4   2  24   11.16    7.73
  -4   2 -24   -1.79    7.14
   4   2  25    3.78    5.47
  -4   2 -25   20.24    8.11
  -4   2 -25    5.79    7.89
  -4   2 -26   46.35   12.93
  -4   2 -26   82.82   14.20
  -4   3  25   42.30   13.52
   4   3 -25   41.18   12.16
  -4  -3  24  111.07   16.73
   4   3 -24  165.46   18.98
  -4   3  24  136.19   22.93
   4  -3 -24  172.52   20.89
   4  -3 -23   -4.48    6.72
  -4  -3  23    4.22    5.53
   4   3 -23   -1.00    6.31
  -4  -3  22  111.24   16.19
   4  -3 -22  102.83   14.25
   4   3 -22   89.07   12.75
   4  -3 -22  127.73   16.96
  -4  -3  21    7.77    7.43
   4  -3 -21    4.36    5.05
   4   3 -21   -2.15    5.64
   4  -3 -21   13.61    8.34
   4  -3 -20  582.88   32.97
  -4  -3  20  538.71   32.80
   4   3 -20  585.59   30.64
   4  -3 -20  596.22   33.48
   4  -3 -19   22.39    7.48
  -4  -3  19   10.07    6.25
   4   3 -19   31.91    8.41
   4  -3 -19   22.32    6.94
   4  -3 -18   -0.42    4.70
   4  -3 -18    1.04    4.15
  -4  -3  18   10.17    6.20
   4   3 -18   12.71    5.66
  -4  -3  17    3.05    4.02
   4  -3 -17    9.43    5.79
   4  -3 -17   -4.71    5.43
   4   3 -17    5.76    4.65
  -4  -3  16  267.31   20.84
   4  -3 -16  317.43   21.90
   4   3 -16  320.79   20.06
   4  -3 -16  296.08   20.47
  -4  -3  15  138.77   14.94
   4  -3 -15  155.61   14.92
   4   3 -15  160.62   13.68
   4  -3 -15  168.68   14.99
   4  -3 -14   16.60    6.06
   4  -3 -14   19.93    5.87
   4   3 -14   19.90    5.32
  -4  -3  14   13.91    5.19
   4  -3 -13   95.31   10.95
   4   3 -13  123.10   11.50
   4  -3 -13  124.51   11.77
  -4  -3  13   94.97   12.01
   4  -3 -12  905.63   33.04
   4   3 -12  961.30   30.63
  -4  -3  12  961.29   35.60
   4  -3 -12  958.17   30.89
  -4  -3  11    0.57    4.04
   4   3 -11   10.45    1.83
   4  -3 -11    5.94    4.31
   4  -3 -11    4.68    3.08
   4   3 -11   12.75    4.36
   4   3 -10  682.88   13.28
   4  -3 -10  665.85   27.14
   4   3 -10  693.96   24.80
  -4  -3  10  680.73   28.53
   4  -3 -10  673.48   23.38
   4   3  -9    7.48    1.97
   4  -3  -9    1.91    3.30
   4  -3  -9    8.80    1.71
   4   3  -9   10.51    3.73
  -4   3   9    6.41    1.37
   4  -3  -9    7.70    3.36
  -4  -3   9    9.44    4.37
  -4  -3   9    9.39    2.66
   4  -3  -8 1214.10   34.94
  -4  -3   8 1187.79   24.00
   4  -3  -8 1235.65   17.50
   4   3  -8 1241.36   18.97
  -4  -3   8 1256.15   37.26
   4   3  -8 1210.82   31.34
  -4   3   8 1226.86   18.02
   4  -3  -8 1251.91   28.83
   4   3  -7  309.81    9.92
   4  -3  -7  298.11   16.96
  -4   3   7  322.94   10.80
  -4  -3   7  308.49   17.94
   4  -3  -7  295.31    9.43
   4   3  -7  290.88   15.20
   4  -3  -7  299.55   13.42
   4   3  -6 2040.55   26.95
  -4   3   6 2007.93   31.60
   4  -3  -6 2133.85   43.35
  -4  -3   6 1931.64   44.29
   4  -3  -6 2070.09   26.91
   4   3  -6 1913.30   38.12
   4  -3  -6 2158.22   33.40
  -4  -3   5   73.25    8.81
   4  -3  -5   65.43    7.47
   4  -3  -5   63.58    5.22
   4   3  -5   59.10    6.88
  -4   3   5   66.43    6.41
   4  -3  -5   53.54    4.99
   4   3  -5   67.14    5.21
   4  -3  -4   78.66    8.20
  -4  -3   4  105.27   10.06
   4   3  -4   93.49    8.38
  -4   3   4   86.16    5.27
   4   3  -4   85.90    6.19
  -4   3   4   82.59    7.58
   4  -3  -4   83.02    5.75
   4  -3  -3  565.64   13.61
   4   3  -3  558.25   20.54
   4  -3  -3  558.88   20.79
  -4   3   3  570.05   12.00
  -4  -3   3  510.18   21.53
  -4   3   3  542.40   19.19
   4   3  -3  562.31   16.64
  -4  -3   2 1493.67   36.24
   4  -3  -2 1566.67   33.97
  -4   3   2 1520.13   17.23
   4   3  -2 1535.35   29.35
   4  -3  -2 1501.33   19.67
   4   3  -1  732.45   21.38
   4  -3  -1  728.19   22.52
   4  -3  -1  780.59   12.22
  -4  -3   1  708.62   25.80
  -4   3   1  714.22   22.92
  -4   3   1  756.81   10.48
  -4  -3   1  713.56   24.45
   4   3   0   46.58    5.59
  -4  -3   0   40.82    6.13
  -4   3   0   46.31    2.22
   4  -3   0   42.12    5.26
  -4   3   0   48.92    6.65
  -4   3   0   39.68    2.01
  -4  -3   0   45.50    6.25
   4   3   1   67.20    7.40
   4  -3   1   71.58    6.77
  -4  -3  -1   73.78    8.23
  -4   3  -1   65.75    7.60
  -4  -3  -1   72.92    7.77
   4   3   2 2090.53   41.17
   4  -3   2 2014.17   34.47
  -4  -3  -2 2061.30   42.62
  -4   3  -2 1934.01   12.17
  -4  -3  -2 1902.58   38.33
  -4   3  -2 1960.56   13.65
  -4   3  -3  354.52    7.16
  -4  -3  -3  363.10   17.81
  -4   3  -3  374.36   18.12
   4  -3   3  355.03   14.04
  -4   3  -3  364.48    6.37
  -4  -3  -3  376.50   16.90
   4   3   3  369.57   18.28
  -4  -3  -4  401.42   17.51
  -4   3  -4  444.34    9.69
  -4   3  -4  488.00   21.60
  -4  -3  -4  458.29   20.67
   4   3   4  394.38   19.69
  -4   3  -4  447.16    8.47
   4  -3   4  416.09   14.79
  -4  -3  -5    6.06    3.15
   4  -3   5    3.41    1.80
  -4  -3  -5   11.37    4.24
  -4   3  -5    4.01    1.51
   4   3   5    9.89    4.25
  -4   3  -5    2.03    2.19
  -4   3  -5    4.39    1.25
  -4  -3  -6  852.64   28.77
   4  -3   6  861.80   19.99
  -4  -3  -6  839.12   25.00
  -4   3  -6  918.20   15.64
  -4   3  -6  904.59   30.85
   4   3   6  871.56   31.06
  -4  -3  -7  219.98   15.42
   4  -3   7  260.63   10.75
  -4  -3  -7  260.74   14.17
  -4   3  -7  248.83   16.77
  -4   3  -7  272.95    9.43
   4   3   7  256.78   17.65
   4  -3   8  270.71   10.67
  -4  -3  -8  254.26   14.28
  -4   3  -8  307.39   19.12
  -4   3  -8  290.08   10.53
   4   3   8  241.58   17.64
  -4  -3  -8  271.35   17.54
   4   3   9    3.75    3.95
   4  -3   9    2.08    1.26
  -4  -3  -9    3.49    3.60
  -4  -3  -9    3.29    2.57
  -4   3  -9    1.34    2.99
  -4   3  -9    3.81    1.85
   4  -3  10  589.80   15.01
  -4  -3 -10  574.28   26.45
  -4  -3 -10  587.16   22.26
  -4   3 -10  621.64   17.71
   4   3  10  590.50   28.91
  -4  -3 -11  320.54   16.86
   4   3  11  321.54   22.02
   4  -3  11  341.23   11.09
  -4   3 -11  372.22   22.75
  -4  -3 -11  321.53   20.37
  -4   3 -11  338.27   13.96
   4  -3  12  356.39   11.12
  -4  -3 -12  349.81   18.30
  -4   3 -12  394.59   23.93
  -4   3 -12  374.42   15.50
   4   3  12  362.50   23.93
  -4  -3 -12  361.55   22.05
  -4  -3 -13   -2.44    3.98
  -4  -3 -13    0.28    3.04
  -4   3 -13    1.39    3.66
  -4   3 -13   -3.79    3.26
   4   3  13    1.84    4.37
  -4  -3 -14  197.87   15.30
  -4   3 -14  188.94   17.54
  -4  -3 -14  215.03   18.03
  -4   3 -14  205.01   12.81
   4   3  14  200.07   19.02
  -4  -3 -15  216.02   18.91
  -4   3 -15  188.91   18.28
  -4   3 -15  222.97   13.98
   4   3  15  209.57   19.61
   4   3  16  945.15   42.15
  -4   3 -16  931.05   41.23
  -4   3 -16 1051.72   31.31
  -4  -3 -16 1102.19   42.98
  -4  -3 -17   12.21    6.22
  -4   3 -17    4.36    5.85
  -4   3 -17    7.83    4.11
   4   3  17    4.14    5.33
  -4   3 -18   -3.57    4.00
   4   3  18    2.29    4.92
  -4  -3 -18    0.59    4.20
  -4   3 -18    1.94    4.90
  -4  -3 -19    1.34    4.84
  -4   3 -19    5.58    4.06
   4   3  19   -6.10    6.78
  -4   3 -19    6.01    6.71
  -4  -3 -20  332.36   26.20
  -4   3 -20  298.39   26.59
  -4   3 -20  313.95   20.60
   4   3  20  268.55   24.66
  -4  -3 -21  128.90   17.84
  -4   3 -21  149.57   19.62
  -4   3 -21  134.99   14.25
   4   3  21  116.54   16.99
  -4  -3 -22   31.57   10.55
  -4   3 -22   37.04    8.85
  -4   3 -22   12.90    9.04
   4   3  22   22.32    9.44
  -4  -3 -23   18.42    8.59
   4   3  23   14.68    8.56
  -4   3 -23    5.04    4.33
  -4   3 -23   24.65   10.87
  -4   3 -24   23.19    7.26
   4   3  24   24.95    8.67
   4   3  25    4.58    5.96
   4  -4 -23  138.78   19.77
  -4   4  23  114.11   20.99
  -4  -4  22    7.89    7.20
   4  -4 -22    5.71    7.63
   4   4 -22    5.49    5.65
   4  -4 -21   27.84    9.44
   4  -4 -21   34.88   10.93
  -4  -4  21   35.26   10.89
   4   4 -21   35.19    8.16
   4  -4 -20   -0.83    5.76
   4  -4 -20   -3.15    5.13
   4   4 -20   -2.38    5.90
  -4  -4  20   13.68    7.77
   4  -4 -19  278.96   23.99
   4   4 -19  321.49   22.68
  -4  -4  19  347.60   27.58
   4  -4 -19  299.39   24.95
   4  -4 -18    6.49    5.40
   4  -4 -18    4.48    5.72
  -4  -4  18   -3.11    6.15
   4   4 -18    4.34    4.72
   4  -4 -17  453.31   28.75
  -4  -4  17  386.19   27.28
   4   4 -17  434.22   25.16
   4  -4 -17  412.10   26.71
   4  -4 -16   11.20    6.72
  -4  -4  16    4.26    5.18
   4  -4 -16    6.89    6.00
   4   4 -16   -1.68    5.53
  -4  -4  15  188.98   18.75
   4  -4 -15  146.69   16.26
   4  -4 -15  161.92   15.41
   4   4 -15  163.02   14.38
   4  -4 -14    3.67    3.89
   4  -4 -14    6.64    3.91
   4   4 -14    1.84    3.27
  -4  -4  14   -4.31    5.62
   4  -4 -13  884.14   33.58
   4  -4 -13  872.35   36.65
   4   4 -13  916.21   32.63
  -4  -4  13  825.14   37.43
   4  -4 -12   31.44    6.95
   4  -4 -12   33.40    7.50
   4   4 -12   37.24    7.20
  -4  -4  12   35.25    8.37
   4  -4 -11   68.53    8.98
   4   4 -11   68.64    8.59
   4  -4 -11   83.64   11.00
  -4  -4  11   90.72   12.45
  -4  -4  10   54.24    9.21
   4  -4 -10   54.90    8.89
   4  -4 -10   67.60    8.43
   4   4 -10   67.36    8.97
   4  -4  -9 1474.09   43.37
   4   4  -9 1427.42   37.73
  -4  -4   9 1557.02   46.31
   4  -4  -8   21.95    4.67
   4   4  -8   24.50    3.00
  -4  -4   8   22.69    6.17
   4   4  -8   18.06    4.87
   4  -4  -8   15.82    5.03
   4   4  -7  156.99    7.70
  -4   4   7  140.44    7.32
   4  -4  -7  124.31   12.08
   4   4  -7  133.03   11.49
  -4  -4   7  144.84   13.92
   4  -4  -7  138.80   10.15
   4  -4  -6    2.79    2.24
  -4   4   6    4.30    2.45
   4  -4  -6    1.21    2.87
   4   4  -6    6.24    3.52
  -4  -4   6   -0.50    3.71
   4   4  -6    5.66    1.94
   4  -4  -5  878.29   22.67
   4  -4  -5  859.31   30.05
   4   4  -5  849.75   28.15
  -4  -4   5  859.30   31.73
  -4   4   5  818.28   23.34
   4   4  -5  890.38   20.99
  -4   4   4    0.15    2.00
   4  -4  -4    4.82    2.61
   4  -4  -4    1.62    3.66
   4   4  -4    0.13    1.65
  -4  -4   4    5.05    4.26
   4   4  -4    3.65    3.75
   4  -4  -3  160.22   12.79
   4  -4  -3  157.51    8.54
  -4  -4   3  168.70   13.66
   4   4  -3  184.86   13.21
  -4   4   3  164.96   11.54
   4   4  -3  151.49   10.28
   4  -4  -2    6.83    3.39
   4  -4  -2    5.30    1.88
  -4  -4   2   12.53    4.41
   4   4  -2    8.38    3.81
  -4   4   2    1.39    2.65
   4   4  -2    0.49    2.44
  -4  -4   1 1217.07   34.73
   4  -4  -1 1213.86   32.52
   4  -4  -1 1272.01   21.85
  -4  -4   1 1317.79   40.38
  -4   4   1 1200.85   32.13
  -4   4   1 1181.86   17.91
   4   4  -1 1255.97   31.58
  -4  -4   0   -2.68    2.97
   4  -4   0    2.78    3.11
  -4  -4   0   -2.84    4.33
  -4   4   0    0.79    0.96
   4   4   0    6.12    3.25
  -4   4   0   -1.71    2.69
  -4   4   0    0.35    1.06
   4   4   1  873.59   29.05
  -4  -4  -1  926.93   32.32
  -4  -4  -1  855.88   27.95
  -4   4  -1  904.18   13.87
  -4   4  -1  844.40   28.03
  -4   4  -1  858.88   14.30
   4  -4   1  851.63   25.46
  -4  -4  -2    9.02    4.07
   4  -4   2   23.67    4.71
  -4   4  -2   18.78    2.15
  -4   4  -2   15.48    4.64
  -4  -4  -2   15.27    4.67
  -4   4  -2   16.80    2.38
   4   4   2   18.63    5.13
   4   4   3  909.50   31.86
   4  -4   3  955.56   25.88
  -4  -4  -3  989.49   28.89
  -4   4  -3  876.71   30.59
  -4   4  -3  992.40   14.39
  -4  -4  -3  984.89   33.52
   4  -4   4  117.86    8.88
  -4   4  -4  105.66   11.13
  -4   4  -4  103.75    4.94
  -4  -4  -4  117.99   12.03
   4   4   4  109.00   11.81
  -4  -4  -4  105.23    9.34
  -4  -4  -5 2096.96   49.63
   4  -4   5 2194.75   36.67
  -4   4  -5 2093.03   49.83
  -4   4  -5 2341.59   25.02
   4   4   5 2244.33   53.87
  -4  -4  -5 2287.70   41.79
  -4  -4  -6   13.21    4.75
   4  -4   6   19.10    3.73
  -4  -4  -6   23.37    4.86
  -4   4  -6   12.25    4.85
  -4   4  -6   13.25    2.39
   4   4   6   16.45    5.81
   4  -4   7   31.51    4.38
  -4   4  -7   27.88    3.28
  -4   4  -7   24.37    6.25
  -4  -4  -7   23.39    5.47
  -4  -4  -7   35.87    5.55
   4   4   7   28.13    7.36
  -4  -4  -8    3.02    3.28
   4  -4   8    4.81    1.64
  -4  -4  -8    3.71    2.14
  -4   4  -8    8.55    5.36
  -4   4  -8    7.22    2.07
   4   4   8    8.32    4.83
  -4  -4  -9 1116.15   38.98
  -4  -4  -9 1245.46   28.66
   4   4   9 1220.90   43.76
   4  -4   9 1218.27   22.75
  -4   4  -9 1220.69   41.82
  -4   4  -9 1145.06   23.45
  -4  -4 -10   78.07   10.74
  -4   4 -10   75.82   11.44
  -4   4 -10   68.05    6.14
  -4  -4 -10   71.58    6.98
   4   4  10   78.38   12.45
  -4  -4 -11   17.75    6.17
  -4   4 -11   22.15    7.23
  -4   4 -11   20.51    3.73
   4   4  11    6.15    4.52
  -4  -4 -12    3.11    3.78
  -4   4 -12   -1.96    5.17
  -4   4 -12    2.26    2.01
   4   4  12   10.96    6.30
  -4  -4 -13  597.00   31.70
  -4   4 -13  589.36   32.90
  -4   4 -13  558.82   20.10
   4   4  13  605.75   34.39
  -4  -4 -14   25.19    6.93
  -4   4 -14   26.38    7.39
  -4   4 -14   26.03    5.07
   4   4  14   32.26    8.42
   4   4  15  141.99   17.40
  -4   4 -15  132.29   16.41
  -4  -4 -15  136.20   16.48
  -4   4 -15  146.69   11.31
  -4  -4 -16   53.62   11.20
   4   4  16   54.02   11.75
  -4   4 -16   73.54   12.85
  -4   4 -16   78.42    9.16
  -4   4 -17  105.49   16.16
  -4  -4 -17  111.21   15.42
   4   4  17  105.54   16.58
  -4  -4 -18   10.31    5.52
  -4   4 -18   10.32    7.97
   4   4  18   19.30    9.21
  -4  -4 -19  151.31   19.09
   4   4  19  143.13   19.56
  -4  -4 -20   -2.11    5.75
   4   4  20   -2.13    7.01
  -4   4 -20   14.98    9.69
  -4  -4 -21   47.88   12.56
  -4   4 -21   66.14   14.45
   4   4  21   60.99   13.89
   4   4  22    8.07    7.17
  -4   4 -22  -14.03   10.01
  -4  -4 -22    6.20    7.02
   4  -5 -22   70.52   15.30
   4  -5 -21   -4.82    7.45
   4  -5 -20  104.38   16.84
   4  -5 -20   89.85   14.95
   4   5 -20   98.19   14.45
  -4  -5  20   64.57   14.39
   4  -5 -19    7.31    7.30
   4  -5 -19    3.49    5.13
  -4  -5  19    0.05    7.81
   4   5 -19   24.17    8.61
   4  -5 -18   31.28   10.05
  -4  -5  18    4.82    5.49
   4  -5 -18   19.39    8.62
   4   5 -18   18.56    6.81
   4  -5 -17    9.91    6.87
   4  -5 -17    5.34    5.70
   4   5 -17    3.61    4.79
  -4  -5  17   -3.17    6.89
   4  -5 -16  293.24   25.01
  -4  -5  16  269.88   24.47
   4  -5 -16  292.96   23.88
   4   5 -16  275.64   20.37
   4  -5 -15    5.38    4.79
  -4  -5  15    6.21    7.48
   4   5 -15   10.50    5.55
   4  -5 -15    8.44    6.92
   4  -5 -14   16.82    6.19
  -4  -5  14   33.70    9.89
   4   5 -14   17.43    6.07
   4  -5 -14   17.24    5.60
   4  -5 -13    9.23    5.09
  -4  -5  13   -0.32    5.52
   4  -5 -13   -3.51    4.73
   4   5 -13   -5.09    4.84
   4  -5 -12  286.70   19.65
  -4  -5  12  307.28   24.03
   4  -5 -12  324.42   23.73
   4   5 -12  314.04   19.98
  -4  -5  11   99.44   13.99
   4  -5 -11  115.16   11.83
   4  -5 -11   93.83   13.48
   4   5 -11  120.33   12.16
  -4  -5  10  192.00   18.94
   4  -5 -10  209.20   18.46
   4   5 -10  163.58   14.06
   4  -5 -10  166.47   13.74
   4  -5  -9   55.85    7.85
   4  -5  -9   65.91   10.68
   4   5  -9   57.03    8.24
  -4  -5   9   54.97   10.42
   4  -5  -8  160.68   12.34
   4  -5  -8  129.71   14.34
   4   5  -8  179.62   14.72
  -4  -5   8  150.03   15.97
   4  -5  -7  184.80   12.93
   4  -5  -7  144.49   14.40
   4   5  -7  161.75   14.07
  -4  -5   7  176.77   16.63
   4  -5  -6  781.24   24.87
   4  -5  -6  788.34   32.40
   4   5  -6  849.09   31.24
  -4  -5   6  843.31   35.22
   4  -5  -5  249.06   13.53
   4  -5  -5  233.70   17.63
   4   5  -5  228.06   16.47
   4   5  -5  234.35   12.31
  -4  -5   5  244.52   18.53
  -4   5   4   35.25    5.69
  -4  -5   4   25.76    6.74
   4  -5  -4   39.85    5.57
   4  -5  -4   29.55    6.67
   4   5  -4   46.46    7.73
   4   5  -4   40.00    5.93
   4  -5  -3  130.00    9.13
   4  -5  -3  128.09   12.27
   4   5  -3  118.87   11.75
  -4  -5   3  118.49   12.03
  -4   5   3   98.87    9.62
   4   5  -3  137.78   10.96
   4  -5  -2 1248.10   27.15
   4   5  -2 1187.88   33.35
   4   5  -2 1183.48   36.94
  -4  -5   2 1173.72   37.96
  -4   5   2 1120.96   32.89
   4  -5  -2 1205.04   36.57
   4  -5  -1  304.91   17.96
   4   5  -1  349.29   18.98
  -4   5   1  316.12   11.29
  -4  -5   1  316.90   19.12
  -4   5   1  334.48   18.42
  -4  -5   0    9.02    4.92
   4  -5   0   -0.87    3.26
   4   5   0   -0.67    3.66
  -4  -5   0    2.73    3.27
  -4   5   0    5.48    3.16
   4  -5   1   23.90    5.22
  -4  -5  -1   16.33    5.24
  -4  -5  -1   17.89    4.77
  -4   5  -1   17.61    4.97
   4   5   1   15.19    5.13
  -4  -5  -2 1506.42   46.15
   4  -5   2 1432.25   35.95
  -4  -5  -2 1493.17   38.56
  -4   5  -2 1434.86   41.21
   4   5   2 1524.68   43.57
  -4  -5  -3  122.82   11.14
  -4  -5  -3  136.16   14.17
   4  -5   3  120.83   10.39
  -4   5  -3  108.53   12.02
   4   5   3  107.82   12.51
  -4  -5  -4  173.97   15.97
   4   5   4  154.11   15.16
   4  -5   4  162.79   11.38
  -4  -5  -4  141.75   11.57
  -4   5  -4  164.58   14.96
  -4  -5  -5   18.18    4.40
  -4  -5  -5    5.10    4.61
   4  -5   5   13.45    3.60
  -4   5  -5   13.83    4.95
   4   5   5    5.49    3.90
   4  -5   6  712.47   21.86
  -4  -5  -6  748.92   24.65
  -4  -5  -6  671.30   31.47
  -4   5  -6  665.17   31.45
   4   5   6  720.40   34.22
  -4  -5  -7  360.96   23.49
  -4  -5  -7  357.41   16.59
   4   5   7  343.14   24.25
  -4   5  -7  288.65   21.58
  -4  -5  -8  536.88   29.20
   4   5   8  509.37   30.40
  -4   5  -8  547.26   30.08
  -4  -5  -9    8.24    5.28
  -4   5  -9    6.79    4.85
   4   5   9   14.79    6.81
  -4  -5 -10  438.52   27.50
  -4   5 -10  346.53   25.17
   4   5  10  384.03   27.38
  -4  -5 -11  213.66   19.72
  -4   5 -11  214.80   20.51
   4   5  11  232.34   22.40
  -4  -5 -12  618.12   33.99
  -4   5 -12  575.13   33.59
   4   5  12  627.38   36.94
  -4  -5 -13   59.84   12.03
  -4   5 -13   53.05   10.73
   4   5  13   74.52   13.94
  -4   5 -14  104.55   15.85
  -4  -5 -14  116.36   15.73
   4   5  14   83.79   15.09
  -4  -5 -15  100.08   15.37
  -4   5 -15   89.42   15.06
   4   5  15  125.22   18.31
  -4  -5 -16  243.06   23.67
  -4   5 -16  257.58   25.47
   4   5  16  239.59   25.06
  -4   5 -17   94.87   16.37
   4   5  17   76.66   15.17
  -4  -5 -17  125.17   17.44
  -4   5 -18   -9.37    8.01
  -4  -5 -18    9.22    7.21
   4   5  18    1.51    6.05
  -4   5 -19   40.49   11.80
   4   5  19   53.50   12.75
  -4  -5 -20  102.82   16.67
   4   5  20   72.15   15.30
   4   6 -18   67.24   12.09
   4  -6 -17   -0.07    5.92
  -4  -6  17   15.63    9.14
   4   6 -17   -0.95    4.72
   4  -6 -16   10.45    7.48
   4   6 -16    2.82    4.50
  -4  -6  15   12.17    5.92
   4  -6 -15    8.73    8.41
   4   6 -15    2.76    4.15
   4  -6 -14  205.28   20.81
   4   6 -14  202.59   17.91
  -4  -6  14  225.20   23.32
   4  -6 -13   72.21   12.85
   4   6 -13   91.51   12.64
  -4  -6  13  110.76   16.24
   4  -6 -12   40.22   10.43
  -4  -6  12   50.74   11.60
   4   6 -12   40.39    8.67
   4  -6 -11    4.26    5.81
  -4  -6  11   -1.74    5.53
   4   6 -11    1.66    4.96
   4  -6 -10  114.21   14.86
   4   6 -10  130.06   13.95
  -4  -6  10  116.64   15.43
   4  -6  -9  356.94   25.50
  -4  -6   9  327.69   25.80
   4   6  -9  368.24   22.90
   4  -6  -8  376.90   25.69
  -4  -6   8  356.65   25.85
  -4  -6   7   21.99    7.22
   4  -6  -7   19.02    7.00
   4   6  -7   25.86    6.54
  -4  -6   6  109.09   14.01
   4  -6  -6  131.33   14.78
   4   6  -6  128.79   13.61
  -4  -6   5  383.50   25.28
   4  -6  -5  403.22   25.17
   4   6  -4  396.84   23.42
  -4  -6   4  429.39   26.30
   4  -6  -4  410.70   24.73
   4  -6  -3  298.52   20.67
   4   6  -3  276.30   19.99
  -4  -6   3  297.82   21.14
   4  -6  -2   -1.71    3.70
   4   6  -2    7.28    5.11
  -4  -6   2   -4.75    4.00
   4   6  -2    1.47    3.24
   4   6  -1  125.65   13.71
  -4  -6   1  121.62   13.45
   4  -6  -1  118.84   12.57
   4   6  -1  126.03   12.51
   4  -6   0  310.05   19.51
   4   6   0  304.51   21.30
  -4   6   0  312.83   19.99
  -4  -6   0  321.58   20.92
   4   6   0  310.98   19.98
  -4  -6  -1  430.67   28.49
   4  -6   1  456.02   22.78
  -4   6  -1  394.75   23.23
  -4  -6  -1  385.83   22.41
   4   6   1  398.06   23.55
  -4  -6  -2    5.54    5.92
  -4  -6  -2    1.64    3.57
  -4   6  -2    6.86    5.06
   4  -6   2   10.42    4.19
   4   6   2    9.52    5.08
  -4  -6  -3    6.60    5.64
   4  -6   3   -0.53    3.15
  -4  -6  -3    5.39    3.69
  -4   6  -3    0.80    3.52
  -4  -6  -4  538.61   31.08
  -4   6  -4  563.55   30.04
   4   6   4  483.33   28.52
  -4  -6  -5  309.73   23.61
  -4   6  -5  249.13   20.64
   4   6   5  270.35   22.18
  -4  -6  -6   97.77   13.95
  -4   6  -6   66.40   11.38
   4   6   6   66.41   11.85
  -4  -6  -7   44.36   10.31
  -4   6  -7   37.28    8.56
   4   6   7   41.82   10.52
  -4  -6  -8  250.12   22.15
  -4   6  -8  202.46   20.18
   4   6   8  225.01   21.58
  -4  -6  -9  268.32   23.18
  -4   6  -9  271.07   23.77
   4   6   9  295.14   25.64
  -4  -6 -10   66.68   12.43
  -4   6 -10   97.27   15.00
   4   6  10   84.00   14.14
  -4  -6 -11    4.90    5.98
  -4   6 -11    0.80    7.03
   4   6  11    9.22    7.29
  -4  -6 -12   30.37    9.20
  -4   6 -12   16.53    7.18
   4   6  12   10.18    8.08
  -4  -6 -13  246.72   24.03
  -4   6 -13  291.54   27.00
   4   6  13  208.33   23.37
  -4  -6 -14  187.89   21.53
  -4   6 -14  113.89   17.81
   4   6  14  164.81   21.12
  -4  -6 -15  114.36   17.23
  -4   6 -15  136.26   19.85
   4   6  15   88.76   16.57
  -4  -6 -16   39.46   10.11
  -4   6 -16   62.62   14.84
   4   6  16   52.58   13.87
  -4  -6 -17  144.73   20.76
   4   7 -14   -2.30    6.18
   4  -7 -13    5.76    6.16
  -4  -7  13    6.69    6.86
   4   7 -13   -2.61    4.53
  -4  -7  12   39.50   11.41
   4  -7 -12   37.12   10.38
   4   7 -12   32.43    8.14
   4  -7 -11  186.26   20.77
   4   7 -11  211.87   19.07
  -4  -7  11  198.38   23.04
   4  -7 -10   63.15   12.51
   4   7 -10   60.82   10.99
  -4  -7  10   41.56   11.21
   4  -7  -9   -2.38    7.10
   4   7  -9    6.06    4.69
  -4  -7   9    9.08    6.30
   4  -7  -8    2.32    5.10
   4   7  -8    8.34    6.36
  -4  -7   8    4.47    6.34
   4  -7  -7  320.60   25.39
   4   7  -7  330.47   23.11
  -4  -7   7  280.03   24.26
   4   7  -6   43.41    9.18
  -4  -7   6   38.63    9.67
   4  -7  -6   51.57   10.35
   4  -7  -5   28.45    7.80
  -4  -7   5   24.47    7.63
   4   7  -5   21.79    6.91
  -4  -7   4   11.29    6.48
   4  -7  -4   12.20    5.92
   4   7  -4   14.21    6.02
   4  -7  -3  423.60   26.78
  -4  -7   3  479.72   28.99
   4   7  -3  395.29   25.42
   4  -7  -2   55.05    9.99
   4   7  -2   46.62    9.26
  -4  -7   2   42.78    9.49
  -4  -7   1  140.53   14.90
   4   7  -1  105.06   13.63
   4  -7  -1  107.99   12.91
   4  -7   0   29.82    7.02
   4   7   0   22.40    8.00
   4   7   1  330.93   22.69
   4   7   1  336.68   24.58
   4   7   2   30.57    8.35
  -4  -7  -3  303.79   27.70
   4   7   3  288.11   22.92
  -4  -7  -4  -13.80    8.14
  -4   7  -4   -0.80    4.80
   4   7   4    0.23    4.60
  -4  -7  -5  122.77   17.06
   4   7   5   92.10   14.35
  -4   7  -5   93.12   13.79
  -4  -7  -6   28.87    8.91
  -4   7  -6   42.44   10.66
   4   7   6   33.42    8.97
   4   7   7  346.52   27.64
  -4   7  -7  409.39   30.06
  -4  -7  -7  378.85   29.38
   4   7   8    7.65    6.41
  -4  -7  -8   18.43    8.33
  -4   7  -8    4.16    5.23
  -4  -7  -9   35.26   10.53
  -4   7  -9   26.20    9.24
   4   7   9   13.80    7.65
   4   7  10   11.93    9.05
  -4  -7 -10    0.98    5.49
  -4   7 -10    9.20    7.72
  -4  -7 -11  204.58   23.61
  -4   7 -11  243.30   26.00
   4   7  11  241.86   26.08
  -4  -7 -12   38.73   10.80
   4   7  12   44.77   12.84
  -4  -7 -13   19.81    9.98
  -4   7 -13   26.01   10.52
  -4  -8   8   57.86   13.46
   4   8  -8   72.74   12.50
   4   8  -7   15.27    7.01
  -4  -8   7   16.91    8.36
  -4   8   7    3.88    7.89
  -4  -8   6   87.15   15.82
   4   8  -6  107.88   14.34
  -4   8   6  100.38   17.76
  -4   8   5    4.75    9.02
   4   8  -5   12.26    6.12
   4   8  -4  282.90   22.66
   4   8  -3    4.60    5.52
   4   8  -2    7.48    5.60
   4   8  -1   22.42    8.25
   4   8   0  395.86   28.30
   4   8   1    5.78    5.06
   4   8   2   29.16    9.57
   4   8   3    4.69    6.06
   4   8   4  312.01   27.84
  -4  -8  -5   37.44   12.75
  -4  -8  -6   99.73   17.06
   4   8   6   85.17   14.55
   4   8   7   -5.61    7.09
  -4  -8  -7   11.27    8.64
   5   0 -25    1.12    5.33
   5   0 -24   60.51   11.65
   5   0 -23  -11.70    6.82
   5   0 -22  611.83   32.69
  -5   0  21    5.47    4.09
   5   0 -21    8.55    6.03
   5   0 -20   -4.60    4.25
  -5   0  20   -2.21    3.98
   5   0 -20    5.43    4.99
  -5   0  19    1.44    3.12
   5   0 -19   -2.56    4.04
  -5   0  18 1854.73   45.98
   5   0 -18 1855.87   43.77
   5   0 -18 1966.64   50.84
   5   0 -17   -1.82    2.72
  -5   0  17    4.43    3.32
   5   0 -17   -0.98    3.40
   5   0 -16    6.70    3.85
  -5   0  16    8.16    3.65
   5   0 -16    3.54    4.08
  -5   0  15    4.31    3.48
   5   0 -15   -0.43    2.59
   5   0 -15   -1.77    3.04
   5   0 -14 1907.29   40.57
  -5   0  14 1984.50   42.58
   5   0 -14 1951.56   43.58
   5   0 -13    4.19    3.24
  -5   0  13    4.02    3.15
   5   0 -13    6.17    4.32
   5   0 -12  107.53    9.41
  -5   0  12  111.42    9.81
   5   0 -12   92.78    8.90
   5   0 -11    1.21    2.11
  -5   0  11   -0.14    2.03
   5   0 -11    2.38    2.97
  -5   0  10 1211.90   30.21
   5   0 -10 1199.63   28.46
   5   0 -10 1240.10   29.05
   5   0  -9    2.89    2.04
  -5   0   9   -0.75    1.92
   5   0  -9    3.27    2.65
   5   0  -8 1093.80   25.38
   5   0  -8 1048.14   24.26
   5   0  -7   -0.32    1.69
  -5   0   7    2.52    1.68
   5   0  -7    0.74    2.13
   5   0  -6 2535.62   36.54
   5   0  -6 2640.89   35.35
  -5   0   6 2573.19   43.52
   5   0  -5    1.58    2.14
  -5   0   5   -0.09    2.08
   5   0  -5    0.13    1.24
   5   0  -4 9999.00   62.26
   5   0  -4 9799.13   69.55
   5   0  -3    0.03    1.46
   5   0  -3   -0.10    1.46
  -5   0   3   -0.29    1.76
   5   0  -2 5429.95   49.67
   5   0  -2 5390.25   43.24
   5   0  -1    9.26    2.67
   5   0  -1    4.30    2.00
   5   0  -1    4.01    1.69
  -5   0   0 2501.15   46.90
   5   0   0 2562.57   30.89
  -5   0   0 2553.60   32.80
   5   0   1    2.87    1.58
  -5   0  -1    0.93    1.26
   5   0   1    6.41    2.66
  -5   0  -1    1.14    2.12
   5   0   2  253.51   10.94
   5   0   2  271.77   10.26
  -5   0  -2  263.64   10.09
  -5   0  -2  269.68   16.11
   5   0   3   -0.59    1.40
  -5   0  -3    2.51    1.82
  -5   0  -4 2297.20   31.79
   5   0   4 2421.79   34.96
  -5   0  -4 2360.91   48.71
  -5   0  -5    4.88    3.41
  -5   0  -5    3.49    1.86
   5   0   5    0.93    2.08
  -5   0  -6 1186.90   25.03
  -5   0  -6 1162.61   35.17
   5   0   6 1165.37   25.81
   5   0   7    1.58    1.95
  -5   0  -7   -0.18    2.49
  -5   0  -7    5.14    2.16
  -5   0  -8  509.89   24.30
  -5   0  -8  498.18   17.61
   5   0   9    2.45    1.92
  -5   0  -9    5.33    2.99
  -5   0 -10 1394.91   41.80
  -5   0 -10 1342.55   31.08
   5   0  10 1375.97   32.07
   5   0  11   -2.25    2.68
  -5   0 -11   -2.49    3.50
  -5   0 -11   -2.53    2.95
  -5   0 -12   11.68    3.97
  -5   0 -12    7.72    4.14
   5   0  12   10.60    3.11
  -5   0 -13    0.56    3.86
  -5   0 -13    5.61    3.57
   5   0  13   -1.55    2.77
   5   0  14  624.03   24.42
  -5   0 -14  607.57   30.62
  -5   0 -15    6.40    4.38
   5   0  15   -4.07    3.47
  -5   0 -15   -1.20    3.77
   5   0  16   78.53    9.27
  -5   0 -16   85.47   10.55
  -5   0 -16   67.64   10.52
   5   0  17   -2.43    3.27
  -5   0 -17    3.37    4.57
  -5   0 -17    3.12    3.16
  -5   0 -18 1009.32   43.60
  -5   0 -18 1072.48   38.21
   5   0  18  954.31   32.65
   5   0  19   -2.52    3.25
  -5   0 -19   -6.47    4.97
   5   0  20   67.44    9.17
  -5   0 -20   53.13   11.00
  -5   0 -20   81.02   11.87
   5   0  21   -3.77    4.52
  -5   0 -21   -2.51    6.45
  -5   0 -21   -3.36    4.51
  -5   0 -22  422.78   31.27
  -5   0 -22  427.24   28.28
  -5   0 -23    1.83    5.29
  -5   0 -23    7.16    8.44
  -5   0 -24  216.52   21.28
  -5   0 -25    0.42    5.23
   5   1 -25  254.54   23.52
   5  -1 -25  281.41   25.41
   5   1 -24   16.60    7.63
   5  -1 -24   17.34    8.02
   5  -1 -23   36.10   10.08
   5  -1 -23   40.91    8.35
  -5  -1  23   24.20    7.34
   5   1 -23   39.39    9.62
  -5  -1  22    6.34    5.98
   5  -1 -22    2.96    3.64
   5  -1 -22   -2.42    4.71
   5  -1 -21  392.71   23.70
  -5  -1  21  421.60   25.67
   5   1 -21  426.37   26.61
   5  -1 -21  402.79   25.42
   5  -1 -20  184.20   16.19
  -5  -1  20  155.83   15.82
   5   1 -20  162.68   16.49
   5  -1 -20  177.11   16.75
   5  -1 -19  204.44   16.73
  -5  -1  19  222.98   17.83
   5   1 -19  229.36   18.84
   5  -1 -19  203.09   17.40
  -5   1  18   36.60    6.08
   5  -1 -18   33.45    7.33
   5   1 -18   26.91    5.32
  -5  -1  18   36.53    7.32
   5   1 -18   35.50    7.91
   5  -1 -18   38.23    7.44
  -5   1  17  444.49   19.43
  -5  -1  17  429.34   23.61
   5   1 -17  440.72   18.61
   5  -1 -17  446.03   22.98
   5   1 -17  458.42   24.09
   5  -1 -17  464.23   24.30
   5  -1 -16  119.14   11.70
   5   1 -16  122.51    9.89
   5   1 -16  109.91   11.66
   5  -1 -16  124.41   12.04
  -5  -1  16  110.31   11.94
  -5   1  16  128.09   10.44
   5  -1 -15 1183.88   35.62
   5   1 -15 1189.50   29.74
   5   1 -15 1149.84   35.25
  -5  -1  15 1150.34   36.12
   5  -1 -15 1136.16   34.95
  -5   1  15 1103.45   29.25
   5   1 -14   14.38    3.60
   5  -1 -14   13.74    4.38
  -5  -1  14   16.82    5.09
   5   1 -14   14.06    4.90
   5  -1 -14   18.18    4.84
  -5   1  14   15.89    3.71
   5   1 -13  203.28   11.65
   5  -1 -13  187.34   13.87
  -5   1  13  202.67   12.14
  -5  -1  13  188.50   14.21
   5   1 -13  199.24   13.93
   5  -1 -13  206.01   13.98
   5   1 -12  129.07    9.08
   5  -1 -12  145.33   11.78
  -5  -1  12  166.27   12.96
  -5   1  12  129.14    9.52
   5   1 -12  131.21   10.92
   5  -1 -12  137.45   10.98
   5  -1 -11 2512.04   46.78
  -5  -1  11 2448.23   48.05
   5   1 -11 2460.86   38.49
   5   1 -11 2453.55   44.40
  -5  -1  10  522.78   21.82
   5   1 -10  530.07   17.13
   5  -1 -10  517.26   20.69
   5   1 -10  565.98   20.41
   5  -1 -10  567.29   19.78
  -5   1  10  493.22   17.44
   5   1  -9    5.11    1.97
   5  -1  -9    7.53    3.00
   5  -1  -9    1.56    2.10
  -5   1   9    5.87    2.44
   5   1  -9    3.35    1.98
  -5  -1   9   10.73    3.85
   5   1  -8  190.00    9.71
   5  -1  -8  186.38   11.83
   5   1  -8  203.46   11.56
  -5   1   8  188.07   10.87
   5  -1  -8  188.13   10.26
  -5  -1   8  181.98   12.44
   5  -1  -7 3700.20   50.00
  -5   1   7 3264.42   45.55
   5   1  -7 3490.86   46.13
   5  -1  -7 3306.07   39.93
   5   1  -7 3317.28   39.78
  -5  -1   7 3652.01   55.36
   5  -1  -6 1574.12   32.03
  -5   1   6 1607.48   32.33
   5   1  -6 1611.29   30.30
   5   1  -6 1512.30   26.20
   5  -1  -6 1590.12   25.87
  -5  -1   6 1625.85   36.45
   5   1  -5   17.61    3.06
   5  -1  -5    5.22    1.70
   5   1  -5   13.74    3.01
  -5  -1   5   10.47    3.82
  -5   1   5   13.10    3.54
   5  -1  -5   15.52    2.46
   5  -1  -4  117.45    8.38
  -5   1   4  103.19    5.68
   5   1  -4  100.46    7.32
   5   1  -4  118.29    7.31
  -5  -1   4  114.76    9.89
   5  -1  -4  105.64    5.91
  -5   1   4  115.13    9.47
  -5   1   3 1492.89   34.60
   5  -1  -3 1524.82   28.52
   5   1  -3 1558.03   25.92
  -5   1   3 1440.95   19.80
  -5  -1   3 1480.97   34.45
   5   1  -3 1414.75   26.47
   5  -1  -3 1498.87   19.70
   5  -1  -2  277.86   12.09
   5  -1  -2  270.51    9.39
   5   1  -2  291.06   11.46
  -5  -1   2  285.94   15.16
   5   1  -2  274.81   11.52
   5  -1  -2  296.59    7.99
  -5   1   2  291.38   15.52
  -5  -1   1 2394.55   43.60
   5  -1  -1 2273.39   33.40
   5  -1  -1 2262.90   20.06
   5  -1  -1 2215.52   22.60
  -5   1   1 2045.47   41.98
  -5  -1   1 1962.72   36.10
   5   1  -1 2306.98   32.50
   5  -1   0  166.47    5.72
   5  -1   0  167.84    9.01
  -5  -1   0  146.17   10.99
   5   1   0  160.80    8.82
   5  -1   0  163.78    5.16
  -5   1   0  144.11   11.44
  -5  -1   0  157.91    9.64
   5  -1   1 2818.78   36.34
  -5  -1  -1 2781.23   49.28
  -5  -1  -1 2712.78   39.44
   5  -1   1 2938.91   21.73
   5   1   1 3082.69   39.40
  -5   1  -1 3125.40   53.43
   5  -1   1 2732.10   22.41
  -5  -1  -2  563.42   22.73
  -5  -1  -2  560.36   17.74
  -5   1  -2  604.41   11.22
   5  -1   2  590.95   16.53
   5   1   2  617.28   18.31
  -5   1  -2  558.15   22.78
   5  -1   2  586.04   10.37
  -5   1  -3 1137.48   16.25
  -5  -1  -3 1120.92   25.68
  -5  -1  -3 1126.43   32.64
  -5   1  -3 1164.99   33.24
   5  -1   3 1095.30   15.15
   5   1   3 1108.21   25.45
  -5   1  -4   14.51    2.24
   5   1   4    5.52    2.43
   5  -1   4   14.14    3.07
  -5   1  -4   14.43    4.76
  -5  -1  -4   13.43    3.04
   5  -1   4   11.72    1.91
  -5  -1  -4   10.62    4.18
  -5  -1  -5  544.55   18.61
  -5   1  -5  576.47   13.74
   5  -1   5  636.67   17.77
   5   1   5  572.08   19.59
  -5   1  -5  588.32   24.16
   5  -1   5  573.88   12.70
  -5  -1  -5  574.13   24.66
   5   1   6 1301.67   30.91
  -5  -1  -6 1366.22   30.45
   5  -1   6 1302.61   25.54
  -5   1  -6 1273.74   36.26
  -5  -1  -6 1312.94   38.02
  -5  -1  -7 2883.63   45.63
  -5   1  -7 3190.82   36.97
  -5   1  -7 3346.46   60.41
  -5  -1  -7 2977.38   57.85
   5   1   7 3158.53   49.64
   5  -1   7 3255.25   40.89
   5   1   8  312.17   16.39
   5  -1   8  293.54   12.50
  -5  -1  -8  304.23   18.96
  -5   1  -8  303.58   12.32
  -5  -1  -8  285.86   14.81
  -5   1  -9   63.55    6.09
  -5   1  -9   71.95    9.54
  -5  -1  -9   66.67    9.31
  -5  -1  -9   64.37    7.35
   5   1   9   67.47    8.34
   5  -1   9   75.59    6.79
  -5   1 -10  286.84   18.83
   5  -1  10  300.18   13.56
  -5  -1 -10  286.27   18.98
  -5   1 -10  317.73   13.96
   5   1  10  305.67   17.09
  -5  -1 -10  306.92   16.72
  -5  -1 -11 1432.30   36.91
  -5   1 -11 1524.00   44.61
  -5  -1 -11 1561.50   44.59
  -5   1 -11 1529.80   31.92
   5   1  11 1486.08   38.51
   5  -1  11 1512.59   30.97
   5  -1  12  343.43   15.20
  -5   1 -12  351.87   22.13
  -5  -1 -12  388.02   19.81
  -5  -1 -12  404.56   23.53
  -5   1 -12  358.09   16.41
   5   1  12  371.55   20.04
  -5  -1 -13  381.28   20.41
  -5   1 -13  328.49   21.81
  -5  -1 -13  345.59   22.37
  -5   1 -13  311.65   16.06
   5   1  13  319.07   19.18
   5  -1  13  346.44   15.63
  -5  -1 -14    0.11    3.72
  -5  -1 -14   -2.98    3.79
   5  -1  14    1.35    2.38
  -5   1 -14    0.76    2.27
  -5   1 -14    0.10    3.43
   5   1  14   -7.45    5.33
   5  -1  15  419.52   18.08
  -5   1 -15  398.45   25.47
  -5  -1 -15  421.99   25.54
  -5   1 -15  463.29   21.16
   5   1  15  383.16   21.90
  -5  -1 -15  378.85   22.04
   5  -1  16  344.15   16.81
  -5  -1 -16  415.13   23.71
  -5   1 -16  391.80   25.66
  -5  -1 -16  393.58   25.24
  -5   1 -16  453.01   21.79
   5   1  16  382.32   22.40
  -5  -1 -17  399.90   23.92
   5  -1  17  353.67   17.32
  -5   1 -17  352.91   25.65
   5   1  17  358.49   22.08
  -5  -1 -17  368.27   25.07
  -5   1 -17  418.10   21.93
   5  -1  18   11.69    4.27
  -5  -1 -18   14.95    6.94
   5   1  18   12.71    4.66
  -5   1 -18    8.07    4.80
  -5  -1 -18    8.89    4.46
  -5   1 -18   15.59    5.01
   5   1  19  200.67   17.35
  -5   1 -19  199.39   20.76
  -5  -1 -19  204.12   20.40
  -5   1 -19  184.60   15.72
  -5  -1 -19  220.89   19.25
  -5  -1 -20   39.44   10.15
  -5  -1 -20   45.16    9.25
  -5   1 -20   35.01    7.51
  -5   1 -20   65.86   13.45
   5   1  20   37.65    9.13
  -5  -1 -21  407.98   27.57
  -5   1 -21  413.62   31.61
  -5  -1 -21  362.53   27.25
  -5   1 -21  369.29   23.96
   5   1  21  419.73   26.24
  -5  -1 -22   13.53    7.45
  -5   1 -22   11.28    6.43
  -5   1 -22   -6.91    7.37
   5   1  22   21.52    7.35
  -5   1 -23    0.44    7.11
  -5  -1 -23    1.87    5.31
  -5   1 -23    5.05    5.52
   5   1  23   13.28    6.72
  -5  -1 -24    7.51    7.04
  -5   1 -24    4.93    5.87
  -5   1 -24   -5.89    5.86
  -5   1 -25   80.56   14.96
  -5  -1 -25   97.37   16.15
  -5   1 -25   87.42   14.89
  -5   1 -26   -0.34    6.25
   5  -2 -25   12.85    7.88
  -5  -2  25    9.69    6.98
  -5  -2  24   13.89    6.31
   5  -2 -24   21.18    9.56
   5  -2 -24   12.46    5.82
   5   2 -24   20.26    8.17
   5  -2 -23   96.59   14.06
  -5  -2  23   74.17   13.81
   5  -2 -23   92.07   14.32
   5   2 -23   77.13   12.43
   5  -2 -22  141.90   16.56
   5   2 -22  145.94   16.85
  -5  -2  22  128.24   16.29
   5  -2 -22  150.13   17.39
   5  -2 -21   21.99    7.30
  -5  -2  21   20.79    8.29
   5  -2 -21   17.72    6.33
   5   2 -21   26.47    6.82
   5  -2 -20   41.19    8.35
  -5  -2  20   29.12    7.58
   5  -2 -20   36.37    9.13
   5   2 -20   22.60    8.64
   5  -2 -19  117.16   13.59
  -5  -2  19  145.65   15.73
   5   2 -19  148.39   15.04
   5  -2 -18  176.28   15.79
   5   2 -18  175.79   15.92
  -5  -2  18  183.28   17.39
   5  -2 -18  187.61   16.92
  -5  -2  17  690.33   32.54
   5   2 -17  813.86   32.41
   5  -2 -17  719.42   31.72
   5  -2 -17  758.64   32.62
   5  -2 -16   52.33    9.08
   5   2 -16   76.14   10.46
   5  -2 -16   52.95    8.94
  -5  -2  16   60.78   10.20
   5  -2 -15   93.92   11.46
   5   2 -15   80.70    9.79
   5  -2 -15   65.23    8.45
  -5  -2  15   88.91   11.45
   5  -2 -14  733.23   30.02
   5   2 -14  806.54   29.02
   5   2 -14  782.06   20.30
  -5  -2  14  712.26   30.30
   5  -2 -14  741.24   28.09
  -5   2  14  717.88   19.12
   5  -2 -13  435.28   22.26
  -5   2  13  451.22   14.99
  -5  -2  13  380.98   21.64
   5   2 -13  395.29   19.97
   5  -2 -13  477.72   21.39
   5   2 -13  443.56   15.14
   5   2 -12  879.79   20.98
   5  -2 -12  811.52   29.55
  -5   2  12  898.77   21.38
  -5  -2  12  877.08   31.83
   5   2 -12  906.45   29.14
   5  -2 -12  910.55   28.62
  -5   2  11  382.26   13.91
   5   2 -11  400.56   13.66
   5  -2 -11  386.69   20.01
  -5  -2  11  396.68   21.20
   5   2 -11  352.83   17.73
   5  -2 -11  387.74   17.69
   5   2 -10 1150.60   22.56
  -5  -2  10 1001.51   33.21
   5   2 -10 1059.49   29.70
   5  -2 -10 1125.71   33.30
   5  -2 -10 1172.23   29.62
  -5   2  10 1235.75   24.56
  -5  -2   9 1446.40   39.06
   5  -2  -9 1458.70   36.53
   5   2  -9 1405.09   33.50
  -5   2   9 1377.35   26.18
   5  -2  -9 1384.93   30.23
   5   2  -9 1409.63   24.50
   5  -2  -8  530.62   21.74
   5   2  -8  565.76   15.55
  -5  -2   8  512.45   22.80
  -5   2   8  491.17   16.23
   5   2  -8  518.73   19.71
   5  -2  -8  545.57   18.05
  -5  -2   7   70.37    8.57
  -5   2   7   79.75    6.85
   5   2  -7   69.90    5.56
   5  -2  -7   71.35    7.75
   5   2  -7   67.22    7.12
   5  -2  -7   67.38    5.89
   5   2  -6   29.42    3.72
  -5   2   6   28.73    4.64
   5  -2  -6   32.68    5.35
   5   2  -6   30.98    4.65
  -5  -2   6   28.42    5.63
   5  -2  -6   24.81    3.54
  -5   2   5 2804.21   29.47
   5   2  -5 2548.98   33.06
   5  -2  -5 2737.77   45.67
  -5   2   5 2740.25   44.25
   5   2  -5 2633.92   41.93
   5  -2  -5 2655.11   30.77
  -5  -2   5 2744.20   50.88
   5   2  -4 1357.99   24.79
   5  -2  -4 1356.71   31.07
  -5   2   4 1340.04   18.12
   5  -2  -4 1450.80   20.33
  -5  -2   4 1451.23   36.26
  -5   2   4 1421.65   33.06
   5  -2  -3  805.64   23.56
   5   2  -3  826.22   23.19
  -5   2   3  869.41   12.85
  -5  -2   3  857.37   27.83
   5  -2  -3  790.74   13.19
  -5   2   3  798.89   25.73
   5   2  -3  893.68   20.35
  -5  -2   2   19.52    4.79
   5  -2  -2   22.61    4.10
   5   2  -2   30.55    4.06
   5   2  -2   33.93    5.19
  -5   2   2   24.85    1.87
  -5   2   2   20.56    4.84
   5  -2  -2   25.94    2.00
  -5  -2   1  829.46   26.02
   5  -2  -1  778.33   21.61
  -5   2   1  787.94   26.20
   5   2  -1  784.39   20.37
  -5  -2   0 1064.99   28.83
   5  -2   0 1131.82   25.42
  -5  -2   0 1108.69   31.07
  -5   2   0 1018.86   30.08
   5   2   0 1103.46   25.06
   5  -2   1  747.96   20.21
  -5  -2  -1  718.50   24.75
  -5  -2  -1  719.48   23.54
   5   2   1  711.40   21.02
  -5  -2  -2   68.04    7.40
  -5  -2  -2   71.56    8.35
   5   2   2   64.88    6.63
  -5   2  -2   82.48    8.90
   5  -2   2   58.57    5.66
   5  -2   3  592.10   17.53
  -5  -2  -3  595.41   21.54
  -5  -2  -3  614.67   23.07
   5   2   3  602.03   21.02
  -5   2  -3  614.47   24.21
   5  -2   4 2557.26   36.57
  -5  -2  -4 2466.06   44.33
   5   2   4 2708.54   46.40
  -5   2  -4 2847.89   18.73
  -5  -2  -4 2757.91   49.84
   5  -2   4 2502.05   16.28
  -5   2  -4 2577.71   50.89
   5  -2   5 2381.87   35.09
   5   2   5 2267.83   43.87
  -5  -2  -5 2213.97   45.80
   5  -2   5 2285.60   20.42
  -5  -2  -5 2353.97   44.44
  -5   2  -5 2135.98   21.15
  -5  -2  -6   54.71    7.10
  -5  -2  -6   67.80    8.73
   5  -2   6   83.57    6.90
  -5   2  -6   74.93    4.62
   5   2   6   77.83    8.59
   5  -2   6   72.22    4.31
  -5   2  -6   74.25    9.11
   5  -2   7   17.69    3.33
  -5  -2  -7   19.38    4.66
  -5  -2  -7   24.91    5.86
   5  -2   7   19.29    2.67
  -5   2  -7   27.46    5.85
  -5   2  -7   18.19    2.58
   5   2   7    8.80    3.43
   5  -2   8 1434.18   27.84
  -5  -2  -8 1427.15   40.84
  -5   2  -8 1503.28   42.19
  -5  -2  -8 1535.43   38.41
  -5   2  -8 1372.33   23.66
   5   2   8 1568.49   39.87
  -5  -2  -9  576.60   23.80
   5  -2   9  572.71   17.87
  -5   2  -9  591.73   27.55
  -5  -2  -9  581.42   26.47
  -5   2  -9  605.00   17.05
   5   2   9  572.10   24.90
  -5  -2 -10 1200.88   35.88
   5  -2  10 1295.88   27.13
  -5  -2 -10 1307.16   39.75
  -5   2 -10 1290.97   40.55
  -5   2 -10 1336.63   26.88
   5   2  10 1355.52   39.26
   5  -2  11    8.06    2.66
  -5   2 -11    7.17    2.60
  -5  -2 -11    3.80    3.55
   5   2  11    4.19    4.10
  -5  -2 -11   16.96    5.57
  -5   2 -11    7.04    4.78
   5  -2  12  176.00   10.56
  -5  -2 -12  151.08   14.58
  -5   2 -12  187.67   16.96
  -5   2 -12  140.19    9.74
   5   2  12  163.26   14.91
  -5  -2 -12  156.77   13.98
   5   2  13  736.70   31.40
  -5  -2 -13  773.79   33.11
   5  -2  13  840.12   22.91
  -5   2 -13  817.96   35.29
  -5   2 -13  732.74   23.56
  -5  -2 -13  737.19   30.54
   5  -2  14  764.40   22.14
  -5  -2 -14  766.29   31.99
  -5  -2 -14  745.92   33.14
  -5   2 -14  710.59   33.73
  -5   2 -14  673.94   23.82
   5   2  14  721.16   32.03
   5  -2  15   35.11    4.98
  -5  -2 -15   22.04    6.69
  -5  -2 -15   43.03    9.15
  -5   2 -15   20.46    7.00
  -5   2 -15   40.15    6.52
   5   2  15   32.12    7.73
   5  -2  16    8.24    3.30
  -5  -2 -16   -6.47    5.17
  -5  -2 -16    4.47    5.53
  -5   2 -16    4.61    3.25
   5   2  16    6.25    5.50
  -5   2 -16    0.44    4.96
  -5   2 -17  344.21   26.32
  -5   2 -17  276.23   17.39
   5   2  17  340.11   23.51
  -5  -2 -17  344.17   24.08
  -5  -2 -17  354.45   24.22
  -5  -2 -18  238.27   20.12
  -5   2 -18  233.50   22.55
  -5   2 -18  222.58   16.42
   5   2  18  235.95   20.19
  -5  -2 -18  253.54   21.17
  -5  -2 -19  284.18   22.98
  -5   2 -19  221.53   22.31
  -5   2 -19  271.39   18.84
   5   2  19  284.25   22.42
  -5  -2 -20   18.98    8.49
  -5   2 -20   15.45    7.17
   5   2  20   23.53    7.95
  -5   2 -20   20.87    6.04
  -5   2 -21    6.76    4.79
  -5  -2 -21    5.65    6.63
  -5   2 -21    3.32    5.21
   5   2  21   -7.64    6.08
  -5  -2 -22   42.30   10.77
  -5   2 -22   48.72    9.35
  -5   2 -22   41.13   11.55
   5   2  22   48.00   10.36
   5   2  23  199.32   20.89
  -5   2 -23  178.95   22.49
  -5   2 -23  200.75   19.09
  -5  -2 -23  187.90   20.57
  -5  -2 -24   37.90   11.35
  -5   2 -24   23.23    7.18
   5   2  24   20.84    7.94
  -5   2 -24   31.74   11.06
  -5   2 -25    9.79    6.09
  -5   2 -25   10.46    9.68
   5   2  25    5.49    5.57
  -5   3  25   36.68   14.35
   5  -3 -24  175.96   20.21
  -5  -3  24  176.80   20.73
   5  -3 -24  240.66   24.71
   5  -3 -23    6.46    6.65
   5  -3 -23   10.96    7.37
  -5  -3  23    9.43    5.59
   5   3 -23    7.13    6.22
   5  -3 -22  120.25   15.56
   5   3 -22  118.87   15.60
  -5  -3  22  102.83   15.88
   5  -3 -22  162.15   19.78
   5  -3 -21    0.45    4.71
   5  -3 -21   -1.03    6.85
  -5  -3  21    7.69    5.94
   5   3 -21   -2.88    4.72
   5  -3 -20  510.84   31.00
  -5  -3  20  479.09   30.65
   5   3 -20  483.37   28.28
   5  -3 -20  512.72   31.81
   5  -3 -19  113.12   15.02
  -5  -3  19  110.81   15.17
   5   3 -19  124.93   14.19
   5  -3 -19  154.34   17.43
  -5  -3  18   -7.28    6.04
   5  -3 -18    2.86    4.70
   5   3 -18    4.10    5.18
   5  -3 -18   -0.96    4.97
   5  -3 -17   38.19    8.41
   5   3 -17   48.88    8.45
   5  -3 -17   64.18   10.84
  -5  -3  17   56.47   10.37
   5  -3 -16  575.01   29.91
  -5  -3  16  553.93   30.24
   5   3 -16  610.59   28.01
   5  -3 -16  638.66   30.46
  -5  -3  15   73.45   11.91
   5  -3 -15  102.94   12.33
   5   3 -15   99.19   11.72
   5  -3 -15  103.99   11.98
   5  -3 -14  197.87   16.94
   5   3 -14  150.18   13.34
  -5  -3  14  176.36   16.75
   5  -3 -14  190.05   15.54
   5  -3 -13   81.55   11.15
   5   3 -13   99.01   10.63
  -5  -3  13   65.63   10.03
   5  -3 -13   70.22    9.34
   5  -3 -12 1408.48   42.36
   5   3 -12 1389.83   38.19
  -5  -3  12 1454.32   44.70
   5  -3 -12 1491.57   38.99
   5   3 -11    5.46    2.06
   5  -3 -11   -6.52    4.38
   5   3 -11    9.59    4.37
   5  -3 -11   -0.29    3.38
  -5  -3  11    0.74    3.52
   5   3 -10  300.80   10.59
   5  -3 -10  263.08   17.69
  -5  -3  10  253.34   18.58
   5   3 -10  253.22   15.54
   5  -3 -10  256.99   14.71
  -5   3  10  262.18    9.26
   5   3  -9  118.44    6.82
   5  -3  -9  126.11   12.01
  -5  -3   9  111.60   12.13
   5   3  -9  127.28   10.80
  -5   3   9  126.23    7.04
   5  -3  -9  133.99   10.12
   5   3  -8 2903.65   33.70
   5  -3  -8 3096.88   56.92
  -5  -3   8 3151.13   61.60
  -5   3   8 2955.16   36.57
   5   3  -8 2974.20   51.60
   5  -3  -8 2930.29   43.25
   5   3  -7  700.35   16.97
  -5  -3   7  608.68   26.83
  -5   3   7  639.80   19.03
   5  -3  -7  637.04   25.46
   5   3  -7  641.05   23.07
   5  -3  -7  655.56   19.32
   5   3  -6 1354.75   24.64
  -5   3   6 1486.28   32.26
  -5  -3   6 1628.22   42.92
   5  -3  -6 1612.37   39.42
   5   3  -6 1400.80   34.35
   5  -3  -6 1484.82   26.87
   5   3  -5   17.75    3.26
   5  -3  -5   17.23    4.10
  -5   3   5   18.05    3.92
   5   3  -5   13.52    3.99
  -5  -3   5   17.78    5.20
   5  -3  -5   21.25    3.27
   5   3  -4  144.54    8.66
   5  -3  -4  123.28   10.64
   5   3  -4  147.06   11.12
  -5  -3   4  136.13   12.27
  -5   3   4  134.26    5.82
  -5   3   4  128.99   10.66
   5  -3  -4  129.52    6.79
   5  -3  -3  689.98   13.43
   5  -3  -3  714.32   24.43
   5   3  -3  691.03   23.70
  -5   3   3  730.57   11.62
  -5  -3   3  677.94   26.34
  -5   3   3  692.42   24.41
   5   3  -3  667.46   19.28
   5   3  -2 2117.02   35.65
   5  -3  -2 2039.50   17.93
   5  -3  -2 2121.44   41.02
   5   3  -2 2116.70   41.95
  -5   3   2 2201.68   15.88
  -5  -3   2 2088.62   45.90
   5  -3  -1  479.40   19.20
  -5  -3   1  459.68   22.65
  -5   3   1  474.54   20.93
   5   3  -1  474.84   17.62
  -5   3   0    1.11    2.70
   5   3   0    1.14    2.02
   5  -3   0   -2.08    2.87
  -5  -3   0    0.88    2.73
  -5  -3   0   -1.47    2.95
   5  -3   1  219.08   12.35
  -5  -3  -1  216.27   14.67
  -5   3  -1  208.02   14.60
  -5  -3  -1  201.29   13.75
   5   3   1  212.22   13.00
   5  -3   2 2317.34   39.50
  -5  -3  -2 2430.92   49.50
  -5   3  -2 2409.13   50.02
   5   3   2 2323.31   44.42
   5   3   3  150.51   11.96
   5  -3   3  183.53   10.94
  -5  -3  -3  169.88   13.04
  -5  -3  -3  191.59   13.63
  -5   3  -3  179.78   14.09
  -5  -3  -4  210.96   14.59
   5  -3   4  226.16   11.85
  -5  -3  -4  223.81   14.69
  -5   3  -4  202.31   15.12
   5   3   4  214.66   14.64
  -5  -3  -5   42.56    7.10
   5  -3   5   38.13    4.94
  -5   3  -5   38.46    2.62
  -5   3  -5   40.62    7.42
  -5   3  -5   40.69    2.47
   5   3   5   36.78    6.64
  -5  -3  -5   26.38    4.91
   5  -3   6  626.81   18.95
  -5   3  -6  588.84   12.41
  -5  -3  -6  646.80   24.80
  -5   3  -6  601.83   26.81
  -5  -3  -6  642.64   26.09
  -5   3  -6  664.81   11.95
   5   3   6  643.60   26.90
  -5  -3  -7  224.27   15.94
   5  -3   7  224.75   11.39
  -5  -3  -7  208.81   14.43
   5  -3   7  214.45    8.02
  -5   3  -7  226.00   16.89
  -5   3  -7  240.42    8.32
   5   3   7  224.90   16.33
  -5  -3  -8  749.48   29.80
   5   3   8  824.85   32.18
   5  -3   8  793.52   20.83
  -5  -3  -8  804.34   28.14
  -5   3  -8  750.01   31.59
  -5   3  -8  880.30   17.71
   5  -3   9    5.02    2.55
  -5  -3  -9    2.38    3.54
  -5   3  -9    2.58    1.51
  -5  -3  -9    1.36    2.46
  -5   3  -9    3.60    3.97
   5   3   9    7.95    4.67
  -5  -3 -10   98.89   11.69
   5  -3  10  119.11    8.10
  -5   3 -10   94.59   12.08
  -5  -3 -10  103.00   11.02
  -5   3 -10  102.08    7.15
   5   3  10  114.97   13.00
  -5  -3 -11  143.09   14.23
   5  -3  11  152.37    9.07
  -5  -3 -11  133.29   12.70
  -5   3 -11  162.22   16.14
  -5   3 -11  127.15    8.66
   5   3  11  127.40   14.08
  -5  -3 -12  285.88   18.99
  -5  -3 -12  303.67   20.85
   5  -3  12  279.07   12.11
  -5   3 -12  309.91   22.39
  -5   3 -12  304.18   14.06
   5   3  12  312.76   22.26
  -5  -3 -13    0.29    3.58
  -5   3 -13    1.10    2.45
  -5  -3 -13   -2.05    3.12
  -5   3 -13   -2.81    4.25
   5   3  13    1.13    4.21
  -5  -3 -14  116.56   13.78
  -5  -3 -14  116.54   14.03
  -5   3 -14  144.83   16.42
  -5   3 -14  120.41    9.97
   5   3  14  139.59   16.22
  -5  -3 -15  140.35   15.75
  -5   3 -15  116.67   14.91
  -5   3 -15  185.03   12.96
   5   3  15  160.01   17.10
  -5   3 -16  718.67   37.28
  -5   3 -16  738.66   26.37
   5   3  16  659.64   34.91
  -5  -3 -16  763.12   36.68
  -5   3 -17   21.14    6.02
   5   3  17   19.04    7.46
  -5   3 -17   10.63    6.12
  -5  -3 -17   19.80    7.22
  -5  -3 -18   25.87    8.49
   5   3  18   32.99   10.06
  -5   3 -18   21.13    5.37
  -5   3 -18   35.16   10.32
  -5  -3 -19   37.84   10.46
  -5   3 -19   49.84    8.28
  -5   3 -19   38.78   10.64
   5   3  19   42.43   10.29
   5   3  20  462.75   31.69
  -5  -3 -20  415.52   30.38
  -5   3 -20  453.80   33.19
  -5   3 -20  360.88   21.89
  -5   3 -21  101.05   17.59
  -5  -3 -21   70.56   13.53
   5   3  21   57.71   12.39
  -5  -3 -22   84.82   14.67
  -5   3 -22   83.98   14.92
   5   3  22   70.70   14.24
  -5  -3 -23   13.45    9.66
  -5   3 -23   -0.03    8.68
   5   3  23   10.48    8.30
   5   3  24  110.86   17.78
   5  -4 -23  126.14   19.50
   5  -4 -22   26.84   10.40
   5  -4 -22   29.17    9.13
  -5  -4  22   24.01   10.64
   5   4 -22   19.00    8.30
   5  -4 -21  140.51   19.16
   5  -4 -21  126.97   17.89
   5   4 -21  145.69   17.15
  -5  -4  21  155.80   19.82
   5  -4 -20   14.00    8.44
   5  -4 -20   17.25    7.40
  -5  -4  20   14.92    8.97
   5   4 -20   14.69    6.88
   5  -4 -19  593.17   34.92
  -5  -4  19  601.42   35.74
   5   4 -19  648.75   33.12
   5  -4 -19  661.08   37.15
   5  -4 -18   11.88    6.21
  -5  -4  18    8.05    6.11
   5  -4 -18   14.31    5.86
   5   4 -18   21.68    7.67
  -5  -4  17  409.64   29.18
   5  -4 -17  415.96   28.63
   5   4 -17  444.25   26.03
   5  -4 -17  455.08   28.63
   5  -4 -16   61.86   11.55
  -5  -4  16   53.48   10.96
   5  -4 -16   61.06   10.86
   5   4 -16   49.81    8.77
  -5  -4  15  309.61   24.23
   5  -4 -15  338.32   24.62
   5  -4 -15  280.41   20.86
   5   4 -15  312.05   20.36
   5  -4 -14   35.48    8.38
   5  -4 -14   22.23    6.86
   5   4 -14   27.55    6.85
  -5  -4  14   39.57    9.75
   5  -4 -13  670.93   32.75
   5   4 -13  712.90   29.62
  -5  -4  13  681.63   35.10
   5  -4 -13  688.32   29.13
   5  -4 -12   -5.00    3.55
   5  -4 -12    2.49    3.92
  -5  -4  12    3.71    4.29
   5   4 -12    7.27    4.94
   5  -4 -11  164.67   15.42
   5   4 -11  145.35   12.95
  -5  -4  11  165.72   16.16
   5  -4 -11  139.33   12.10
   5  -4 -10   84.47   10.97
   5   4 -10   68.71    9.02
  -5  -4  10   82.71   11.50
   5  -4 -10   62.89    7.68
   5  -4  -9 1918.76   50.38
  -5  -4   9 1926.35   53.83
   5  -4  -9 1844.85   39.07
   5   4  -8   37.85    4.12
   5  -4  -8   40.79    7.58
   5   4  -8   49.25    7.45
   5  -4  -8   39.20    5.67
  -5  -4   8   39.08    8.14
  -5   4   7  111.90    8.22
   5  -4  -7  111.82   11.96
  -5  -4   7  120.42   13.10
   5   4  -7  129.59   11.85
   5   4  -7  122.32    7.64
   5  -4  -7  122.28    9.11
   5   4  -6   -1.70    1.98
   5  -4  -6    6.82    2.67
   5  -4  -6   -0.36    3.37
  -5   4   6   -0.01    2.20
  -5  -4   6    5.37    4.39
   5   4  -6   -1.30    2.87
  -5  -4   5 1966.63   50.11
   5  -4  -5 1916.47   31.07
   5  -4  -5 1838.18   45.16
   5   4  -5 1872.42   32.34
  -5   4   5 1935.00   40.02
  -5  -4   4   38.51    7.63
   5  -4  -4   35.99    4.33
   5  -4  -4   26.55    5.38
   5   4  -4   34.28    6.25
  -5   4   4   39.44    6.48
   5   4  -4   34.24    4.77
   5  -4  -3  271.60    9.82
  -5  -4   3  238.51   17.10
   5  -4  -3  240.87   16.13
   5   4  -3  290.62   14.47
   5   4  -3  242.73   15.79
  -5   4   3  271.64   16.05
  -5  -4   2   -0.90    3.09
   5  -4  -2    3.90    2.32
   5  -4  -2    4.39    1.52
  -5   4   2   -1.22    3.49
   5   4  -2    9.16    4.36
   5   4  -2    5.83    2.68
   5  -4  -1  736.00   26.15
  -5  -4   1  695.15   28.17
  -5  -4   1  764.32   32.10
  -5   4   1  709.00    9.53
  -5   4   1  731.39   27.61
   5   4  -1  805.29   25.85
   5  -4   0   18.04    4.42
   5   4   0   13.55    3.99
  -5  -4   0   10.03    4.70
  -5  -4   0   11.38    3.71
  -5   4   0    7.81    3.49
  -5  -4  -1  336.93   18.90
   5  -4   1  306.36   16.37
  -5  -4  -1  355.59   21.06
  -5   4  -1  332.27   19.38
   5   4   1  296.59   17.23
   5  -4   2   65.45    7.66
  -5  -4  -2   58.30    9.71
  -5   4  -2   55.47    8.29
   5   4   2   73.12    9.04
  -5  -4  -2   65.43    8.25
   5  -4   3  776.40   24.69
   5   4   3  792.26   29.49
  -5  -4  -3  751.39   30.91
  -5   4  -3  785.67   30.89
  -5  -4  -3  793.87   28.12
  -5  -4  -4   85.85   10.79
   5  -4   4   91.53    8.47
  -5   4  -4   84.84   10.86
   5   4   4  106.59   11.39
  -5  -4  -4  100.09   10.08
  -5  -4  -5 1610.26   45.13
   5  -4   5 1614.52   33.71
  -5   4  -5 1573.26   45.43
  -5  -4  -5 1525.69   37.76
   5   4   5 1631.72   45.30
   5  -4   6   12.30    3.82
  -5  -4  -6    8.40    4.26
  -5   4  -6   13.89    5.77
  -5  -4  -6   15.34    4.53
   5   4   6   13.51    5.05
   5  -4   7   37.98    5.14
  -5  -4  -7   39.18    7.94
  -5  -4  -7   38.18    5.96
  -5   4  -7   30.42    6.97
   5   4   7   30.70    6.59
   5  -4   8   82.74    7.09
  -5  -4  -8   87.20   11.78
  -5   4  -8   91.73   11.96
  -5  -4  -8   93.76    9.50
   5   4   8   68.50   10.40
   5  -4   9 1055.40   24.27
  -5  -4  -9 1002.91   38.11
  -5   4  -9 1008.28   40.20
  -5  -4  -9 1105.85   31.46
   5   4   9 1085.78   41.12
  -5  -4 -10   71.93   10.82
  -5   4 -10   78.73   11.77
  -5  -4 -10   78.54    8.81
   5   4  10   73.45   11.97
  -5  -4 -11  139.40   15.11
  -5   4 -11  139.81   15.82
  -5  -4 -11  138.25   11.48
   5   4  11  129.42   15.28
  -5  -4 -12    2.63    4.27
   5   4  12    1.11    4.22
  -5   4 -12   -9.10    6.90
  -5  -4 -13  573.52   31.72
  -5   4 -13  490.16   30.79
   5   4  13  579.53   32.95
   5   4  14   -7.39    7.73
  -5  -4 -14    1.09    4.53
  -5   4 -14    8.54    5.99
  -5  -4 -15  460.20   30.04
  -5   4 -15  465.79   31.92
   5   4  15  552.72   33.84
  -5  -4 -16   -7.21    5.68
  -5   4 -16   -2.20    6.35
   5   4  16   -2.73    5.06
   5   4  17  199.67   21.45
  -5  -4 -17  142.46   17.78
  -5   4 -17  178.83   21.33
  -5  -4 -18   -0.77    5.02
  -5   4 -18   -3.53    6.08
   5   4  18   15.25    7.77
  -5  -4 -19  342.58   28.29
  -5   4 -19  273.89   27.07
   5   4  19  271.29   26.20
  -5  -4 -20   25.60    8.16
   5   4  20   15.57    9.86
  -5   4 -20   22.93   10.76
  -5  -4 -21    8.81    6.37
  -5   4 -21   13.32    7.61
   5   4  21   18.31    8.99
   5   4  22  -14.65    8.39
   5   5 -20  261.39   22.67
   5  -5 -19   25.75   10.26
   5   5 -19   12.67    5.95
  -5  -5  19   27.00   10.87
   5  -5 -18   61.51   13.36
   5  -5 -18   63.19   12.94
  -5  -5  18   70.63   14.68
   5   5 -18   63.24   11.08
   5  -5 -17   50.16   11.33
   5  -5 -17   33.48    9.88
  -5  -5  17   42.10   11.28
   5   5 -17   46.87    9.81
   5  -5 -16  728.18   38.82
  -5  -5  16  715.64   39.81
   5   5 -16  706.21   33.32
   5  -5 -16  659.61   34.82
  -5  -5  15   20.62    7.65
   5  -5 -15   39.30    9.52
   5  -5 -15   31.16    8.99
   5   5 -15   35.80    8.75
  -5  -5  14   54.77   11.80
   5  -5 -14   66.96   10.70
   5  -5 -14   51.70   10.98
   5   5 -14   62.11   10.20
   5  -5 -13    9.72    4.36
   5  -5 -13    2.78    4.54
  -5  -5  13    0.95    5.17
   5   5 -13   14.86    5.99
   5  -5 -12  210.78   16.61
   5  -5 -12  226.07   20.75
   5   5 -12  232.35   18.05
  -5  -5  12  238.05   22.06
   5  -5 -11  108.23   11.49
  -5  -5  11  145.66   16.50
   5  -5 -11  145.59   16.65
   5   5 -11  126.69   13.15
   5  -5 -10  262.23   16.80
   5  -5 -10  292.33   22.18
   5   5 -10  274.70   18.91
  -5  -5  10  292.84   23.52
   5  -5  -9    6.47    3.45
   5  -5  -9    9.63    4.56
  -5  -5   9   -4.00    5.60
   5   5  -9    5.13    4.11
   5  -5  -8  162.91   11.90
   5   5  -8  185.87   15.57
   5  -5  -8  173.79   16.57
  -5  -5   8  178.03   17.88
   5  -5  -7  148.97   15.25
   5   5  -7  140.24   13.60
  -5  -5   7  166.61   16.85
   5  -5  -6  837.66   34.16
   5   5  -6  780.92   31.08
  -5  -5   6  811.36   35.39
   5  -5  -5   99.35   11.90
   5   5  -5   96.19   11.41
  -5  -5   5   92.48   11.93
   5   5  -5  112.69    9.03
   5  -5  -4  174.86   15.28
   5   5  -4  166.39   14.36
  -5  -5   4  168.36   15.93
   5   5  -4  162.49   11.35
  -5   5   4  155.77   12.45
   5  -5  -3  620.83   27.82
   5   5  -3  667.04   28.82
  -5  -5   3  649.93   29.81
   5   5  -3  642.26   23.82
  -5   5   3  605.33   25.44
   5  -5  -2  950.27   33.44
  -5  -5   2  964.14   35.52
   5   5  -2  939.36   34.28
  -5   5   2  957.97   33.06
   5   5  -2  986.36   30.33
   5  -5  -1  120.86   12.20
  -5  -5   1   90.54   11.11
   5   5  -1  103.54   11.89
  -5   5   1  105.31   11.40
   5   5  -1  114.40   11.18
   5  -5   0  109.66   11.10
  -5  -5   0   94.84   11.48
  -5  -5   0   75.26   12.13
  -5   5   0   77.23   10.22
   5   5   0   71.41    9.16
   5  -5   1  128.22   11.88
  -5  -5  -1  120.76   12.28
  -5  -5  -1  118.90   14.52
   5   5   1  123.23   12.20
  -5   5  -1   97.12   11.39
  -5  -5  -2 1163.31   36.20
  -5  -5  -2 1155.73   42.07
  -5   5  -2 1090.70   38.55
   5   5   2 1176.07   38.38
   5  -5   2 1162.48   34.21
   5  -5   3  276.62   16.29
  -5  -5  -3  297.08   18.32
  -5  -5  -3  321.29   22.15
  -5   5  -3  300.99   20.80
   5   5   3  285.10   19.53
  -5   5  -4   94.31   12.34
  -5  -5  -4   90.06   12.61
  -5  -5  -4   98.68   10.53
   5  -5   4   99.43    9.88
   5   5   4  112.49   13.43
  -5  -5  -5   -4.15    3.64
   5  -5   5    8.83    3.69
  -5  -5  -5    1.97    4.19
  -5   5  -5   -2.32    4.24
   5   5   5   11.08    5.17
  -5  -5  -6  833.85   28.56
  -5  -5  -6  804.91   35.73
   5  -5   6  799.14   25.17
  -5   5  -6  787.88   35.53
   5   5   6  790.00   35.81
  -5  -5  -7  271.88   21.32
  -5  -5  -7  246.53   15.11
   5  -5   7  251.74   13.80
  -5   5  -7  231.38   20.40
   5   5   7  252.45   20.84
  -5  -5  -8  512.90   29.46
  -5   5  -8  512.02   30.09
   5   5   8  565.31   31.79
  -5  -5  -9    8.95    5.71
  -5   5  -9   21.56    8.20
   5   5   9    2.96    5.16
  -5  -5 -10  291.81   22.94
  -5   5 -10  314.60   24.47
   5   5  10  310.86   24.40
  -5   5 -11   47.74   10.51
  -5  -5 -11   66.46   11.53
   5   5  11   52.60   10.83
  -5  -5 -12  483.61   30.87
  -5   5 -12  451.56   31.30
   5   5  12  507.68   32.72
  -5   5 -13    0.41    5.25
   5   5  13    7.47    5.69
  -5  -5 -14   42.72    9.75
  -5   5 -14   38.38   10.45
   5   5  14   46.65   12.12
  -5  -5 -15   69.10   13.16
  -5   5 -15   67.63   14.53
   5   5  15   67.94   13.20
  -5  -5 -16  354.94   28.87
  -5   5 -16  329.47   29.19
   5   5  16  326.48   28.96
  -5  -5 -17   18.69    9.03
   5   5  17   29.36   10.42
  -5   5 -17   29.47   10.98
  -5   5 -18   18.42    9.00
   5   5  18   10.31    7.09
  -5  -5 -18   37.86   10.95
  -5  -5 -19  112.49   17.68
  -5   5 -19  124.65   19.60
   5   5  19   99.30   17.26
   5   6 -17   23.72    8.59
   5  -6 -16    3.79    5.68
   5   6 -16    1.91    4.99
  -5  -6  16   -5.46    7.57
   5  -6 -15    8.39    7.20
  -5  -6  15   17.56    6.96
   5   6 -15   11.97    5.74
   5  -6 -14  332.87   27.48
  -5  -6  14  383.66   30.51
   5   6 -14  350.72   24.22
   5  -6 -13  385.86   29.17
  -5  -6  13  379.72   29.83
   5   6 -13  395.16   25.50
  -5  -6  12   52.50   12.44
   5  -6 -12   25.16    8.84
   5   6 -12   45.14    9.05
  -5  -6  11   -2.28    6.42
   5   6 -11    4.77    4.29
   5  -6 -11    6.31    5.20
   5  -6 -10  274.00   23.20
   5   6 -10  297.46   21.29
  -5  -6  10  322.93   26.18
   5  -6  -9  258.44   22.27
  -5  -6   9  261.47   23.38
   5   6  -9  259.41   20.23
  -5  -6   8  395.54   28.11
   5  -6  -8  445.23   28.52
   5   6  -8  475.73   26.81
   5  -6  -7   18.65    6.58
   5   6  -7   18.96    6.18
  -5  -6   7   13.27    6.63
   5  -6  -6  385.72   25.59
   5   6  -6  339.64   21.97
  -5  -6   6  365.56   26.17
   5  -6  -5  166.68   16.27
   5   6  -5  192.63   16.85
  -5  -6   5  171.31   17.71
   5  -6  -4  356.88   23.58
   5   6  -4  326.60   22.01
  -5  -6   4  383.60   25.30
   5  -6  -3  107.61   13.14
   5   6  -3  130.63   14.16
  -5  -6   3  122.58   14.27
   5   6  -2    1.22    3.22
  -5  -6   2   -3.11    3.95
   5  -6  -2   -4.08    4.14
   5   6  -2    1.54    4.46
   5  -6  -1  287.71   19.71
   5   6  -1  337.30   22.59
  -5  -6   1  285.08   20.69
   5   6  -1  319.88   19.84
   5  -6   0  426.78   23.54
   5   6   0  430.01   25.85
  -5   6   0  401.29   23.63
  -5  -6   0  409.30   24.37
   5   6   0  438.98   24.26
  -5  -6  -1  607.71   35.49
   5   6   1  640.68   30.09
  -5   6  -1  628.73   30.54
  -5  -6  -1  599.00   28.43
   5  -6   1  649.61   28.08
  -5  -6  -2   17.21    6.17
   5  -6   2    9.59    3.83
  -5  -6  -2    5.12    6.02
  -5   6  -2   12.98    5.13
   5   6   2    5.25    3.90
   5   6   3   83.86   12.04
   5  -6   3   73.81    9.37
  -5  -6  -3   65.67   11.57
  -5   6  -3   74.40   11.75
  -5  -6  -3   70.12    9.34
  -5  -6  -4  261.52   22.41
  -5   6  -4  245.26   20.57
   5   6   4  242.81   20.14
   5   6   5  369.18   25.40
  -5  -6  -5  350.25   25.92
  -5   6  -5  338.08   24.88
  -5   6  -6   71.58   11.95
   5   6   6   61.74   11.20
  -5  -6  -7   -6.71    6.29
  -5   6  -7    4.39    4.59
   5   6   7    6.39    5.80
  -5  -6  -8  160.53   18.59
  -5   6  -8  175.35   19.34
   5   6   8  157.42   18.68
  -5  -6  -9  245.26   22.48
  -5   6  -9  193.10   21.23
   5   6   9  194.78   20.90
  -5   6 -10  161.52   19.18
  -5  -6 -10  146.10   18.49
   5   6  10  112.41   16.48
  -5  -6 -11   -9.99    7.40
  -5   6 -11    0.54    5.94
   5   6  11    5.41    5.27
  -5  -6 -12    9.10    7.31
  -5   6 -12    6.82    7.03
   5   6  12   12.32    7.99
  -5  -6 -13  137.13   18.79
  -5   6 -13  141.98   19.70
   5   6  13  159.57   20.63
  -5  -6 -14  142.64   19.61
  -5   6 -14  156.76   20.57
   5   6  14  109.66   17.58
  -5  -6 -15   13.58    7.58
  -5   6 -15    8.93    8.39
   5   6  15    9.39    6.81
  -5  -6 -16   24.63    9.94
  -5   6 -16    9.16    8.77
   5   6  16    9.95    8.34
   5   7 -13  103.24   14.53
   5  -7 -12   36.59   11.71
   5   7 -12   33.94    9.10
  -5  -7  12   19.78    8.37
   5  -7 -11  525.48   34.78
   5   7 -11  565.29   31.63
  -5  -7  11  564.95   37.39
   5  -7 -10   70.38   13.57
  -5  -7  10   60.05   12.56
   5   7 -10   66.09   11.87
  -5  -7   9   44.47   10.99
   5  -7  -9   34.99    9.66
   5   7  -9   37.31    8.27
  -5  -7   8    5.37    6.02
   5  -7  -8    2.83    6.76
   5   7  -8    8.33    6.04
   5  -7  -7  295.76   24.86
  -5  -7   7  319.64   26.21
   5   7  -7  301.90   22.72
   5  -7  -6   35.88    9.27
  -5  -7   6   47.56   10.83
   5   7  -6   39.28    9.59
   5  -7  -5   61.93   11.30
   5   7  -5   58.79   10.39
  -5  -7   5   50.60   10.47
   5  -7  -4   12.87    6.22
   5   7  -4   18.84    6.53
  -5  -7   4   25.97    8.10
  -5  -7   3  396.52   27.19
   5  -7  -3  375.80   25.45
   5   7  -3  355.05   24.95
   5  -7  -2   63.91   11.01
  -5  -7   2   52.62   10.61
   5   7  -2   63.05   11.20
  -5  -7   1   79.48   12.95
   5  -7  -1   92.75   12.29
   5   7  -1   80.46   12.56
   5   7   0   11.55    6.70
   5   7   1  121.57   15.84
   5   7   2   44.72    9.34
  -5  -7  -3  183.93   21.36
   5   7   3  167.77   17.74
   5   7   4    2.34    4.69
  -5   7  -4   14.56    7.65
  -5  -7  -4   12.87    7.85
  -5  -7  -5   98.39   15.45
  -5   7  -5  100.08   15.57
   5   7   5   87.33   13.59
  -5  -7  -6   21.77   10.21
  -5   7  -6   13.11    8.01
   5   7   6   16.04    7.54
  -5   7  -7  260.07   24.93
  -5  -7  -7  283.98   26.32
   5   7   7  273.30   24.76
  -5  -7  -8   -1.96    5.75
  -5   7  -8    0.09    5.74
   5   7   8    6.72    7.16
  -5  -7  -9    6.17    5.51
  -5   7  -9    0.48    5.93
   5   7   9   -4.69    6.47
  -5  -7 -10    1.72    6.36
  -5   7 -10    0.65    6.75
   5   7  10   -1.74    5.96
  -5  -7 -11  313.97   28.89
  -5   7 -11  304.98   29.15
   5   7  11  263.36   26.87
  -5   7 -12   22.58    9.67
   5   7  12   28.75   10.17
  -5  -8   7   14.47    8.13
   5  -8  -7   21.92    9.32
   5  -8  -6  146.53   18.20
   5   8  -6  142.99   17.16
  -5  -8   6  145.01   18.43
   5  -8  -5    6.01    6.49
   5   8  -5    8.04    6.74
   5   8  -4  155.85   18.19
   5   8  -3    8.45    5.86
   5   8  -2   13.04    5.92
   5   8  -1    0.44    6.11
   5   8   0  443.45   31.45
   5   8   1   16.36    7.51
   5   8   2   -0.46    5.86
   5   8   3   15.28    8.38
   5   8   4  185.91   22.02
   5   8   6   68.73   13.30
   6   0 -25   -1.36    7.04
   6   0 -24  129.72   16.88
   6   0 -23   -5.45    5.23
   6   0 -22  365.95   25.57
   6   0 -21    7.83    6.61
   6   0 -20   98.27   11.24
  -6   0  20   75.46   10.07
   6   0 -20   84.99   11.77
   6   0 -19    1.76    3.52
   6   0 -19   -1.22    4.43
  -6   0  19    0.94    3.41
   6   0 -18  317.30   18.91
   6   0 -18  328.83   21.76
  -6   0  18  325.79   19.85
   6   0 -17    0.11    2.73
  -6   0  17    2.26    3.43
   6   0 -17   -0.95    3.70
   6   0 -16  184.10   14.14
  -6   0  16  180.83   14.57
   6   0 -16  170.71   14.74
   6   0 -15    1.56    3.28
  -6   0  15    0.44    2.98
   6   0 -15    2.97    3.92
   6   0 -14 1157.31   33.23
  -6   0  14 1270.14   35.68
   6   0 -14 1261.05   35.59
  -6   0  13   -0.91    3.04
   6   0 -13   -1.76    2.39
   6   0 -13    0.94    3.90
  -6   0  12   72.63    8.44
   6   0 -12   86.73    8.87
   6   0 -12   69.38    8.02
   6   0 -11   -0.20    2.27
   6   0 -11    1.71    2.49
  -6   0  11    0.71    2.53
   6   0 -10  413.04   17.88
   6   0 -10  388.15   16.71
  -6   0  10  377.78   18.35
   6   0  -9   -0.03    1.82
  -6   0   9    3.77    3.20
   6   0  -9    0.25    1.85
   6   0  -8  917.26   24.90
   6   0  -8  948.92   23.95
  -6   0   8  950.38   28.68
  -6   0   7   -0.51    2.19
   6   0  -7    2.81    2.05
   6   0  -7   -0.50    1.76
   6   0  -6 1095.82   26.10
   6   0  -6 1053.34   23.43
   6   0  -5   -0.26    1.92
  -6   0   5   -1.38    2.42
   6   0  -5   -1.20    1.57
  -6   0   4 1988.41   41.93
   6   0  -4 2001.96   29.84
   6   0  -3    1.88    1.73
   6   0  -3    2.34    1.61
  -6   0   3   -2.21    3.38
  -6   0   2  161.53   12.61
   6   0  -2  171.91    8.53
   6   0  -2  187.71   10.21
   6   0  -1    2.02    1.91
   6   0  -1    0.93    1.27
  -6   0   1    1.89    2.37
   6   0   0 1262.67   22.24
   6   0   0 1288.64   26.00
   6   0   1    0.17    1.71
  -6   0  -1   -0.17    3.00
  -6   0  -1   -0.05    1.37
   6   0   2 2730.19   38.68
  -6   0  -2 2604.41   35.46
   6   0   3    3.02    2.13
  -6   0  -3   -1.43    3.40
  -6   0  -3   -0.01    1.31
  -6   0  -4 3677.63   43.11
   6   0   4 3597.73   45.94
   6   0   5    1.32    2.05
  -6   0  -5    3.63    4.52
  -6   0  -5    2.14    1.89
   6   0   6 1423.68   30.59
  -6   0  -6 1458.68   29.37
  -6   0  -6 1412.04   42.48
  -6   0  -7   -1.27    3.45
  -6   0  -7    0.57    1.84
   6   0   7    2.45    2.03
   6   0   8  544.08   19.97
  -6   0  -8  498.92   18.50
   6   0   9   -1.08    2.20
  -6   0  -9   -0.17    1.87
  -6   0  -9    4.99    4.42
  -6   0 -10 1677.03   49.48
   6   0  10 1731.22   37.26
   6   0  11    4.50    2.94
  -6   0 -11    3.73    3.41
  -6   0 -11    2.99    2.87
  -6   0 -12   36.62    6.35
  -6   0 -12   49.41    9.64
   6   0  12   51.78    7.28
  -6   0 -13    2.01    3.70
  -6   0 -13    4.17    2.87
   6   0  13    0.74    3.07
  -6   0 -14  466.12   28.38
  -6   0 -14  436.09   21.77
   6   0  14  452.37   21.23
   6   0  15   -0.04    3.11
  -6   0 -15   -2.51    3.14
  -6   0 -15    1.70    4.71
  -6   0 -16   15.62    6.24
   6   0  16   27.96    6.65
  -6   0 -16   17.11    5.27
   6   0  17   -3.07    3.66
  -6   0 -17    1.13    3.15
  -6   0 -17   -2.09    5.66
  -6   0 -18  527.53   27.37
   6   0  18  516.79   24.39
  -6   0 -19   -5.24    5.59
   6   0  19    4.16    3.88
  -6   0 -19    6.46    6.55
  -6   0 -20   -9.15    7.60
  -6   0 -20    8.37    5.26
   6   0  20   -1.83    3.57
  -6   0 -21    0.56    6.04
  -6   0 -21   -2.97    5.49
   6   0  21   -3.02    3.56
  -6   0 -22  414.68   32.85
  -6   0 -22  353.87   25.85
  -6   0 -23   14.10    8.70
  -6   0 -23    7.36    7.01
  -6   0 -24  125.27   16.96
  -6   0 -25    1.43    6.25
   6  -1 -25  219.09   22.53
   6  -1 -24   36.12   10.93
   6   1 -24   35.97   10.43
  -6  -1  23   15.95    7.06
   6   1 -23   17.34    7.92
   6  -1 -23    9.52    6.52
   6  -1 -22   27.87    7.86
  -6  -1  22   15.07    6.49
   6   1 -22   17.59    6.92
   6  -1 -22   18.52    7.49
   6  -1 -21  199.95   18.15
  -6  -1  21  191.80   17.95
   6   1 -21  180.21   17.76
   6  -1 -21  152.71   16.54
  -6  -1  20   32.93    8.53
   6  -1 -20   23.25    6.88
   6   1 -20   40.90    8.94
   6  -1 -20   16.34    5.71
  -6  -1  19  252.28   19.52
   6  -1 -19  276.30   19.81
   6   1 -19  285.01   20.84
   6  -1 -19  267.05   20.15
   6  -1 -18   40.26    7.72
  -6  -1  18   33.16    7.65
   6   1 -18   28.34    6.84
   6  -1 -18   35.63    7.70
   6   1 -17  339.39   17.46
   6  -1 -17  329.82   20.71
   6   1 -17  340.47   21.11
   6  -1 -17  330.53   20.56
  -6  -1  17  376.45   22.44
  -6   1  17  350.95   18.04
  -6  -1  16    2.22    3.77
  -6   1  16    6.84    3.29
   6   1 -16    0.99    2.38
   6  -1 -16    4.21    4.10
   6   1 -16   -2.36    3.51
   6  -1 -16    4.89    4.61
   6   1 -15   95.59    9.22
   6  -1 -15   90.05   10.39
  -6   1  15   99.54    9.58
  -6  -1  15   88.69   10.60
   6   1 -15  106.98   11.68
   6  -1 -15  100.25   10.64
   6  -1 -14  346.63   19.59
  -6   1  14  383.99   18.17
  -6  -1  14  352.55   20.35
   6   1 -14  327.23   16.15
   6   1 -14  381.14   20.39
   6  -1 -14  367.73   19.57
  -6   1  13   21.39    4.75
   6   1 -13   11.33    3.79
   6  -1 -13   14.36    5.17
  -6  -1  13   12.98    4.57
   6   1 -13   14.74    5.19
   6  -1 -13   18.47    5.03
  -6   1  12   91.37    8.53
   6  -1 -12   79.39    8.95
  -6  -1  12   86.81   10.07
   6   1 -12   81.24    9.03
   6  -1 -12   82.15    8.73
   6   1 -12   82.83    7.79
  -6  -1  11 1617.95   41.50
   6  -1 -11 1644.76   39.32
   6   1 -11 1620.41   32.94
   6   1 -11 1757.51   38.79
   6  -1 -11 1752.49   37.71
  -6   1  11 1623.41   35.03
  -6  -1  10  729.96   27.45
   6   1 -10  761.33   21.80
   6  -1 -10  696.26   25.16
   6   1 -10  721.72   23.93
   6  -1 -10  723.43   23.06
  -6   1  10  727.60   23.49
   6   1  -9   15.68    3.33
   6  -1  -9   18.91    4.66
  -6   1   9   17.59    3.97
   6   1  -9   16.89    4.24
  -6  -1   9   16.40    4.37
   6  -1  -9   23.00    4.25
   6   1  -8  742.58   20.79
   6  -1  -8  688.91   23.98
   6   1  -8  742.19   23.00
  -6   1   8  707.58   23.52
   6  -1  -8  724.79   20.48
   6   1  -7 1713.03   30.95
   6  -1  -7 1609.39   35.39
  -6   1   7 1642.56   35.71
   6   1  -7 1509.23   31.63
   6  -1  -7 1443.57   27.45
  -6  -1   7 1561.74   39.09
   6   1  -6  290.44   12.68
   6  -1  -6  263.54   13.84
  -6   1   6  291.78   15.59
   6   1  -6  274.08   13.19
   6  -1  -6  320.16   12.23
  -6  -1   6  280.92   16.53
   6   1  -5  545.68   16.99
   6  -1  -5  498.58   18.49
  -6   1   5  512.42   20.92
   6   1  -5  470.08   17.03
  -6  -1   5  476.34   21.48
   6  -1  -5  505.46   14.32
   6   1  -4  278.56   12.04
   6  -1  -4  281.17   13.61
  -6   1   4  258.58   15.86
   6   1  -4  277.41   12.71
  -6  -1   4  273.26   16.12
   6  -1  -4  280.95    9.87
   6   1  -3  697.31   19.01
  -6   1   3  689.02   26.04
   6  -1  -3  639.32   20.18
   6  -1  -3  654.59   17.25
  -6  -1   3  663.76   25.04
   6   1  -3  726.17   20.32
   6  -1  -3  757.56   15.05
   6   1  -2   35.86    4.52
   6  -1  -2   40.43    5.41
   6  -1  -2   35.81    3.56
  -6  -1   2   48.31    7.13
   6   1  -2   38.06    4.81
  -6   1   2   43.91    7.12
   6  -1  -2   42.36    3.35
   6   1  -1 3409.32   43.11
   6  -1  -1 3517.85   31.82
   6  -1  -1 3181.03   44.16
  -6  -1   1 3242.85   55.99
   6   1  -1 3185.16   42.45
   6  -1  -1 3443.38   28.35
  -6   1   1 3264.25   58.12
   6  -1   0  719.65   20.58
  -6  -1   0  707.20   26.71
   6  -1   0  699.35   13.65
   6  -1   0  731.25   12.71
  -6   1   0  668.47   26.89
   6   1   0  690.86   19.88
   6  -1   1 1050.49   24.58
  -6  -1  -1 1075.08   33.36
  -6  -1  -1 1073.68   26.50
   6   1   1 1112.21   25.22
   6  -1   1 1073.21   16.62
   6  -1   1 1077.21   15.48
  -6   1  -1 1131.38   35.34
   6  -1   2  411.79   15.19
  -6  -1  -2  411.23   21.32
  -6   1  -2  472.54   11.74
  -6  -1  -2  458.47   17.50
   6   1   2  423.58   15.91
  -6   1  -2  449.91   22.54
   6  -1   2  437.64   10.43
   6  -1   3 1153.22   25.29
  -6  -1  -3 1123.66   27.30
  -6  -1  -3 1081.07   34.86
  -6   1  -3 1121.82   18.31
  -6   1  -3 1134.68   36.34
   6  -1   3 1105.57   17.05
   6   1   3 1135.77   27.04
  -6  -1  -4   50.80    7.84
  -6   1  -4   45.58    4.00
  -6  -1  -4   33.72    4.95
   6  -1   4   42.95    5.24
  -6   1  -4   31.13    6.52
   6  -1   4   44.25    3.68
   6   1   4   37.42    5.29
  -6   1  -5   10.90    4.17
  -6   1  -5   10.52    2.29
  -6  -1  -5   11.52    3.53
  -6  -1  -5    4.17    2.84
   6  -1   5    5.04    2.31
   6   1   5   10.17    3.12
   6  -1   5    9.23    1.88
   6  -1   6 1235.20   27.54
  -6  -1  -6 1213.80   30.01
  -6  -1  -6 1159.53   38.83
  -6   1  -6 1226.95   23.04
  -6   1  -6 1249.55   39.50
   6   1   6 1313.98   31.88
   6  -1   7 1950.52   34.93
  -6  -1  -7 2076.52   40.63
  -6   1  -7 1988.29   31.10
  -6  -1  -7 2061.83   52.76
  -6  -1  -8   50.37    6.65
  -6   1  -8   55.38    5.57
  -6   1  -8   52.35    9.09
   6  -1   8   52.61    6.04
  -6  -1  -8   52.05    8.93
   6   1   8   52.83    7.29
   6   1   9   14.03    4.28
   6  -1   9   13.50    3.10
  -6   1  -9   14.67    3.45
  -6  -1  -9    7.00    3.00
  -6  -1  -9   15.63    5.97
  -6   1  -9   16.99    5.42
  -6   1 -10  361.84   15.54
  -6  -1 -10  407.09   19.80
  -6   1 -10  370.21   23.31
  -6  -1 -10  384.55   23.86
   6   1  10  434.02   20.66
   6  -1  10  458.42   17.93
   6  -1  11 1199.08   29.45
  -6   1 -11 1338.60   44.87
  -6  -1 -11 1234.06   43.17
   6   1  11 1339.99   37.44
  -6   1 -11 1299.20   30.47
  -6  -1 -11 1212.69   35.08
  -6   1 -12  188.77   12.31
  -6   1 -12  194.28   17.58
  -6  -1 -12  196.62   14.69
  -6  -1 -12  203.22   17.74
   6   1  12  183.73   14.42
   6  -1  12  207.31   12.74
   6   1  13  223.98   16.29
  -6   1 -13  223.16   14.15
   6  -1  13  230.53   13.48
  -6  -1 -13  240.01   16.56
  -6   1 -13  222.73   19.27
  -6  -1 -13  216.33   18.58
   6  -1  14  111.17    9.71
   6   1  14  127.84   12.85
  -6   1 -14  117.82   14.78
  -6  -1 -14  107.50   13.73
  -6   1 -14  121.79   11.11
  -6  -1 -14  101.99   11.70
  -6   1 -15  658.71   34.89
  -6  -1 -15  575.19   32.08
  -6   1 -15  658.87   25.95
   6   1  15  601.92   27.51
  -6  -1 -15  613.00   28.39
   6  -1  15  617.82   22.88
   6  -1  16  269.75   15.48
  -6   1 -16  315.47   24.77
  -6  -1 -16  265.98   22.37
  -6   1 -16  280.13   17.83
   6   1  16  270.37   19.12
  -6  -1 -16  268.70   19.50
  -6   1 -17  222.83   21.53
  -6  -1 -17  188.35   18.96
  -6   1 -17  193.20   15.47
   6   1  17  212.43   17.54
  -6  -1 -17  193.95   17.19
   6  -1  17  193.90   13.30
   6  -1  18   -3.16    3.42
  -6   1 -18   -3.57    5.70
  -6  -1 -18   -5.39    4.60
  -6  -1 -18    6.76    4.78
   6   1  18   10.31    4.75
  -6   1 -18    0.20    3.19
  -6  -1 -19  221.71   19.32
  -6   1 -19  183.16   20.91
  -6  -1 -19  183.72   19.72
  -6   1 -19  178.03   16.18
   6   1  19  168.67   16.18
  -6   1 -20   38.52    8.32
  -6  -1 -20   61.50   12.65
   6   1  20   26.88    7.31
  -6   1 -20   45.44   10.75
  -6  -1 -20   65.70   11.49
  -6   1 -21  299.04   27.91
  -6  -1 -21  261.36   24.49
  -6   1 -21  291.19   21.99
   6   1  21  286.58   21.83
  -6  -1 -21  353.73   26.16
  -6   1 -22    8.28    6.38
  -6  -1 -22   14.02    7.23
   6   1  22   14.84    6.42
  -6   1 -22   25.45   10.35
   6   1  23    6.77    5.56
  -6  -1 -23   17.32    8.89
  -6   1 -23    3.15    4.78
  -6   1 -23   10.54    6.52
  -6   1 -24   12.40    6.81
  -6  -1 -24    6.84    6.57
  -6   1 -24   -1.21    7.45
  -6   1 -25   71.49   12.61
  -6   1 -25   68.43   16.66
  -6  -2  25    7.09    6.42
  -6  -2  24    1.50    5.53
   6  -2 -24   -8.22    7.38
   6   2 -24   -2.14    5.59
   6  -2 -24    8.42    6.28
   6  -2 -23   18.48    7.66
   6   2 -23   32.39   10.41
  -6  -2  23   21.55    7.94
   6  -2 -23   19.80    7.73
   6  -2 -22  160.69   17.72
  -6  -2  22  159.57   18.02
   6   2 -22  178.08   18.29
   6  -2 -22  186.36   19.82
   6  -2 -21   -2.70    5.66
  -6  -2  21   -5.47    5.62
   6  -2 -21   -3.83    4.72
   6   2 -21    9.10    6.56
  -6  -2  20    1.55    4.23
   6  -2 -20    1.52    4.39
   6   2 -20   11.80    7.38
  -6  -2  19  162.63   16.73
   6  -2 -19  173.23   17.08
   6   2 -19  172.92   16.97
   6  -2 -19  155.65   16.17
   6  -2 -18  100.96   12.76
  -6  -2  18   97.28   13.13
   6   2 -18  113.42   13.24
   6  -2 -18  101.83   12.69
   6  -2 -17  722.49   32.45
   6   2 -17  751.03   32.12
   6  -2 -17  718.06   31.94
  -6  -2  17  744.10   33.83
   6  -2 -16   65.51    9.99
   6   2 -16   67.85    9.17
  -6  -2  16   76.89   11.20
   6  -2 -16   70.01    9.86
   6  -2 -15  145.19   14.42
   6   2 -15  130.00   12.65
  -6  -2  15  122.56   13.38
   6  -2 -15  143.65   13.25
   6   2 -14  721.50   21.57
   6  -2 -14  671.53   29.72
  -6   2  14  737.45   21.82
  -6  -2  14  699.35   30.76
   6   2 -14  736.26   28.74
   6  -2 -14  690.87   27.51
   6   2 -13  349.19   14.88
  -6   2  13  308.21   14.07
   6  -2 -13  342.24   20.68
  -6  -2  13  332.81   21.19
   6   2 -13  334.01   19.04
   6  -2 -13  371.71   19.47
   6  -2 -12   40.51    7.74
   6   2 -12   23.55    4.24
  -6  -2  12   26.80    6.34
   6   2 -12   23.22    5.51
  -6   2  12   22.29    4.07
   6  -2 -12   29.48    5.77
  -6  -2  11    8.41    3.46
   6   2 -11   12.43    3.27
   6  -2 -11   12.97    5.10
  -6   2  11   13.24    3.43
   6   2 -11   16.01    4.71
   6  -2 -11   13.63    3.81
  -6  -2  10   99.48   11.11
   6  -2 -10   98.02   10.42
   6   2 -10  112.02    7.96
   6   2 -10  108.23   10.17
  -6   2  10   90.87    7.82
   6  -2 -10  109.54    9.49
   6   2  -9   88.62    7.11
  -6  -2   9   99.90   11.29
   6  -2  -9   79.27    8.93
   6   2  -9   69.93    8.28
  -6   2   9   91.68    7.81
   6  -2  -9   73.65    7.47
   6  -2  -8 1066.52   32.24
  -6   2   8  997.41   26.33
   6   2  -8 1016.78   29.00
   6  -2  -8  963.12   24.61
   6   2  -8  935.58   22.38
  -6  -2   8 1063.74   34.82
   6   2  -7  735.53   19.53
   6  -2  -7  757.32   26.38
  -6   2   7  722.98   23.10
   6   2  -7  698.91   23.65
   6  -2  -7  767.04   20.27
  -6  -2   7  786.03   29.40
   6  -2  -6   22.57    4.89
  -6  -2   6   27.41    5.91
   6   2  -6   29.46    4.05
   6   2  -6   32.72    5.22
  -6   2   6   27.82    4.95
   6  -2  -6   30.66    4.02
  -6   2   5 1485.68   36.49
   6  -2  -5 1491.27   24.17
  -6  -2   5 1477.52   39.94
   6  -2  -5 1483.05   35.17
   6   2  -4 1944.43   32.48
  -6   2   4 2326.58   46.80
   6  -2  -4 2123.95   41.32
   6   2  -4 2408.03   42.04
  -6   2   4 2299.29   24.99
  -6  -2   4 2350.44   49.81
   6  -2  -4 2134.12   25.66
   6   2  -3  644.75   18.93
   6  -2  -3  618.88   21.56
  -6   2   3  666.03   25.81
  -6   2   3  649.33   11.93
   6   2  -3  611.90   21.07
  -6  -2   3  625.56   25.75
   6  -2  -3  680.98   12.46
  -6  -2   2   11.70    4.43
   6  -2  -2    0.11    2.02
  -6   2   2   11.92    4.37
   6   2  -2    5.04    2.55
   6  -2  -2    5.30    1.13
   6   2  -2    2.85    2.33
   6  -2  -2    7.09    1.22
  -6  -2   1  504.52   22.14
   6   2  -1  543.34   17.99
  -6  -2   1  487.21   22.64
  -6   2   1  530.50   23.55
   6  -2  -1  511.76   18.92
   6  -2   0  977.00   25.68
  -6  -2   0  856.43   29.67
  -6   2   0 1029.66   33.36
  -6  -2   0  900.83   28.18
   6   2   0  962.28   24.94
   6  -2   1  196.74   11.32
  -6  -2  -1  203.98   13.28
  -6  -2  -1  211.90   14.71
  -6   2  -1  185.40   14.37
   6   2   1  205.70   11.91
   6  -2   2  156.74   10.08
   6   2   2  141.61   10.28
  -6  -2  -2  153.76   11.85
  -6  -2  -2  178.86   13.88
  -6   2  -2  139.60   12.59
   6  -2   3  588.55   19.51
  -6  -2  -3  614.73   23.11
  -6  -2  -3  631.51   25.48
  -6   2  -3  609.78   26.89
   6   2   3  598.94   21.81
  -6  -2  -4 1124.18   35.13
   6  -2   4 1160.88   26.94
  -6   2  -4 1152.08   37.32
  -6  -2  -4 1158.62   32.16
   6   2   4 1178.16   31.37
  -6   2  -5 2196.05   20.69
   6  -2   5 2115.41   36.50
  -6  -2  -5 2330.41   46.26
  -6  -2  -5 2214.01   50.22
   6  -2   5 2335.44   20.25
   6   2   5 2162.56   43.64
   6   2   6    1.70    3.01
  -6   2  -6    4.35    1.32
   6  -2   6    5.19    2.81
  -6  -2  -6    2.98    2.69
  -6  -2  -6    4.51    3.46
   6  -2   6    2.17    1.02
  -6   2  -6    2.02    2.91
  -6   2  -7    2.08    1.19
   6   2   7   11.65    4.52
   6  -2   7    8.66    3.41
  -6  -2  -7    2.15    2.63
  -6  -2  -7    3.47    4.03
   6  -2   7    3.67    1.42
  -6   2  -7    5.65    3.37
  -6  -2  -8  816.07   28.96
  -6  -2  -8  779.13   32.45
   6  -2   8  811.26   23.04
  -6   2  -8  758.27   32.99
  -6   2  -8  877.77   19.17
   6   2   8  905.28   31.12
   6  -2   9 1331.68   29.80
  -6  -2  -9 1345.73   43.10
  -6   2  -9 1340.70   43.87
  -6  -2  -9 1306.81   37.78
   6   2   9 1275.24   37.91
  -6  -2 -10  713.69   28.62
   6  -2  10  805.01   23.39
   6   2  10  753.01   29.98
  -6  -2 -10  763.68   32.90
  -6   2 -10  628.07   30.85
  -6   2 -10  690.97   19.62
  -6  -2 -11  125.40   13.88
   6  -2  11  117.64    9.28
  -6   2 -11  104.45   13.15
  -6   2 -11  108.86    8.29
   6   2  11   82.36   10.43
  -6  -2 -11  127.77   12.66
   6  -2  12  558.18   20.20
   6   2  12  587.62   27.83
  -6  -2 -12  531.31   25.95
  -6   2 -12  521.67   29.30
  -6  -2 -12  570.88   29.71
  -6   2 -12  559.35   19.58
  -6  -2 -13  255.18   20.41
   6  -2  13  289.00   14.63
  -6  -2 -13  268.29   19.50
  -6   2 -13  258.19   21.28
  -6   2 -13  268.31   14.33
   6   2  13  277.11   19.88
   6  -2  14  516.73   19.84
  -6  -2 -14  521.60   27.47
  -6   2 -14  504.01   30.33
  -6   2 -14  519.71   20.94
   6   2  14  497.48   27.20
  -6  -2 -14  499.32   29.68
   6  -2  15   19.89    4.63
  -6  -2 -15   22.78    6.46
  -6  -2 -15   23.75    7.42
  -6   2 -15   11.68    4.04
  -6   2 -15   17.79    7.38
   6   2  15   15.90    6.68
   6  -2  16    8.31    3.58
  -6  -2 -16    1.68    3.77
  -6  -2 -16   12.86    5.98
  -6   2 -16    4.67    6.39
   6   2  16    3.61    3.55
  -6   2 -16    4.93    3.45
  -6   2 -17  231.40   22.14
  -6   2 -17  245.11   16.40
   6   2  17  256.25   20.63
  -6  -2 -17  220.85   20.66
  -6  -2 -17  278.01   21.58
   6   2  18  304.28   22.97
  -6  -2 -18  338.31   24.92
  -6   2 -18  308.48   26.90
  -6   2 -18  330.86   19.90
  -6  -2 -18  316.48   25.36
  -6  -2 -19  125.63   15.96
  -6   2 -19  127.87   18.44
  -6   2 -19  128.97   13.89
   6   2  19  110.44   14.01
  -6   2 -20   12.46    5.61
  -6  -2 -20   24.19    8.92
   6   2  20    1.99    4.85
  -6   2 -20   22.21   10.01
  -6  -2 -21   33.37   10.03
  -6   2 -21   30.77    7.75
   6   2  21   28.14    8.14
  -6   2 -21   31.10   10.56
  -6  -2 -22   56.36   12.54
  -6   2 -22   70.71   15.80
  -6   2 -22   35.33    7.79
   6   2  22   54.55   11.72
  -6  -2 -23   86.52   15.39
   6   2  23   82.20   13.73
  -6   2 -23   82.68   12.42
  -6   2 -23   68.20   15.13
  -6  -2 -24   16.28    8.98
   6   2  24   21.70    8.78
  -6   2 -24    9.63    9.40
   6   2  25    9.16    7.03
   6  -3 -24   71.94   13.94
  -6  -3  24   78.51   15.03
   6  -3 -24   76.41   14.18
   6  -3 -23   65.05   11.67
   6  -3 -23   54.26   11.77
  -6  -3  23   66.93   14.12
   6  -3 -22   25.05    8.56
   6  -3 -22   19.59    8.61
  -6  -3  22   21.27    8.98
   6   3 -22    9.02    6.25
   6  -3 -21   -7.78    6.08
  -6  -3  21   10.47    6.71
   6  -3 -21    6.08    6.27
   6   3 -21  -11.57    8.44
   6  -3 -20  338.04   25.85
  -6  -3  20  368.08   26.99
   6   3 -20  350.00   25.11
   6  -3 -20  348.82   26.71
  -6  -3  19   70.55   12.72
   6  -3 -19  102.32   14.26
   6   3 -19   91.11   13.30
   6  -3 -19   95.78   14.34
   6  -3 -18   34.19    8.89
   6   3 -18   27.27    7.33
  -6  -3  18   32.83    9.52
   6  -3 -18   34.34    8.92
  -6  -3  17   82.18   12.59
   6  -3 -17   86.82   12.81
   6   3 -17   95.79   12.95
   6  -3 -16  658.52   33.09
   6   3 -16  631.94   29.30
   6  -3 -16  686.38   32.13
  -6  -3  16  671.81   33.96
   6  -3 -15   90.00   12.23
   6   3 -15   89.93   11.13
  -6  -3  15   76.17   12.18
   6  -3 -15   81.63   11.04
   6  -3 -14  118.31   13.91
   6   3 -14  112.00   12.10
  -6  -3  14  125.69   14.36
   6  -3 -14  122.54   13.04
   6  -3 -13   18.84    6.69
   6   3 -13   34.11    6.69
  -6  -3  13   21.43    7.50
   6  -3 -13   26.05    6.41
   6  -3 -12  184.94   16.22
  -6  -3  12  188.36   17.07
   6   3 -12  217.47   15.69
   6  -3 -12  193.87   14.82
   6   3 -11  194.08    9.75
   6  -3 -11  220.26   17.30
  -6  -3  11  209.15   17.61
   6   3 -11  215.84   15.42
   6  -3 -11  224.42   14.84
   6   3 -10  119.51    7.72
   6  -3 -10  135.47   13.45
  -6  -3  10  134.50   14.49
   6   3 -10  141.83   12.17
  -6   3  10  146.02    8.62
   6  -3 -10  119.78   10.23
  -6  -3   9   62.53    9.77
   6  -3  -9   69.79    9.54
  -6   3   9   66.81    6.37
   6   3  -9   66.14    8.62
   6   3  -9   60.49    5.60
   6  -3  -9   61.62    7.02
   6   3  -8  515.53   15.96
   6  -3  -8  532.01   24.74
  -6   3   8  524.06   18.35
   6   3  -8  472.64   21.27
   6  -3  -8  506.53   18.04
   6   3  -7   51.34    5.33
  -6  -3   7   61.63    9.02
  -6   3   7   68.34    7.34
   6  -3  -7   62.77    8.88
   6   3  -7   55.85    7.52
   6  -3  -7   51.63    5.42
   6   3  -6  859.80   21.54
  -6   3   6  830.42   27.26
   6  -3  -6  832.53   29.62
   6   3  -6  877.20   28.34
   6  -3  -6  893.58   20.38
   6  -3  -5    2.05    1.29
   6   3  -5    7.58    2.84
   6  -3  -5    3.63    3.13
  -6   3   5    1.74    2.43
   6   3  -5    2.31    2.64
  -6  -3   5    6.03    4.53
   6   3  -4    2.53    1.88
   6  -3  -4    4.04    3.13
  -6   3   4    4.74    3.43
   6  -3  -4    4.90    1.57
   6   3  -4    4.78    3.01
  -6   3   4    3.55    1.29
  -6  -3   4    4.26    3.03
   6  -3  -3  167.43   12.62
   6   3  -3  154.81   11.97
  -6   3   3  164.60    4.82
  -6  -3   3  167.13   14.35
  -6   3   3  156.86   13.11
   6   3  -3  171.57   10.36
   6  -3  -3  168.20    5.59
   6   3  -2 2201.67   44.74
  -6  -3   2 2279.68   51.00
  -6   3   2 2280.12   49.59
   6  -3  -2 2120.53   43.41
   6   3  -2 2252.97   39.33
   6  -3  -1   75.31    8.30
  -6  -3   1   69.38   10.06
   6   3  -1   68.37    7.10
  -6  -3   1   80.11    9.69
  -6   3   1   70.62    9.17
  -6   3   0   -2.14    3.48
   6  -3   0    2.34    3.08
  -6  -3   0    0.78    3.02
  -6  -3   0    9.70    4.81
   6   3   0   -2.52    3.02
   6   3   1  358.00   17.23
   6  -3   1  357.68   16.97
  -6  -3  -1  359.30   19.99
  -6  -3  -1  339.24   19.66
  -6   3  -1  384.27   21.45
   6  -3   2 1461.98   33.76
  -6  -3  -2 1596.95   42.32
  -6   3  -2 1620.76   44.23
   6   3   2 1593.07   37.20
  -6  -3  -2 1553.57   41.16
   6  -3   3  337.33   15.93
  -6  -3  -3  320.73   18.62
  -6  -3  -3  348.94   19.61
  -6   3  -3  308.26   19.77
   6   3   3  344.43   18.22
   6  -3   4  158.07   10.72
  -6  -3  -4  165.82   13.88
  -6  -3  -4  161.05   13.48
  -6   3  -4  166.24   14.89
   6   3   4  156.85   13.09
   6  -3   5    1.14    2.15
  -6  -3  -5   -0.46    3.87
  -6   3  -5   -1.86    3.23
  -6  -3  -5    2.19    3.49
   6   3   5    4.22    4.47
   6  -3   6  977.99   26.33
  -6  -3  -6  940.83   33.34
  -6  -3  -6  966.77   33.27
  -6   3  -6  928.66   36.08
   6   3   6  975.73   33.11
  -6   3  -6  902.54   10.01
  -6  -3  -7  791.37   30.85
   6  -3   7  816.09   23.96
  -6  -3  -7  793.80   30.18
  -6   3  -7  763.40   33.63
   6   3   7  808.76   31.18
  -6   3  -7  831.99   13.77
   6  -3   8 1862.59   36.05
  -6  -3  -8 1827.13   47.64
  -6  -3  -8 1729.54   45.04
  -6   3  -8 1746.38   51.33
  -6   3  -8 1788.41   23.87
   6   3   8 1885.58   48.77
   6  -3   9   21.05    4.38
  -6  -3  -9   16.79    5.78
  -6  -3  -9   17.44    5.36
  -6   3  -9   14.26    5.75
  -6   3  -9   23.87    3.56
   6   3   9   10.97    5.16
   6  -3  10   40.25    5.56
  -6  -3 -10   26.00    6.65
  -6  -3 -10   42.37    7.96
  -6   3 -10   31.85    7.52
  -6   3 -10   39.05    4.60
   6   3  10   40.07    7.49
  -6  -3 -11   70.58   10.10
   6  -3  11   54.46    6.40
   6   3  11   41.30    8.61
  -6  -3 -11   53.76    9.79
  -6   3 -11   44.23    9.55
  -6   3 -11   61.19    6.02
  -6  -3 -12  478.79   26.93
  -6  -3 -12  509.87   27.70
   6  -3  12  500.28   18.74
  -6   3 -12  578.84   32.39
  -6   3 -12  500.12   17.55
   6   3  12  490.27   27.33
   6  -3  13   41.42    5.78
  -6  -3 -13   32.98    7.98
  -6  -3 -13   38.66    8.71
  -6   3 -13   30.93    8.31
  -6   3 -13   33.44    5.15
   6   3  13   51.47   10.01
  -6  -3 -14   57.86   10.86
  -6  -3 -14   64.94   11.14
  -6   3 -14   47.79   10.17
  -6   3 -14   42.45    5.93
   6   3  14   39.01    9.36
  -6  -3 -15   59.14   10.85
  -6   3 -15   47.09   11.25
  -6   3 -15   57.43    7.55
   6   3  15   64.19   11.42
  -6  -3 -16  393.14   26.68
  -6   3 -16  354.28   28.18
   6   3  16  345.48   25.70
  -6  -3 -17    8.37    6.75
   6   3  17    3.97    5.26
  -6   3 -17   -3.69    6.65
  -6  -3 -18   -4.64    5.45
   6   3  18    3.40    6.55
  -6   3 -18   -1.36    7.15
  -6  -3 -19   17.54    8.45
   6   3  19   23.94    8.41
  -6   3 -19    2.91    6.05
  -6   3 -20  367.29   31.25
  -6  -3 -20  311.10   27.10
   6   3  20  349.13   27.89
  -6  -3 -21   23.97    8.70
  -6   3 -21    6.58    6.45
   6   3  21   12.83    7.05
   6   3  22   16.92    7.56
  -6  -3 -22   43.99   12.11
  -6   3 -22   24.38   10.54
   6   3  23    1.18    6.18
  -6   3 -23    7.42    8.48
   6  -4 -23  158.54   22.06
   6  -4 -22   76.72   15.27
   6  -4 -21   19.53    9.34
   6  -4 -21   -6.49    8.38
  -6  -4  21   11.67    8.58
   6   4 -21   -4.85    7.53
   6  -4 -20  108.56   15.90
  -6  -4  20  125.10   17.46
   6   4 -20  146.35   17.50
   6  -4 -20  129.75   18.69
   6  -4 -19  210.65   22.03
  -6  -4  19  217.75   22.61
   6  -4 -19  205.74   22.37
   6   4 -19  202.73   19.18
   6  -4 -18   46.72   10.32
  -6  -4  18   52.36   10.94
   6  -4 -18   66.53   12.65
   6   4 -18   72.54   11.64
  -6  -4  17  104.27   15.27
   6  -4 -17   99.47   15.16
   6   4 -17   91.52   12.60
   6  -4 -17   87.41   13.38
   6  -4 -16   -0.02    4.29
   6  -4 -16    5.82    6.47
   6   4 -16   -1.33    4.73
  -6  -4  16   -1.69    4.47
   6  -4 -15   45.82    9.03
   6  -4 -15   40.34    9.15
  -6  -4  15   27.98    8.69
   6   4 -15   38.24    8.50
   6  -4 -14    4.21    4.31
   6  -4 -14   11.93    6.92
  -6  -4  14    7.30    5.37
   6   4 -14    3.92    4.99
   6  -4 -13  480.14   28.35
   6   4 -13  446.90   24.29
  -6  -4  13  491.85   30.10
   6  -4 -13  510.61   25.41
   6  -4 -12   12.87    4.33
  -6  -4  12   12.91    5.96
   6  -4 -12   16.19    5.66
   6   4 -12   25.85    6.99
   6  -4 -11   68.99    8.58
   6  -4 -11   79.22   12.07
   6   4 -11   68.41    9.74
  -6  -4  11   45.60    9.92
   6  -4 -10   29.47    5.54
   6  -4 -10   23.72    6.60
   6   4 -10   37.34    7.82
  -6  -4  10   18.19    6.24
   6  -4  -9 1263.75   42.09
  -6  -4   9 1357.56   46.39
   6   4  -9 1301.37   38.79
   6  -4  -9 1223.95   31.00
   6   4  -8   54.81    5.38
   6  -4  -8   43.25    8.36
  -6  -4   8   62.49   10.34
   6   4  -8   58.91    8.69
   6  -4  -8   47.22    5.94
   6   4  -7    5.31    2.35
   6  -4  -7    6.24    2.53
   6  -4  -7   11.49    5.27
  -6   4   7    6.86    3.17
   6   4  -7   15.92    5.13
  -6  -4   7   10.70    5.49
  -6   4   6   57.16    7.53
   6  -4  -6   61.43    5.90
   6  -4  -6   47.09    8.58
   6   4  -6   68.95    9.11
   6   4  -6   54.19    6.07
  -6  -4   6   50.17    8.94
   6   4  -5 1455.01   30.37
   6  -4  -5 1375.42   23.99
  -6  -4   5 1355.74   43.54
   6  -4  -5 1323.37   39.97
   6   4  -5 1361.62   38.46
  -6   4   5 1318.42   35.94
   6  -4  -4  177.45    7.42
  -6  -4   4  160.59   14.81
   6  -4  -4  149.13   13.20
   6   4  -4  185.09   14.56
  -6   4   4  182.48   14.17
   6   4  -4  164.41   10.86
  -6  -4   3  672.87   29.82
   6  -4  -3  652.97   27.24
   6   4  -3  620.72   25.91
  -6   4   3  645.60   26.92
   6   4  -3  599.15   21.64
   6   4  -2    0.86    2.70
  -6   4   2   -0.19    3.54
   6  -4  -2   -0.71    3.67
   6   4  -2    2.09    2.81
  -6  -4   2    1.92    3.58
  -6   4   1   32.08    7.31
   6  -4  -1   37.70    6.71
  -6  -4   1   18.70    6.63
  -6  -4   1   42.29    7.78
   6   4  -1   38.43    6.33
   6  -4   0    0.56    2.69
  -6  -4   0   -2.94    3.36
   6   4   0   -1.15    3.15
  -6  -4   0    0.11    2.72
  -6   4   0   -1.21    3.02
   6  -4   1  985.51   30.98
  -6  -4  -1  939.81   36.16
  -6   4  -1  933.41   35.03
  -6  -4  -1  983.76   34.27
   6   4   1 1053.06   32.55
   6   4   2   48.01    7.53
   6  -4   2   28.13    5.78
  -6  -4  -2   22.55    6.35
  -6  -4  -2   34.15    6.92
  -6   4  -2   36.02    7.35
   6  -4   3  212.96   14.07
  -6  -4  -3  214.70   17.15
  -6   4  -3  214.38   17.30
  -6  -4  -3  183.59   14.90
   6   4   3  247.54   16.80
   6   4   4   44.35    7.69
   6  -4   4   61.44    7.26
  -6  -4  -4   37.72    7.92
  -6   4  -4   50.66    9.29
  -6  -4  -4   52.58    8.07
   6  -4   5 1381.63   33.80
  -6  -4  -5 1210.27   40.61
  -6   4  -5 1261.19   43.45
  -6  -4  -5 1288.81   38.29
   6   4   5 1255.49   40.13
  -6  -4  -6   11.23    4.09
  -6  -4  -6   14.33    5.67
   6  -4   6   11.37    3.67
   6   4   6    6.42    3.34
  -6   4  -6    8.04    4.84
  -6  -4  -7   56.57    9.34
   6  -4   7   67.08    7.46
  -6  -4  -7   49.93    8.01
  -6   4  -7   33.01    8.27
   6   4   7   42.78    8.37
  -6  -4  -8  143.28   14.95
   6  -4   8  142.09   10.38
  -6   4  -8  142.42   16.14
  -6  -4  -8  159.29   13.99
   6   4   8  128.01   13.76
  -6  -4  -9  971.79   38.81
   6  -4   9  927.78   25.67
   6   4   9  945.52   38.49
  -6   4  -9  891.31   40.09
  -6  -4  -9  951.83   33.50
   6   4  10   21.39    6.56
  -6  -4 -10   16.69    5.69
   6  -4  10   18.47    3.82
  -6  -4 -10   11.13    5.62
  -6   4 -10    9.22    5.59
  -6  -4 -11   71.97    9.72
  -6  -4 -11   71.45   11.39
  -6   4 -11   66.54   11.46
   6   4  11   58.78   10.12
  -6  -4 -12   10.87    7.38
   6   4  12   -7.49    6.15
  -6   4 -12    5.39    6.17
  -6  -4 -13  615.15   33.52
   6   4  13  577.64   33.01
  -6   4 -13  607.74   35.82
  -6  -4 -14   13.92    6.62
  -6   4 -14   10.85    7.30
   6   4  14   -3.28    5.85
  -6  -4 -15  225.35   21.20
  -6   4 -15  225.83   22.89
   6   4  15  195.39   20.64
  -6  -4 -16   43.66   10.69
  -6   4 -16   39.79   10.55
   6   4  16   23.85    8.62
  -6  -4 -17  309.89   25.86
  -6   4 -17  293.30   27.26
   6   4  17  261.08   24.42
  -6   4 -18  -13.56    7.43
   6   4  18   -0.15    5.92
  -6  -4 -19  275.19   26.27
  -6   4 -19  266.18   28.14
   6   4  19  269.48   25.47
  -6  -4 -20    2.87    5.36
  -6   4 -20    4.76    6.28
   6   4  20   -0.61    6.38
   6   4  21    4.51    7.02
  -6   4 -21   -2.47    9.09
   6   5 -19   12.21    6.86
  -6  -5  18    9.24    6.98
   6  -5 -18   -0.17    6.59
   6   5 -18    3.92    6.59
  -6  -5  17   15.32    6.88
   6  -5 -17   20.99    8.23
   6   5 -17   39.93    9.46
  -6  -5  16  359.09   29.35
   6  -5 -16  342.42   27.92
   6   5 -16  368.82   24.93
  -6  -5  15   95.77   15.47
   6  -5 -15   87.28   14.40
   6   5 -15   86.29   12.39
   6  -5 -14   54.68   12.08
   6   5 -14   53.67   10.20
  -6  -5  14   38.92   10.97
   6  -5 -13   69.15   13.31
   6   5 -13   54.47    9.87
  -6  -5  13   44.38   11.33
   6  -5 -12  153.29   17.10
   6   5 -12  179.14   16.61
  -6  -5  12  185.97   20.29
   6  -5 -11  161.34   17.15
   6   5 -11  150.29   14.47
  -6  -5  11  129.59   17.01
   6  -5 -10  309.06   22.87
   6   5 -10  297.49   20.26
  -6  -5  10  293.07   23.65
   6  -5  -9    4.68    4.41
   6   5  -9   -3.43    4.46
  -6  -5   9    4.89    5.07
   6  -5  -8  174.90   16.96
   6   5  -8  169.09   15.37
  -6  -5   8  149.10   16.69
   6  -5  -7  145.18   15.60
   6   5  -7  128.13   13.66
   6  -5  -6  785.05   34.31
   6   5  -6  767.16   31.85
  -6  -5   6  835.86   37.25
   6   5  -5    0.10    2.16
   6  -5  -5   -6.28    4.45
   6   5  -5    0.49    3.34
  -6  -5   5    1.33    3.98
   6   5  -4    2.62    2.98
   6  -5  -4   17.10    5.71
  -6  -5   4   11.99    5.56
   6   5  -4    9.52    5.23
   6  -5  -3   76.53   10.77
  -6  -5   3   57.86    9.79
   6   5  -3   51.69    8.40
  -6   5   3   59.22    8.92
   6   5  -3   60.18    7.74
   6  -5  -2  941.03   35.07
  -6  -5   2  864.24   35.74
   6   5  -2  933.24   35.10
  -6   5   2  924.69   34.60
   6   5  -2 1028.09   31.71
  -6  -5   1  162.10   15.70
   6  -5  -1  172.44   14.78
   6   5  -1  131.92   13.76
  -6   5   1  167.74   15.61
   6   5  -1  142.09   12.43
   6   5   0   18.38    5.36
  -6   5   0   15.29    6.33
   6  -5   0    7.98    4.78
  -6  -5   0   15.04    5.68
  -6  -5   0    9.22    4.66
  -6  -5  -1   58.73    9.34
   6  -5   1   68.45    9.18
  -6  -5  -1   71.75   11.72
  -6   5  -1   59.14   10.05
   6   5   1   62.61    9.19
  -6  -5  -2  529.22   26.47
   6  -5   2  600.67   25.60
  -6  -5  -2  599.72   31.58
  -6   5  -2  522.91   28.35
   6   5   2  625.05   28.59
  -6  -5  -3  602.61   27.49
   6  -5   3  561.49   24.31
  -6  -5  -3  659.92   33.29
  -6   5  -3  574.58   30.44
   6   5   3  590.18   28.66
  -6  -5  -4  197.55   15.78
   6  -5   4  226.52   15.11
  -6  -5  -4  177.60   17.46
  -6   5  -4  197.68   18.21
   6   5   4  186.13   16.75
  -6  -5  -5  104.23   11.42
   6  -5   5  107.84   10.41
  -6  -5  -5   80.59   12.50
  -6   5  -5  106.28   13.86
   6   5   5   99.95   12.67
  -6  -5  -6  788.07   36.46
   6  -5   6  706.31   25.29
  -6   5  -6  809.54   38.27
  -6  -5  -6  720.09   28.77
   6   5   6  775.90   34.90
  -6  -5  -7  137.54   12.34
  -6  -5  -7  153.32   16.48
   6   5   7  167.17   16.74
   6  -5   7  157.99   11.85
  -6   5  -7  147.71   17.11
  -6  -5  -8  333.46   24.51
  -6   5  -8  338.30   25.92
   6   5   8  283.99   22.47
  -6  -5  -9   41.87    9.81
  -6   5  -9   38.01    9.96
   6   5   9   36.57    9.73
  -6  -5 -10  277.29   23.21
  -6   5 -10  358.51   27.58
   6   5  10  311.55   24.49
  -6  -5 -11  153.33   18.25
  -6   5 -11   97.44   15.06
   6   5  11  122.74   16.78
  -6  -5 -12  292.13   25.22
  -6   5 -12  255.34   24.15
   6   5  12  285.87   24.38
  -6  -5 -13    6.46    5.98
  -6   5 -13    7.84    7.22
   6   5  13   -5.04    6.30
  -6  -5 -14   86.12   15.13
  -6   5 -14   78.49   14.80
   6   5  14   99.30   15.90
  -6  -5 -15    3.94    5.48
  -6   5 -15   19.18    9.72
   6   5  15   -1.73    6.91
  -6  -5 -16  318.38   27.94
  -6   5 -16  335.38   31.31
   6   5  16  329.15   28.34
  -6  -5 -17    7.80    7.98
  -6   5 -17   -7.09    7.42
   6   5  17   -6.94    8.50
  -6  -5 -18   -5.45    7.26
  -6   5 -18   -3.10    6.44
   6   5  18    3.70    7.51
   6   6 -16   -7.05    6.46
   6  -6 -15    7.93    6.60
   6   6 -15    9.35    5.51
  -6  -6  15  -10.04    7.66
  -6  -6  14   19.92    8.01
   6  -6 -14   10.77    7.21
   6   6 -14   17.00    6.75
  -6  -6  13  157.24   20.20
   6  -6 -13  159.10   19.84
   6   6 -13  135.26   15.13
   6  -6 -12   55.52   12.58
  -6  -6  12   44.40   11.02
   6   6 -12   56.23   10.57
   6  -6 -11   -3.19    5.03
   6   6 -11   -5.38    6.30
  -6  -6  11   -2.97    5.14
  -6  -6  10  177.74   20.31
   6  -6 -10  142.34   17.31
   6   6 -10  175.25   17.16
   6   6  -9   96.86   12.99
   6  -6  -9   81.45   12.92
  -6  -6   9  124.80   16.98
   6  -6  -8  130.16   15.80
   6   6  -8  145.89   15.73
  -6  -6   8  121.85   16.27
   6  -6  -7   26.86    8.49
  -6  -6   7   26.16    7.28
   6   6  -7   40.79    8.87
   6  -6  -6   98.67   13.65
   6   6  -6  113.64   13.92
  -6  -6   6  107.37   14.70
   6  -6  -5  257.93   20.89
   6   6  -5  235.54   19.70
  -6  -6   5  208.03   20.04
   6  -6  -4  243.96   20.06
   6   6  -4  218.71   19.26
  -6  -6   4  254.06   21.49
   6  -6  -3  151.74   15.94
   6   6  -3  137.20   14.93
  -6  -6   3  144.66   15.77
   6   6  -2    2.08    3.15
   6  -6  -2    4.59    3.88
   6   6  -2   10.59    5.34
  -6  -6   2    8.46    4.87
   6  -6  -1  362.34   22.88
   6   6  -1  429.53   26.27
  -6  -6   1  401.94   25.31
   6   6  -1  382.73   21.92
   6  -6   0  485.69   25.92
   6   6   0  472.08   27.96
  -6  -6   0  489.47   27.41
  -6   6   0  462.47   27.14
   6   6   0  470.39   24.99
   6  -6   1  495.40   25.64
  -6  -6  -1  428.17   31.52
  -6  -6  -1  488.82   27.14
  -6   6  -1  465.11   27.82
   6   6   1  538.61   27.71
   6  -6   2   48.00    8.17
  -6  -6  -2   48.17   10.47
  -6  -6  -2   36.45    8.09
  -6   6  -2   41.23    8.67
   6   6   2   38.56    8.29
  -6  -6  -3  156.87   18.15
   6  -6   3  192.69   15.15
  -6  -6  -3  189.87   16.26
  -6   6  -3  177.80   18.65
   6   6   3  197.93   17.99
  -6  -6  -4  259.26   23.19
  -6  -6  -4  251.01   18.37
  -6   6  -4  197.28   19.56
   6   6   4  238.08   19.95
  -6  -6  -5  260.32   23.24
  -6   6  -5  255.90   22.25
   6   6   5  247.79   21.07
  -6  -6  -6  192.67   20.05
  -6   6  -6  167.28   19.41
   6   6   6  167.24   18.04
  -6  -6  -7   17.01    8.00
  -6   6  -7   21.65    9.51
   6   6   7    9.44    5.44
  -6  -6  -8  248.82   23.36
  -6   6  -8  233.57   22.99
   6   6   8  200.39   20.60
  -6  -6  -9  240.85   23.04
  -6   6  -9  207.57   22.66
   6   6   9  240.47   22.74
  -6  -6 -10  105.36   16.34
   6   6  10  111.33   16.50
  -6   6 -10  104.25   17.02
  -6  -6 -11   -0.81    6.34
  -6   6 -11   11.45    8.18
   6   6  11   14.27    7.32
  -6  -6 -12   -5.15    7.19
  -6   6 -12   -3.03    7.94
   6   6  12  -23.93   10.63
  -6  -6 -13  147.00   19.11
  -6   6 -13  158.34   22.23
   6   6  13  114.51   17.25
  -6  -6 -14  217.07   23.98
  -6   6 -14  178.20   22.84
   6   6  14  183.97   21.93
  -6  -6 -15    4.30    6.86
  -6   6 -15    0.80    7.74
   6   6  15   13.47    8.00
  -6  -7  11   36.70    9.68
   6  -7 -11   35.89   11.04
   6   7 -11   56.87   11.60
  -6  -7  10    2.90    5.95
   6  -7 -10   21.40    8.80
   6   7 -10    6.54    6.13
  -6  -7   9   36.02   11.24
   6  -7  -9   19.07    8.82
   6   7  -9   10.74    5.99
  -6  -7   8   31.85    9.96
   6  -7  -8   23.87    9.33
   6   7  -8   27.00    7.83
  -6  -7   7  171.85   20.81
   6  -7  -7  162.40   18.88
   6   7  -7  151.23   17.15
   6  -7  -6   25.59    9.44
   6   7  -6    6.03    5.56
  -6  -7   6   23.14    9.68
  -6  -7   5  201.68   20.91
   6  -7  -5  196.42   20.23
   6   7  -5  188.68   18.75
   6  -7  -4   21.84    8.06
   6   7  -4   16.04    7.54
  -6  -7   4   24.07    8.27
  -6  -7   3  329.87   26.25
   6  -7  -3  338.78   25.34
   6   7  -3  346.36   25.63
   6  -7  -2   90.45   13.09
   6   7  -2  111.23   14.99
  -6  -7   2  109.47   15.80
   6  -7  -1   62.45   11.21
   6   7  -1   91.45   14.15
  -6  -7   1   65.76   11.61
   6   7   0   -0.37    5.20
   6   7   1   47.62   10.90
   6   7   2   16.20    7.93
   6   7   2   33.14    8.81
  -6  -7  -3  197.46   23.29
   6   7   3  166.15   17.53
  -6  -7  -4   70.39   14.56
   6   7   4   93.33   14.38
  -6  -7  -5   17.83    7.99
  -6   7  -5    6.24    5.90
   6   7   5   16.25    7.18
   6   7   6   19.52    8.44
  -6  -7  -6   16.40    8.74
  -6   7  -6    5.72    6.20
  -6  -7  -7  246.42   25.55
  -6   7  -7  210.82   23.25
   6   7   7  208.77   21.96
  -6  -7  -8    4.33    7.86
  -6   7  -8   -4.79    8.18
   6   7   8    3.81    6.32
  -6   7  -9    9.60    7.63
   6   7   9    0.73    6.00
  -6  -7 -10    7.58    7.45
  -6   7 -10   15.62    7.96
   6   7  10   21.74    8.89
  -6   7 -11  421.17   35.51
   6   7  11  401.13   31.89
   7   0 -24  147.43   17.94
   7   0 -23    0.69    5.09
   7   0 -22   97.64   13.77
   7   0 -21   -3.65    4.80
   7   0 -20   30.20    6.98
   7   0 -20   30.75    7.98
  -7   0  20   30.54    7.70
   7   0 -19    2.04    3.38
  -7   0  19   -1.70    3.70
   7   0 -19   -1.90    4.13
   7   0 -18  903.70   33.49
   7   0 -18  930.19   36.70
  -7   0  18  950.37   34.94
   7   0 -17    4.07    4.21
   7   0 -17   -4.59    4.35
  -7   0  17    9.61    5.66
   7   0 -16  143.72   12.97
  -7   0  16  138.23   13.31
   7   0 -16  140.26   13.33
   7   0 -15   -2.34    3.23
  -7   0  15   -1.59    3.41
   7   0 -15   -3.61    3.37
   7   0 -14 3413.11   59.32
  -7   0  14 3334.10   60.85
   7   0 -14 3460.00   60.39
   7   0 -13   -0.64    2.71
   7   0 -13    3.71    3.72
  -7   0  13    1.70    2.58
   7   0 -12   40.58    6.54
   7   0 -12   50.46    7.56
  -7   0  12   34.49    6.42
   7   0 -11   -1.25    2.51
  -7   0  11   -0.70    2.35
   7   0 -11    0.28    3.43
   7   0 -10  486.58   20.62
   7   0 -10  458.88   19.14
  -7   0  10  455.52   21.67
   7   0  -9    0.15    2.21
  -7   0   9   -1.82    2.64
   7   0  -9   -1.62    2.37
   7   0  -8 1351.69   32.61
  -7   0   8 1379.94   37.80
  -7   0   7    0.43    2.35
   7   0  -7   -4.47    2.98
   7   0  -7    1.83    1.78
   7   0  -6  385.10   16.94
  -7   0   6  349.98   18.88
   7   0  -6  354.96   14.24
   7   0  -5    1.00    1.91
  -7   0   5    0.42    2.77
   7   0  -4 1370.84   30.58
  -7   0   4 1320.12   37.55
   7   0  -4 1394.81   26.69
   7   0  -3   -0.06    2.03
   7   0  -3   -1.15    1.37
  -7   0   3   -2.93    2.63
   7   0  -2  398.60   16.00
  -7   0   2  377.69   20.84
   7   0  -2  405.07   13.84
   7   0  -1    5.01    2.41
   7   0  -1    1.38    1.99
  -7   0   1    4.42    3.73
   7   0   0 2310.84   38.36
   7   0   0 2472.48   33.59
  -7   0   0 2352.27   54.36
   7   0   1   -1.40    2.60
  -7   0  -1    1.64    1.57
  -7   0  -1   -1.06    3.30
  -7   0  -2  747.67   20.51
   7   0   2  734.67   22.11
   7   0   3    0.43    1.71
  -7   0  -3    0.20    3.46
  -7   0  -3   -0.88    1.77
  -7   0  -4 2180.60   35.29
  -7   0  -4 2316.03   57.23
   7   0   5    1.72    2.36
  -7   0  -5   -0.84    4.16
  -7   0  -5    5.33    2.58
   7   0   6  498.66   19.27
  -7   0  -6  511.89   18.17
  -7   0  -6  507.96   27.72
  -7   0  -7    3.70    4.34
  -7   0  -7   -0.58    1.83
   7   0   7    0.42    2.04
  -7   0  -8 1048.57   40.62
  -7   0  -8 1056.99   28.18
   7   0   8 1000.20   28.47
   7   0   9   -2.92    3.11
  -7   0  -9    3.74    2.14
  -7   0  -9    2.72    4.80
  -7   0 -10 2056.94   59.04
   7   0  10 2071.24   42.56
  -7   0 -10 2114.09   43.08
  -7   0 -11   -5.24    5.58
  -7   0 -11   -1.50    3.16
   7   0  11    0.20    2.96
   7   0  12  125.82   11.46
  -7   0 -12  130.25   15.88
  -7   0 -12  115.01   10.80
   7   0  13   -3.41    4.17
  -7   0 -13   -3.60    5.64
  -7   0 -13   -4.07    4.06
  -7   0 -14  791.35   29.94
   7   0  14  774.50   28.55
  -7   0 -14  874.69   41.13
  -7   0 -15   -3.38    5.26
  -7   0 -15   -4.20    3.55
   7   0  15    3.40    3.62
  -7   0 -16  109.96   12.27
   7   0  16   91.49   10.15
  -7   0 -16   90.75   14.52
   7   0  17   -0.97    3.71
  -7   0 -17    3.79    5.19
  -7   0 -17   -4.29    4.29
  -7   0 -18  498.60   34.41
  -7   0 -18  548.32   28.53
   7   0  18  470.28   24.06
  -7   0 -19   -0.18    5.56
   7   0  19   -0.66    3.69
  -7   0 -19    3.67    4.81
   7   0  20   -3.82    4.51
  -7   0 -20    4.04    6.79
  -7   0 -20   -4.36    4.71
  -7   0 -21   -1.80    6.95
  -7   0 -21   -6.34    5.09
   7   0  21    1.45    3.76
  -7   0 -22  163.76   22.29
  -7   0 -22  161.46   17.91
  -7   0 -23    3.75    6.66
  -7   0 -23  -10.78    8.40
  -7   0 -24   66.01   12.54
  -7   0 -25    8.37    6.89
   7   1 -24    7.25    6.18
   7  -1 -24   41.82   10.93
   7   1 -23   40.94   10.48
   7  -1 -23   23.61    7.76
  -7  -1  22    3.82    4.34
   7  -1 -22    7.17    5.52
   7   1 -22    5.38    6.50
   7  -1 -22    4.65    4.57
  -7  -1  21  427.62   27.30
   7  -1 -21  391.39   25.37
   7   1 -21  422.72   28.04
   7  -1 -21  398.41   26.42
   7  -1 -20   57.73   10.11
   7   1 -20   85.70   12.67
   7  -1 -20   84.83   12.87
  -7  -1  20   52.56   10.23
   7  -1 -19  220.50   18.21
   7   1 -19  282.23   21.53
   7  -1 -19  255.88   20.04
  -7  -1  19  224.53   19.18
   7  -1 -18    6.35    4.82
  -7  -1  18    5.95    4.78
   7   1 -18    8.39    5.61
   7  -1 -18   10.96    5.90
   7   1 -17  509.33   22.60
   7  -1 -17  508.52   26.52
   7   1 -17  543.10   27.36
  -7  -1  17  520.25   27.04
  -7   1  17  489.94   22.29
   7  -1 -17  485.86   25.34
   7   1 -16   91.89    9.69
   7  -1 -16  108.44   12.44
  -7   1  16   84.09    9.50
  -7  -1  16   96.05   11.62
   7   1 -16   95.37   11.60
   7  -1 -16   92.54   11.19
   7  -1 -15  201.77   16.13
   7   1 -15  210.48   14.13
  -7   1  15  228.22   15.53
  -7  -1  15  201.83   16.66
   7   1 -15  242.03   17.35
   7  -1 -15  245.33   17.26
  -7   1  14  131.91   11.27
   7   1 -14  119.61   10.72
   7  -1 -14   99.47   11.29
  -7  -1  14  115.48   12.58
   7   1 -14  112.96   11.51
   7  -1 -14  109.34   11.20
  -7  -1  13    8.26    4.01
   7   1 -13    4.55    3.03
   7  -1 -13    2.54    3.49
   7   1 -13   13.00    4.63
   7  -1 -13    6.56    4.51
  -7   1  13   12.40    4.71
   7   1 -12  219.38   13.73
   7  -1 -12  237.72   16.10
   7   1 -12  242.06   15.34
   7  -1 -12  274.70   15.97
  -7   1  12  256.73   15.16
  -7  -1  12  219.33   16.09
  -7  -1  11 2845.49   57.62
   7   1 -11 2734.99   46.35
   7  -1 -11 2709.81   52.95
   7  -1 -11 2933.19   49.45
  -7   1  11 2812.90   49.96
   7   1 -10    2.71    2.34
   7  -1 -10   -1.14    3.50
  -7   1  10    2.83    2.77
   7   1 -10    2.10    2.37
  -7  -1  10    7.00    3.26
   7  -1 -10    3.34    2.92
   7   1  -9  411.01   17.23
   7  -1  -9  422.22   20.30
   7   1  -9  448.89   19.18
  -7   1   9  430.69   20.10
   7  -1  -9  417.14   17.11
  -7  -1   9  386.28   21.22
   7   1  -8  755.39   23.06
   7  -1  -8  732.77   26.12
  -7   1   8  691.19   25.65
   7   1  -8  730.72   23.79
   7  -1  -8  715.90   21.44
  -7  -1   8  705.90   28.27
   7   1  -7 1776.49   34.75
   7  -1  -7 1620.35   37.60
  -7   1   7 1765.47   40.94
   7   1  -7 1846.98   36.68
   7  -1  -7 1672.60   30.90
  -7  -1   7 1733.39   44.12
   7   1  -6  225.39   12.21
   7  -1  -6  220.99   13.67
  -7   1   6  232.97   15.09
   7   1  -6  228.29   12.62
   7  -1  -6  218.86   10.59
  -7  -1   6  252.51   16.81
   7   1  -5  167.80   10.40
   7  -1  -5  165.31   11.59
  -7   1   5  172.84   13.51
   7   1  -5  174.98   10.85
  -7  -1   5  165.51   14.17
   7  -1  -5  186.52    9.19
   7   1  -4    9.95    2.52
   7  -1  -4    6.54    2.83
   7   1  -4    7.34    2.77
  -7   1   4    6.11    3.29
   7  -1  -4    5.93    1.69
  -7  -1   4    5.30    4.17
   7   1  -3 2041.04   35.76
   7  -1  -3 1986.52   38.17
  -7   1   3 2194.17   49.89
  -7  -1   3 2134.15   48.67
   7   1  -3 2071.85   36.05
   7  -1  -3 1873.72   25.81
   7   1  -2 2382.67   38.73
  -7   1   2 2402.68   53.52
   7  -1  -2 2317.30   40.67
   7  -1  -2 2492.51   31.54
  -7  -1   2 2371.16   51.49
   7   1  -2 2283.92   37.94
   7  -1  -2 2427.90   27.59
  -7   1   1  375.90   21.40
   7  -1  -1  386.08   11.83
  -7  -1   1  405.52   21.30
   7   1  -1  382.54   15.43
   7  -1  -1  400.05   10.69
   7   1  -1  403.56   16.08
   7  -1  -1  410.32   16.85
   7   1   0  119.12    8.87
   7  -1   0  125.31    6.58
  -7  -1   0  126.39   12.15
  -7  -1   0  111.16   10.27
   7  -1   0  131.08    6.04
   7  -1   0  132.04    9.61
  -7   1   0  139.65   13.48
   7  -1   1  941.69   25.20
  -7  -1  -1  913.01   33.37
  -7  -1  -1  932.53   26.73
   7  -1   1  960.00   16.36
  -7   1  -1  963.80   35.66
   7  -1   1  993.67   18.07
   7   1   1  943.56   25.58
   7  -1   2  750.42   22.36
  -7  -1  -2  804.25   24.62
  -7  -1  -2  750.46   30.96
  -7   1  -2  799.90   32.67
   7  -1   2  792.74   15.68
   7   1   2  779.48   23.44
   7  -1   3 1380.37   30.23
  -7  -1  -3 1436.46   43.06
  -7  -1  -3 1418.56   32.80
  -7   1  -3 1394.37   22.94
  -7   1  -3 1494.81   45.21
   7  -1   3 1461.15   21.50
   7   1   3 1441.91   32.74
   7  -1   4  165.65   10.61
  -7  -1  -4  145.96   14.00
   7   1   4  171.97   11.75
  -7  -1  -4  152.50   10.85
  -7   1  -4  165.25    8.12
   7  -1   4  162.97    7.45
  -7   1  -4  174.69   16.01
   7  -1   5  363.22   15.64
  -7  -1  -5  334.43   21.71
  -7   1  -5  349.74   12.39
  -7  -1  -5  364.22   17.22
  -7   1  -5  375.74   23.35
   7   1   5  354.73   16.94
   7  -1   6   73.23    7.41
  -7   1  -6   66.01    5.74
  -7  -1  -6   61.08    7.39
  -7  -1  -6   60.69    9.80
  -7   1  -6   50.27    9.49
   7   1   6   69.36    7.72
   7  -1   7 1291.89   30.65
  -7   1  -7 1223.66   25.61
  -7  -1  -7 1167.41   31.97
  -7  -1  -7 1208.22   43.08
   7   1   7 1227.06   33.16
  -7   1  -7 1280.90   44.33
  -7   1  -8    3.57    4.18
  -7   1  -8    3.36    2.03
  -7  -1  -8    0.34    2.44
  -7  -1  -8    5.31    4.00
   7  -1   8    3.52    3.10
   7   1   8    1.63    2.77
  -7   1  -9   -0.70    4.61
   7   1   9   14.95    4.27
   7  -1   9   18.69    4.46
  -7   1  -9   16.95    3.76
  -7  -1  -9   16.55    4.73
  -7  -1  -9   11.39    5.26
  -7   1 -10   25.98    7.72
   7   1  10   33.12    6.44
   7  -1  10   20.25    4.54
  -7   1 -10   19.81    4.22
  -7  -1 -10   18.88    5.11
  -7  -1 -10   18.63    6.47
   7  -1  11  889.85   27.04
  -7  -1 -11  848.20   30.17
  -7   1 -11  776.64   37.15
  -7  -1 -11  900.47   39.58
   7   1  11  814.87   30.03
  -7   1 -11  899.17   26.55
  -7  -1 -12   57.54    8.37
   7  -1  12   65.19    7.84
  -7   1 -12   68.28    7.81
  -7  -1 -12   79.29   12.49
   7   1  12   70.36    9.43
  -7   1 -12   57.90   10.91
  -7   1 -13  294.29   23.88
   7   1  13  274.08   18.40
  -7   1 -13  240.30   15.07
  -7  -1 -13  284.46   18.76
   7  -1  13  258.61   15.07
  -7   1 -14  241.49   22.38
  -7  -1 -14  227.16   20.92
  -7   1 -14  227.49   15.47
   7   1  14  224.98   16.81
  -7  -1 -14  232.51   17.94
   7  -1  14  219.40   14.52
   7   1  15  626.49   28.63
  -7  -1 -15  665.34   30.44
  -7   1 -15  678.61   37.84
  -7  -1 -15  723.98   37.90
  -7   1 -15  592.04   25.37
   7  -1  15  669.79   25.33
  -7  -1 -16   60.10   11.72
  -7  -1 -16   77.93   11.39
  -7   1 -16   80.64    9.86
   7   1  16   94.45   12.07
  -7   1 -16   65.39   13.21
   7  -1  16   76.91    8.87
  -7   1 -17  116.79   16.79
  -7  -1 -17  130.06   17.14
  -7   1 -17  121.34   12.41
   7   1  17  107.25   12.79
  -7  -1 -17  127.31   14.34
   7  -1  17  111.32   10.65
   7   1  18   26.94    7.22
   7  -1  18   31.40    6.44
  -7  -1 -18   24.99    6.11
  -7   1 -18   21.46    5.95
  -7  -1 -18   28.41    8.74
  -7   1 -18   21.34    8.49
  -7  -1 -19   48.94    9.95
   7   1  19   34.33    8.81
  -7  -1 -19   53.59   11.97
  -7   1 -19   60.02   10.17
  -7   1 -19   55.54   12.24
   7   1  20   65.96   10.70
  -7   1 -20   56.00    9.97
  -7  -1 -20   69.26   11.89
  -7  -1 -20   78.83   14.87
  -7   1 -20   93.16   16.88
   7   1  21  323.34   22.96
  -7   1 -21  370.12   32.25
  -7  -1 -21  376.36   31.73
  -7   1 -21  377.37   25.11
  -7  -1 -21  369.87   27.18
  -7   1 -22   56.03   10.63
  -7   1 -22   60.90   15.14
  -7  -1 -22   58.94   11.25
   7   1  22   44.03    9.42
   7   1  23   18.74    7.47
  -7   1 -23   25.88    8.34
  -7  -1 -23   23.29    8.54
  -7   1 -23   14.51    9.58
  -7   1 -24    4.41    7.32
  -7   1 -24    2.14    5.76
  -7  -1 -24    0.35    5.54
  -7   1 -25  107.42   20.12
  -7   1 -25   89.73   15.00
   7  -2 -24   10.54    6.69
   7  -2 -24   20.79    9.12
  -7  -2  24   20.01    9.33
   7  -2 -23   44.65   10.95
  -7  -2  23   50.82   11.00
   7   2 -23   34.08    9.44
   7  -2 -23   46.59   10.90
   7  -2 -22  187.66   19.68
  -7  -2  22  184.24   19.12
   7   2 -22  221.85   21.51
   7  -2 -22  211.50   21.65
  -7  -2  21   11.81    4.99
   7  -2 -21   11.39    6.23
   7  -2 -21    9.76    6.91
   7   2 -21   15.85    8.56
   7  -2 -20   15.66    5.90
   7   2 -20   12.02    5.80
  -7  -2  20   18.93    7.58
   7  -2 -19   73.64   12.45
   7   2 -19   92.77   12.55
   7  -2 -19   96.43   13.05
  -7  -2  19   79.28   12.64
   7  -2 -18  148.92   16.06
   7   2 -18  181.22   17.06
   7  -2 -18  160.22   15.87
  -7  -2  18  152.27   16.23
   7  -2 -17  407.66   25.47
   7   2 -17  465.10   25.82
  -7  -2  17  437.55   27.05
   7  -2 -17  433.30   25.10
   7  -2 -16   48.03    9.10
  -7  -2  16   72.74   11.35
   7   2 -16   62.41   10.08
   7  -2 -16   73.05   10.58
   7  -2 -15  281.62   20.43
  -7  -2  15  275.28   20.44
   7   2 -15  324.37   20.22
   7  -2 -15  315.57   19.99
   7   2 -14  454.85   18.77
  -7   2  14  449.91   18.83
   7  -2 -14  443.27   24.68
  -7  -2  14  443.24   25.61
   7   2 -14  481.19   24.05
   7  -2 -14  518.22   24.87
  -7   2  13  619.25   22.17
   7   2 -13  621.66   21.53
   7  -2 -13  598.60   27.96
  -7  -2  13  579.42   28.82
   7   2 -13  639.93   27.03
   7  -2 -13  635.98   26.26
   7   2 -12   73.41    7.56
   7  -2 -12   65.83    9.54
  -7  -2  12   64.67    9.95
   7   2 -12   61.49    8.45
   7  -2 -12   52.35    7.43
  -7   2  12   63.25    7.30
  -7  -2  11    5.34    3.79
   7   2 -11    6.76    3.10
   7  -2 -11    8.97    4.02
  -7   2  11    2.74    2.00
   7   2 -11    4.10    2.89
   7  -2 -11   14.75    4.57
  -7  -2  10  436.89   24.19
   7   2 -10  437.41   16.96
   7  -2 -10  454.73   23.05
   7   2 -10  430.69   20.50
  -7   2  10  462.18   19.22
   7  -2 -10  490.89   19.91
  -7  -2   9  520.29   25.87
   7   2  -9  523.71   18.30
   7  -2  -9  528.57   24.37
   7   2  -9  536.46   22.37
  -7   2   9  500.16   20.58
   7  -2  -9  545.92   20.28
   7   2  -8 2067.22   35.99
   7  -2  -8 2225.37   48.69
  -7   2   8 2116.84   43.02
   7   2  -8 2057.32   42.80
   7  -2  -8 2154.01   37.67
  -7  -2   8 2136.00   51.70
   7   2  -7    3.96    2.26
   7  -2  -7    2.54    3.04
  -7  -2   7   -4.00    3.29
   7   2  -7   -2.14    2.95
  -7   2   7    4.30    2.61
   7  -2  -7    4.00    2.05
   7   2  -6 1952.65   34.63
  -7   2   6 1876.40   43.30
   7   2  -6 1910.94   39.69
   7  -2  -6 1844.88   42.98
   7  -2  -6 1979.59   31.47
  -7  -2   6 1871.26   47.92
   7   2  -5 2972.59   42.97
  -7   2   5 2715.18   53.85
   7  -2  -5 2535.92   49.48
   7   2  -5 2851.15   47.90
   7  -2  -5 2661.91   33.47
  -7  -2   5 2864.05   58.78
   7   2  -4  864.53   23.47
   7  -2  -4  856.67   27.94
  -7   2   4  859.13   16.35
   7   2  -4  896.04   26.85
  -7  -2   4  881.34   32.81
   7  -2  -4  849.30   17.00
   7   2  -3  101.19    8.44
   7  -2  -3   85.27    8.65
   7  -2  -3  102.13    5.54
   7   2  -3   98.39    9.30
  -7  -2   3   84.29   10.63
   7  -2  -3   99.86    5.12
  -7   2   3   90.38   10.68
   7   2  -2   31.25    4.94
  -7  -2   2   30.07    6.21
   7  -2  -2   25.98    2.36
   7  -2  -2   20.16    4.79
  -7   2   2   15.27    5.03
   7   2  -2   26.79    4.97
   7  -2  -2   25.44    2.18
   7  -2  -1  759.27   24.85
  -7  -2   1  789.54   30.54
  -7   2   1  836.01   32.35
   7  -2   0 1293.64   31.70
   7   2   0 1355.72   31.26
  -7  -2   0 1332.37   36.73
  -7  -2   0 1240.82   37.93
  -7   2   0 1199.54   39.23
   7  -2   1  141.31   10.65
  -7  -2  -1  173.01   13.16
  -7  -2  -1  158.60   13.65
  -7   2  -1  187.94   16.15
   7   2   1  153.25   10.99
   7  -2   2  130.76   10.16
  -7  -2  -2  125.22   11.17
  -7  -2  -2  125.59   12.37
  -7   2  -2  136.50   13.89
   7   2   2  136.89   10.66
  -7  -2  -3  235.93   15.32
   7  -2   3  228.83   13.22
  -7  -2  -3  196.81   15.57
  -7   2  -3  234.60   18.17
   7   2   3  228.05   13.83
   7  -2   4  683.91   22.61
  -7  -2  -4  651.66   25.31
  -7  -2  -4  637.65   28.37
  -7   2  -4  690.83   31.25
   7   2   4  721.97   25.18
   7  -2   5 1295.65   31.19
  -7  -2  -5 1253.81   35.38
  -7   2  -5 1265.72   16.10
  -7  -2  -5 1151.34   39.23
   7  -2   5 1266.15   15.04
  -7   2  -5 1228.49   42.68
   7   2   5 1253.68   34.32
   7  -2   6   83.07    8.18
  -7   2  -6   82.26    4.89
  -7  -2  -6   70.07    8.77
  -7  -2  -6   77.66   10.83
   7  -2   6   80.86    4.73
  -7   2  -6   60.29    9.93
   7   2   6   76.01    9.26
  -7  -2  -7  163.80   13.43
  -7  -2  -7  168.96   16.12
  -7   2  -7  155.78    7.64
   7  -2   7  148.69   10.63
  -7   2  -7  159.29   16.57
   7   2   7  158.83   13.02
  -7  -2  -8  523.85   24.34
  -7  -2  -8  487.01   27.25
   7  -2   8  572.17   21.06
  -7   2  -8  578.54   30.55
   7   2   8  532.40   24.39
  -7   2  -8  530.49   15.51
   7  -2   9 1378.07   32.93
  -7  -2  -9 1357.47   39.44
  -7  -2  -9 1415.27   47.20
  -7   2  -9 1528.61   50.77
   7   2   9 1537.39   41.99
  -7   2  -9 1382.25   26.82
   7  -2  10   97.79    9.05
  -7  -2 -10   89.81   10.70
  -7  -2 -10   86.30   12.64
  -7   2 -10   80.00    6.97
  -7   2 -10   77.87   11.91
   7   2  10   90.90   11.02
   7  -2  11   29.60    5.17
  -7   2 -11   39.22    8.86
  -7  -2 -11   28.12    6.89
  -7  -2 -11   34.07    8.69
  -7   2 -11   30.07    4.80
   7   2  11   30.00    6.98
  -7  -2 -12  454.96   28.33
  -7  -2 -12  443.23   24.76
   7  -2  12  497.50   20.39
  -7   2 -12  460.00   18.47
  -7   2 -12  479.49   30.51
   7   2  12  451.25   24.71
  -7  -2 -13   51.46    8.86
   7   2  13   51.72    9.14
  -7  -2 -13   39.07    9.49
  -7   2 -13   51.39    6.72
  -7   2 -13   50.77   10.96
   7  -2  13   68.22    7.92
   7  -2  14  107.32   10.03
  -7  -2 -14   90.96   13.84
  -7  -2 -14   89.30   11.59
  -7   2 -14  104.85   15.33
  -7   2 -14   99.98    9.73
   7   2  14  118.82   13.70
  -7  -2 -15   63.25   10.80
   7  -2  15   55.74    7.64
  -7  -2 -15   45.69   10.50
   7   2  15   44.73    8.76
  -7   2 -15   44.69    7.03
  -7   2 -15   55.43   12.00
  -7   2 -16   -1.93    2.93
   7  -2  16   -2.74    3.32
  -7  -2 -16   -5.46    4.52
  -7  -2 -16    3.63    5.94
  -7   2 -16    0.48    4.67
   7   2  16    4.49    5.32
  -7   2 -17  154.93   13.13
  -7   2 -17  139.28   18.83
   7   2  17  125.08   15.22
  -7  -2 -17  139.68   17.93
  -7  -2 -17  147.33   16.34
  -7   2 -18  384.41   31.32
  -7   2 -18  415.91   22.75
   7   2  18  388.16   26.39
  -7  -2 -18  415.24   30.29
  -7  -2 -18  398.04   27.78
   7   2  19   99.05   14.19
  -7  -2 -19  120.37   16.51
  -7   2 -19  106.72   17.32
  -7   2 -19  125.38   13.09
  -7  -2 -20    4.05    5.64
  -7   2 -20    3.96    6.65
   7   2  20    1.87    4.84
  -7  -2 -21   22.20    8.59
   7   2  21   36.62   10.23
  -7   2 -21   21.39   10.19
   7   2  22   32.27    9.55
  -7  -2 -22   44.17   11.14
  -7   2 -22   51.92   14.36
   7   2  23   54.40   11.56
  -7  -2 -23   66.12   13.60
  -7   2 -23   73.91   16.91
   7   2  24   73.40   13.58
  -7   2 -24   67.54   16.38
   7  -3 -23    7.14    7.71
   7  -3 -23  -13.94    9.01
  -7  -3  23    2.49    6.71
  -7  -3  22   22.08   10.02
   7  -3 -22   18.58    8.77
   7   3 -22   19.19    9.24
   7  -3 -22   17.27    8.96
  -7  -3  21   15.59    8.49
   7  -3 -21   12.23    7.78
   7  -3 -21   20.78    9.56
   7   3 -21    3.08    5.66
  -7  -3  20  402.38   29.73
   7  -3 -20  445.32   29.85
   7   3 -20  454.92   28.57
   7  -3 -20  473.31   31.66
  -7  -3  19  110.62   15.80
   7  -3 -19   97.51   14.30
   7   3 -19  106.35   14.27
   7  -3 -19  122.51   16.12
   7  -3 -18  137.91   16.73
   7   3 -18  116.02   13.90
   7  -3 -18  136.21   16.52
  -7  -3  18  105.71   15.79
   7  -3 -17   42.06    9.88
   7   3 -17   75.82   11.67
   7  -3 -17   74.99   12.21
  -7  -3  17   73.36   12.96
   7  -3 -16  498.09   29.35
   7   3 -16  529.27   27.56
  -7  -3  16  485.03   30.02
   7  -3 -16  527.25   29.11
   7  -3 -15  106.05   13.90
   7   3 -15  111.81   12.64
  -7  -3  15  108.96   14.16
   7  -3 -15  113.07   13.11
   7  -3 -14  219.06   19.14
  -7  -3  14  218.67   19.60
   7   3 -14  208.33   16.60
   7  -3 -14  233.59   18.08
   7  -3 -13   33.38    8.05
   7   3 -13   46.77    8.82
  -7  -3  13   30.25    7.59
   7  -3 -13   30.13    6.70
   7  -3 -12  362.15   23.55
  -7  -3  12  319.65   23.25
   7   3 -12  358.30   20.73
   7  -3 -12  374.98   20.60
   7   3 -11  246.20   12.25
   7  -3 -11  271.16   19.60
  -7  -3  11  276.16   21.19
   7   3 -11  293.95   18.59
   7  -3 -11  279.48   16.68
   7   3 -10  433.40   16.12
   7  -3 -10  401.09   23.41
  -7  -3  10  438.27   26.11
   7   3 -10  429.57   21.75
  -7   3  10  436.03   17.42
   7  -3 -10  462.60   20.22
  -7  -3   9   20.49    7.13
   7   3  -9   13.78    3.18
   7  -3  -9   16.75    5.58
   7   3  -9   17.20    5.56
  -7   3   9   22.80    4.70
   7  -3  -9   12.98    3.93
  -7  -3   8 1409.98   45.54
   7   3  -8 1541.63   30.30
   7  -3  -8 1422.16   42.11
  -7   3   8 1410.90   34.07
   7   3  -8 1411.00   38.41
   7  -3  -8 1520.29   31.54
   7   3  -7    0.49    1.96
   7  -3  -7    1.51    1.74
   7  -3  -7    5.56    5.03
   7   3  -7   -2.30    3.18
  -7   3   7   -2.43    2.72
  -7  -3   7    2.29    3.62
  -7   3   6  370.47   20.08
   7  -3  -6  344.21   19.89
   7   3  -6  342.09   18.59
   7   3  -6  395.73   15.92
   7  -3  -6  359.19   12.63
  -7  -3   6  338.51   21.75
   7   3  -5  488.17   17.97
   7  -3  -5  479.24   23.25
   7   3  -5  466.49   21.57
   7  -3  -5  474.55   12.72
  -7   3   5  466.41   22.80
  -7  -3   5  451.50   24.87
  -7   3   4  805.97   30.84
   7  -3  -4  762.45   28.83
   7  -3  -4  819.33   13.86
   7   3  -4  791.28   27.99
   7   3  -4  844.86   24.10
  -7  -3   4  791.30   32.61
   7  -3  -3  889.39   30.07
   7   3  -3  864.69   29.47
  -7  -3   3  861.85   33.28
  -7   3   3  904.32   33.60
   7   3  -3  859.29   24.96
   7   3  -2 1194.11   34.62
   7  -3  -2 1154.38   33.68
  -7   3   2 1220.22   39.48
   7   3  -2 1177.86   29.85
   7   3  -1    4.09    3.18
  -7   3   1    3.24    3.47
   7  -3  -1    2.19    2.92
  -7  -3   1   -2.36    3.54
  -7  -3   1    1.40    3.57
   7   3   0    1.20    2.28
  -7   3   0   -2.27    3.84
  -7  -3   0   -1.02    3.68
   7  -3   0    2.50    3.22
  -7  -3   0    2.82    3.64
   7  -3   1  254.71   15.34
  -7  -3  -1  271.84   18.31
   7   3   1  258.98   15.16
  -7  -3  -1  254.06   18.41
  -7   3  -1  271.75   19.67
   7  -3   2 1129.62   31.69
  -7  -3  -2 1178.04   37.52
  -7  -3  -2 1055.95   36.91
  -7   3  -2 1107.61   39.72
   7   3   2 1140.87   32.52
   7  -3   3  142.16   11.32
  -7  -3  -3  171.61   14.67
  -7  -3  -3  131.91   13.22
  -7   3  -3  140.39   14.80
   7   3   3  136.89   11.74
   7   3   4   32.35    5.98
   7  -3   4   32.19    5.75
  -7  -3  -4   43.90    7.79
  -7  -3  -4   39.81    7.01
  -7   3  -4   43.83    8.91
   7   3   5   37.81    7.22
   7  -3   5   31.84    5.69
  -7  -3  -5   36.02    7.45
  -7  -3  -5   29.14    6.69
  -7   3  -5   27.44    7.04
   7  -3   6 1644.32   37.23
  -7  -3  -6 1584.24   44.17
  -7  -3  -6 1580.85   45.46
  -7   3  -6 1596.07   50.74
   7   3   6 1651.01   44.06
   7  -3   7  331.09   16.77
  -7  -3  -7  309.61   20.11
  -7  -3  -7  312.99   20.70
  -7   3  -7  316.72   23.21
   7   3   7  320.65   19.91
   7  -3   8  908.99   27.76
  -7  -3  -8  912.40   35.03
  -7  -3  -8  912.51   35.76
  -7   3  -8  856.61   38.42
   7   3   8  924.72   34.67
   7  -3   9   10.65    3.89
  -7  -3  -9    3.16    3.99
   7   3   9    4.23    3.97
  -7  -3  -9    9.16    4.67
  -7   3  -9   18.24    7.76
  -7  -3 -10  149.64   15.10
   7  -3  10  137.25   11.24
  -7  -3 -10  129.65   14.48
  -7   3 -10  115.07   15.35
   7   3  10  146.80   15.19
   7  -3  11   39.81    6.01
  -7  -3 -11   47.21    8.91
  -7  -3 -11   45.59    9.36
  -7   3 -11   49.71   10.54
   7   3  11   37.33    8.44
  -7  -3 -12  722.78   33.62
   7  -3  12  622.07   23.51
  -7  -3 -12  713.84   34.91
  -7   3 -12  653.17   36.68
   7   3  12  692.13   32.89
   7  -3  13   64.38    7.83
  -7  -3 -13   68.29   11.30
  -7  -3 -13   67.20   11.06
  -7   3 -13   78.35   12.09
   7   3  13   64.60   11.00
  -7  -3 -14    7.95    7.61
  -7  -3 -14    5.49    6.17
  -7   3 -14   -0.33    5.79
   7   3  14    7.09    5.05
  -7  -3 -15   52.25   10.54
  -7  -3 -15   52.46   11.59
  -7   3 -15   45.10   11.19
   7   3  15   63.60   11.48
  -7  -3 -16  260.00   22.48
  -7   3 -16  222.87   23.87
   7   3  16  240.58   21.53
  -7  -3 -17    7.84    6.03
  -7   3 -17   -1.05    5.25
   7   3  17   -1.90    5.63
  -7  -3 -18   -0.51    6.23
  -7   3 -18    7.63    5.97
   7   3  18   19.24    8.34
  -7  -3 -19    5.08    5.72
  -7   3 -19    2.14    8.04
   7   3  19    8.15    6.14
  -7  -3 -20  312.35   27.21
  -7   3 -20  308.58   31.00
   7   3  20  267.91   24.53
  -7  -3 -21   24.01    8.48
  -7   3 -21   21.97   10.94
   7   3  21   25.93    9.54
  -7  -3 -22   52.88   13.48
   7   3  22   67.89   13.99
  -7   3 -22   35.13   12.81
  -7  -4  20    3.99    5.31
   7  -4 -20    5.53    7.08
   7   4 -20   10.08    5.84
  -7  -4  19  189.98   21.48
   7  -4 -19  200.79   21.46
   7   4 -19  193.06   19.39
   7  -4 -18   30.50    8.63
   7   4 -18   19.22    7.21
  -7  -4  18   33.50    9.47
   7  -4 -17  397.35   28.64
   7   4 -17  401.93   25.86
  -7  -4  17  343.69   28.29
   7  -4 -17  340.36   25.90
   7  -4 -16   16.58    7.64
   7  -4 -16   18.27    8.19
  -7  -4  16   16.67    7.64
   7   4 -16   18.31    6.43
   7  -4 -15  258.76   22.37
   7   4 -15  239.89   19.34
  -7  -4  15  235.39   22.75
   7  -4 -15  282.58   21.25
   7  -4 -14   -0.70    4.57
  -7  -4  14    9.11    6.96
   7  -4 -14   11.52    6.82
   7   4 -14    1.59    5.21
   7  -4 -13  699.60   35.28
   7   4 -13  650.03   30.08
  -7  -4  13  632.77   34.68
   7  -4 -13  681.48   29.64
   7  -4 -12    9.20    4.45
   7  -4 -12   13.54    6.49
   7   4 -12   12.10    5.36
  -7  -4  12    5.60    6.67
   7  -4 -11  143.37   11.98
   7  -4 -11  155.04   16.27
  -7  -4  11  159.13   17.39
   7   4 -11  139.10   14.01
   7  -4 -10   50.13   10.33
  -7  -4  10   44.43    9.53
   7   4 -10   31.10    7.21
   7  -4  -9  571.28   29.40
  -7  -4   9  551.03   31.06
   7   4  -9  534.07   26.01
   7   4  -8   22.56    4.29
  -7  -4   8   32.41    8.73
   7  -4  -8   28.95    7.44
   7   4  -8   30.14    6.55
   7   4  -7   34.02    5.18
  -7  -4   7   22.32    7.19
   7  -4  -7   34.06    7.70
   7   4  -7   35.98    8.02
  -7   4   7   26.81    5.71
  -7  -4   6   16.56    6.53
   7   4  -6   18.17    4.10
   7  -4  -6   22.36    6.32
  -7   4   6   22.12    6.01
   7   4  -6   22.65    5.60
   7   4  -5 1621.58   34.45
  -7  -4   5 1641.19   50.38
   7  -4  -5 1525.68   44.65
   7   4  -5 1630.49   43.98
  -7   4   5 1540.77   42.31
  -7  -4   4  324.08   22.35
   7  -4  -4  279.48   18.99
   7   4  -4  310.86   19.15
  -7   4   4  310.35   19.91
   7   4  -4  321.86   16.00
  -7  -4   3  583.40   29.26
   7   4  -3  534.61   21.34
   7  -4  -3  558.38   25.97
   7   4  -3  532.51   25.47
  -7   4   3  568.20   27.43
   7   4  -2  115.37   10.18
   7   4  -2   97.07   11.19
   7  -4  -2   88.05   10.68
  -7   4   2   88.79   11.29
  -7  -4   2  106.19   12.74
   7   4  -1  856.31   28.13
   7  -4  -1  758.42   29.74
   7   4  -1  806.67   31.68
  -7   4   1  789.96   33.83
  -7  -4   1  735.14   32.32
   7  -4   0  188.99   14.57
  -7  -4   0  195.32   18.37
   7   4   0  197.47   14.23
  -7   4   0  204.53   17.25
  -7  -4   0  205.47   17.15
   7  -4   1  872.13   30.54
  -7  -4  -1  819.66   35.05
   7   4   1  883.46   30.47
  -7   4  -1  850.80   35.77
  -7  -4  -1  903.02   35.06
   7  -4   2   11.27    4.60
  -7  -4  -2   12.92    5.19
   7   4   2   16.18    5.11
  -7  -4  -2   10.48    5.06
  -7   4  -2   13.62    6.78
  -7  -4  -3  399.79   24.31
  -7   4  -3  366.90   24.57
  -7  -4  -3  367.94   22.30
   7  -4   3  377.48   19.72
   7   4   3  396.81   21.56
   7  -4   4    0.39    3.49
  -7  -4  -4    1.64    3.08
  -7  -4  -4   -1.96    4.43
  -7   4  -4    1.18    4.40
   7   4   4    1.57    4.00
   7  -4   5  371.56   19.14
  -7  -4  -5  410.68   24.36
  -7   4  -5  383.36   26.12
   7   4   5  395.12   22.82
  -7  -4  -6   -3.05    4.20
   7  -4   6   -0.60    2.54
  -7  -4  -6    2.40    4.27
  -7   4  -6    2.74    5.01
   7   4   6    2.81    4.19
  -7  -4  -7   23.51    6.39
   7  -4   7   20.84    4.87
  -7  -4  -7   14.52    5.72
  -7   4  -7   29.64    7.57
   7   4   7   14.66    5.45
  -7  -4  -8  199.94   18.17
   7  -4   8  220.29   14.31
  -7  -4  -8  220.54   18.13
  -7   4  -8  177.26   18.95
   7   4   8  197.86   17.65
  -7  -4  -9  698.53   34.05
   7  -4   9  719.07   25.10
  -7  -4  -9  735.78   32.54
  -7   4  -9  667.65   36.76
   7   4   9  679.25   33.17
  -7  -4 -10   82.74   12.65
   7  -4  10  112.49   10.13
  -7  -4 -10  114.38   13.18
  -7   4 -10  102.87   15.34
   7   4  10   87.35   12.55
  -7  -4 -11   99.27   14.43
  -7  -4 -11   83.24   11.88
  -7   4 -11   86.74   14.08
   7   4  11   97.23   13.94
  -7  -4 -12    0.34    4.47
  -7   4 -12   -5.86    6.07
   7   4  12    1.35    5.56
  -7  -4 -13  369.85   26.76
  -7   4 -13  359.15   29.23
   7   4  13  406.37   28.00
  -7  -4 -14   12.94    7.83
  -7   4 -14   15.73    8.44
   7   4  14    2.45    5.05
  -7  -4 -15  111.30   15.94
  -7   4 -15  117.63   17.68
   7   4  15   91.36   14.71
  -7  -4 -16   16.66    6.75
  -7   4 -16    3.52    5.80
   7   4  16    9.41    6.88
  -7  -4 -17  377.22   29.82
  -7   4 -17  350.32   31.38
   7   4  17  340.67   27.85
  -7  -4 -18    4.65    6.52
  -7   4 -18   -2.19    7.77
   7   4  18  -10.95    8.81
  -7  -4 -19  267.34   26.04
  -7   4 -19  305.06   30.54
   7   4  19  224.59   23.84
  -7  -4 -20    2.72    5.88
  -7   4 -20   16.66   10.11
   7   4  20   13.65    8.38
  -7  -5  18  -10.40    7.41
   7  -5 -18    0.23    6.00
   7   5 -18   10.90    6.18
   7  -5 -17   12.33    6.87
   7   5 -17   16.87    7.41
  -7  -5  17    1.50    6.95
  -7  -5  16  581.78   38.15
   7  -5 -16  545.59   35.37
   7   5 -16  614.23   32.85
  -7  -5  15  181.35   21.70
   7  -5 -15  189.42   20.57
   7   5 -15  201.09   18.78
   7  -5 -14   56.40   12.30
  -7  -5  14   57.13   13.51
   7   5 -14   66.78   11.47
   7  -5 -13   80.95   13.64
   7   5 -13   71.83   11.30
  -7  -5  13   72.86   14.12
   7  -5 -12  643.55   35.47
   7   5 -12  673.40   32.36
  -7  -5  12  621.63   37.51
   7  -5 -11  140.74   16.58
   7   5 -11  112.54   13.16
  -7  -5  11  100.90   15.80
   7  -5 -10  206.15   19.54
   7   5 -10  226.55   18.26
  -7  -5  10  259.65   23.20
   7  -5  -9    1.17    4.43
   7   5  -9   -2.94    4.78
   7  -5  -8  159.48   16.94
   7   5  -8  166.35   15.51
  -7  -5   8  173.52   18.65
   7  -5  -7  246.36   20.58
  -7  -5   7  306.08   24.20
   7   5  -7  265.39   19.71
   7  -5  -6  882.60   37.71
  -7  -5   6  855.20   39.31
   7   5  -6  870.10   35.03
   7   5  -5    5.42    2.87
  -7  -5   5    3.97    3.96
   7  -5  -5   -0.09    4.91
   7   5  -5    4.99    4.64
   7  -5  -4   83.78   11.56
  -7  -5   4   58.51   10.69
   7   5  -4   59.16    7.88
   7   5  -3   13.05    4.53
  -7   5   3   17.00    6.26
  -7  -5   3    9.06    5.91
   7  -5  -3    6.68    5.29
   7   5  -3    1.96    4.31
  -7  -5   2 1023.63   40.87
   7  -5  -2 1118.90   39.40
   7   5  -2 1161.33   40.83
  -7   5   2 1031.69   39.77
   7   5  -2 1091.64   33.55
  -7  -5   1  195.36   17.84
   7  -5  -1  212.96   17.18
   7   5  -1  195.48   17.27
  -7   5   1  182.14   17.12
   7   5  -1  228.26   16.23
  -7   5   0   40.71    8.86
   7   5   0   21.03    5.88
   7  -5   0   32.50    6.91
  -7  -5   0   33.85    7.99
  -7  -5  -1  628.37   30.64
  -7  -5  -1  573.85   33.32
  -7   5  -1  585.98   30.95
   7  -5   1  631.19   27.98
   7   5   1  601.49   27.54
  -7  -5  -2  351.94   22.80
   7  -5   2  347.83   20.74
  -7  -5  -2  314.85   24.06
  -7   5  -2  345.55   24.80
   7   5   2  373.92   22.36
   7  -5   3   17.93    5.75
  -7  -5  -3   18.64    7.82
  -7  -5  -3   13.40    6.69
  -7   5  -3   12.91    6.73
   7   5   3   20.58    6.12
   7  -5   4   30.78    6.48
  -7  -5  -4   35.90    8.44
  -7  -5  -4   20.84    5.86
  -7   5  -4   32.50    8.96
   7   5   4   23.31    7.49
   7  -5   5  262.10   16.89
  -7  -5  -5  268.40   22.29
  -7   5  -5  247.86   22.14
   7   5   5  230.82   19.05
  -7  -5  -5  249.91   18.63
   7  -5   6  565.95   24.38
  -7  -5  -6  583.91   33.04
  -7  -5  -6  557.17   27.78
  -7   5  -6  569.71   33.97
   7   5   6  587.16   30.87
  -7  -5  -7   71.01   12.50
  -7   5  -7   62.15   11.52
  -7  -5  -7   86.64   11.23
   7   5   7   48.27   10.09
  -7  -5  -8  144.91   17.06
  -7   5  -8  150.73   18.59
  -7  -5  -8  133.35   13.90
   7   5   8  108.54   14.20
  -7  -5  -9   42.02    9.95
  -7   5  -9   35.42   10.45
   7   5   9   42.42   10.26
  -7  -5 -10  180.32   19.34
  -7   5 -10  201.76   21.78
   7   5  10  222.58   21.29
  -7  -5 -11  255.28   23.32
  -7   5 -11  220.52   23.09
   7   5  11  207.05   20.65
  -7   5 -12  242.20   26.18
  -7  -5 -12  270.79   24.54
   7   5  12  237.75   22.67
  -7  -5 -13   -0.31    5.52
  -7   5 -13   19.51    9.76
   7   5  13    7.61    5.48
  -7  -5 -14   59.50   12.98
  -7   5 -14   62.69   14.58
   7   5  14   74.79   13.88
  -7  -5 -15   -1.39    5.65
  -7   5 -15    6.48    6.52
   7   5  15   12.04    8.52
  -7  -5 -16  224.01   23.93
  -7   5 -16  179.64   24.26
   7   5  16  185.31   21.83
  -7  -5 -17    7.21    7.10
  -7   5 -17    3.56    7.78
   7   5  17    5.06    6.59
   7  -6 -14   51.44   11.78
   7   6 -14   61.07   11.80
  -7  -6  14   67.95   14.69
  -7  -6  13  297.87   28.85
   7  -6 -13  234.24   23.63
   7   6 -13  275.71   22.56
   7  -6 -12   31.74   10.75
   7   6 -12   38.37    9.65
  -7  -6  12   66.22   14.81
   7  -6 -11   48.81   11.75
   7   6 -11   38.88    9.13
  -7  -6  11   37.21    9.78
   7  -6 -10  391.38   29.33
   7   6 -10  371.81   25.36
  -7  -6  10  402.16   30.76
   7  -6  -9  667.18   37.15
   7   6  -9  726.31   35.51
  -7  -6   9  608.69   38.24
  -7  -6   8   27.78    9.60
   7  -6  -8   11.89    7.09
   7   6  -8   17.31    6.19
  -7  -6   7    9.56    6.85
   7  -6  -7    4.50    5.03
   7   6  -7    2.00    5.10
   7  -6  -6   91.84   13.75
   7   6  -6  104.30   13.72
  -7  -6   6  106.37   15.66
   7  -6  -5  242.79   20.97
   7   6  -5  216.63   19.36
  -7  -6   5  197.37   19.92
   7  -6  -4  444.35   27.91
   7   6  -4  388.74   25.91
  -7  -6   4  393.95   27.68
   7  -6  -3   -3.64    4.39
   7   6  -3    3.64    6.40
  -7  -6   3    2.51    4.87
   7  -6  -2  128.34   14.95
   7   6  -2  109.02   14.08
  -7  -6   2  106.81   14.50
   7   6  -2  109.49   11.90
   7  -6  -1   55.98    9.65
  -7  -6   1   74.99   12.40
   7   6  -1   53.02    9.55
   7   6  -1   91.14   11.26
   7  -6   0  285.76   21.06
   7   6   0  312.00   23.39
   7   6   0  298.84   20.38
   7  -6   1  238.71   18.71
  -7  -6  -1  213.82   19.10
  -7   6  -1  194.70   19.87
   7   6   1  255.50   19.57
   7   6   2   20.35    6.35
   7  -6   2   11.30    5.44
  -7  -6  -2   -2.87    4.75
  -7  -6  -2   -0.87    6.50
  -7   6  -2   14.07    6.56
   7  -6   3  244.73   18.28
  -7  -6  -3  256.23   24.20
  -7  -6  -3  225.83   18.74
  -7   6  -3  220.38   21.73
   7   6   3  243.37   19.87
  -7  -6  -4  393.37   24.23
  -7  -6  -4  319.65   26.99
  -7   6  -4  323.94   26.43
   7   6   4  338.02   23.97
  -7  -6  -5  255.05   24.02
  -7   6  -5  212.82   22.11
   7   6   5  225.23   20.17
  -7  -6  -6   68.92   12.89
  -7   6  -6   80.96   14.87
   7   6   6   88.43   13.53
  -7  -6  -7   24.39    9.66
  -7   6  -7    9.17    6.67
   7   6   7   20.25    7.80
  -7  -6  -8  121.60   17.50
  -7   6  -8  107.58   16.57
   7   6   8   89.83   13.78
  -7  -6  -9  247.24   24.62
  -7   6  -9  264.94   26.46
   7   6   9  244.59   23.01
  -7  -6 -10  102.49   16.67
  -7   6 -10  108.59   17.85
   7   6  10  100.04   15.41
  -7  -6 -11    6.62    6.97
  -7   6 -11    1.41    6.88
   7   6  11   -4.30    7.89
  -7  -6 -12   -3.50    7.31
  -7   6 -12    2.86    6.60
   7   6  12   10.92    7.58
  -7  -6 -13   64.11   14.71
  -7   6 -13   62.07   14.91
   7   6  13   87.54   16.03
  -7  -6 -14  207.50   24.07
  -7   6 -14  192.79   25.15
   7   6  14  203.22   23.52
  -7  -7  10   11.69    7.43
   7  -7  -9   -1.01    6.80
   7   7  -9    6.38    5.94
  -7  -7   9    0.52    7.81
   7  -7  -8    3.97    6.00
   7   7  -8    8.06    6.75
  -7  -7   8    9.62    6.77
  -7  -7   7  691.74   41.04
   7  -7  -7  661.11   38.17
   7   7  -7  669.43   36.03
   7  -7  -6   30.32    8.22
   7   7  -6   26.25    8.46
  -7  -7   6   26.77    8.59
   7  -7  -5    1.81    6.00
   7   7  -5   -7.65    6.97
  -7  -7   5    3.65    5.15
   7  -7  -4    3.37    5.12
   7   7  -4   -0.62    5.68
  -7  -7   4   12.53    7.22
   7  -7  -3  285.81   23.62
   7   7  -3  325.16   25.31
  -7  -7   3  315.13   26.64
   7  -7  -2   62.10   11.74
   7   7  -2   62.74   11.63
  -7  -7   2   42.00   11.10
   7  -7  -1   52.21   10.35
  -7  -7   1   64.17   12.48
   7   7  -1   77.51   13.26
   7   7   0    9.86    6.00
   7   7   1   43.77   10.46
   7   7   2   44.18    9.56
   7   7   2   40.93   10.15
   7   7   3  195.93   19.20
  -7  -7  -4  105.48   18.78
   7   7   4   95.52   14.45
  -7  -7  -5   -1.20    6.30
   7   7   5   11.27    6.29
  -7  -7  -6   22.62   10.32
  -7   7  -6   22.58    9.81
   7   7   6   29.78    9.32
  -7  -7  -7  292.75   28.56
  -7   7  -7  279.33   27.88
   7   7   7  246.79   23.65
  -7  -7  -8   20.91   11.08
  -7   7  -8    2.40    8.22
   7   7   8   12.52    8.67
  -7   7  -9   -1.93    8.63
   7   7   9    9.91    8.61
  -7   7 -10   13.31    9.97
   8   0 -23    5.17    6.27
   8   0 -22   67.63   12.36
   8   0 -21   -3.35    5.29
   8   0 -20   13.91    5.76
   8   0 -20   20.34    7.92
  -8   0  19    1.88    3.67
   8   0 -19    3.53    4.50
   8   0 -19   -2.41    4.29
   8   0 -18  821.89   33.34
  -8   0  18  771.22   32.72
   8   0 -18  887.88   36.76
   8   0 -17    2.72    4.47
  -8   0  17   -3.80    4.01
   8   0 -17    1.73    3.92
  -8   0  16    8.91    4.34
   8   0 -16    3.45    3.98
  -8   0  15    7.03    4.86
   8   0 -15    1.16    2.97
   8   0 -15    0.35    3.51
   8   0 -14  647.14   27.34
   8   0 -14  669.59   27.45
   8   0 -13    3.00    3.52
   8   0 -13   -1.04    3.22
  -8   0  13    3.44    4.18
   8   0 -12   28.27    5.70
   8   0 -12   35.23    6.55
  -8   0  12   42.18    7.60
   8   0 -11    0.58    3.08
  -8   0  11    2.98    3.65
   8   0 -11    3.83    3.21
   8   0 -10   54.58    8.28
   8   0 -10   72.43    8.13
  -8   0  10   55.46    8.57
   8   0  -9    3.48    3.00
  -8   0   9   -1.00    2.67
   8   0  -9    3.23    2.93
   8   0  -8 1884.97   40.95
   8   0  -8 1822.24   36.59
  -8   0   8 1852.57   47.13
  -8   0   7    5.24    3.81
   8   0  -7   -0.52    2.96
   8   0  -7   -0.63    2.31
   8   0  -6  273.99   15.14
  -8   0   6  249.14   17.21
   8   0  -6  288.15   13.55
   8   0  -5   -2.01    2.63
   8   0  -5   -1.79    2.24
  -8   0   5   -5.37    3.59
   8   0  -4 2224.55   41.83
  -8   0   4 2351.02   53.31
   8   0  -3   -2.27    2.31
   8   0  -3   -1.70    1.99
   8   0  -2   -5.22    3.44
   8   0  -2    3.75    2.18
  -8   0   2    2.41    3.82
   8   0  -1    1.55    2.25
   8   0  -1    0.19    1.72
  -8   0   1    0.88    3.65
   8   0   0 1034.59   27.72
  -8   0   0 1082.91   39.52
   8   0   0 1079.57   23.92
   8   0   1   -0.35    2.13
  -8   0  -1    9.55    4.61
   8   0   2   29.33    5.08
  -8   0  -2   29.40    4.78
  -8   0  -2   26.02    6.73
   8   0   3    1.84    2.53
  -8   0  -3   -0.51    3.70
  -8   0  -3   -0.36    1.83
   8   0   4  592.11   21.59
  -8   0  -4  537.18   18.76
  -8   0  -4  556.51   30.25
   8   0   5    3.60    3.29
  -8   0  -5   -2.19    3.57
  -8   0  -5    0.66    2.03
   8   0   6 3195.59   51.78
  -8   0  -6 3216.92   48.03
  -8   0  -6 3312.97   75.41
   8   0   7   -0.59    2.78
  -8   0  -7   -1.32    5.72
  -8   0  -7   -1.20    2.23
  -8   0  -8 2876.54   48.46
   8   0   8 2650.36   49.05
  -8   0  -9   -0.12    3.77
  -8   0  -9   -0.49    2.61
   8   0   9   -2.25    3.49
  -8   0 -10 1355.21   35.85
  -8   0 -10 1247.17   48.94
   8   0  10 1239.14   34.59
   8   0  11    1.98    3.22
  -8   0 -11    1.04    3.15
  -8   0 -12  247.72   16.28
  -8   0 -12  303.05   25.20
   8   0  12  260.23   16.78
   8   0  13    3.21    3.54
  -8   0 -13   -3.48    5.15
  -8   0 -13    0.90    3.56
  -8   0 -14 1014.95   47.62
  -8   0 -14  989.46   34.65
  -8   0 -15   -1.50    5.66
   8   0  15   -1.71    3.78
  -8   0 -15    6.31    4.10
  -8   0 -16   59.15   13.34
   8   0  16   57.39    8.73
  -8   0 -16   68.15   10.26
   8   0  17   -0.91    4.05
  -8   0 -17    4.81    6.34
  -8   0 -17    4.34    4.03
  -8   0 -18  660.44   41.90
  -8   0 -18  631.25   31.09
   8   0  18  643.96   29.05
   8   0  19   -4.11    4.54
  -8   0 -19   -9.76    6.84
  -8   0 -19   -2.59    4.17
  -8   0 -20   13.68    8.04
  -8   0 -20   16.19    7.17
   8   0  20    0.23    3.73
  -8   0 -21   -2.49    6.92
  -8   0 -21    0.38    5.45
   8   0  21    2.89    4.19
  -8   0 -22  153.94   22.55
  -8   0 -22  173.32   19.09
  -8   0 -23    2.09    6.90
  -8   0 -23    5.43    9.36
  -8   0 -24   46.09   11.95
   8  -1 -24   31.72    9.86
   8   1 -23   38.89   11.13
   8  -1 -23   51.48   11.64
  -8  -1  22    9.98    6.55
   8  -1 -22   -0.61    5.35
   8   1 -22   -1.29    6.96
   8  -1 -22   -3.15    4.94
  -8  -1  21  396.24   27.13
   8  -1 -21  469.76   28.31
   8   1 -21  421.35   28.48
   8  -1 -21  476.74   29.27
   8  -1 -20   70.33   10.79
   8   1 -20  119.45   15.09
   8  -1 -20  102.00   13.74
  -8  -1  20   75.56   12.01
   8  -1 -19   74.72   11.39
  -8  -1  19   76.79   12.06
   8   1 -19   62.87   11.20
   8  -1 -19   61.79   10.28
   8  -1 -18   15.11    6.05
  -8  -1  18   20.11    6.48
   8   1 -18   24.36    7.87
   8  -1 -18   12.13    6.64
   8   1 -17  170.02   14.00
   8  -1 -17  165.97   15.67
  -8   1  17  145.13   13.32
  -8  -1  17  170.94   16.35
   8   1 -17  170.92   16.06
   8  -1 -17  166.32   15.78
   8   1 -16   43.60    7.47
   8  -1 -16   60.84   10.33
  -8   1  16   48.71    7.96
  -8  -1  16   56.34    9.53
   8   1 -16   68.32   10.37
   8  -1 -16   63.99   10.04
   8   1 -15  544.93   24.00
  -8   1  15  551.97   25.06
   8  -1 -15  524.66   26.93
  -8  -1  15  459.40   26.04
   8   1 -15  536.28   26.19
   8  -1 -15  528.22   25.53
  -8   1  14   57.62    8.29
   8   1 -14   55.65    7.86
   8  -1 -14   69.42   10.17
  -8  -1  14   76.46   10.94
   8   1 -14   70.01    9.85
   8  -1 -14   70.04    9.65
   8   1 -13    4.88    3.00
   8   1 -13   12.02    4.08
  -8   1  13   10.88    4.03
   8  -1 -13   11.47    4.28
  -8  -1  13    9.96    4.93
   8   1 -12   32.62    5.84
   8  -1 -12   19.99    5.02
  -8   1  12   34.01    6.37
   8   1 -12   35.62    6.90
   8  -1 -12   30.98    5.78
  -8  -1  12   38.81    8.10
   8   1 -11  925.82   28.61
   8  -1 -11  970.36   33.79
   8   1 -11  930.74   30.27
   8  -1 -11  975.34   29.32
  -8   1  11  909.63   31.06
  -8  -1  11  907.88   34.52
   8   1 -10  474.15   19.99
   8  -1 -10  424.97   21.90
   8   1 -10  422.83   20.17
   8  -1 -10  426.31   18.59
  -8   1  10  435.57   21.65
  -8  -1  10  444.18   24.29
   8   1  -9   45.91    6.71
   8  -1  -9   45.25    7.67
  -8  -1   9   32.52    7.01
   8   1  -9   51.67    7.13
  -8   1   9   42.69    7.24
   8  -1  -9   45.08    6.36
   8   1  -8  214.50   13.57
   8  -1  -8  203.61   14.64
  -8   1   8  198.38   15.15
   8   1  -8  231.40   14.17
   8  -1  -8  215.76   12.11
  -8  -1   8  200.04   16.08
   8   1  -7  762.17   24.38
   8  -1  -7  775.12   27.27
  -8   1   7  768.73   29.55
   8   1  -7  718.36   23.93
   8  -1  -7  793.70   22.07
  -8  -1   7  817.18   32.59
   8   1  -6  429.24   18.02
   8  -1  -6  432.68   20.06
  -8   1   6  411.41   21.95
   8   1  -6  408.40   17.77
  -8  -1   6  426.91   23.87
   8  -1  -6  406.25   15.01
   8   1  -5  407.27   17.53
   8  -1  -5  443.60   20.05
  -8   1   5  424.09   22.89
   8   1  -5  431.09   17.99
  -8  -1   5  423.33   23.31
   8  -1  -5  433.79   14.62
   8   1  -4  317.61   15.29
   8  -1  -4  306.33   16.40
  -8   1   4  311.24   19.98
  -8  -1   4  304.71   19.59
   8   1  -4  302.79   14.68
   8  -1  -4  292.19   11.42
   8   1  -3 1116.42   28.45
   8  -1  -3 1094.03   30.64
  -8   1   3 1098.15   38.51
  -8  -1   3 1134.22   37.88
   8   1  -3 1046.51   27.11
   8  -1  -3 1129.98   21.40
   8   1  -2  734.94   23.26
  -8   1   2  780.36   32.81
   8  -1  -2  691.00   24.16
  -8  -1   2  729.94   30.88
   8   1  -2  771.23   23.25
   8  -1  -2  797.25   17.13
   8   1  -1 1136.18   29.10
  -8   1   1 1130.99   39.92
   8  -1  -1 1148.52   30.54
  -8  -1   1 1133.34   38.72
   8   1  -1 1148.12   28.38
   8  -1  -1 1029.56   18.90
   8   1   0   87.75    8.35
   8  -1   0   95.50    8.89
  -8  -1   0   89.26   10.60
   8  -1   0   88.49    5.53
  -8   1   0  100.53   12.62
   8   1   1  326.09   16.09
   8  -1   1  277.51   14.78
  -8  -1  -1  276.27   19.94
  -8  -1  -1  284.56   16.25
   8  -1   1  285.38    9.86
  -8   1  -1  319.59   22.11
   8  -1   2  251.96   14.14
  -8  -1  -2  273.73   20.48
  -8  -1  -2  252.44   14.85
   8  -1   2  268.99    9.74
  -8   1  -2  288.54   21.36
   8   1   2  266.20   14.60
   8  -1   3 3095.00   49.16
  -8  -1  -3 3272.19   70.06
  -8  -1  -3 3257.55   53.32
  -8   1  -3 2988.14   38.33
  -8   1  -3 3349.74   73.35
   8   1   3 3140.58   50.61
   8  -1   4  110.59    9.23
  -8  -1  -4  126.60   13.75
  -8  -1  -4  124.85   10.61
  -8   1  -4  120.67    7.51
  -8   1  -4  101.56   13.25
   8   1   4  118.30   10.28
   8  -1   5  516.15   20.30
  -8  -1  -5  492.72   28.29
  -8  -1  -5  526.40   21.73
  -8   1  -5  552.25   16.32
  -8   1  -5  504.18   29.50
   8   1   5  522.91   21.73
  -8  -1  -6   86.76   12.26
   8  -1   6   87.31    8.54
  -8   1  -6   84.80    6.62
  -8  -1  -6   86.81    9.16
   8   1   6   77.74    8.81
  -8   1  -6   69.19   11.31
  -8  -1  -7  943.50   40.35
   8  -1   7  887.26   27.23
  -8   1  -7  918.37   22.88
  -8  -1  -7  864.08   28.86
   8   1   7  878.39   29.66
  -8   1  -7  905.98   40.49
   8  -1   8  126.26   10.47
  -8   1  -8  127.44    9.07
  -8  -1  -8  107.06   10.58
  -8   1  -8  132.09   15.91
   8   1   8  116.91   11.22
  -8  -1  -8  113.34   14.56
  -8   1  -9  335.25   15.48
  -8  -1  -9  346.30   19.21
   8   1   9  295.30   17.83
   8  -1   9  321.11   16.85
  -8   1  -9  310.07   24.31
  -8  -1  -9  341.59   25.21
  -8   1 -10   85.34    8.35
  -8  -1 -10   71.69    9.20
   8  -1  10   69.48    8.21
  -8   1 -10   74.10   12.30
  -8  -1 -10   84.27   13.33
   8   1  10   68.05    8.98
   8  -1  11 1281.52   34.54
  -8  -1 -11 1279.55   38.61
  -8   1 -11 1302.03   32.88
  -8   1 -11 1135.26   47.79
  -8  -1 -11 1209.74   48.98
   8   1  11 1254.81   37.74
  -8  -1 -12   44.27    8.11
   8  -1  12   43.56    6.72
  -8   1 -12   50.51   11.86
   8   1  12   46.19    7.93
  -8  -1 -12   48.53   10.52
  -8   1 -12   43.25    6.57
  -8  -1 -13  142.95   14.04
   8  -1  13  169.32   13.15
   8   1  13  153.87   14.11
  -8   1 -13  160.49   18.82
  -8  -1 -13  159.25   18.55
  -8   1 -13  174.51   13.28
   8  -1  14   98.16   10.41
  -8  -1 -14   97.69   11.95
  -8   1 -14   77.99   14.08
  -8  -1 -14   75.33   13.95
   8   1  14   70.19    9.98
  -8   1 -14   95.88   10.15
   8  -1  15  558.20   24.30
  -8  -1 -15  553.38   28.57
  -8   1 -15  567.44   36.57
  -8  -1 -15  604.03   36.83
   8   1  15  555.59   27.53
  -8   1 -15  538.12   24.74
  -8   1 -16   -5.45    8.19
   8  -1  16    9.04    4.34
  -8   1 -16    3.35    4.37
   8   1  16   -1.32    3.69
  -8  -1 -16    1.08    5.31
  -8  -1 -16    0.62    4.58
   8  -1  17   96.74   10.61
  -8   1 -17  120.27   18.23
  -8  -1 -17  112.12   17.57
   8   1  17   95.12   12.59
  -8   1 -17   88.50   10.94
  -8  -1 -17  119.23   14.37
  -8   1 -18   -1.90    5.93
   8   1  18   10.33    5.41
   8  -1  18    9.09    3.96
  -8   1 -18   21.43    6.61
  -8  -1 -18   22.35    6.87
  -8  -1 -18    5.19    5.57
  -8   1 -19  108.77   17.49
  -8  -1 -19  111.76   18.02
   8   1  19   86.43   12.84
  -8   1 -19  103.58   12.83
  -8  -1 -19   77.26   12.53
   8   1  20   60.62   10.87
  -8   1 -20   84.26   16.20
  -8  -1 -20   63.40   13.90
  -8   1 -20   64.81   11.15
  -8  -1 -20   72.54   12.93
  -8   1 -21  267.92   28.97
  -8  -1 -21  245.67   26.74
  -8   1 -21  219.12   19.83
   8   1  21  212.25   18.82
  -8  -1 -21  262.08   23.37
  -8   1 -22   13.34    8.07
  -8   1 -22   18.91    6.85
  -8  -1 -22   35.31   10.69
   8   1  22   34.24    9.21
   8   1  23   32.21    9.15
  -8   1 -23   28.08   12.33
  -8  -1 -23   46.14   11.25
  -8   1 -24   27.95   13.01
   8  -2 -24   17.86    8.96
  -8  -2  24   30.31    9.80
  -8  -2  23   52.48   11.59
   8  -2 -23   57.99   12.43
   8  -2 -23   40.94    9.84
   8  -2 -22   28.05    8.62
  -8  -2  22   32.05    8.63
   8   2 -22   45.45   11.19
   8  -2 -22   38.83   11.19
   8  -2 -21   28.82    7.87
   8   2 -21   12.13    5.56
  -8  -2  21   25.31    8.81
   8  -2 -21    5.78    6.13
   8  -2 -20    5.48    6.53
  -8  -2  20   -4.34    5.87
   8   2 -20   -1.03    5.94
   8  -2 -20    4.53    4.80
   8  -2 -19   13.02    6.85
  -8  -2  19   21.70    8.59
   8   2 -19   13.46    6.98
   8  -2 -19    4.43    5.32
   8  -2 -18  289.28   22.89
   8   2 -18  275.99   21.37
  -8  -2  18  246.60   21.94
   8  -2 -18  306.12   22.09
   8  -2 -17  162.31   17.00
  -8  -2  17  194.56   18.56
   8   2 -17  181.96   17.01
   8  -2 -17  188.82   16.79
   8  -2 -16   69.36   11.39
  -8  -2  16   61.10   10.86
   8   2 -16   81.82   11.53
   8  -2 -16   70.41   10.51
   8  -2 -15  327.39   22.67
  -8  -2  15  325.30   23.36
   8   2 -15  353.99   21.98
   8  -2 -15  358.35   21.80
   8   2 -14  324.50   16.90
   8  -2 -14  295.51   21.14
  -8  -2  14  310.76   22.53
   8   2 -14  342.00   20.85
   8  -2 -14  326.34   19.96
   8   2 -13  610.49   22.99
   8  -2 -13  610.26   29.57
  -8  -2  13  624.72   31.58
   8   2 -13  661.80   28.43
   8  -2 -13  687.54   27.94
  -8   2  13  637.06   24.11
   8   2 -12  140.64   10.85
  -8  -2  12  153.61   15.65
   8  -2 -12  162.28   15.22
   8   2 -12  153.22   13.63
   8  -2 -12  173.55   13.88
  -8   2  12  146.08   11.84
   8   2 -11    8.06    2.40
   8  -2 -11    0.93    3.62
  -8   2  11   12.50    4.19
   8   2 -11    6.85    4.11
   8  -2 -11   15.03    4.45
  -8  -2  11   17.47    6.73
  -8  -2  10  382.18   23.84
   8   2 -10  376.77   17.10
   8  -2 -10  373.78   22.38
   8   2 -10  367.06   19.62
  -8   2  10  394.99   19.66
   8  -2 -10  410.84   18.96
   8   2  -9  408.87   17.64
   8  -2  -9  432.08   22.83
  -8   2   9  433.80   21.05
   8   2  -9  418.37   20.58
   8  -2  -9  433.84   18.51
  -8  -2   9  406.97   24.27
   8   2  -8  399.95   17.31
   8  -2  -8  410.17   22.31
  -8   2   8  426.23   21.14
   8   2  -8  374.20   19.15
   8  -2  -8  403.03   16.95
  -8  -2   8  403.69   23.86
   8   2  -7  307.81   15.17
   8  -2  -7  305.32   19.08
  -8   2   7  341.76   19.31
   8   2  -7  306.42   17.14
   8  -2  -7  302.78   13.77
  -8  -2   7  319.64   21.18
   8   2  -6  325.41   15.48
   8  -2  -6  327.69   18.96
  -8   2   6  333.02   19.94
   8   2  -6  321.86   17.14
   8  -2  -6  354.87   13.96
  -8  -2   6  304.36   20.48
   8   2  -5 1015.62   27.11
  -8   2   5  966.59   34.92
   8  -2  -5  956.96   31.31
   8   2  -5  969.18   29.53
  -8  -2   5 1035.78   37.66
   8  -2  -5  999.04   21.60
   8   2  -4  506.44   19.38
  -8   2   4  513.96   26.03
   8  -2  -4  502.97   22.32
   8   2  -4  531.04   21.73
  -8  -2   4  516.64   26.52
   8  -2  -4  510.46   14.04
   8   2  -3 1129.45   29.33
  -8   2   3 1050.12   37.61
   8  -2  -3  995.61   31.00
   8  -2  -3 1102.82   18.60
   8   2  -3  994.01   29.85
  -8  -2   3 1110.71   39.36
   8  -2  -3 1135.48   18.60
   8   2  -2  187.31   12.07
   8  -2  -2  209.29    7.07
   8  -2  -2  179.45   13.15
   8   2  -2  189.20   13.31
  -8  -2   2  206.52   17.09
   8  -2  -2  211.64    6.97
  -8   2   2  187.79   16.77
   8   2  -1  414.64   18.19
   8  -2  -1  419.36   19.54
   8   2  -1  427.21   19.92
  -8  -2   1  413.79   23.59
   8  -2  -1  445.32    7.92
  -8   2   1  449.54   25.95
   8  -2   0 2848.93   50.07
  -8  -2   0 2837.84   57.80
  -8  -2   0 2728.91   60.58
  -8   2   0 2826.03   65.01
   8   2   0 2840.40   48.04
   8  -2   1  459.52   20.14
  -8  -2  -1  497.71   23.52
  -8  -2  -1  439.94   24.24
  -8   2  -1  460.40   26.81
   8   2   1  486.93   20.26
   8   2   2    0.19    2.74
  -8   2  -2    3.66    3.53
   8  -2   2    0.39    2.75
  -8  -2  -2    4.03    3.02
   8   2   3    2.08    2.59
  -8   2  -3    9.63    3.85
   8  -2   3    4.08    2.82
  -8  -2  -3    3.55    3.96
  -8  -2  -3    5.46    3.14
   8  -2   4  613.46   22.86
  -8  -2  -4  609.33   25.88
  -8  -2  -4  609.31   29.72
   8  -2   4  592.88    7.42
   8  -2   4  574.69    7.85
  -8   2  -4  585.56   31.42
   8   2   4  602.85   24.23
   8  -2   5  595.72   22.53
  -8  -2  -5  571.48   24.85
  -8  -2  -5  549.91   28.78
  -8   2  -5  556.35   11.09
  -8   2  -5  542.47   30.34
   8   2   5  547.55   23.81
   8  -2   6  394.44   18.62
  -8  -2  -6  397.36   21.02
  -8  -2  -6  389.80   24.95
  -8   2  -6  395.30   10.77
  -8   2  -6  366.43   25.45
   8   2   6  321.08   18.25
   8  -2   7  232.22   14.58
  -8   2  -7  235.11    9.24
  -8  -2  -7  225.68   16.25
  -8  -2  -7  190.98   18.04
  -8   2  -7  205.16   19.50
   8   2   7  257.25   16.82
   8  -2   8  236.55   14.65
  -8   2  -8  222.18    9.78
  -8  -2  -8  252.37   21.27
  -8  -2  -8  252.85   17.61
  -8   2  -8  186.51   18.92
   8   2   8  228.09   16.41
  -8   2  -9 1368.51   26.53
  -8  -2  -9 1432.30   42.45
  -8  -2  -9 1369.53   49.20
   8  -2   9 1402.91   35.92
  -8   2  -9 1275.69   49.43
   8   2   9 1300.24   39.79
  -8   2 -10   65.64    6.64
   8  -2  10   68.29    8.15
  -8  -2 -10   69.38    9.90
  -8  -2 -10   71.60   12.74
   8   2  10   67.71    9.75
  -8   2 -10   67.17   12.12
  -8   2 -11   36.42   10.86
   8  -2  11   20.36    5.58
  -8   2 -11   24.46    4.27
  -8  -2 -11   23.30    6.53
  -8  -2 -11   20.33    6.65
   8   2  11   18.44    5.63
   8   2  12    6.98    4.50
  -8   2 -12   10.16    3.68
   8  -2  12    6.30    3.57
  -8  -2 -12   10.76    4.61
  -8  -2 -12    9.17    7.31
  -8   2 -12    3.76    6.21
  -8  -2 -13  155.44   18.55
  -8  -2 -13  212.41   18.00
   8  -2  13  179.40   13.79
   8   2  13  203.26   17.53
  -8   2 -13  188.94   12.63
  -8  -2 -14  276.32   24.82
  -8  -2 -14  300.09   22.14
   8  -2  14  290.24   17.32
  -8   2 -14  231.86   24.02
   8   2  14  297.40   21.57
  -8  -2 -15  259.46   20.86
   8  -2  15  245.21   16.27
  -8   2 -15  244.23   24.57
  -8  -2 -15  206.75   22.30
   8   2  15  200.99   18.29
   8   2  16   58.82   10.53
   8  -2  16   55.56    7.79
  -8  -2 -16   56.39   11.00
  -8  -2 -16   65.37   13.30
  -8   2 -16   47.84   11.42
  -8  -2 -17  129.71   17.54
  -8  -2 -17  137.34   16.57
  -8   2 -17  149.50   20.66
   8   2  17  132.98   15.77
  -8  -2 -18  284.83   26.90
  -8  -2 -18  224.73   21.47
  -8   2 -18  186.68   23.57
   8   2  18  254.14   21.75
  -8  -2 -19   80.03   13.86
  -8   2 -19  106.63   18.63
   8   2  19   85.82   12.84
   8   2  20   17.03    7.90
  -8  -2 -20    8.40    6.24
  -8   2 -20   13.50    8.54
   8   2  21   51.72   11.21
  -8  -2 -21   38.95   10.63
  -8   2 -21   30.17   10.70
   8   2  22    7.15    6.22
  -8  -2 -22   36.73   11.28
  -8   2 -22   39.75   14.47
   8   2  23   62.89   12.32
  -8   2 -23   55.80   16.68
   8  -3 -23    5.54    6.22
  -8  -3  22   13.37    7.70
   8  -3 -22   16.25    7.44
   8  -3 -22   11.10    7.95
   8  -3 -21    4.63    6.32
   8   3 -21    9.25    7.64
  -8  -3  21   -0.78    6.41
   8  -3 -21   13.89    8.89
  -8  -3  20  178.14   21.26
   8  -3 -20  172.62   19.80
   8   3 -20  156.28   17.64
   8  -3 -20  202.33   21.55
   8  -3 -19    7.64    7.91
  -8  -3  19    5.33    6.91
   8   3 -19    1.77    5.60
   8  -3 -19   12.68    7.64
   8  -3 -18   46.67   11.07
  -8  -3  18   39.67    9.65
   8   3 -18   46.55    9.95
   8  -3 -18   54.05   11.39
  -8  -3  17   17.18    7.68
   8  -3 -17   15.09    6.21
   8   3 -17   10.27    5.21
   8  -3 -17   20.27    7.50
   8  -3 -16  256.86   22.18
   8   3 -16  252.89   20.06
  -8  -3  16  253.02   22.65
   8  -3 -16  277.99   21.54
   8  -3 -15   59.56   11.25
   8   3 -15   65.53   10.63
   8  -3 -15   50.00    9.78
   8  -3 -14  156.79   16.94
  -8  -3  14  147.06   16.66
   8   3 -14  132.84   13.72
   8  -3 -14  139.29   14.10
   8  -3 -13  125.60   14.72
  -8  -3  13  121.53   14.94
   8   3 -13   95.16   11.59
   8  -3 -13  104.53   11.76
   8  -3 -12  547.40   29.65
  -8  -3  12  542.95   30.79
   8   3 -12  531.81   25.99
   8  -3 -12  532.39   24.85
   8   3 -11  152.30   10.43
   8  -3 -11  172.35   16.19
  -8  -3  11  157.45   16.89
   8   3 -11  154.15   14.01
   8  -3 -11  158.31   13.02
   8   3 -10  430.96   17.65
  -8  -3  10  441.74   27.57
   8  -3 -10  419.95   24.97
   8   3 -10  407.72   22.04
  -8   3  10  428.77   19.47
   8  -3 -10  450.24   20.23
   8   3  -9   38.61    5.49
   8  -3  -9   43.74    8.52
  -8   3   9   38.98    6.55
   8   3  -9   37.81    6.79
   8  -3  -9   38.62    5.84
  -8  -3   9   43.37    9.08
  -8  -3   8  244.38   19.74
   8   3  -8  225.09   12.71
   8  -3  -8  194.09   16.48
  -8   3   8  205.33   14.51
   8   3  -8  209.43   15.74
   8  -3  -8  209.09   11.71
   8   3  -7  216.75   12.69
   8  -3  -7  183.68   15.72
  -8   3   7  213.98   15.56
   8   3  -7  206.08   15.23
   8  -3  -7  213.12   10.75
  -8  -3   7  181.18   17.04
   8   3  -6  316.65   15.47
  -8   3   6  298.45   19.43
   8  -3  -6  329.67   20.61
   8   3  -6  314.82   18.43
   8  -3  -6  311.76   11.43
  -8  -3   6  301.19   21.48
   8   3  -5  542.86   20.51
  -8   3   5  520.37   26.29
   8  -3  -5  541.86   26.04
   8   3  -5  482.87   22.86
  -8  -3   5  469.79   26.94
   8  -3  -5  521.03   12.64
   8   3  -4    8.87    3.61
   8  -3  -4    8.58    4.43
  -8   3   4   17.90    5.91
  -8  -3   4   12.76    5.07
   8   3  -4   11.32    4.46
   8   3  -3  569.69   21.62
  -8   3   3  530.50   27.87
   8  -3  -3  539.01   25.10
   8   3  -3  565.08   24.78
  -8  -3   3  517.82   27.54
   8  -3  -2 1281.70   37.94
   8   3  -2 1360.29   38.28
  -8  -3   2 1423.47   45.42
  -8   3   2 1237.40   43.01
   8   3  -2 1382.56   34.22
   8  -3  -1   94.20   10.39
   8   3  -1  112.15   11.43
  -8  -3   1  105.01   13.02
  -8   3   1   89.89   12.27
   8   3  -1  101.81    9.54
   8  -3   0  503.27   23.21
  -8  -3   0  542.15   28.66
  -8  -3   0  523.86   27.52
  -8   3   0  532.84   29.15
   8   3   0  457.51   20.50
   8   3   1   40.60    6.59
  -8  -3  -1   43.02    8.36
  -8   3  -1   32.59    7.56
   8  -3   1   35.55    6.53
  -8  -3  -1   40.87    7.90
   8  -3   2 1370.85   37.08
  -8  -3  -2 1438.28   43.60
  -8  -3  -2 1312.98   43.71
  -8   3  -2 1445.27   48.96
   8   3   2 1373.38   36.97
   8  -3   3  170.68   13.21
  -8  -3  -3  159.94   14.53
  -8  -3  -3  158.69   15.32
  -8   3  -3  170.28   17.19
   8   3   3  160.79   13.42
  -8   3  -4   26.14    7.03
   8   3   4   25.12    6.00
   8  -3   4   22.13    5.63
  -8  -3  -4   23.21    6.54
  -8  -3  -4   18.98    6.32
  -8   3  -5   23.43    7.50
   8  -3   5   33.69    6.00
  -8  -3  -5   41.86    8.21
  -8  -3  -5   34.83    8.74
   8   3   5   46.11    8.04
   8  -3   6 1036.48   32.11
  -8  -3  -6  962.31   36.21
  -8  -3  -6  982.34   38.42
  -8   3  -6  926.26   41.66
   8   3   6  999.08   34.94
   8  -3   7  161.09   13.00
  -8  -3  -7  176.58   15.97
  -8  -3  -7  177.17   16.64
  -8   3  -7  154.05   17.72
   8   3   7  180.45   15.37
   8  -3   8  508.11   23.10
  -8  -3  -8  446.34   25.64
  -8  -3  -8  509.42   28.41
  -8   3  -8  478.72   30.77
   8   3   8  471.15   25.06
   8   3   9   20.23    6.06
   8  -3   9   13.99    4.29
  -8  -3  -9   16.05    5.78
  -8  -3  -9   16.36    6.46
  -8   3  -9   18.01    7.92
   8  -3  10  187.37   14.38
  -8  -3 -10  199.07   17.93
  -8  -3 -10  181.14   18.11
  -8   3 -10  227.80   22.42
   8   3  10  219.88   18.44
   8  -3  11  269.64   17.15
  -8  -3 -11  294.45   21.97
  -8  -3 -11  312.04   23.72
  -8   3 -11  278.98   24.76
   8   3  11  323.11   23.03
  -8  -3 -12 1756.06   54.26
  -8  -3 -12 1821.98   58.58
   8  -3  12 1607.92   41.53
  -8   3 -12 1751.80   62.60
   8   3  12 1727.85   52.79
   8  -3  13   -2.02    3.18
  -8  -3 -13    4.77    4.03
  -8  -3 -13   10.84    7.22
  -8   3 -13   12.73    8.15
   8   3  13    8.01    5.03
  -8  -3 -14    0.29    5.24
  -8  -3 -14    5.73    5.74
  -8   3 -14   13.23    6.37
   8   3  14    3.36    5.90
  -8  -3 -15   19.30    7.08
  -8  -3 -15   12.90    7.21
  -8   3 -15   10.90    7.05
   8   3  15   19.30    7.37
  -8  -3 -16  427.78   29.44
  -8   3 -16  421.04   34.52
   8   3  16  357.38   26.32
  -8  -3 -17   65.43   12.80
  -8   3 -17   61.12   13.39
   8   3  17   45.71   10.77
  -8  -3 -18    6.00    6.31
  -8   3 -18    4.44    6.70
   8   3  18   -1.76    5.31
  -8  -3 -19   -1.37    6.58
  -8   3 -19    0.28    7.71
   8   3  19   -2.37    5.64
  -8  -3 -20  194.06   22.53
  -8   3 -20  174.08   24.13
   8   3  20  204.03   21.35
   8   3  21   22.14    9.32
  -8  -3 -21   19.90    7.50
  -8   3 -21    3.49    9.04
  -8  -4  19  177.94   21.31
   8  -4 -19  147.07   19.35
   8   4 -19  133.50   16.59
   8  -4 -18    8.00    6.24
  -8  -4  18   -0.53    5.65
   8   4 -18   14.43    7.54
   8  -4 -17  112.99   16.27
   8   4 -17  117.71   14.84
  -8  -4  17  111.21   17.60
   8  -4 -16   63.55   12.12
  -8  -4  16   65.32   13.75
   8   4 -16   78.77   12.33
   8  -4 -15  100.34   14.93
   8   4 -15  103.66   13.12
  -8  -4  15   85.15   14.86
   8  -4 -14   25.88    8.67
   8   4 -14   41.98    8.77
  -8  -4  14   25.38    9.16
   8  -4 -13  308.84   25.09
   8   4 -13  269.16   20.22
  -8  -4  13  303.42   25.34
   8  -4 -12  -10.63    5.49
  -8  -4  12    2.46    5.35
   8   4 -12    0.16    4.18
   8  -4 -11   52.87   11.08
  -8  -4  11   55.02   11.69
   8   4 -11   52.06    9.60
   8  -4 -10   -1.85    5.25
  -8  -4  10    2.69    4.50
   8   4 -10    6.70    4.23
   8  -4  -9  383.21   25.46
  -8  -4   9  375.72   26.42
   8   4  -9  409.60   23.59
  -8  -4   8   33.55    9.08
   8   4  -8   30.95    5.20
   8  -4  -8   21.31    7.04
   8   4  -8   27.65    6.39
   8   4  -7   14.47    3.71
   8  -4  -7   11.03    5.11
   8   4  -7   10.01    4.30
   8   4  -6    9.08    3.64
   8  -4  -6   15.84    6.59
  -8   4   6    7.62    4.43
   8   4  -6    7.49    4.81
  -8  -4   6   11.10    5.16
   8   4  -5  996.86   28.77
  -8  -4   5 1002.67   41.42
   8  -4  -5  952.73   36.95
   8   4  -5  981.65   35.36
   8   4  -4  331.34   17.34
  -8  -4   4  350.35   23.94
   8  -4  -4  334.35   21.55
   8   4  -4  387.89   22.43
  -8   4   4  343.86   22.42
  -8  -4   3  329.45   23.14
   8  -4  -3  315.00   20.68
   8   4  -3  319.57   20.37
  -8   4   3  327.40   22.58
   8   4  -3  294.56   16.60
   8  -4  -2   87.30   10.81
   8   4  -2  104.23   11.88
  -8   4   2   92.61   12.43
  -8  -4   2   95.67   12.57
   8   4  -2  106.54   10.36
   8  -4  -1  662.78   29.03
   8   4  -1  699.03   30.28
  -8   4   1  603.96   31.35
  -8  -4   1  684.06   32.93
   8   4  -1  708.89   26.62
   8   4   0    8.94    3.78
  -8   4   0   14.81    6.59
   8  -4   0    8.30    4.62
  -8  -4   0   12.16    6.27
  -8  -4   0    5.25    4.32
   8  -4   1 1192.37   38.27
  -8  -4  -1 1175.35   44.14
  -8  -4  -1 1131.57   41.71
  -8   4  -1 1165.69   44.93
   8   4   1 1113.42   35.10
   8  -4   2   96.37   10.66
  -8  -4  -2   76.14   11.53
  -8  -4  -2   69.10   11.12
  -8   4  -2   96.19   13.81
   8   4   2   76.16   10.11
   8   4   3   12.48    4.89
  -8   4  -3    8.43    5.35
   8  -4   3   -2.49    3.80
  -8  -4  -3   -1.03    4.18
  -8  -4  -3    6.55    5.13
  -8   4  -4   20.85    6.98
   8  -4   4   49.52    8.22
  -8  -4  -4   41.41    8.72
  -8  -4  -4   40.20    8.82
   8   4   4   50.52    9.01
   8  -4   5 1250.75   37.90
  -8  -4  -5 1173.10   43.70
  -8  -4  -5 1202.66   43.68
  -8   4  -5 1316.43   50.96
   8   4   5 1187.94   39.87
  -8  -4  -6   11.03    6.69
   8  -4   6    0.30    2.91
  -8  -4  -6   -3.79    5.40
   8   4   6   -0.19    3.74
  -8   4  -6    7.24    6.41
   8   4   7    3.05    4.52
  -8  -4  -7   17.61    6.38
   8  -4   7   21.76    5.90
  -8  -4  -7   16.26    7.63
  -8   4  -7    9.17    4.90
  -8  -4  -8    8.01    5.65
   8  -4   8    4.30    3.45
  -8  -4  -8    7.17    4.51
  -8   4  -8   -4.16    5.53
   8   4   8   16.59    6.26
   8  -4   9 1384.73   38.42
  -8  -4  -9 1297.05   47.63
  -8  -4  -9 1454.30   49.81
  -8   4  -9 1342.98   54.70
   8   4   9 1213.29   44.30
  -8  -4 -10    1.86    4.06
   8  -4  10    2.83    3.27
  -8  -4 -10    4.99    4.58
  -8   4 -10    4.30    6.71
   8   4  10    4.18    4.96
  -8  -4 -11   71.62   11.51
  -8  -4 -11   78.12   12.06
  -8   4 -11   81.36   14.54
   8   4  11   45.47    9.80
  -8  -4 -12    6.03    5.26
  -8   4 -12   -0.60    5.42
   8   4  12    8.99    6.14
  -8  -4 -13  359.62   27.17
  -8   4 -13  290.83   27.58
   8   4  13  298.08   24.35
  -8  -4 -14   26.93    8.71
  -8   4 -14   15.15    7.48
   8   4  14   28.78    9.22
  -8  -4 -15   88.08   14.78
  -8   4 -15   73.70   15.89
   8   4  15   89.86   14.70
  -8  -4 -16   -6.54    6.37
  -8   4 -16   -4.90    7.55
   8   4  16    4.94    7.05
  -8  -4 -17  215.40   23.45
  -8   4 -17  207.23   25.25
  -8  -4 -18    0.80    8.06
   8   4  18    5.47    6.35
  -8  -4 -19  149.62   19.96
  -8   4 -19  166.07   24.39
   8   4  19  106.48   16.51
   8  -5 -16  256.40   25.00
   8   5 -16  243.20   21.73
  -8  -5  16  224.77   24.89
   8  -5 -15   25.57    9.80
  -8  -5  15    9.89    7.96
   8   5 -15   20.10    7.41
   8  -5 -14   16.92    7.87
  -8  -5  14   13.78    8.23
   8   5 -14   30.69    8.54
  -8  -5  13    5.02    5.30
   8  -5 -13   19.81    7.91
   8   5 -13   22.13    7.56
   8  -5 -12  222.75   22.06
   8   5 -12  252.80   20.74
  -8  -5  12  237.64   24.10
   8  -5 -11  121.97   17.02
   8   5 -11  117.72   14.45
  -8  -5  11  124.84   17.45
   8  -5 -10  132.11   16.43
   8   5 -10  107.61   13.80
  -8  -5  10  116.17   16.26
   8  -5  -9   50.78    9.86
   8   5  -9   62.72   10.41
  -8  -5   9   45.61   11.04
   8  -5  -8   38.44    9.11
  -8  -5   8   32.80    8.65
   8   5  -8   38.23    8.27
   8  -5  -7  535.35   31.07
  -8  -5   7  562.57   33.79
   8   5  -7  544.31   28.71
   8  -5  -6  872.45   38.47
  -8  -5   6  842.03   40.40
   8   5  -6  868.39   36.74
   8   5  -5   11.86    3.92
  -8  -5   5   18.78    8.07
   8  -5  -5    5.55    4.47
   8   5  -5   12.50    6.15
  -8  -5   4  136.81   16.48
   8  -5  -4  170.17   17.05
   8   5  -4  180.26   17.09
   8   5  -4  183.31   13.78
  -8  -5   3   15.24    7.15
   8   5  -3   15.16    4.99
  -8   5   3   17.97    7.08
   8  -5  -3    9.12    4.02
   8   5  -3   12.06    5.44
  -8  -5   2  958.64   41.46
   8  -5  -2  976.90   38.48
   8   5  -2  955.15   38.54
  -8   5   2  965.06   40.50
   8   5  -2 1024.19   33.69
  -8  -5   1  192.26   18.39
   8  -5  -1  167.55   15.91
   8   5  -1  202.76   18.16
  -8   5   1  184.73   18.61
   8   5  -1  188.50   15.01
   8   5   0    3.77    4.79
  -8   5   0    1.83    5.27
   8  -5   0   -0.97    3.51
   8   5   0   -5.95    6.03
  -8  -5   0    3.41    4.53
  -8  -5  -1   86.07   11.96
   8  -5   1  108.36   12.53
  -8  -5  -1  117.05   16.35
  -8   5  -1  109.24   14.95
   8   5   1  101.10   11.61
   8  -5   2  364.94   22.40
  -8  -5  -2  344.02   26.70
  -8   5  -2  360.65   27.32
   8   5   2  379.17   22.76
  -8  -5  -2  348.31   24.17
  -8   5  -3    2.48    4.93
   8   5   3    6.99    4.98
   8  -5   3   -0.13    4.02
  -8  -5  -3   -0.44    5.56
  -8  -5  -3    7.35    6.27
   8  -5   4  389.22   22.59
  -8  -5  -4  401.81   27.82
  -8   5  -4  339.62   27.33
  -8  -5  -4  414.70   26.35
   8   5   4  383.65   23.92
   8   5   5    7.20    5.23
   8  -5   5   -5.56    5.32
  -8  -5  -5   -7.59    6.32
  -8  -5  -5    6.15    5.89
  -8   5  -5    0.20    5.32
   8  -5   6  476.37   24.11
  -8  -5  -6  451.14   29.80
  -8   5  -6  525.52   34.90
  -8  -5  -6  478.46   27.80
   8   5   6  479.70   28.20
  -8  -5  -7  377.35   27.86
  -8   5  -7  354.89   29.32
  -8  -5  -7  364.15   24.40
   8   5   7  335.63   24.30
  -8  -5  -8  340.74   26.14
  -8   5  -8  325.49   28.35
  -8  -5  -8  350.03   23.75
   8   5   8  302.24   23.76
  -8  -5  -9    6.16    5.72
  -8   5  -9   13.99    7.60
   8   5   9   15.04    7.64
  -8  -5 -10  249.09   22.86
  -8   5 -10  227.76   24.74
   8   5  10  212.94   20.88
  -8  -5 -11  145.01   17.83
  -8   5 -11  133.16   19.73
   8   5  11  178.09   19.62
  -8  -5 -12  190.98   21.16
  -8   5 -12  136.20   19.96
   8   5  12  159.04   19.08
  -8  -5 -13   10.70    7.08
  -8   5 -13   -2.64    7.51
   8   5  13    0.56    5.23
   8   5  14   22.00    8.68
  -8  -5 -14   34.19   10.50
  -8   5 -14   28.18   11.68
  -8   5 -15   25.03   10.36
   8   5  15   10.10    6.50
  -8  -5 -16  104.98   17.56
  -8   5 -16  105.15   19.19
   8   5  16  118.34   18.45
   8  -6 -13  210.86   23.18
   8   6 -13  189.62   19.49
  -8  -6  13  201.95   23.85
   8  -6 -12   72.19   14.57
   8   6 -12  103.48   14.53
  -8  -6  12   89.03   15.84
   8  -6 -11   -2.27    5.42
   8   6 -11   -5.36    5.18
   8  -6 -10   50.20   11.70
  -8  -6  10   45.19   11.88
   8   6 -10   54.81   10.55
   8  -6  -9  385.88   28.77
   8   6  -9  416.03   27.56
  -8  -6   9  425.10   32.39
  -8  -6   8   69.48   13.72
   8  -6  -8   47.96   11.50
   8   6  -8   58.34   12.06
   8  -6  -7   14.23    7.27
   8   6  -7    5.72    4.91
   8  -6  -6    6.25    6.16
   8   6  -6   10.15    5.79
  -8  -6   6    2.76    6.23
   8  -6  -5   19.50    7.50
   8   6  -5   12.52    6.61
  -8  -6   5    8.63    6.63
   8  -6  -4  380.95   26.99
   8   6  -4  388.87   26.52
  -8  -6   4  361.34   27.92
   8  -6  -3  149.73   16.81
  -8  -6   3  184.18   19.66
   8   6  -3  157.70   17.30
   8   6  -2    9.79    4.30
   8  -6  -2   12.47    7.16
  -8  -6   2    0.02    5.47
   8   6  -2    4.67    4.31
   8  -6  -1   88.46   12.76
  -8  -6   1   64.41   11.40
   8   6  -1   75.57   12.57
   8   6  -1   82.07   11.25
   8  -6   0   98.52   13.19
  -8  -6   0  117.04   15.07
   8   6   0  105.47   14.41
   8   6   0  118.44   14.12
   8  -6   1  359.80   24.43
  -8  -6  -1  404.67   27.30
   8   6   1  406.56   28.12
  -8   6  -1  369.79   28.23
   8   6   1  398.54   24.28
  -8   6  -2   70.24   12.59
  -8  -6  -2   88.46   13.01
   8  -6   2   84.59   12.29
  -8  -6  -2  109.20   18.10
   8   6   2   86.11   11.52
  -8  -6  -3  429.60   27.61
   8  -6   3  405.79   24.61
  -8  -6  -3  354.61   29.10
  -8   6  -3  308.04   26.31
   8   6   3  342.57   24.02
  -8  -6  -4  492.37   29.32
  -8  -6  -4  482.44   34.19
  -8   6  -4  417.10   31.62
   8   6   4  438.75   27.61
  -8  -6  -5   92.51   15.39
   8   6   5   87.18   13.24
  -8   6  -5   67.70   13.95
   8   6   6   49.77   10.35
  -8  -6  -6   75.25   14.27
  -8   6  -6   42.24   11.61
  -8  -6  -7   36.34   10.85
  -8   6  -7   17.00    8.48
   8   6   7    9.84    6.48
  -8  -6  -8  124.16   18.22
  -8   6  -8   88.69   17.05
   8   6   8   85.46   13.98
  -8  -6  -9  114.22   17.73
   8   6   9   94.41   14.70
  -8   6  -9  106.25   17.60
  -8  -6 -10  315.08   28.54
  -8   6 -10  310.95   30.30
  -8  -6 -11   41.76   12.37
  -8   6 -11   49.05   14.85
   8   6  11   33.04    9.65
  -8  -6 -12   38.55   11.53
  -8   6 -12   60.37   14.84
   8   6  12   41.76   11.87
  -8   6 -13  173.44   24.66
   8  -7  -8   20.80    8.54
  -8  -7   8    5.15    6.78
   8  -7  -7  169.59   20.68
  -8  -7   7  177.78   22.39
   8  -7  -6   27.29   10.46
   8   7  -6   13.75    6.52
  -8  -7   6   21.80    8.28
   8  -7  -5   56.73   12.71
  -8  -7   5   67.14   14.96
   8   7  -5   57.79   11.91
   8  -7  -4    5.76    5.25
  -8  -7   4    4.16    6.08
   8   7  -4    8.55    5.91
  -8  -7   3   69.45   14.38
   8  -7  -3   65.48   12.61
   8   7  -3   64.12   12.53
  -8  -7   2    1.62    5.35
   8  -7  -2   -3.42    7.81
   8   7  -2    4.28    5.55
   8  -7  -1  363.27   26.97
   8   7  -1  337.02   27.06
  -8  -7   1  321.53   27.50
   8   7   0   33.32    9.69
   8   7   1  115.08   16.63
   8   7   2   38.30    9.88
   8   7   3  251.11   24.62
   8   7   3  199.51   19.86
   8   7   4   42.66    9.92
  -8  -7  -4   45.13   13.14
   8   7   5    2.43    4.86
  -8  -7  -5   -7.80    7.89
   8   7   6   49.56   11.31
  -8   7  -6   44.22   12.07
  -8   7  -7  386.45   34.47
   8   7   7  350.31   27.87
  -8   7  -8   25.03   11.56
   8   7   8   33.46    9.91
  -8   7  -9    9.52    9.37
   9   0 -23   10.51    7.50
   9   0 -22   93.69   13.95
   9   0 -21   -4.66    4.90
   9   0 -20    7.92    5.24
   9   0 -19    5.58    5.16
   9   0 -19    1.43    5.76
  -9   0  19    8.08    5.47
   9   0 -18  419.40   24.81
  -9   0  18  429.34   25.75
   9   0 -18  452.31   26.78
   9   0 -17   -1.53    4.46
  -9   0  17   -0.38    3.71
   9   0 -17    5.93    5.38
  -9   0  16    0.64    3.98
   9   0 -16    2.99    3.31
   9   0 -16    1.68    3.90
  -9   0  15   -4.72    5.21
   9   0 -15   -1.77    3.78
   9   0 -15    0.73    4.03
  -9   0  14  530.71   27.20
   9   0 -14  606.27   28.03
   9   0 -14  607.04   27.12
   9   0 -13    3.42    3.93
  -9   0  13    1.09    3.84
   9   0 -13   -0.44    3.21
   9   0 -12  136.37   12.97
   9   0 -12  135.69   12.08
   9   0 -11   -1.12    2.88
  -9   0  11   -1.69    4.06
   9   0 -11   -3.14    3.10
   9   0 -10  937.93   32.32
   9   0 -10  945.24   28.90
  -9   0  10  845.03   33.64
   9   0  -9   -2.69    3.72
  -9   0   9    7.37    5.47
   9   0  -9   -1.10    2.45
   9   0  -8  369.79   19.41
   9   0  -8  386.42   17.42
  -9   0   8  424.04   24.17
  -9   0   7   -1.28    3.84
   9   0  -7   -3.92    3.78
   9   0  -7   -0.86    2.51
   9   0  -6  451.90   20.75
  -9   0   6  415.22   23.82
   9   0  -6  400.43   16.75
   9   0  -5   -2.17    2.99
   9   0  -5   -3.64    2.72
  -9   0   5    4.69    3.36
  -9   0   4 2612.92   60.09
   9   0  -4 2525.02   40.00
   9   0  -3   -0.09    2.62
   9   0  -3    2.30    2.32
  -9   0   3    4.12    3.75
   9   0  -2    7.40    3.49
   9   0  -2    8.85    2.83
   9   0  -1    3.45    2.86
   9   0  -1   -1.21    1.61
  -9   0   1   -0.91    4.03
   9   0   0  783.59   26.07
  -9   0   0  818.80   36.36
   9   0   0  839.86   22.52
   9   0   1    0.35    2.96
   9   0   1    1.53    1.91
  -9   0  -1   -1.76    3.49
   9   0   2  127.11   10.63
  -9   0  -2  143.57   11.23
   9   0   3   -1.40    2.69
  -9   0  -3    0.41    2.41
  -9   0  -3   -1.87    4.81
  -9   0  -4  537.76   31.34
   9   0   4  539.94   22.13
  -9   0  -4  515.75   19.61
   9   0   5    3.55    3.42
  -9   0  -5   -2.87    5.13
  -9   0  -5    1.58    2.64
   9   0   6  323.08   17.89
  -9   0  -6  296.74   15.37
  -9   0  -6  325.91   25.48
   9   0   7   -2.45    3.71
  -9   0  -7    5.83    5.66
  -9   0  -7    2.45    2.55
   9   0   8 1989.08   44.73
  -9   0  -8 1889.06   41.17
   9   0   9   -2.15    3.10
  -9   0  -9    2.25    6.11
  -9   0  -9    0.23    2.82
   9   0  10   17.47    5.49
  -9   0 -10   16.90    7.80
  -9   0 -10   17.38    4.84
   9   0  11    3.20    3.52
  -9   0 -11    2.24    5.40
[truncated: 153,959 more chars]
