# Supplementary material for: A molecular descriptor of intramolecular noncovalent interaction for regulating optoelectronic properties of organic semiconductors
Source: Nat Commun. 2023 May 1;14:2500. doi: 10.1038/s41467-023-38078-4 (PMC10151346; doi:10.1038/s41467-023-38078-4)
Supplement: Supplementary file 7 — Supplementary Data 4 [file 41467_2023_38078_MOESM7_ESM.cif]

####################################################################### 
# 
# This file contains crystal structure data downloaded from the 
# Cambridge Structural Database (CSD) hosted by the Cambridge 
# Crystallographic Data Centre (CCDC).
# 
# Full information about CCDC data access policies and citation 
# guidelines are available at http://www.ccdc.cam.ac.uk/access/V1 
# 
# Audit and citation data items may have been added by the CCDC. 
# Please retain this information to preserve the provenance of 
# this file and to allow appropriate attribution of the data. 
# 
#######################################################################

data_p20210925c
_audit_block_doi                 10.5517/ccdc.csd.cc2b7gvx
_database_code_depnum_ccdc_archive 'CCDC 2152139'
loop_
_audit_author_name
_audit_author_address
'Xiao Han'
;University of Chinese Academy of Sciences
China
;
_audit_update_record             
;
2022-02-15 deposited with the CCDC.	2022-08-06 downloaded from the CCDC.
;
_audit_creation_date             2021-09-29
_audit_creation_method           
;
Olex2 1.2
(compiled 2018.05.29 svn.r3508 for OlexSys, GUI svn.r5506)
;
_shelx_SHELXL_version_number     2018/3
_chemical_name_common            ?
_chemical_name_systematic        ?
_chemical_formula_moiety         'C26 H34 O2 S2'
_chemical_formula_sum            'C26 H34 O2 S2'
_chemical_formula_weight         442.65
_chemical_melting_point          ?
loop_
_atom_type_symbol
_atom_type_description
_atom_type_scat_dispersion_real
_atom_type_scat_dispersion_imag
_atom_type_scat_source
C C 0.0181 0.0091 'International Tables Vol C Tables 4.2.6.8 and 6.1.1.4'
H H 0.0000 0.0000 'International Tables Vol C Tables 4.2.6.8 and 6.1.1.4'
O O 0.0492 0.0322 'International Tables Vol C Tables 4.2.6.8 and 6.1.1.4'
S S 0.3331 0.5567 'International Tables Vol C Tables 4.2.6.8 and 6.1.1.4'

_shelx_space_group_comment       
;
The symmetry employed for this shelxl refinement is uniquely defined
by the following loop, which should always be used as a source of
symmetry information in preference to the above space-group names.
They are only intended as comments.
;
_space_group_crystal_system      monoclinic
_space_group_IT_number           14
_space_group_name_H-M_alt        'P 1 21/c 1'
_space_group_name_Hall           '-P 2ybc'
loop_
_space_group_symop_operation_xyz
'x, y, z'
'-x, y+1/2, -z+1/2'
'-x, -y, -z'
'x, -y-1/2, z-1/2'

_cell_length_a                   12.41601(8)
_cell_length_b                   5.49357(4)
_cell_length_c                   17.91366(10)
_cell_angle_alpha                90
_cell_angle_beta                 103.4338(6)
_cell_angle_gamma                90
_cell_volume                     1188.427(13)
_cell_formula_units_Z            2
_cell_measurement_reflns_used    11321
_cell_measurement_temperature    293(2)
_cell_measurement_theta_max      78.5750
_cell_measurement_theta_min      3.6770
_shelx_estimated_absorpt_T_max   0.736
_shelx_estimated_absorpt_T_min   0.671
_exptl_absorpt_coefficient_mu    2.172
_exptl_absorpt_correction_T_max  1.00000
_exptl_absorpt_correction_T_min  0.58158
_exptl_absorpt_correction_type   multi-scan
_exptl_absorpt_process_details   
'CrysAlisPro 1.171.39.46 (Rigaku Oxford Diffraction, 2018)'
_exptl_absorpt_special_details   ?
_exptl_crystal_colour            ?
_exptl_crystal_density_diffrn    1.237
_exptl_crystal_density_meas      ?
_exptl_crystal_density_method    ?
_exptl_crystal_description       block
_exptl_crystal_F_000             476
_exptl_crystal_size_max          0.2
_exptl_crystal_size_mid          0.17
_exptl_crystal_size_min          0.15
_exptl_transmission_factor_max   ?
_exptl_transmission_factor_min   ?
_diffrn_reflns_av_R_equivalents  0.0259
_diffrn_reflns_av_unetI/netI     0.0168
_diffrn_reflns_Laue_measured_fraction_full 1.000
_diffrn_reflns_Laue_measured_fraction_max 0.984
_diffrn_reflns_limit_h_max       15
_diffrn_reflns_limit_h_min       -14
_diffrn_reflns_limit_k_max       6
_diffrn_reflns_limit_k_min       -6
_diffrn_reflns_limit_l_max       22
_diffrn_reflns_limit_l_min       -22
_diffrn_reflns_number            16720
_diffrn_reflns_point_group_measured_fraction_full 1.000
_diffrn_reflns_point_group_measured_fraction_max 0.984
_diffrn_reflns_theta_full        67.684
_diffrn_reflns_theta_max         79.115
_diffrn_reflns_theta_min         3.660
_diffrn_ambient_temperature      294.15
_diffrn_detector                 pilatus
_diffrn_detector_area_resol_mean ?
_diffrn_measured_fraction_theta_full 1.000
_diffrn_measured_fraction_theta_max 0.984
_diffrn_measurement_details      
;
List of Runs (angles in degrees, time in seconds):

  # Type    Start    End  Width  t~exp~   \w     \q     \k     \f   Frames
#--------------------------------------------------------------------------
  1  \w   -138.00   7.00   0.50    0.50    --  -49.00 -20.00 -70.00  290
  2  \w   -105.00  40.00   0.50    0.50    --  -49.00  20.00  96.00  290
  3  \w   -166.00 -21.00   0.50    1.50    -- -110.00  20.00  96.00  290
  4  \w   -199.00 -54.00   0.50    1.50    -- -110.00 -20.00 -70.00  290
  5  \w    -83.00  40.00   0.50    0.50    --  -49.00  72.00  90.00  246
  6  \w    -79.00  40.00   0.50    0.50    --  -49.00  57.00  60.00  238
  7  \w    -79.00  40.00   0.50    0.50    --  -49.00  57.00 150.00  238
  8  \w   -143.00 -21.00   0.50    1.50    -- -110.00  38.00  60.00  244
  9  \w   -144.00 -21.00   0.50    1.50    -- -110.00  72.00-120.00  246
 10  \w   -199.00 -77.00   0.50    1.50    -- -110.00 -38.00-150.00  244
 11  \w   -199.00 -80.00   0.50    1.50    -- -110.00 -57.00-180.00  238
 12  \w   -199.00 -52.00   0.50    1.50    -- -110.00 -19.00-120.00  294
 13  \w   -140.00 -21.00   0.50    1.50    -- -110.00  57.00-180.00  238
 14  \w   -144.00 -21.00   0.50    1.50    -- -110.00  72.00-180.00  246
 15  \w   -140.00 -21.00   0.50    1.50    -- -110.00  57.00 -90.00  238
 16  \w    -29.00  94.00   0.50    0.50    --    5.00  72.00-180.00  246
 17  \w    -82.00  32.00   0.50    0.50    --  -49.00  38.00 -60.00  228
 18  \w   -138.00 -16.00   0.50    0.50    --  -49.00 -38.00  60.00  244
;
_diffrn_measurement_device       'four-circle diffractometer'
_diffrn_measurement_device_type  'Rigaku Xtalab P200'
_diffrn_measurement_method       '\w scans'
_diffrn_orient_matrix_type       
'CrysAlisPro convention (1999,Acta A55,543-557)'
_diffrn_orient_matrix_UB_11      0.0638815000
_diffrn_orient_matrix_UB_12      0.0716508000
_diffrn_orient_matrix_UB_13      -0.0607924000
_diffrn_orient_matrix_UB_21      0.1077720000
_diffrn_orient_matrix_UB_22      0.0177423000
_diffrn_orient_matrix_UB_23      0.0630503000
_diffrn_orient_matrix_UB_31      0.0240683000
_diffrn_orient_matrix_UB_32      -0.2705809000
_diffrn_orient_matrix_UB_33      -0.0120302000
_diffrn_radiation_monochromator  mirror
_diffrn_radiation_probe          x-ray
_diffrn_radiation_type           CuK\a
_diffrn_radiation_wavelength     1.54184
_diffrn_source                   Rotating-anode
_diffrn_source_type              'Rigaku (Cu) X-ray Source'
_reflns_Friedel_coverage         0.000
_reflns_Friedel_fraction_full    .
_reflns_Friedel_fraction_max     .
_reflns_number_gt                2375
_reflns_number_total             2520
_reflns_odcompleteness_completeness 99.96
_reflns_odcompleteness_iscentric 1
_reflns_odcompleteness_theta     74.33
_reflns_special_details          
;
 Reflections were merged by SHELXL according to the crystal
 class for the calculation of statistics and refinement.
 
 _reflns_Friedel_fraction is defined as the number of unique
 Friedel pairs measured divided by the number that would be
 possible theoretically, ignoring centric projections and
 systematic absences.
;
_reflns_threshold_expression     'I > 2\s(I)'
_computing_cell_refinement       'CrysAlisPro 1.171.39.46 (Rigaku OD, 2018)'
_computing_data_collection       'CrysAlisPro 1.171.39.46 (Rigaku OD, 2018)'
_computing_data_reduction        'CrysAlisPro 1.171.39.46 (Rigaku OD, 2018)'
_computing_molecular_graphics    'Olex2 (Dolomanov et al., 2009)'
_computing_publication_material  'Olex2 (Dolomanov et al., 2009)'
_computing_structure_refinement  'ShelXL (Sheldrick, 2015)'
_computing_structure_solution    'ShelXT (Sheldrick, 2015)'
_refine_diff_density_max         0.255
_refine_diff_density_min         -0.336
_refine_diff_density_rms         0.037
_refine_ls_extinction_coef       0.0018(5)
_refine_ls_extinction_expression Fc^*^=kFc[1+0.001xFc^2^\l^3^/sin(2\q)]^-1/4^
_refine_ls_extinction_method     'SHELXL-2018/3 (Sheldrick 2018)'
_refine_ls_goodness_of_fit_ref   1.095
_refine_ls_hydrogen_treatment    constr
_refine_ls_matrix_type           full
_refine_ls_number_parameters     138
_refine_ls_number_reflns         2520
_refine_ls_number_restraints     0
_refine_ls_R_factor_all          0.0388
_refine_ls_R_factor_gt           0.0376
_refine_ls_restrained_S_all      1.095
_refine_ls_shift/su_max          0.001
_refine_ls_shift/su_mean         0.000
_refine_ls_structure_factor_coef Fsqd
_refine_ls_weighting_details     
'w=1/[\s^2^(Fo^2^)+(0.0666P)^2^+0.2130P] where P=(Fo^2^+2Fc^2^)/3'
_refine_ls_weighting_scheme      calc
_refine_ls_wR_factor_gt          0.1142
_refine_ls_wR_factor_ref         0.1157
_refine_special_details          ?
_olex2_refinement_description    
;
1. Fixed Uiso
 At 1.2 times of:
  All C(H) groups, All C(H,H) groups
 At 1.5 times of:
  All C(H,H,H) groups
2.a Secondary CH2 refined with riding coordinates:
 C8(H8A,H8B), C9(H9A,H9B), C10(H10A,H10B), C11(H11A,H11B), C12(H12A,H12B)
2.b Aromatic/amide H refined with riding coordinates:
 C1(H1), C2(H2), C3(H3), C6(H6)
2.c Idealised Me refined as rotating group:
 C13(H13A,H13B,H13C)
;
_atom_sites_solution_hydrogens   geom
_atom_sites_solution_primary     dual
_atom_sites_solution_secondary   ?
loop_
_atom_site_label
_atom_site_type_symbol
_atom_site_fract_x
_atom_site_fract_y
_atom_site_fract_z
_atom_site_U_iso_or_equiv
_atom_site_adp_type
_atom_site_occupancy
_atom_site_site_symmetry_order
_atom_site_calc_flag
_atom_site_refinement_flags_posn
_atom_site_refinement_flags_adp
_atom_site_refinement_flags_occupancy
_atom_site_disorder_assembly
_atom_site_disorder_group
S1 S 0.30215(3) -0.24345(7) 0.64179(2) 0.05795(17) Uani 1 1 d . . . . .
O1 O 0.65976(8) 0.34469(19) 0.49628(5) 0.0503(3) Uani 1 1 d . . . . .
C1 C 0.28954(13) -0.1176(3) 0.72596(8) 0.0579(4) Uani 1 1 d . . . . .
H1 H 0.243719 -0.179520 0.755741 0.069 Uiso 1 1 calc R . . . .
C2 C 0.35299(12) 0.0809(3) 0.74474(8) 0.0522(3) Uani 1 1 d . . . . .
H2 H 0.355600 0.172048 0.788874 0.063 Uiso 1 1 calc R . . . .
C3 C 0.41567(11) 0.1371(3) 0.69011(7) 0.0456(3) Uani 1 1 d . . . . .
H3 H 0.463716 0.268936 0.694433 0.055 Uiso 1 1 calc R . . . .
C4 C 0.39725(9) -0.0269(2) 0.62943(6) 0.0371(3) Uani 1 1 d . . . . .
C5 C 0.44922(9) -0.0191(2) 0.56341(6) 0.0358(3) Uani 1 1 d . . . . .
C6 C 0.53042(10) 0.1555(2) 0.56149(7) 0.0396(3) Uani 1 1 d . . . . .
H6 H 0.551722 0.261375 0.602782 0.048 Uiso 1 1 calc R . . . .
C7 C 0.58037(10) 0.1760(2) 0.49998(7) 0.0383(3) Uani 1 1 d . . . . .
C8 C 0.69676(10) 0.5064(2) 0.55926(7) 0.0415(3) Uani 1 1 d . . . . .
H8A H 0.724811 0.414758 0.606022 0.050 Uiso 1 1 calc R . . . .
H8B H 0.635973 0.607642 0.566470 0.050 Uiso 1 1 calc R . . . .
C9 C 0.78738(11) 0.6625(2) 0.54109(7) 0.0427(3) Uani 1 1 d . . . . .
H9A H 0.757262 0.759045 0.495702 0.051 Uiso 1 1 calc R . . . .
H9B H 0.844775 0.558437 0.529915 0.051 Uiso 1 1 calc R . . . .
C10 C 0.83807(11) 0.8315(3) 0.60755(8) 0.0458(3) Uani 1 1 d . . . . .
H10A H 0.780071 0.932116 0.619459 0.055 Uiso 1 1 calc R . . . .
H10B H 0.869331 0.734172 0.652537 0.055 Uiso 1 1 calc R . . . .
C11 C 0.92796(11) 0.9954(3) 0.59013(8) 0.0483(3) Uani 1 1 d . . . . .
H11A H 0.984329 0.894477 0.576162 0.058 Uiso 1 1 calc R . . . .
H11B H 0.895854 1.096588 0.546230 0.058 Uiso 1 1 calc R . . . .
C12 C 0.98236(13) 1.1580(3) 0.65646(9) 0.0575(4) Uani 1 1 d . . . . .
H12A H 1.015732 1.056677 0.700066 0.069 Uiso 1 1 calc R . . . .
H12B H 0.925822 1.256678 0.671079 0.069 Uiso 1 1 calc R . . . .
C13 C 1.07048(14) 1.3246(3) 0.63848(12) 0.0680(5) Uani 1 1 d . . . . .
H13A H 1.038114 1.426569 0.595625 0.102 Uiso 1 1 calc GR . . . .
H13B H 1.128457 1.228312 0.626069 0.102 Uiso 1 1 calc GR . . . .
H13C H 1.100630 1.424244 0.682385 0.102 Uiso 1 1 calc GR . . . .

loop_
_atom_site_aniso_label
_atom_site_aniso_U_11
_atom_site_aniso_U_22
_atom_site_aniso_U_33
_atom_site_aniso_U_23
_atom_site_aniso_U_13
_atom_site_aniso_U_12
S1 0.0674(3) 0.0648(3) 0.0485(2) -0.00679(15) 0.02734(18) -0.02358(17)
O1 0.0571(5) 0.0571(6) 0.0415(5) -0.0142(4) 0.0212(4) -0.0250(5)
C1 0.0603(8) 0.0764(10) 0.0428(7) 0.0019(7) 0.0240(6) -0.0103(8)
C2 0.0586(8) 0.0648(9) 0.0367(6) -0.0026(6) 0.0184(5) 0.0008(7)
C3 0.0511(7) 0.0525(8) 0.0369(6) -0.0022(5) 0.0175(5) -0.0042(6)
C4 0.0375(5) 0.0417(6) 0.0324(5) 0.0027(5) 0.0088(4) -0.0001(5)
C5 0.0354(5) 0.0408(6) 0.0318(5) -0.0001(4) 0.0087(4) -0.0018(4)
C6 0.0422(6) 0.0448(7) 0.0327(5) -0.0064(5) 0.0102(5) -0.0078(5)
C7 0.0377(6) 0.0415(6) 0.0363(6) -0.0023(5) 0.0098(4) -0.0071(5)
C8 0.0450(6) 0.0437(7) 0.0360(6) -0.0055(5) 0.0100(5) -0.0099(5)
C9 0.0446(6) 0.0427(7) 0.0409(6) -0.0009(5) 0.0103(5) -0.0080(5)
C10 0.0485(7) 0.0441(7) 0.0449(7) -0.0035(5) 0.0113(5) -0.0103(5)
C11 0.0498(7) 0.0431(7) 0.0521(7) -0.0006(6) 0.0119(6) -0.0093(6)
C12 0.0559(8) 0.0574(9) 0.0590(9) -0.0082(7) 0.0128(6) -0.0185(7)
C13 0.0550(9) 0.0592(9) 0.0863(12) -0.0012(9) 0.0092(8) -0.0201(8)

_geom_special_details            
;
 All esds (except the esd in the dihedral angle between two l.s. planes)
 are estimated using the full covariance matrix.  The cell esds are taken
 into account individually in the estimation of esds in distances, angles
 and torsion angles; correlations between esds in cell parameters are only
 used when they are defined by crystal symmetry.  An approximate (isotropic)
 treatment of cell esds is used for estimating esds involving l.s. planes.
;
loop_
_geom_bond_atom_site_label_1
_geom_bond_atom_site_label_2
_geom_bond_distance
_geom_bond_site_symmetry_2
_geom_bond_publ_flag
S1 C1 1.6987(15) . ?
S1 C4 1.7261(12) . ?
O1 C7 1.3656(15) . ?
O1 C8 1.4256(14) . ?
C1 H1 0.9300 . ?
C1 C2 1.342(2) . ?
C2 H2 0.9300 . ?
C2 C3 1.4185(18) . ?
C3 H3 0.9300 . ?
C3 C4 1.3893(18) . ?
C4 C5 1.4738(15) . ?
C5 C6 1.3974(16) . ?
C5 C7 1.4050(17) 3_656 ?
C6 H6 0.9300 . ?
C6 C7 1.3889(16) . ?
C8 H8A 0.9700 . ?
C8 H8B 0.9700 . ?
C8 C9 1.5091(16) . ?
C9 H9A 0.9700 . ?
C9 H9B 0.9700 . ?
C9 C10 1.5257(18) . ?
C10 H10A 0.9700 . ?
C10 H10B 0.9700 . ?
C10 C11 1.5215(18) . ?
C11 H11A 0.9700 . ?
C11 H11B 0.9700 . ?
C11 C12 1.514(2) . ?
C12 H12A 0.9700 . ?
C12 H12B 0.9700 . ?
C12 C13 1.517(2) . ?
C13 H13A 0.9600 . ?
C13 H13B 0.9600 . ?
C13 H13C 0.9600 . ?

loop_
_geom_angle_atom_site_label_1
_geom_angle_atom_site_label_2
_geom_angle_atom_site_label_3
_geom_angle
_geom_angle_site_symmetry_1
_geom_angle_site_symmetry_3
_geom_angle_publ_flag
C1 S1 C4 92.31(7) . . ?
C7 O1 C8 119.20(9) . . ?
S1 C1 H1 123.7 . . ?
C2 C1 S1 112.55(11) . . ?
C2 C1 H1 123.7 . . ?
C1 C2 H2 123.6 . . ?
C1 C2 C3 112.84(13) . . ?
C3 C2 H2 123.6 . . ?
C2 C3 H3 123.8 . . ?
C4 C3 C2 112.43(12) . . ?
C4 C3 H3 123.8 . . ?
C3 C4 S1 109.87(9) . . ?
C3 C4 C5 125.85(11) . . ?
C5 C4 S1 124.28(9) . . ?
C6 C5 C4 119.52(10) . . ?
C6 C5 C7 117.12(10) . 3_656 ?
C7 C5 C4 123.34(11) 3_656 . ?
C5 C6 H6 118.9 . . ?
C7 C6 C5 122.21(11) . . ?
C7 C6 H6 118.9 . . ?
O1 C7 C5 115.68(10) . 3_656 ?
O1 C7 C6 123.66(11) . . ?
C6 C7 C5 120.66(11) . 3_656 ?
O1 C8 H8A 110.2 . . ?
O1 C8 H8B 110.2 . . ?
O1 C8 C9 107.61(10) . . ?
H8A C8 H8B 108.5 . . ?
C9 C8 H8A 110.2 . . ?
C9 C8 H8B 110.2 . . ?
C8 C9 H9A 109.3 . . ?
C8 C9 H9B 109.3 . . ?
C8 C9 C10 111.75(11) . . ?
H9A C9 H9B 107.9 . . ?
C10 C9 H9A 109.3 . . ?
C10 C9 H9B 109.3 . . ?
C9 C10 H10A 109.0 . . ?
C9 C10 H10B 109.0 . . ?
H10A C10 H10B 107.8 . . ?
C11 C10 C9 112.91(11) . . ?
C11 C10 H10A 109.0 . . ?
C11 C10 H10B 109.0 . . ?
C10 C11 H11A 108.8 . . ?
C10 C11 H11B 108.8 . . ?
H11A C11 H11B 107.7 . . ?
C12 C11 C10 113.75(12) . . ?
C12 C11 H11A 108.8 . . ?
C12 C11 H11B 108.8 . . ?
C11 C12 H12A 108.8 . . ?
C11 C12 H12B 108.8 . . ?
C11 C12 C13 113.66(14) . . ?
H12A C12 H12B 107.7 . . ?
C13 C12 H12A 108.8 . . ?
C13 C12 H12B 108.8 . . ?
C12 C13 H13A 109.5 . . ?
C12 C13 H13B 109.5 . . ?
C12 C13 H13C 109.5 . . ?
H13A C13 H13B 109.5 . . ?
H13A C13 H13C 109.5 . . ?
H13B C13 H13C 109.5 . . ?

loop_
_geom_torsion_atom_site_label_1
_geom_torsion_atom_site_label_2
_geom_torsion_atom_site_label_3
_geom_torsion_atom_site_label_4
_geom_torsion
_geom_torsion_site_symmetry_1
_geom_torsion_site_symmetry_2
_geom_torsion_site_symmetry_3
_geom_torsion_site_symmetry_4
_geom_torsion_publ_flag
S1 C1 C2 C3 -0.33(18) . . . . ?
S1 C4 C5 C6 -176.02(9) . . . . ?
S1 C4 C5 C7 5.57(17) . . . 3_656 ?
O1 C8 C9 C10 -176.27(11) . . . . ?
C1 S1 C4 C3 -0.55(11) . . . . ?
C1 S1 C4 C5 -179.93(11) . . . . ?
C1 C2 C3 C4 -0.10(19) . . . . ?
C2 C3 C4 S1 0.47(15) . . . . ?
C2 C3 C4 C5 179.83(12) . . . . ?
C3 C4 C5 C6 4.70(19) . . . . ?
C3 C4 C5 C7 -173.71(12) . . . 3_656 ?
C4 S1 C1 C2 0.51(13) . . . . ?
C4 C5 C6 C7 -178.32(11) . . . . ?
C5 C6 C7 O1 179.88(12) . . . . ?
C5 C6 C7 C5 -0.2(2) . . . 3_656 ?
C7 O1 C8 C9 177.35(11) . . . . ?
C7 C5 C6 C7 0.2(2) 3_656 . . . ?
C8 O1 C7 C5 -178.22(11) . . . 3_656 ?
C8 O1 C7 C6 1.7(2) . . . . ?
C8 C9 C10 C11 -178.68(11) . . . . ?
C9 C10 C11 C12 -177.82(13) . . . . ?
C10 C11 C12 C13 -178.92(14) . . . . ?

_shelx_res_file                  
;
TITL p20210925c_a.res in P2(1)/c
    p20210925c.res
    created by SHELXL-2018/3 at 09:51:48 on 29-Sep-2021
REM Old TITL P20210925C in P2(1)
REM SHELXT solution in P2(1)/c: R1 0.289, Rweak 0.035, Alpha 0.017
REM <I/s> 0.544 for 267 systematic absences, Orientation as input
REM Formula found by SHELXT: C13 O2
CELL 1.54184 12.416015 5.493569 17.913659 90 103.4338 90
ZERR 2 0.000076 0.00004 0.000098 0 0.0006 0
LATT 1
SYMM -X,0.5+Y,0.5-Z
SFAC C H O S
UNIT 52 68 4 4

L.S. 10
PLAN  10
SIZE 0.2 0.17 0.15
TEMP 21
CONF
list 4
MORE -1
BOND $H
htab
fmap 2 53
acta
REM <olex2.extras>
REM <HklSrc "%.\\P20210925C.hkl">
REM </olex2.extras>

WGHT    0.066600    0.213000
EXTI    0.001846
FVAR       0.67723
S1    4    0.302153   -0.243451    0.641789    11.00000    0.06736    0.06478 =
         0.04852   -0.00679    0.02734   -0.02358
O1    3    0.659764    0.344695    0.496276    11.00000    0.05715    0.05706 =
         0.04152   -0.01416    0.02118   -0.02499
C1    1    0.289540   -0.117626    0.725961    11.00000    0.06028    0.07645 =
         0.04279    0.00190    0.02398   -0.01030
AFIX  43
H1    2    0.243719   -0.179520    0.755741    11.00000   -1.20000
AFIX   0
C2    1    0.352993    0.080929    0.744735    11.00000    0.05863    0.06482 =
         0.03670   -0.00264    0.01839    0.00078
AFIX  43
H2    2    0.355600    0.172048    0.788874    11.00000   -1.20000
AFIX   0
C3    1    0.415673    0.137099    0.690111    11.00000    0.05107    0.05249 =
         0.03689   -0.00215    0.01747   -0.00417
AFIX  43
H3    2    0.463716    0.268936    0.694433    11.00000   -1.20000
AFIX   0
C4    1    0.397246   -0.026917    0.629433    11.00000    0.03747    0.04174 =
         0.03241    0.00271    0.00882   -0.00011
C5    1    0.449221   -0.019063    0.563405    11.00000    0.03538    0.04078 =
         0.03177   -0.00007    0.00867   -0.00180
C6    1    0.530418    0.155453    0.561486    11.00000    0.04220    0.04475 =
         0.03270   -0.00637    0.01021   -0.00778
AFIX  43
H6    2    0.551722    0.261375    0.602782    11.00000   -1.20000
AFIX   0
C7    1    0.580373    0.176037    0.499979    11.00000    0.03769    0.04150 =
         0.03630   -0.00226    0.00981   -0.00714
C8    1    0.696759    0.506400    0.559260    11.00000    0.04499    0.04371 =
         0.03597   -0.00551    0.01000   -0.00987
AFIX  23
H8A   2    0.724811    0.414758    0.606022    11.00000   -1.20000
H8B   2    0.635973    0.607642    0.566470    11.00000   -1.20000
AFIX   0
C9    1    0.787378    0.662487    0.541086    11.00000    0.04464    0.04266 =
         0.04090   -0.00090    0.01033   -0.00796
AFIX  23
H9A   2    0.757262    0.759045    0.495702    11.00000   -1.20000
H9B   2    0.844775    0.558437    0.529915    11.00000   -1.20000
AFIX   0
C10   1    0.838073    0.831533    0.607546    11.00000    0.04846    0.04415 =
         0.04489   -0.00352    0.01125   -0.01029
AFIX  23
H10A  2    0.780071    0.932116    0.619459    11.00000   -1.20000
H10B  2    0.869331    0.734172    0.652537    11.00000   -1.20000
AFIX   0
C11   1    0.927965    0.995368    0.590129    11.00000    0.04977    0.04310 =
         0.05206   -0.00063    0.01185   -0.00933
AFIX  23
H11A  2    0.984329    0.894477    0.576162    11.00000   -1.20000
H11B  2    0.895854    1.096588    0.546230    11.00000   -1.20000
AFIX   0
C12   1    0.982363    1.157954    0.656465    11.00000    0.05585    0.05740 =
         0.05898   -0.00823    0.01281   -0.01855
AFIX  23
H12A  2    1.015732    1.056677    0.700066    11.00000   -1.20000
H12B  2    0.925822    1.256678    0.671079    11.00000   -1.20000
AFIX   0
C13   1    1.070483    1.324570    0.638485    11.00000    0.05498    0.05918 =
         0.08631   -0.00124    0.00920   -0.02014
AFIX 137
H13A  2    1.038114    1.426569    0.595625    11.00000   -1.50000
H13B  2    1.128457    1.228312    0.626069    11.00000   -1.50000
H13C  2    1.100630    1.424244    0.682385    11.00000   -1.50000
AFIX   0
HKLF 4


REM  p20210925c_a.res in P2(1)/c
REM wR2 = 0.1157, GooF = S = 1.095, Restrained GooF = 1.095 for all data
REM R1 = 0.0376 for 2375 Fo > 4sig(Fo) and 0.0388 for all 2520 data
REM 138 parameters refined using 0 restraints

END

WGHT      0.0666      0.2130

REM No hydrogen bonds found for HTAB generation

REM Highest difference peak  0.255,  deepest hole -0.336,  1-sigma level  0.037
Q1    1   0.3807  0.1253  0.7091  11.00000  0.05    0.26
Q2    1   0.3953  0.0912  0.6618  11.00000  0.05    0.22
Q3    1   0.4203 -0.0268  0.5959  11.00000  0.05    0.21
Q4    1   0.5419  0.1743  0.5242  11.00000  0.05    0.20
Q5    1   0.4105  0.2230  0.6870  11.00000  0.05    0.19
Q6    1   0.4830  0.0719  0.5576  11.00000  0.05    0.18
Q7    1   0.7360  0.5927  0.5493  11.00000  0.05    0.18
Q8    1   0.3641 -0.1293  0.6368  11.00000  0.05    0.18
Q9    1   0.4410 -0.0988  0.5358  11.00000  0.05    0.17
Q10   1   0.8017  0.7336  0.5660  11.00000  0.05    0.17
;
_shelx_res_checksum              22174
_shelx_hkl_file                  
;
   0  -6   0   87.89    3.37
   0  -6   1   11.98    0.61
   0  -6   2   77.43    3.01
   0  -6   3   13.07    0.66
   0  -6   4    2.35    0.25
   0  -6   4    3.11    0.30
   0  -6   5    2.39    0.25
   0  -6   5    2.75    0.28
   0  -6   6    2.47    0.26
   0  -6   6    2.29    0.24
   0  -6   7    0.67    0.18
   0  -6   7    0.81    0.16
   0  -6   8   10.88    0.58
   0  -6   8   10.79    0.55
   0  -6   9    0.15    0.13
   0  -6   9    0.36    0.13
   0  -6  10    7.86    0.43
   0  -6  11    0.50    0.14
   0  -5   0   -0.09    0.17
   0  -5   1   21.55    1.04
   0  -5  -1   19.69    1.00
   0  -5   2  153.55    5.88
   0  -5  -2  145.78    5.82
   0  -5   2  161.91    5.90
   0  -5   3    0.02    0.18
   0  -5   3   -0.02    0.14
   0  -5   3    0.05    0.22
   0  -5   4   18.70    0.89
   0  -5   4   18.44    0.92
   0  -5   5   29.01    1.32
   0  -5   5   27.73    1.35
   0  -5   5   27.21    1.34
   0  -5   5   31.53    1.37
   0  -5   6   31.81    1.47
   0  -5   6   34.07    1.48
   0  -5   6   30.00    1.41
   0  -5   6   32.26    1.49
   0  -5   7    8.83    0.56
   0  -5   7    9.97    0.62
   0  -5   7   10.36    0.61
   0  -5   8   42.07    1.77
   0  -5   8   43.30    1.79
   0  -5   8   39.28    1.69
   0  -5   9    6.51    0.52
   0  -5   9    6.52    0.46
   0  -5   9    7.76    0.54
   0  -5  10    3.26    0.36
   0  -5  10    3.64    0.32
   0  -5  10    4.34    0.37
   0  -5  11    4.90    0.43
   0  -5  11    4.72    0.41
   0  -5  11    5.77    0.40
   0  -5  12   65.56    2.66
   0  -5  12   62.59    2.59
   0  -5  12   71.24    2.62
   0  -5  12   65.90    2.67
   0  -5  13    0.56    0.17
   0  -5  13    0.24    0.13
   0  -5  13    0.33    0.18
   0  -5  13    0.35    0.15
   0  -5  14   11.28    0.58
   0  -5  14   10.65    0.53
   0  -5  14   10.45    0.53
   0  -5  14   12.01    0.56
   0  -5  15    3.55    0.22
   0  -5  15    3.95    0.23
   0  -5  15    4.24    0.29
   0  -4   0   15.87    0.82
   0  -4   1    0.43    0.15
   0  -4  -1    0.30    0.14
   0  -4   1    0.57    0.17
   0  -4   2    2.48    0.28
   0  -4   2    2.03    0.26
   0  -4   2    2.30    0.28
   0  -4  -2    2.93    0.28
   0  -4   3   22.02    1.07
   0  -4   3   20.95    1.04
   0  -4   3   21.57    1.06
   0  -4   4  402.21   14.84
   0  -4   4  396.70   14.86
   0  -4   4  392.49   14.84
   0  -4   4  407.17   14.85
   0  -4   5   11.86    1.11
   0  -4   5   12.92    0.75
   0  -4   5   13.03    0.75
   0  -4  -5   11.67    0.81
   0  -4   5   13.57    0.77
   0  -4   5   13.41    0.74
   0  -4   6    4.39    0.39
   0  -4  -6    3.93    0.47
   0  -4   6    4.30    0.41
   0  -4   6    5.03    0.42
   0  -4   6    4.24    0.67
   0  -4   6    4.22    0.41
   0  -4   7   71.40    2.82
   0  -4   7   71.40    2.86
   0  -4   7   69.61    3.52
   0  -4  -7   63.75    2.97
   0  -4   7   64.55    2.83
   0  -4  -8    4.45    0.51
   0  -4   8    3.03    0.38
   0  -4   8    5.25    0.42
   0  -4   8    4.25    0.70
   0  -4   8    4.10    0.40
   0  -4  -9    8.34    0.73
   0  -4   9    8.12    0.56
   0  -4   9    8.24    0.62
   0  -4   9    6.58    0.89
   0  -4   9    8.49    0.62
   0  -4   9    8.36    0.58
   0  -4  10   92.14    3.66
   0  -4  10   88.14    3.73
   0  -4 -10   94.91    3.94
   0  -4  10   90.86    3.65
   0  -4  10   92.24    4.50
   0  -4  10   93.10    3.72
   0  -4  11    3.66    0.36
   0  -4  11    2.43    0.35
   0  -4 -11    2.95    0.46
   0  -4  11    3.03    0.39
   0  -4  11    2.64    0.33
   0  -4  11    3.00    0.63
   0  -4  12   10.50    0.65
   0  -4  12    9.10    0.65
   0  -4 -12   11.14    0.84
   0  -4  12   11.27    0.64
   0  -4  13    8.26    0.53
   0  -4 -13    9.20    0.74
   0  -4  13    8.57    0.55
   0  -4  13    7.96    0.56
   0  -4  14   53.70    2.43
   0  -4  14   55.73    2.38
   0  -4 -14   59.41    2.60
   0  -4  14   62.59    2.38
   0  -4  14   59.17    2.38
   0  -4  15    0.15    0.16
   0  -4  15    0.17    0.14
   0  -4  15    0.09    0.20
   0  -4  15    0.05    0.16
   0  -4  16    0.11    0.15
   0  -4 -16    0.15    0.20
   0  -4  16    0.02    0.10
   0  -4  16   -0.07    0.12
   0  -4  16    0.04    0.14
   0  -4  17    0.59    0.14
   0  -4 -17    0.62    0.16
   0  -3   0    0.17    0.16
   0  -3   0    0.06    0.13
   0  -3   0   -0.04    0.15
   0  -3   1   11.58    0.75
   0  -3  -1   13.04    0.80
   0  -3   1   12.15    0.80
   0  -3  -1   13.01    0.82
   0  -3   1   13.01    0.88
   0  -3   2  139.18    5.69
   0  -3   2  147.27    5.82
   0  -3  -2  151.72    5.71
   0  -3  -2  136.86    5.66
   0  -3  -3   69.71    3.10
   0  -3  -3   73.62    3.15
   0  -3   3   75.62    3.28
   0  -3   4  142.26    5.92
   0  -3  -4  143.85    5.76
   0  -3   5   19.40    1.28
   0  -3  -5   18.65    1.18
   0  -3  -6  112.34    4.72
   0  -3   6  107.42    4.80
   0  -3   7   36.50    1.60
   0  -3   7   41.57    1.64
   0  -3   7   38.06    2.14
   0  -3   7   35.78    1.64
   0  -3  -7   36.23    1.72
   0  -3   7   34.99    1.62
   0  -3   8   80.77    3.42
   0  -3   8   93.60    3.40
   0  -3   8   90.27    3.37
   0  -3   8   76.36    3.94
   0  -3  -8   79.12    3.49
   0  -3   8   81.71    3.40
   0  -3   9   11.37    0.65
   0  -3  -9   11.09    0.78
   0  -3  -9   11.50    0.70
   0  -3   9   10.11    1.05
   0  -3   9   12.51    0.68
   0  -3   9   10.24    0.67
   0  -3  10    0.53    0.21
   0  -3 -10    0.23    0.19
   0  -3 -10    0.23    0.25
   0  -3  10    0.02    0.15
   0  -3  10    0.09    0.37
   0  -3  10    0.05    0.16
   0  -3 -11    1.41    0.32
   0  -3 -11    0.90    0.24
   0  -3  11    1.10    0.24
   0  -3  11    1.00    0.46
   0  -3  11    0.64    0.23
   0  -3  11    0.88    0.21
   0  -3  11    0.91    0.22
   0  -3 -12   47.67    2.07
   0  -3  12   44.45    1.91
   0  -3  12   42.46    1.97
   0  -3 -12   46.66    2.17
   0  -3  12   44.65    2.03
   0  -3  12   44.95    2.75
   0  -3  12   45.81    1.95
   0  -3 -13    0.30    0.22
   0  -3  13   -0.22    0.30
   0  -3  13    0.10    0.19
   0  -3  13    0.16    0.17
   0  -3  13   -0.12    0.20
   0  -3 -13   -0.04    0.28
   0  -3 -14    0.68    0.30
   0  -3  14    0.31    0.17
   0  -3  14    0.53    0.19
   0  -3  14    0.06    0.20
   0  -3 -14    0.53    0.26
   0  -3  14    0.65    0.39
   0  -3 -15    0.25    0.22
   0  -3  15    0.18    0.17
   0  -3  15   -0.10    0.15
   0  -3 -15   -0.04    0.31
   0  -3  16   28.75    1.29
   0  -3  16   30.18    1.35
   0  -3 -16   28.15    1.49
   0  -3 -16   30.02    1.43
   0  -3  16   29.61    1.38
   0  -3  17   17.12    0.87
   0  -3 -17   16.14    0.91
   0  -3  17   18.10    0.87
   0  -3 -17   17.35    1.00
   0  -3 -18    5.64    0.47
   0  -3  18    5.60    0.37
   0  -3  18    5.29    0.38
   0  -3 -18    5.96    0.43
   0  -3 -19    8.42    0.51
   0  -3 -19    7.93    0.47
   0  -2   0  447.90   17.10
   0  -2   0  482.17   17.22
   0  -2   0  458.16   17.22
   0  -2   0  483.78   17.21
   0  -2   0  460.51   17.26
   0  -2  -1   12.54    0.70
   0  -2   1   12.28    0.68
   0  -2   1   11.54    0.54
   0  -2  -1   12.91    0.68
   0  -2   1   12.12    0.70
   0  -2  -1   11.57    0.69
   0  -2   1   11.26    0.72
   0  -2   1   11.75    0.70
   0  -2  -1   11.18    0.66
   0  -2  -2   25.30    1.22
   0  -2   2   25.54    1.25
   0  -2  -2   24.12    1.21
   0  -2   2   23.06    1.26
   0  -2   2   23.33    1.21
   0  -2   2   26.28    1.19
   0  -2  -2   25.37    1.23
   0  -2  -2   25.89    1.08
   0  -2  -3   24.23    1.24
   0  -2   3   22.98    0.99
   0  -2   3   22.88    1.25
   0  -2  -3   23.44    1.21
   0  -2  -3   23.91    1.23
   0  -2   3   25.75    1.19
   0  -2   3   23.48    1.19
   0  -2   3   22.88    1.25
   0  -2   4  137.39    5.23
   0  -2  -4  135.04    5.49
   0  -2  -4  132.64    5.25
   0  -2   4  148.86    5.50
   0  -2   4  136.44    5.51
   0  -2  -4  141.79    5.46
   0  -2  -4  135.52    5.54
   0  -2  -5  331.90   12.69
   0  -2  -5  329.78   12.43
   0  -2   5  340.57   12.41
   0  -2   5  336.93   12.69
   0  -2   5  320.23   12.65
   0  -2   5  335.66   12.70
   0  -2  -5  328.43   12.76
   0  -2   6 1671.33   63.50
   0  -2   6 1734.07   63.52
   0  -2  -6 1772.23   63.26
   0  -2   6 1747.37   63.21
   0  -2  -6 1739.83   63.54
   0  -2  -6 1652.98   63.56
   0  -2   7  763.68   28.03
   0  -2  -7  715.87   28.30
   0  -2  -7  768.81   28.09
   0  -2   7  774.22   28.35
   0  -2  -7  748.70   28.40
   0  -2   7  764.55   28.34
   0  -2  -8  535.65   20.26
   0  -2   8  553.72   20.53
   0  -2   8  531.76   20.19
   0  -2  -8  545.85   20.60
   0  -2  -8  532.36   20.55
   0  -2   8  546.53   20.52
   0  -2   9   -0.07    0.26
   0  -2  -9   -0.11    0.22
   0  -2   9    0.05    0.17
   0  -2  -9    0.24    0.30
   0  -2   9   -0.07    0.35
   0  -2 -10   15.33    0.87
   0  -2  10   14.94    0.73
   0  -2 -10   15.52    0.86
   0  -2 -10   17.21    1.40
   0  -2  10   15.28    1.10
   0  -2 -10   15.62    0.89
   0  -2  10   15.99    1.27
   0  -2 -10   14.75    1.13
   0  -2  10   13.95    0.80
   0  -2  11   50.44    2.10
   0  -2 -11   56.72    3.07
   0  -2  11   48.61    2.19
   0  -2 -11   51.26    2.68
   0  -2  11   56.98    2.92
   0  -2  11   53.32    2.15
   0  -2  11   55.90    2.67
   0  -2  11   50.05    2.15
   0  -2 -11   51.14    2.28
   0  -2 -11   57.05    2.33
   0  -2 -11   50.57    2.26
   0  -2  12    1.75    0.22
   0  -2 -12    1.17    0.29
   0  -2  12    1.76    0.27
   0  -2  12    2.26    0.57
   0  -2  12    1.76    0.26
   0  -2  12    2.46    0.45
   0  -2 -12    1.82    0.27
   0  -2 -12    1.44    0.29
   0  -2 -12    1.26    0.29
   0  -2  12    1.64    0.53
   0  -2  12    1.77    0.25
   0  -2  12    1.61    0.23
   0  -2  13   11.21    0.60
   0  -2  13   10.25    1.11
   0  -2  13   10.57    1.17
   0  -2 -13    9.58    0.75
   0  -2 -13    9.86    0.75
   0  -2  13    9.66    0.62
   0  -2  13    9.63    0.96
   0  -2 -13    9.98    0.72
   0  -2  13   10.39    0.65
   0  -2 -13   11.95    1.30
   0  -2 -13   10.87    0.69
   0  -2  13    9.81    0.67
   0  -2 -14   91.40    4.66
   0  -2  14   91.81    3.48
   0  -2  14   88.73    4.14
   0  -2 -14   84.48    3.67
   0  -2  14   82.96    3.51
   0  -2 -14   88.03    3.65
   0  -2  14   88.15    3.51
   0  -2  14   79.64    4.30
   0  -2 -14   82.98    3.65
   0  -2  14   87.18    3.42
   0  -2 -14   86.38    3.54
   0  -2  15   14.10    0.83
   0  -2  15   12.08    1.28
   0  -2  15   14.61    0.83
   0  -2 -15   13.99    0.92
   0  -2  15   14.20    1.21
   0  -2 -15   14.84    0.87
   0  -2 -15   13.45    0.94
   0  -2 -15   14.19    0.95
   0  -2  15   14.82    0.81
   0  -2  16   17.19    0.95
   0  -2  16   19.81    0.95
   0  -2 -16   18.19    1.07
   0  -2  16   16.65    0.92
   0  -2 -16   18.18    1.09
   0  -2 -16   16.64    0.96
   0  -2  17    7.21    0.49
   0  -2 -17    7.35    0.63
   0  -2  17    7.30    0.51
   0  -2  17    7.34    0.53
   0  -2 -17    7.53    0.55
   0  -2 -18    9.67    0.68
   0  -2  18    8.36    0.56
   0  -2 -18   10.05    0.60
   0  -2  18    8.74    0.55
   0  -2  19    6.74    0.43
   0  -2 -19    6.35    0.43
   0  -2 -20   23.71    1.03
   0  -2  20   25.69    1.04
   0  -1   0    0.04    0.10
   0  -1   0    0.06    0.07
   0  -1   0   -0.05    0.09
   0  -1   0   -0.01    0.08
   0  -1   0    0.05    0.07
   0  -1   1  669.33   24.26
   0  -1   1  657.53   24.15
   0  -1  -1  654.21   24.24
   0  -1  -1  669.16   24.30
   0  -1  -1  677.72   24.28
   0  -1   1  656.71   24.31
   0  -1   1  671.45   24.29
   0  -1   1  695.45   24.28
   0  -1  -1  657.73   24.22
   0  -1  -1  681.42   24.28
   0  -1  -1  650.83   24.16
   0  -1   1  658.89   24.16
   0  -1  -2  294.55   11.20
   0  -1  -2  306.04   11.29
   0  -1  -2  305.78   11.35
   0  -1   2  306.42   11.32
   0  -1   2  318.97   11.29
   0  -1  -2  309.38   11.32
   0  -1   2  299.98   11.30
   0  -1   2  303.59   11.20
   0  -1   3 1207.85   45.17
   0  -1  -3 1229.39   45.10
   0  -1  -3 1201.78   44.94
   0  -1   3 1345.13   45.18
   0  -1  -3 1270.93   45.22
   0  -1   3 1260.56   45.10
   0  -1  -3 1299.02   45.18
   0  -1  -3 1251.52   45.20
   0  -1   3 1266.80   45.21
   0  -1   4  106.69    3.74
   0  -1  -4   92.92    3.79
   0  -1  -4   90.28    3.51
   0  -1  -4   96.82    3.75
   0  -1   4   95.65    3.73
   0  -1   4   95.41    3.78
   0  -1   4   93.79    3.68
   0  -1  -4   90.92    3.67
   0  -1   5  181.21    7.18
   0  -1  -5  192.29    7.18
   0  -1  -5  180.51    7.27
   0  -1  -5  188.04    6.97
   0  -1   5  194.95    7.17
   0  -1   6  277.82   10.54
   0  -1  -6  278.13   10.31
   0  -1  -6  273.58   10.57
   0  -1   6  287.09   10.56
   0  -1   7  185.12    7.28
   0  -1  -7  183.34    7.21
   0  -1  -7  181.87    6.90
   0  -1   7  187.79    7.19
   0  -1   7  185.80    7.15
   0  -1   8   63.51    2.76
   0  -1   8   62.90    2.82
   0  -1  -8   63.17    2.54
   0  -1   8   64.52    2.92
   0  -1  -8   58.52    2.93
   0  -1  -8   63.40    2.86
   0  -1   9   56.44    2.60
   0  -1   9   57.23    2.80
   0  -1  -9   60.57    2.82
   0  -1   9   57.93    2.71
   0  -1 -10  446.89   17.30
   0  -1  10  469.33   17.25
   0  -1  10  439.87   17.32
   0  -1  11    1.96    0.44
   0  -1  11    1.42    0.40
   0  -1 -11    1.28    0.25
   0  -1 -11    2.07    0.49
   0  -1 -11    1.67    0.45
   0  -1  11    0.59    0.33
   0  -1  12   76.58    3.86
   0  -1  12   83.02    3.16
   0  -1 -12   80.88    3.31
   0  -1  12   87.82    3.90
   0  -1 -12   80.15    3.31
   0  -1 -12   83.51    4.02
   0  -1  12   83.29    3.82
   0  -1  12   79.69    3.22
   0  -1 -12   83.71    3.93
   0  -1 -12   71.05    3.25
   0  -1 -12   78.10    3.26
   0  -1  13   11.58    0.67
   0  -1 -13   12.96    0.82
   0  -1 -13   11.20    0.75
   0  -1 -13   12.68    1.20
   0  -1  13   13.82    1.22
   0  -1 -13   12.58    0.80
   0  -1  13    8.84    1.00
   0  -1 -13   12.36    0.81
   0  -1 -13   11.88    1.22
   0  -1  13   12.23    0.74
   0  -1  13   12.96    1.19
   0  -1  14    3.08    0.64
   0  -1 -14    3.61    0.72
   0  -1  14    3.36    0.39
   0  -1  14    3.97    0.36
   0  -1  14    4.16    0.70
   0  -1 -14    3.94    0.73
   0  -1 -14    3.84    0.46
   0  -1  14    3.00    0.61
   0  -1 -14    3.61    0.44
   0  -1 -14    3.13    0.40
   0  -1 -14    2.76    0.41
   0  -1  15    1.29    0.51
   0  -1 -15    1.25    0.32
   0  -1  15    0.81    0.44
   0  -1 -15    1.06    0.29
   0  -1 -15    1.02    0.30
   0  -1 -15    1.57    0.33
   0  -1 -15    0.85    0.47
   0  -1  15    1.40    0.46
   0  -1  15    1.02    0.25
   0  -1  15    1.66    0.26
   0  -1 -16   22.41    1.94
   0  -1 -16   24.37    1.37
   0  -1  16   25.65    1.23
   0  -1  16   26.27    1.91
   0  -1  16   26.49    1.85
   0  -1  16   26.20    1.31
   0  -1 -16   24.72    1.33
   0  -1 -16   25.59    1.38
   0  -1  16   25.06    1.84
   0  -1 -16   24.95    1.35
   0  -1  17    7.23    0.56
   0  -1 -17    6.57    0.56
   0  -1  17    6.01    0.51
   0  -1 -17    5.99    0.58
   0  -1 -17    6.58    0.60
   0  -1 -17    7.05    0.61
   0  -1  18   15.65    0.89
   0  -1  18   14.78    0.91
   0  -1 -18   18.22    1.02
   0  -1 -18   17.03    0.99
   0  -1 -18   17.16    0.97
   0  -1  19   16.12    0.84
   0  -1 -19   15.36    0.92
   0  -1  19   16.50    0.88
   0  -1 -19   15.47    0.89
   0  -1 -19   15.71    0.91
   0  -1 -20   16.08    0.85
   0  -1  20   16.06    0.83
   0  -1 -20   15.42    0.87
   0  -1  20   16.22    0.80
   0  -1 -20   16.97    0.86
   0  -1 -21    0.16    0.12
   0  -1 -21    0.03    0.14
   0  -1  21    0.01    0.08
   0  -1  21    0.08    0.13
   0  -1 -21    0.09    0.12
   0   0  -2  945.98   36.15
   0   0  -2 1020.35   36.21
   0   0   2 1027.19   36.15
   0   0  -3    0.21    0.11
   0   0  -3    0.01    0.06
   0   0   3    0.05    0.07
   0   0  -4  675.80   23.75
   0   0   4  632.86   23.63
   0   0  -4  649.65   23.62
   0   0   4  633.56   23.72
   0   0  -5   -0.07    0.16
   0   0   5    0.08    0.08
   0   0   5    0.11    0.13
   0   0  -5    0.06    0.09
   0   0   6  127.71    4.90
   0   0  -6  129.07    4.88
   0   0   6  127.60    5.07
   0   0  -6  132.83    5.10
   0   0   7   -0.10    0.17
   0   0  -7    0.02    0.09
   0   0   7    0.12    0.10
   0   0  -8  615.55   23.06
   0   0  -8  633.27   23.25
   0   0   8  651.84   23.40
   0   0  -9    0.03    0.15
   0   0   9    0.05    0.22
   0   0  -9    0.07    0.09
   0   0  10  331.49   13.04
   0   0 -10  344.43   12.87
   0   0  11   -0.25    0.29
   0   0 -11   -0.04    0.16
   0   0 -12    3.56    0.48
   0   0 -12    3.45    0.37
   0   0  12    3.85    0.33
   0   0 -12    4.01    0.40
   0   0 -12    3.69    0.37
   0   0  12    4.03    0.59
   0   0 -13    0.05    0.19
   0   0  13    0.04    0.16
   0   0 -13    0.23    0.20
   0   0 -13    0.06    0.18
   0   0 -13   -0.03    0.20
   0   0  13   -0.08    0.27
   0   0 -14  425.50   16.17
   0   0  14  400.82   16.78
   0   0 -14  440.89   16.22
   0   0  14  441.01   16.08
   0   0 -14  434.71   16.18
   0   0 -15   -0.03    0.24
   0   0 -15    0.20    0.22
   0   0 -15    0.07    0.22
   0   0 -16  180.52    7.19
   0   0 -16  182.22    7.21
   0   0 -16  186.76    7.18
   0   0  16  194.03    8.14
   0   0 -16  189.55    8.28
   0   0 -17    0.04    0.25
   0   0 -17    0.25    0.35
   0   0 -17   -0.13    0.23
   0   0  17   -0.03    0.22
   0   0 -17    0.29    0.27
   0   0  17   -0.11    0.35
   0   0  18    0.23    0.21
   0   0 -18    0.33    0.22
   0   0 -18    0.32    0.23
   0   0 -18    0.47    0.26
   0   0  19    0.03    0.20
   0   0 -19    0.10    0.19
   0   0 -19    0.06    0.21
   0   0 -20   71.62    2.95
   0   0  20   73.90    2.92
   0   0 -20   71.62    2.89
   0   0  21    0.20    0.14
   0   0 -21    0.03    0.13
   0   0 -21   -0.11    0.09
   0   0  22   19.83    0.83
   0   1   0   -0.05    0.10
   0   1  -1  654.57   23.78
   0   1  -1  642.95   23.93
   0   1   1  650.16   23.77
   0   1   1  657.36   23.86
   0   1   2  295.26   11.06
   0   1   2  310.41   11.04
   0   1  -2  294.56   11.07
   0   1   3 1235.25   45.93
   0   1  -3 1258.35   45.95
   0   1  -3 1194.97   46.01
   0   1   3 1277.78   45.80
   0   1  -4   94.34    3.74
   0   1  -4   98.53    3.80
   0   1   4   94.55    3.74
   0   1   5  193.16    7.37
   0   1  -5  189.11    7.39
   0   1  -5  198.89    7.41
   0   1  -6  286.92   10.43
   0   1   6  267.13   10.43
   0   1  -6  273.82   10.47
   0   1   6  274.27   10.30
   0   1   7  191.86    7.17
   0   1   7  182.75    7.29
   0   1  -7  188.11    7.33
   0   1  -7  184.42    7.23
   0   1  -8   66.64    2.86
   0   1   8   65.54    2.81
   0   1   8   66.84    2.96
   0   1  -8   65.84    2.98
   0   1  -9   55.28    2.78
   0   1  -9   57.12    2.58
   0   1   9   60.29    2.60
   0   1   9   60.03    2.77
   0   1 -10  432.57   17.06
   0   1 -10  478.46   17.31
   0   1 -10  442.86   17.36
   0   1  10  462.08   17.15
   0   1  10  469.49   17.37
   0   1  11    1.79    0.43
   0   1 -11    0.60    0.32
   0   1  11    1.62    0.33
   0   1 -11    1.14    0.39
   0   1 -12   80.43    3.85
   0   1  12   81.43    3.80
   0   1 -12   80.41    3.21
   0   1 -12   82.15    3.71
   0   1 -12   76.05    3.22
   0   1  12   78.64    3.21
   0   1  13   13.02    0.77
   0   1 -13   10.43    1.10
   0   1 -13   11.10    1.02
   0   1 -13   13.75    0.81
   0   1  13   14.00    1.22
   0   1 -13   12.27    0.76
   0   1 -14    3.17    0.40
   0   1  14    3.40    0.40
   0   1 -14    3.97    0.42
   0   1  14    4.00    0.69
   0   1 -14    4.21    0.42
   0   1 -14    3.48    0.67
   0   1 -14    3.61    0.60
   0   1 -15    1.58    0.28
   0   1 -15    1.55    0.30
   0   1  15    1.59    0.48
   0   1  15    1.64    0.30
   0   1 -15    1.81    0.33
   0   1 -15    1.40    0.43
   0   1 -16   22.36    1.24
   0   1  16   23.43    1.22
   0   1  16   21.20    1.67
   0   1 -16   23.77    1.21
   0   1 -16   24.31    1.26
   0   1 -17    5.96    0.53
   0   1 -17    5.78    0.52
   0   1  17    5.99    0.53
   0   1  17    5.69    0.51
   0   1  18   16.38    0.92
   0   1  18   15.45    0.90
   0   1 -18   16.54    0.92
   0   1 -18   15.58    0.93
   0   1 -19   14.78    0.82
   0   1  19   13.35    0.80
   0   1 -19   14.75    0.84
   0   1  19   13.73    0.80
   0   1  20   15.79    0.82
   0   1 -20   14.98    0.80
   0   1  20   17.18    0.84
   0   1 -20   16.42    0.85
   0   1 -21    0.17    0.12
   0   1  21    0.01    0.13
   0   1  21   -0.05    0.12
   0   2   0  473.14   17.57
   0   2   1   12.63    0.71
   0   2  -1   11.49    0.74
   0   2   2   21.48    1.07
   0   2  -2   24.85    1.23
   0   2   3   22.09    0.97
   0   2   3   23.43    1.05
   0   2  -3   25.15    1.28
   0   2   4  131.08    5.08
   0   2  -4  135.27    5.10
   0   2   4  133.69    5.01
   0   2   5  331.84   12.19
   0   2  -5  317.09   12.19
   0   2  -5  331.92   12.46
   0   2  -6 1731.61   62.72
   0   2  -6 1747.09   62.94
   0   2   6 1673.43   62.68
   0   2  -7  780.04   28.80
   0   2   7  772.42   28.57
   0   2  -7  765.62   28.61
   0   2  -8  492.62   19.33
   0   2   8  537.04   19.35
   0   2  -8  516.64   19.49
   0   2   9    0.05    0.18
   0   2  -9    0.11    0.21
   0   2 -10   14.78    1.15
   0   2  10   16.50    1.14
   0   2 -11   57.52    2.30
   0   2  11   56.88    2.78
   0   2 -11   60.79    2.94
   0   2  11   51.16    2.27
   0   2 -11   53.61    2.81
   0   2  12    1.13    0.22
   0   2 -12    1.39    0.47
   0   2 -12    1.55    0.26
   0   2 -12    1.74    0.27
   0   2  12    2.15    0.44
   0   2 -13   10.71    0.70
   0   2  13   10.83    0.68
   0   2  13    9.31    0.96
   0   2 -13   10.45    0.68
   0   2 -14   89.45    3.64
   0   2  14   85.94    4.22
   0   2  14   88.36    3.63
   0   2 -14   96.41    4.40
   0   2 -14   93.85    3.68
   0   2  14   88.33    3.65
   0   2 -15   15.69    0.89
   0   2  15   14.39    1.24
   0   2  15   14.58    0.86
   0   2 -15   15.06    1.31
   0   2  15   15.16    0.89
   0   2 -15   15.87    0.90
   0   2  16   16.99    0.96
   0   2 -16   17.16    0.95
   0   2 -16   18.54    0.98
   0   2  16   16.60    0.93
   0   2 -17    7.14    0.53
   0   2  17    8.06    0.55
   0   2  17    6.81    0.54
   0   2 -17    7.13    0.54
   0   2 -18    8.88    0.56
   0   2 -18    8.56    0.58
   0   2  18    9.34    0.60
   0   2  18    8.85    0.56
   0   2  19    6.16    0.45
   0   2 -19    6.74    0.44
   0   2  19    6.83    0.44
   0   2  20   23.70    1.01
   0   2 -20   22.26    1.00
   0   3   0    0.09    0.15
   0   3   1   12.44    0.84
   0   3  -1   12.08    0.89
   0   3  -2  135.87    5.73
   0   3   2  142.06    5.54
   0   3  -3   75.06    3.41
   0   3  -4  152.03    6.29
   0   3  -9   11.26    1.05
   0   3 -10    0.08    0.32
   0   3 -11    1.48    0.45
   0   3 -13   -0.09    0.29
   0   3  14    0.42    0.17
   0   3 -14    0.18    0.25
   0   3  15    0.05    0.16
   0   3  16   28.78    1.33
   0   3  17   18.53    0.91
   0   4  -4  388.06   14.89
   0   4  -5   12.20    1.02
   0   4  -6    4.39    0.65
   0   4  -7   68.61    3.41
   0   4  -8    5.25    0.74
   0   4  -9    8.18    0.93
   0   4 -10   91.69    4.40
   0   4 -11    2.85    0.58
  -1  -6  11    0.11    0.12
  -1  -6  11    0.03    0.11
  -1  -6  10    6.40    0.35
  -1  -6  10    4.53    0.25
  -1  -6   9    0.15    0.08
  -1  -6   9    0.20    0.13
  -1  -6   8    0.43    0.14
  -1  -6   8    0.45    0.10
  -1  -6   8    0.64    0.16
  -1  -6   7    8.13    0.47
  -1  -6   7    6.70    0.38
  -1  -6   7    7.22    0.42
  -1  -6   6    0.18    0.11
  -1  -6   6    0.11    0.14
  -1  -6   6    0.40    0.16
  -1  -6   5    0.10    0.10
  -1  -6   5    0.57    0.18
  -1  -6   5    0.34    0.15
  -1  -6   4   44.23    1.97
  -1  -6   4   55.03    2.04
  -1  -6   3    0.55    0.18
  -1  -6   2   98.96    3.81
  -1  -6   1   13.84    0.70
  -1  -6   0    0.13    0.14
   1  -6   1    0.91    0.15
  -1  -6  -1    0.57    0.15
   1  -6   2    3.23    0.26
   1  -6   3    6.42    0.42
   1  -6   3    5.61    0.37
   1  -6   4    8.16    0.47
   1  -6   4    9.06    0.53
   1  -6   5    1.00    0.20
   1  -6   5    0.88    0.17
   1  -6   6    1.26    0.18
   1  -6   6    1.09    0.19
   1  -6   7    2.21    0.22
   1  -6   7    2.24    0.24
   1  -6   8   18.08    0.86
   1  -6   8   19.59    0.84
   1  -6   9    0.51    0.13
   1  -6   9    0.45    0.14
   1  -6  10    0.09    0.11
   1  -6  10   -0.05    0.10
   1  -6  11    0.35    0.11
  -1  -5  15   16.18    0.66
  -1  -5  15   11.42    0.56
  -1  -5  15   13.11    0.60
  -1  -5  15   14.96    0.61
  -1  -5  14   18.40    0.84
  -1  -5  14   17.20    0.78
  -1  -5  14   18.18    0.81
  -1  -5  14   16.31    0.77
  -1  -5  13   17.60    0.83
  -1  -5  13   17.49    0.83
  -1  -5  13   19.23    0.88
  -1  -5  13   19.49    0.91
  -1  -5  12   51.16    2.17
  -1  -5  12   55.62    2.17
  -1  -5  12   54.79    2.11
  -1  -5  12   48.47    2.09
  -1  -5  11    3.02    0.29
  -1  -5  11    2.98    0.34
  -1  -5  11    2.57    0.29
  -1  -5  10   35.94    1.57
  -1  -5  10   38.16    1.64
  -1  -5  10   36.18    1.62
  -1  -5  10   35.05    1.56
  -1  -5   9    6.32    0.47
  -1  -5   9    6.17    0.46
  -1  -5   9    6.89    0.51
  -1  -5   9    6.43    0.52
  -1  -5   8    0.51    0.18
  -1  -5   8    0.70    0.22
  -1  -5   8    0.10    0.21
  -1  -5   7    0.36    0.18
  -1  -5   7    0.91    0.25
  -1  -5   7    0.40    0.19
  -1  -5   7    0.39    0.22
  -1  -5   6    9.70    0.65
  -1  -5   6   10.37    0.65
  -1  -5   6   12.09    0.69
  -1  -5   6   10.30    0.65
  -1  -5   5    0.32    0.21
  -1  -5   5    0.47    0.20
  -1  -5   5    0.36    0.21
  -1  -5   4   73.08    3.04
  -1  -5   4   78.43    3.08
  -1  -5   4   74.26    3.06
  -1  -5   3    5.58    0.47
  -1  -5   3    5.93    0.46
  -1  -5   3    6.42    0.48
  -1  -5   2   10.48    0.64
  -1  -5   2   10.18    0.64
  -1  -5   2   11.64    0.68
  -1  -5   1   10.60    0.64
   1  -5  -1   10.54    0.61
  -1  -5   1   10.64    0.66
  -1  -5   0   52.51    2.25
   1  -5   0   56.87    2.25
  -1  -5   0   52.77    2.27
   1  -5   1    0.69    0.21
   1  -5   1    0.91    0.20
  -1  -5  -1    0.95    0.22
   1  -5   2   57.95    2.36
  -1  -5  -2   55.72    2.32
   1  -5   2   54.67    2.32
  -1  -5  -3   42.23    1.93
   1  -5   3   46.73    2.01
   1  -5   4  220.02    8.13
   1  -5   4  205.19    8.12
   1  -5   4  217.63    8.11
   1  -5   5    2.55    0.33
   1  -5   5    2.69    0.28
   1  -5   5    3.43    0.34
   1  -5   5    2.81    0.33
   1  -5   6    0.58    0.22
   1  -5   6    0.13    0.17
   1  -5   6    0.21    0.22
   1  -5   6    0.20    0.15
   1  -5   7   42.82    1.85
   1  -5   7   47.47    1.92
   1  -5   7   44.24    1.95
   1  -5   7   44.76    1.95
   1  -5   8    1.03    0.26
   1  -5   8    1.00    0.20
   1  -5   8    1.03    0.25
   1  -5   8    0.93    0.23
   1  -5   9    0.75    0.24
   1  -5   9    0.56    0.22
   1  -5   9    0.49    0.20
   1  -5   9    0.69    0.17
   1  -5  10   19.58    1.00
   1  -5  10   19.51    0.91
   1  -5  11    7.08    0.50
   1  -5  11    6.77    0.43
   1  -5  11    8.06    0.48
   1  -5  11    6.82    0.50
   1  -5  12   13.68    0.71
   1  -5  12   14.02    0.74
   1  -5  12   13.54    0.68
   1  -5  12   12.29    0.64
   1  -5  13    9.29    0.49
   1  -5  13    9.14    0.50
   1  -5  13    9.90    0.54
   1  -5  13    7.93    0.45
   1  -5  14   15.71    0.74
   1  -5  14   18.32    0.77
   1  -5  14   17.80    0.78
  -1  -4  18    7.91    0.40
  -1  -4  17    9.55    0.53
  -1  -4  17    9.62    0.51
   1  -4 -17    9.96    0.56
  -1  -4  16   18.05    0.78
   1  -4 -16   16.70    0.91
  -1  -4  16   16.63    0.84
  -1  -4  16   15.92    0.78
  -1  -4  15    1.06    0.25
  -1  -4  15    1.30    0.20
   1  -4 -15    1.21    0.30
  -1  -4  15    1.06    0.20
  -1  -4  14   26.55    1.15
   1  -4 -14   24.83    1.36
  -1  -4  14   24.54    1.16
  -1  -4  14   25.17    1.19
  -1  -4  14   23.36    1.23
  -1  -4  13   17.23    0.94
   1  -4 -13   17.15    1.11
  -1  -4  13   19.26    0.92
  -1  -4  13   16.55    0.87
  -1  -4  12    0.56    0.20
  -1  -4  12    0.76    0.27
  -1  -4  12    0.67    0.26
  -1  -4  12    0.58    0.21
   1  -4 -12    0.51    0.31
   1  -4 -11   31.68    1.70
  -1  -4  11   30.15    2.09
  -1  -4  11   31.86    1.43
  -1  -4  11   32.75    1.54
  -1  -4  11   31.54    1.45
  -1  -4  11   29.91    1.50
  -1  -4  10  178.67    6.88
  -1  -4  10  187.07    6.80
  -1  -4  10  177.07    6.89
   1  -4 -10  172.57    7.06
  -1  -4  10  179.28    7.70
  -1  -4  10  171.37    6.80
  -1  -4   9    4.58    0.45
  -1  -4   9    5.11    0.77
   1  -4  -9    5.88    0.59
  -1  -4   9    5.71    0.46
  -1  -4   9    4.10    0.45
  -1  -4   8   47.84    2.22
  -1  -4   8   54.38    2.23
  -1  -4   8   54.02    2.26
  -1  -4   8   55.56    2.21
   1  -4  -8   44.89    2.30
  -1  -4   8   48.02    2.80
  -1  -4   7    0.30    0.21
  -1  -4   7    0.35    0.34
  -1  -4   7    0.43    0.22
  -1  -4   7    0.49    0.21
  -1  -4   7    0.68    0.23
  -1  -4   6  194.57    7.68
  -1  -4   6  206.97    7.70
  -1  -4   6  204.99    7.72
  -1  -4   5    1.57    0.26
  -1  -4   5    1.39    0.24
  -1  -4   5    1.74    0.28
  -1  -4   5    1.28    0.26
  -1  -4   4   67.39    2.66
  -1  -4   4   63.43    2.65
  -1  -4   4   62.26    2.62
  -1  -4   4   64.34    2.66
  -1  -4   3   53.30    2.18
  -1  -4   3   51.68    2.18
  -1  -4   3   49.86    2.17
  -1  -4   2  107.92    4.17
  -1  -4   2  103.56    4.14
  -1  -4   2  107.17    4.16
  -1  -4   1    7.95    0.53
  -1  -4   1    7.99    0.52
   1  -4  -1    7.75    0.49
  -1  -4   0    2.92    0.31
   1  -4   0    3.31    0.30
  -1  -4   0    2.74    0.30
  -1  -4  -1    7.00    0.47
   1  -4   1    6.29    0.44
   1  -4   1    7.24    0.47
  -1  -4  -1    6.43    0.46
   1  -4   2   79.88    3.11
  -1  -4  -2   74.60    3.10
   1  -4   2   79.33    3.13
   1  -4   3   30.53    1.44
   1  -4   3   33.53    1.43
   1  -4   3   33.17    1.44
  -1  -4  -3   29.94    1.40
   1  -4   4  131.04    5.09
   1  -4   4  139.96    5.92
   1  -4   4  132.35    5.14
   1  -4   4  134.43    5.12
   1  -4   4  130.87    5.15
   1  -4   5    0.31    0.16
   1  -4   5    0.05    0.17
  -1  -4  -5    0.23    0.23
   1  -4   5    0.09    0.31
   1  -4   5    0.11    0.18
   1  -4   5    0.49    0.21
   1  -4   6  102.50    4.05
   1  -4   6  103.91    4.13
   1  -4   6  109.12    4.09
   1  -4   6  100.72    4.12
  -1  -4  -6  100.44    4.27
   1  -4   6  102.82    4.83
   1  -4   7    0.20    0.21
   1  -4   7    0.37    0.33
   1  -4   7    0.42    0.19
  -1  -4  -7    0.46    0.28
   1  -4   7    0.06    0.22
   1  -4   7    0.41    0.20
   1  -4   8  120.03    4.63
   1  -4   8  116.32    5.47
   1  -4   8  117.76    4.71
  -1  -4  -8  118.35    4.87
  -1  -4  -9   15.59    1.02
   1  -4   9   13.07    0.84
   1  -4   9   14.62    0.90
   1  -4   9   14.66    1.35
   1  -4   9   16.01    0.83
   1  -4   9   15.05    0.82
   1  -4  10   14.98    1.38
   1  -4  10   17.51    0.86
   1  -4  10   15.26    0.84
   1  -4  10   14.19    0.90
   1  -4  10   14.48    0.87
  -1  -4 -10   16.20    1.05
   1  -4  11    6.91    0.50
   1  -4  11    6.18    0.54
  -1  -4 -11    7.01    0.67
   1  -4  11    6.27    0.51
   1  -4  11    6.50    0.49
   1  -4  12   78.55    3.29
  -1  -4 -12   78.51    3.47
   1  -4  12   82.78    3.25
   1  -4  12   84.45    3.26
   1  -4  13   13.91    0.83
   1  -4  13   14.27    0.76
  -1  -4 -13   12.88    0.89
   1  -4  13   13.16    0.77
   1  -4  13   15.36    0.77
   1  -4  14    0.12    0.21
   1  -4  14    0.08    0.15
   1  -4  14    0.15    0.16
   1  -4  14    0.18    0.17
  -1  -4 -14    0.17    0.24
   1  -4  15    4.09    0.36
  -1  -4 -15    4.43    0.43
   1  -4  15    3.60    0.30
   1  -4  15    3.63    0.32
   1  -4  15    3.58    0.31
   1  -4  16    6.52    0.42
  -1  -4 -16    8.42    0.53
   1  -4  16    7.57    0.46
   1  -4  16    7.81    0.41
   1  -4  17    0.15    0.10
   1  -3 -20    4.57    0.30
   1  -3 -20    3.87    0.26
   1  -3 -19   14.45    0.72
   1  -3 -19   13.91    0.66
   1  -3 -18   57.20    2.34
  -1  -3  18   55.92    2.20
   1  -3 -18   53.72    2.26
  -1  -3  18   51.99    2.19
  -1  -3  17    2.73    0.30
  -1  -3  17    2.32    0.28
   1  -3 -17    2.32    0.37
   1  -3 -17    2.69    0.33
  -1  -3  16    7.37    0.50
  -1  -3  16    5.82    0.49
   1  -3 -16    6.67    0.54
   1  -3 -16    7.20    0.63
  -1  -3  16    6.44    0.44
  -1  -3  15    0.23    0.23
  -1  -3  15    0.11    0.16
   1  -3 -15   -0.03    0.18
  -1  -3  15   -0.18    0.19
  -1  -3  15    0.24    0.16
   1  -3 -15    0.17    0.27
   1  -3 -14   17.90    1.05
  -1  -3  14   19.15    0.93
  -1  -3  14   18.54    1.58
   1  -3 -14   20.46    1.19
  -1  -3  14   17.80    1.02
  -1  -3  14   17.94    0.98
  -1  -3  14   18.94    0.97
  -1  -3  13    7.07    0.54
  -1  -3  13    6.82    0.93
  -1  -3  13    8.13    0.55
   1  -3 -13    7.97    0.70
  -1  -3  13    8.19    0.61
  -1  -3  13    7.31    0.49
   1  -3 -13    6.60    0.60
   1  -3 -13    6.87    0.58
   1  -3 -12    5.75    0.52
  -1  -3  12    6.61    0.55
   1  -3 -12    6.06    0.54
  -1  -3  12    5.98    0.86
   1  -3 -12    5.96    0.61
  -1  -3  12    6.28    0.45
  -1  -3  12    6.33    0.52
  -1  -3  11   -0.03    0.17
  -1  -3  11   -0.10    0.29
   1  -3 -11    0.03    0.18
   1  -3 -11    0.08    0.26
  -1  -3  11    0.18    0.21
  -1  -3  11    0.06    0.14
   1  -3 -11    0.03    0.19
  -1  -3  10  121.90    4.86
  -1  -3  10  130.03    4.95
   1  -3 -10  123.05    4.97
   1  -3 -10  130.44    5.11
   1  -3 -10  127.84    4.97
  -1  -3  10  124.69    5.70
  -1  -3   9    0.44    0.19
   1  -3  -9    0.90    0.27
  -1  -3   9    0.99    0.37
  -1  -3   9    1.05    0.21
   1  -3  -9    0.57    0.20
  -1  -3   9    0.84    0.20
  -1  -3   8   70.37    3.50
   1  -3  -8   68.27    3.03
  -1  -3   8   72.41    2.90
  -1  -3   8   77.91    2.94
  -1  -3   8   68.95    2.93
   1  -3  -8   75.68    3.61
  -1  -3   7  111.94    4.46
  -1  -3   7  104.94    4.98
   1  -3  -7  117.34    5.12
  -1  -3   7  122.26    4.50
  -1  -3   6   13.63    1.07
   1  -3  -6   15.80    1.16
   1  -3  -5    1.47    0.36
  -1  -3   5    1.09    0.31
   1  -3  -5    0.89    0.33
   1  -3  -4  271.27   10.09
  -1  -3   4  249.90   10.02
   1  -3  -4  257.05   10.04
  -1  -3   4  254.71   10.05
  -1  -3   3  200.63    7.91
   1  -3  -3  213.24    7.94
  -1  -3   3  191.77    7.85
   1  -3  -3  197.18    7.83
  -1  -3   2   10.15    0.75
   1  -3  -2   10.59    0.79
   1  -3  -2    9.84    0.71
  -1  -3   2   10.12    0.78
   1  -3  -1   12.23    0.85
  -1  -3   1   12.61    0.88
   1  -3  -1   11.97    0.83
   1  -3   0  242.06    9.09
  -1  -3   0  229.58    9.12
   1  -3   0  231.97    9.15
   1  -3   1   17.08    1.03
  -1  -3  -1   16.50    1.07
   1  -3   1   16.45    1.10
  -1  -3  -2   74.17    3.34
   1  -3   2   75.71    3.29
   1  -3   2   79.06    3.44
   1  -3   3   50.62    2.33
   1  -3   3   51.00    2.48
  -1  -3  -3   46.57    2.38
   1  -3   4   45.18    2.10
  -1  -3  -4   38.43    2.11
   1  -3   4   39.33    2.15
   1  -3   5   22.27    1.51
   1  -3   5   26.13    1.50
  -1  -3  -5   24.05    1.54
   1  -3   6   70.94    3.43
  -1  -3  -6   68.30    3.45
   1  -3   6   79.54    3.43
   1  -3   6   69.62    2.88
   1  -3   7   13.57    0.78
  -1  -3  -7   13.65    0.85
   1  -3   7   14.44    1.20
   1  -3   7   13.66    0.77
   1  -3   7   13.18    0.73
   1  -3   7   15.75    0.76
  -1  -3  -7   15.12    1.26
   1  -3   8   16.00    0.79
   1  -3   8   14.16    0.80
   1  -3   8   16.64    0.81
   1  -3   8   14.93    1.27
  -1  -3  -8   14.10    1.31
   1  -3   8   14.06    0.83
  -1  -3  -8   13.19    0.88
  -1  -3  -9    0.65    0.37
   1  -3   9    1.02    0.21
  -1  -3  -9    1.35    0.25
   1  -3   9    1.12    0.24
   1  -3   9    0.73    0.41
   1  -3   9    1.12    0.21
  -1  -3  -9    1.08    0.29
   1  -3  10  105.67    3.98
   1  -3  10   93.89    4.01
  -1  -3 -10  102.41    4.08
   1  -3  10   98.11    4.06
  -1  -3 -10  106.67    5.11
   1  -3  10  100.53    4.87
   1  -3  10  110.63    4.02
  -1  -3 -10   94.48    4.16
  -1  -3 -11   19.04    1.19
   1  -3  11   19.96    1.11
   1  -3  11   20.77    1.03
   1  -3  11   20.74    1.08
   1  -3  11   23.70    1.08
   1  -3  11   22.40    1.73
  -1  -3 -11   20.73    1.13
   1  -3  12    3.70    0.38
  -1  -3 -12    2.79    0.38
   1  -3  12    3.48    0.36
   1  -3  12    3.53    0.40
   1  -3  12    3.27    0.34
  -1  -3 -12    2.89    0.44
   1  -3  13    2.04    0.29
   1  -3  13    1.81    0.32
   1  -3  13    1.67    0.54
  -1  -3 -13    1.52    0.31
   1  -3  13    2.10    0.29
  -1  -3 -13    1.73    0.38
   1  -3  13    1.94    0.28
   1  -3  14   10.01    0.62
   1  -3  14   10.11    0.69
  -1  -3 -14   11.17    0.75
   1  -3  14    9.83    0.65
   1  -3  14   10.85    0.64
  -1  -3 -14   10.24    0.79
   1  -3  15    7.23    0.48
   1  -3  15    7.75    0.50
  -1  -3 -15    7.16    0.58
  -1  -3 -15    7.38    0.64
   1  -3  15    6.97    0.54
  -1  -3 -16    1.16    0.30
  -1  -3 -16    1.64    0.35
   1  -3  16    1.30    0.24
   1  -3  16    1.83    0.23
  -1  -3 -17    2.78    0.38
   1  -3  17    3.10    0.24
   1  -3  17    2.69    0.29
  -1  -3 -17    3.40    0.36
   1  -3  18   14.99    0.71
  -1  -3 -18   16.46    0.81
  -1  -3 -18   17.07    0.86
  -1  -3 -19   16.03    0.77
  -1  -3 -19   16.10    0.74
   1  -2 -21   11.24    0.60
   1  -2 -20   31.06    1.40
   1  -2 -20   29.86    1.27
  -1  -2  20   30.59    1.27
  -1  -2  19    1.22    0.20
   1  -2 -19    1.26    0.29
   1  -2 -19    1.06    0.20
   1  -2 -19    1.41    0.31
  -1  -2  18    1.06    0.22
  -1  -2  18    1.23    0.24
   1  -2 -18    1.13    0.32
   1  -2 -18    1.02    0.22
   1  -2 -18    1.09    0.28
   1  -2 -17   34.13    1.74
   1  -2 -17   37.39    1.75
  -1  -2  17   38.13    1.60
  -1  -2  17   34.13    1.58
   1  -2 -17   36.93    1.78
   1  -2 -17   34.99    1.63
  -1  -2  17   35.09    1.61
  -1  -2  16  155.30    7.13
   1  -2 -16  152.26    6.35
  -1  -2  16  160.27    6.20
   1  -2 -16  170.68    6.37
  -1  -2  16  156.33    6.20
  -1  -2  16  173.48    6.19
   1  -2 -16  158.77    6.37
   1  -2 -16  154.97    6.22
  -1  -2  15   10.60    0.63
   1  -2 -15    8.34    0.72
   1  -2 -15   10.11    0.67
   1  -2 -15   10.20    0.76
  -1  -2  15    9.27    0.63
  -1  -2  15    8.98    0.64
  -1  -2  15   10.14    1.14
   1  -2 -15    8.86    0.72
  -1  -2  15   10.50    1.02
  -1  -2  14   11.00    1.21
   1  -2 -14   10.07    0.77
  -1  -2  14   13.74    1.14
  -1  -2  14   10.20    0.67
   1  -2 -14   10.77    0.78
   1  -2 -14   11.05    0.71
   1  -2 -14   10.73    0.78
  -1  -2  14   10.26    0.69
  -1  -2  14   10.15    0.63
   1  -2 -13    0.22    0.24
  -1  -2  13    0.28    0.17
   1  -2 -13    0.33    0.27
  -1  -2  13    0.09    0.18
  -1  -2  13    0.21    0.39
   1  -2 -13    0.63    0.27
   1  -2 -13    0.84    0.46
  -1  -2  13    0.14    0.14
  -1  -2  13    0.38    0.28
  -1  -2  13    0.28    0.17
   1  -2 -13   -0.04    0.23
   1  -2 -13    0.33    0.18
  -1  -2  12  300.76   11.50
  -1  -2  12  292.07   10.82
  -1  -2  12  271.56   10.83
   1  -2 -12  289.74   10.88
   1  -2 -12  291.34   10.99
  -1  -2  12  297.78   10.86
  -1  -2  12  287.10   10.75
   1  -2 -12  310.70   12.06
   1  -2 -12  296.13   11.57
   1  -2 -12  285.04   10.98
   1  -2 -12  296.10   10.99
   1  -2 -11  263.52   10.27
   1  -2 -11  297.92   11.27
   1  -2 -11  275.20   10.29
  -1  -2  11  270.21   10.07
   1  -2 -11  274.89   10.28
  -1  -2  11  275.65   10.72
  -1  -2  11  250.72   10.15
  -1  -2  11  298.09   11.03
  -1  -2  11  280.07   10.14
   1  -2 -11  275.54   10.79
   1  -2 -10  129.86    5.48
   1  -2 -10  130.52    5.76
   1  -2 -10  124.71    5.04
   1  -2 -10  141.73    5.86
  -1  -2  10  135.62    5.66
  -1  -2  10  127.41    5.71
   1  -2 -10  117.59    5.02
  -1  -2  10  133.99    4.94
   1  -2 -10  128.72    5.04
  -1  -2  10  134.94    5.44
   1  -2  -9   13.15    1.14
  -1  -2   9   15.39    1.02
   1  -2  -9   12.59    0.98
  -1  -2   9   13.37    1.14
  -1  -2   9   14.44    1.12
   1  -2  -9   14.60    1.20
   1  -2  -8   93.47    4.13
   1  -2  -8   91.47    3.88
  -1  -2   8   90.32    3.84
  -1  -2   8   91.96    4.04
  -1  -2   8   90.48    4.08
   1  -2  -8   86.27    4.09
  -1  -2   7   25.02    1.55
   1  -2  -7   27.14    1.41
   1  -2  -7   24.20    1.57
   1  -2  -7   25.99    1.56
  -1  -2   7   27.96    1.39
  -1  -2   7   27.48    1.53
   1  -2  -6  371.19   13.89
   1  -2  -6  363.63   13.61
   1  -2  -6  334.07   13.78
  -1  -2   6  378.82   13.75
  -1  -2   6  357.47   13.57
  -1  -2   6  372.74   13.85
  -1  -2   5   62.79    2.65
  -1  -2   5   62.05    2.87
   1  -2  -5   68.14    2.92
  -1  -2   5   72.32    2.91
  -1  -2   5   70.39    2.77
   1  -2  -5   61.80    2.90
   1  -2  -5   63.59    2.67
   1  -2  -5   60.58    2.81
   1  -2  -4  122.64    4.80
   1  -2  -4  130.95    5.08
  -1  -2   4  122.27    5.06
  -1  -2   4  133.51    5.08
  -1  -2   4  119.86    4.78
   1  -2  -4  118.90    5.04
   1  -2  -4  130.38    4.94
  -1  -2   4  130.65    4.85
  -1  -2   4  123.66    5.03
   1  -2  -3   33.48    1.60
  -1  -2   3   31.47    1.59
   1  -2  -3   34.32    1.44
  -1  -2   3   32.07    1.62
  -1  -2   3   36.37    1.61
   1  -2  -3   33.05    1.36
  -1  -2   3   34.93    1.41
   1  -2  -3   31.79    1.45
   1  -2  -3   34.18    1.64
  -1  -2   3   31.35    1.35
   1  -2  -2  248.86    9.23
   1  -2  -2  246.96    9.14
  -1  -2   2  260.60    9.09
   1  -2  -2  238.87    8.98
   1  -2  -2  259.52    9.35
  -1  -2   2  249.71    9.34
  -1  -2   2  244.55    9.26
  -1  -2   2  240.31    8.98
   1  -2  -2  247.49    9.29
  -1  -2   2  251.20    9.36
  -1  -2   1   74.33    3.18
   1  -2  -1   74.50    3.11
  -1  -2   1   77.05    3.21
   1  -2  -1   75.95    3.18
   1  -2  -1   77.75    3.02
   1  -2  -1   79.40    3.20
  -1  -2   1   79.39    2.97
  -1  -2   1   76.87    3.08
   1  -2   0    1.14    0.19
   1  -2   0    1.10    0.16
  -1  -2   0    1.33    0.18
  -1  -2   0    1.17    0.21
   1  -2   0    1.07    0.22
   1  -2   0    1.25    0.23
  -1  -2   0    1.34    0.16
  -1  -2   0    1.28    0.25
  -1  -2  -1  238.26    9.46
   1  -2   1  241.99    9.25
   1  -2   1  250.39    9.45
  -1  -2  -1  254.70    9.28
   1  -2   1  241.63    9.27
  -1  -2  -1  247.06    9.34
  -1  -2  -1  254.28    9.18
   1  -2   1  255.26    9.44
   1  -2   2  736.72   27.00
   1  -2   2  725.45   26.71
   1  -2   2  751.54   27.00
  -1  -2  -2  733.59   26.80
  -1  -2  -2  728.35   27.06
   1  -2   2  705.47   26.70
   1  -2   2  746.33   26.71
   1  -2   3   11.39    0.62
   1  -2   3   12.56    0.84
  -1  -2  -3   11.58    0.88
   1  -2   3   12.40    0.57
   1  -2   3   13.62    0.88
   1  -2   4   19.28    0.93
   1  -2   4   17.43    1.11
   1  -2   4   19.30    1.20
  -1  -2  -4   18.02    1.21
   1  -2   5   68.96    2.82
   1  -2   5   68.32    3.08
   1  -2   5   65.49    3.13
  -1  -2  -5   70.98    3.22
  -1  -2  -6   26.59    1.61
   1  -2   6   24.98    1.54
   1  -2   6   26.40    1.29
   1  -2   6   22.40    1.45
   1  -2   7   61.82    3.03
  -1  -2  -7   64.56    3.11
   1  -2   7   62.77    2.73
   1  -2   7   58.74    2.93
   1  -2   8  178.91    7.06
   1  -2   8  162.15    6.66
  -1  -2  -8  165.39    7.07
   1  -2   9  180.70    7.08
   1  -2   9  182.78    7.41
   1  -2   9  180.04    6.63
  -1  -2  -9  162.75    6.74
  -1  -2  -9  181.91    7.52
   1  -2  10  118.22    4.61
  -1  -2 -10  113.82    4.70
   1  -2  10  121.62    4.57
  -1  -2 -10  123.03    5.56
  -1  -2 -10  115.45    4.74
   1  -2  10  115.80    5.37
   1  -2  10  128.81    5.14
  -1  -2 -10  123.15    4.76
   1  -2  10  113.84    4.64
   1  -2  10  124.71    4.61
   1  -2  11  178.44    7.33
   1  -2  11  176.06    7.63
   1  -2  11  186.21    7.64
   1  -2  11  182.02    6.72
  -1  -2 -11  179.36    6.81
   1  -2  11  172.79    6.75
  -1  -2 -11  171.80    6.92
  -1  -2 -11  187.40    6.96
   1  -2  11  179.72    6.78
   1  -2  11  176.84    6.81
  -1  -2 -11  181.18    7.82
  -1  -2 -11  171.77    6.87
  -1  -2 -12   31.68    1.62
   1  -2  12   32.24    1.49
  -1  -2 -12   35.23    2.35
   1  -2  12   32.77    1.95
  -1  -2 -12   32.14    1.58
  -1  -2 -12   30.91    1.50
   1  -2  12   33.60    2.17
   1  -2  12   31.34    2.14
   1  -2  12   35.91    1.46
   1  -2  12   31.03    1.51
   1  -2  13    1.08    0.23
   1  -2  13    0.70    0.33
   1  -2  13    0.82    0.45
  -1  -2 -13    0.25    0.44
  -1  -2 -13    0.64    0.28
   1  -2  13    1.28    0.22
   1  -2  13    0.66    0.22
  -1  -2 -13    0.96    0.23
  -1  -2 -13    0.59    0.28
   1  -2  13    0.73    0.41
   1  -2  13    1.19    0.25
   1  -2  14    1.39    0.49
  -1  -2 -14    2.90    0.36
   1  -2  14    2.87    0.56
   1  -2  14    2.86    0.33
   1  -2  14    3.02    0.35
   1  -2  14    2.76    0.33
   1  -2  14    2.61    0.30
  -1  -2 -14    3.63    0.44
   1  -2  14    2.85    0.62
  -1  -2 -14    2.70    0.69
  -1  -2 -15   16.05    0.91
   1  -2  15   14.85    0.81
  -1  -2 -15   12.93    1.44
   1  -2  15   15.15    0.87
   1  -2  15   16.89    0.87
   1  -2  15   15.05    0.86
  -1  -2 -15   15.76    0.99
   1  -2  15   15.12    1.41
  -1  -2 -16   21.73    1.22
   1  -2  16   21.04    1.01
   1  -2  16   21.11    1.10
  -1  -2 -16   21.34    1.13
   1  -2  16   22.57    1.10
   1  -2  16   22.85    1.09
   1  -2  17    7.66    0.53
  -1  -2 -17    7.86    0.56
  -1  -2 -17    8.00    0.64
  -1  -2 -17    6.93    0.62
   1  -2  17    7.63    0.54
  -1  -2 -18   12.47    0.81
  -1  -2 -18   12.49    0.72
  -1  -2 -18   13.47    0.81
   1  -2  18   13.49    0.72
  -1  -2 -19    1.91    0.22
   1  -2  19    1.62    0.20
  -1  -2 -19    1.33    0.27
  -1  -2 -20    0.12    0.14
  -1  -1  22   13.17    0.56
   1  -1 -22   12.12    0.60
   1  -1 -22   11.32    0.55
   1  -1 -21    0.33    0.15
   1  -1 -21    0.33    0.17
   1  -1 -21    0.33    0.15
  -1  -1  21    0.54    0.16
  -1  -1  21    0.46    0.12
  -1  -1  20    0.25    0.17
   1  -1 -20    0.39    0.20
  -1  -1  20    0.39    0.17
   1  -1 -20    0.24    0.19
   1  -1 -20    0.63    0.25
   1  -1 -19   15.05    0.89
   1  -1 -19   14.42    0.88
  -1  -1  19   14.72    0.83
   1  -1 -19   13.64    0.82
   1  -1 -19   14.05    0.86
  -1  -1  19   14.22    0.79
   1  -1 -18   17.42    1.07
   1  -1 -18   18.86    1.06
  -1  -1  18   20.54    1.03
  -1  -1  18   19.99    1.06
   1  -1 -18   19.07    1.10
   1  -1 -17   12.75    0.85
  -1  -1  17   11.58    0.70
  -1  -1  17   11.40    1.16
  -1  -1  17   12.35    0.79
   1  -1 -17   13.46    0.88
   1  -1 -17   12.07    0.80
   1  -1 -16   52.71    3.22
   1  -1 -16   53.18    2.40
  -1  -1  16   53.51    2.27
   1  -1 -16   53.58    2.44
   1  -1 -16   54.58    2.46
  -1  -1  16   52.59    3.06
  -1  -1  16   53.44    2.36
  -1  -1  16   56.48    3.07
  -1  -1  16   55.73    3.07
  -1  -1  15  216.82    8.93
  -1  -1  15  210.96    8.90
   1  -1 -15  206.38    8.19
   1  -1 -15  213.12    9.13
   1  -1 -15  211.30    8.20
  -1  -1  15  213.26    8.11
  -1  -1  15  207.62    7.99
   1  -1 -15  215.68    8.15
  -1  -1  15  210.88    8.99
   1  -1 -15  209.70    9.00
  -1  -1  14  764.13   28.10
   1  -1 -14  755.38   28.31
  -1  -1  14  781.46   29.04
   1  -1 -14  757.31   28.30
   1  -1 -14  761.62   29.22
  -1  -1  14  761.87   29.15
   1  -1 -14  778.36   29.18
  -1  -1  14  789.77   29.04
   1  -1 -14  766.73   28.26
  -1  -1  14  760.23   28.22
   1  -1 -13   39.36    1.91
   1  -1 -13   46.02    2.60
  -1  -1  13   39.12    1.84
   1  -1 -13   44.47    1.95
   1  -1 -13   42.57    1.89
  -1  -1  13   43.89    2.44
  -1  -1  13   39.92    2.46
   1  -1 -13   45.52    2.55
   1  -1 -13   38.04    1.86
  -1  -1  13   44.16    2.43
  -1  -1  13   41.43    1.75
   1  -1 -12   29.91    1.40
  -1  -1  12   26.51    1.86
  -1  -1  12   29.21    1.36
  -1  -1  12   30.97    1.29
   1  -1 -12   24.89    1.39
   1  -1 -12   28.89    1.39
   1  -1 -12   30.84    1.94
  -1  -1  12   31.43    1.88
  -1  -1  11   14.36    1.17
  -1  -1  11   16.96    1.30
   1  -1 -11   17.29    1.32
   1  -1 -11   16.05    1.24
  -1  -1  10    2.22    0.43
   1  -1 -10    2.15    0.46
  -1  -1  10    3.10    0.54
   1  -1 -10    2.65    0.50
   1  -1  -9  175.06    7.31
  -1  -1   9  186.97    7.19
  -1  -1   9  169.10    7.04
   1  -1  -9  184.63    7.24
  -1  -1   9  182.78    7.30
   1  -1  -8 1738.07   60.26
  -1  -1   8 1517.94   60.13
  -1  -1   8 1681.94   60.10
   1  -1  -8 1682.82   60.14
  -1  -1   8 1587.42   60.02
   1  -1  -7   34.71    1.70
  -1  -1   7   33.96    1.65
  -1  -1   7   33.15    1.65
   1  -1  -7   34.22    1.38
  -1  -1   6   11.61    0.75
   1  -1  -6   12.73    0.77
  -1  -1   6   13.02    0.77
   1  -1  -6   11.52    0.53
  -1  -1   5  345.67   11.79
  -1  -1   5  334.17   11.68
  -1  -1   5  331.91   11.71
   1  -1  -5  297.02   11.39
   1  -1  -5  334.22   11.70
   1  -1  -5  341.57   11.78
   1  -1  -5  289.42   11.75
  -1  -1   4  569.79   20.28
   1  -1  -4  544.36   20.18
  -1  -1   4  609.42   20.28
  -1  -1   4  509.81   20.22
   1  -1  -4  561.25   20.28
   1  -1  -4  553.06   20.31
  -1  -1   4  511.87   20.17
   1  -1  -3    6.39    0.47
  -1  -1   3    6.68    0.47
   1  -1  -3    8.48    0.45
   1  -1  -3    7.86    0.44
  -1  -1   3    7.13    0.48
  -1  -1   3    6.88    0.40
  -1  -1   3    6.07    0.41
   1  -1  -3    7.06    0.51
   1  -1  -2  219.68    7.95
  -1  -1   2  208.15    7.89
   1  -1  -2  213.05    8.03
   1  -1  -2  214.01    7.90
  -1  -1   2  216.31    7.87
  -1  -1   2  221.13    7.98
   1  -1  -2  219.08    8.03
   1  -1  -2  208.95    7.91
  -1  -1   2  215.59    8.01
  -1  -1   2  197.92    7.98
  -1  -1   1  307.57   11.97
   1  -1  -1  317.95   11.85
  -1  -1   1  315.78   11.88
  -1  -1   1  323.75   11.99
   1  -1  -1  320.98   12.02
  -1  -1   1  323.98   11.94
  -1  -1   1  324.83   12.03
   1  -1  -1  326.45   11.88
  -1  -1   1  333.28   11.83
   1  -1  -1  328.01   12.00
   1  -1  -1  326.54   12.00
   1  -1   0  617.79   22.45
  -1  -1   0  594.30   22.40
   1  -1   0  611.28   22.47
   1  -1   0  604.52   22.31
   1  -1   0  615.56   22.40
  -1  -1   0  631.96   22.41
  -1  -1   0  612.98   22.31
  -1  -1   0  625.76   22.50
  -1  -1   0  605.58   22.33
   1  -1   0  611.65   22.33
  -1  -1  -1 1458.54   52.85
   1  -1   1 1486.99   52.86
   1  -1   1 1460.10   53.00
  -1  -1  -1 1346.83   52.83
   1  -1   1 1468.30   52.84
   1  -1   1 1498.40   52.96
  -1  -1  -1 1484.08   53.06
  -1  -1  -2  170.21    6.27
  -1  -1  -2  163.64    6.30
   1  -1   2  169.75    6.34
  -1  -1  -2  170.89    6.55
   1  -1   2  171.31    6.46
   1  -1   2  171.43    6.51
   1  -1   2  175.26    6.36
   1  -1   3  122.79    4.76
  -1  -1  -3  125.89    4.93
  -1  -1  -3  122.87    4.70
   1  -1   3  129.33    4.89
  -1  -1  -3  125.52    4.78
  -1  -1  -4  191.88    7.53
   1  -1   4  203.10    7.51
   1  -1   4  193.16    7.40
  -1  -1  -4  201.41    7.33
  -1  -1  -4  187.43    7.42
   1  -1   5  756.81   25.85
   1  -1   5  727.04   25.76
  -1  -1  -5  725.47   25.79
  -1  -1  -5  676.30   25.88
  -1  -1  -5  720.87   25.64
   1  -1   6 1863.12   66.63
  -1  -1  -6 1815.39   66.66
  -1  -1  -6 1788.73   66.44
  -1  -1  -6 1764.64   66.74
   1  -1   6 1740.05   66.72
   1  -1   6 1965.04   66.71
   1  -1   7    0.87    0.26
   1  -1   7    1.24    0.32
  -1  -1  -7    1.31    0.20
   1  -1   7    1.01    0.29
  -1  -1  -7    1.28    0.34
  -1  -1  -7    1.06    0.30
  -1  -1  -8   49.08    2.18
  -1  -1  -8   48.52    2.43
   1  -1   8   51.36    2.49
  -1  -1  -8   51.85    2.56
   1  -1   8   55.01    2.49
   1  -1   8   52.66    2.41
  -1  -1  -9   11.01    0.98
  -1  -1  -9   10.77    0.91
   1  -1   9    9.28    0.86
   1  -1   9   11.63    0.93
   1  -1   9   10.48    0.85
  -1  -1 -10  191.99    7.76
   1  -1  10  170.57    7.68
  -1  -1 -10  200.86    7.95
   1  -1  10  196.76    7.78
   1  -1  10  189.93    7.66
  -1  -1 -11  263.47   10.00
  -1  -1 -11  265.16   10.60
   1  -1  11  274.88    9.87
   1  -1  11  231.85   10.48
   1  -1  11  271.76   10.52
   1  -1  11  268.07    9.92
   1  -1  11  260.68   10.60
  -1  -1 -11  266.57    9.96
  -1  -1 -11  249.36    9.98
  -1  -1 -11  279.26   10.86
  -1  -1 -12  191.16    7.39
   1  -1  12  192.71    8.02
  -1  -1 -12  206.57    8.35
   1  -1  12  190.41    7.30
  -1  -1 -12  187.35    7.34
   1  -1  12  189.34    7.21
   1  -1  12  185.01    7.91
   1  -1  12  187.73    8.07
  -1  -1 -12  190.81    7.40
   1  -1  12  199.71    7.25
  -1  -1 -12  189.48    7.39
  -1  -1 -13   97.00    3.84
  -1  -1 -13   93.48    3.83
   1  -1  13   97.45    4.54
  -1  -1 -13   89.74    3.76
  -1  -1 -13   90.13    4.67
   1  -1  13   91.35    3.72
  -1  -1 -13   90.22    3.81
   1  -1  13   92.17    4.36
   1  -1  13   93.93    3.67
   1  -1  13   89.36    4.39
   1  -1  14  213.01    9.40
   1  -1  14  216.67    9.35
  -1  -1 -14  227.20    8.77
   1  -1  14  235.52    8.60
  -1  -1 -14  224.91    9.82
  -1  -1 -14  223.77    8.75
  -1  -1 -14  228.41    8.71
   1  -1  14  225.60    8.66
  -1  -1 -14  232.02    8.78
   1  -1  14  222.57    9.55
  -1  -1 -15    4.89    0.54
   1  -1  15    4.98    0.78
  -1  -1 -15    5.57    0.52
   1  -1  15    5.88    0.48
   1  -1  15    6.19    0.47
   1  -1  15    4.90    0.75
  -1  -1 -15    4.68    0.51
   1  -1  15    5.10    0.48
  -1  -1 -15    4.81    0.88
   1  -1  15    5.05    0.82
  -1  -1 -15    5.65    0.57
  -1  -1 -16   17.21    1.00
   1  -1  16   14.87    1.35
   1  -1  16   15.86    0.90
   1  -1  16   14.93    1.35
   1  -1  16   16.73    0.95
  -1  -1 -16   15.92    1.00
  -1  -1 -16   16.84    1.04
  -1  -1 -16   16.26    1.61
   1  -1  16   15.80    0.88
  -1  -1 -16   14.96    1.00
   1  -1  16   14.60    1.42
  -1  -1 -17   59.16    2.51
   1  -1  17   55.06    2.39
  -1  -1 -17   58.15    2.53
  -1  -1 -17   54.78    2.52
   1  -1  17   55.95    2.44
  -1  -1 -18    0.09    0.23
  -1  -1 -18    0.34    0.25
  -1  -1 -18    0.49    0.27
   1  -1  18    0.12    0.19
   1  -1  18    0.17    0.21
  -1  -1 -19    5.95    0.50
   1  -1  19    5.38    0.44
  -1  -1 -19    5.55    0.50
   1  -1  19    5.51    0.42
  -1  -1 -19    5.79    0.48
   1  -1  20    6.74    0.45
  -1  -1 -20    6.86    0.47
   1  -1  20    6.55    0.41
  -1  -1 -20    6.47    0.47
  -1  -1 -20    6.42    0.45
  -1  -1 -21    0.70    0.14
  -1  -1 -21    0.95    0.15
  -1  -1 -21    0.85    0.14
   1  -1  21    0.99    0.14
  -1   0  22    2.23    0.20
   1   0 -22    2.24    0.21
   1   0 -21    0.14    0.17
  -1   0  21    0.05    0.15
   1   0 -21    0.05    0.11
  -1   0  20   87.68    3.30
   1   0 -20   79.98    3.33
   1   0 -20   79.38    3.26
   1   0 -19    0.16    0.19
  -1   0  19    0.03    0.21
   1   0 -19   -0.03    0.20
   1   0 -19    0.06    0.23
   1   0 -18   10.44    0.73
   1   0 -18    9.64    0.71
   1   0 -18    9.62    0.69
  -1   0  17   -0.11    0.29
   1   0 -17   -0.18    0.24
   1   0 -17    0.04    0.25
   1   0 -17   -0.12    0.37
   1   0 -17   -0.07    0.19
   1   0 -16   31.17    1.58
   1   0 -16   32.19    1.60
   1   0 -16   33.65    1.65
  -1   0  15   -0.02    0.18
  -1   0  15   -0.18    0.30
   1   0 -15    0.07    0.22
   1   0 -15    0.04    0.23
   1   0 -15   -0.14    0.22
   1   0 -14  107.26    4.35
   1   0 -14  111.66    4.39
  -1   0  14  109.30    4.26
   1   0 -14  107.59    4.40
  -1   0  14  103.38    4.96
   1   0 -13    0.03    0.18
  -1   0  13    0.11    0.15
   1   0 -13    0.11    0.17
   1   0 -13    0.06    0.19
  -1   0  13   -0.16    0.33
   1   0 -12  330.68   12.70
   1   0 -12  332.77   12.67
  -1   0  12  350.43   13.32
   1   0 -12  346.55   12.73
   1   0 -12  348.72   12.99
   1   0 -11    0.04    0.18
  -1   0  11    0.19    0.26
  -1   0  10  460.18   17.47
  -1   0   9   -0.05    0.11
   1   0  -9   -0.09    0.21
  -1   0   9   -0.05    0.21
   1   0  -9    0.04    0.10
  -1   0   8  127.17    5.08
   1   0  -8  129.34    5.09
   1   0  -8  126.09    4.78
  -1   0   8  119.96    4.84
   1   0  -7    0.27    0.10
   1   0  -7    0.13    0.18
  -1   0   7    0.10    0.11
   1   0  -6  808.18   29.63
  -1   0   6  811.30   29.47
   1   0  -6  795.46   29.42
  -1   0   5   -0.01    0.09
   1   0  -5    0.02    0.15
   1   0  -5    0.04    0.09
   1   0  -4 9852.33  360.42
   1   0  -4 9999.00  360.29
  -1   0   4 9818.91  360.32
  -1   0   3    0.20    0.09
   1   0  -3   -0.01    0.10
   1   0  -3    0.02    0.08
   1   0  -3    0.05    0.09
  -1   0   2    8.69    0.41
   1   0  -2    8.42    0.44
  -1   0   2    9.00    0.42
   1   0  -2    8.76    0.42
   1   0  -2    8.15    0.39
  -1   0   2    8.25    0.40
  -1   0   1    0.15    0.05
   1   0  -1    0.21    0.06
  -1   0   1    0.19    0.05
   1   0  -1    0.02    0.04
  -1   0   0 1932.98   70.00
  -1   0   0 1884.74   69.98
   1   0   0 1945.29   70.00
   1   0   0 1930.34   70.00
   1   0   1   -0.01    0.05
  -1   0  -1    0.11    0.06
  -1   0  -2 1392.29   51.08
   1   0   2 1409.66   51.09
  -1   0  -3    0.01    0.08
  -1   0  -3    0.12    0.09
   1   0   3    0.10    0.11
  -1   0  -4  269.83    9.96
   1   0   4  268.06   10.06
  -1   0  -4  269.59   10.02
   1   0   5    0.07    0.14
  -1   0  -5    0.18    0.09
  -1   0  -5    0.08    0.13
  -1   0  -6  430.44   16.07
  -1   0  -6  443.77   16.20
   1   0   6  438.94   16.28
  -1   0  -7    0.11    0.15
  -1   0  -7   -0.03    0.10
   1   0   7   -0.11    0.16
  -1   0  -8  134.55    5.25
   1   0   8  141.46    5.58
  -1   0  -8  141.43    5.46
  -1   0  -9    0.15    0.17
   1   0   9   -0.05    0.16
   1   0  10  194.99    8.05
  -1   0 -10  208.43    7.96
   1   0  11   -0.12    0.25
  -1   0 -11   -0.05    0.20
  -1   0 -12  242.47    9.08
  -1   0 -12  239.25    9.05
   1   0  12  242.70    8.97
   1   0  12  223.84    9.53
  -1   0 -12  245.20    9.44
  -1   0 -12  232.41    9.05
   1   0  13    0.15    0.27
  -1   0 -13    0.16    0.21
  -1   0 -13    0.15    0.20
  -1   0 -13    0.06    0.21
  -1   0 -13    0.15    0.20
   1   0  13   -0.09    0.17
  -1   0 -14  223.96    8.63
  -1   0 -14  218.65    8.64
  -1   0 -14  224.31    8.66
  -1   0 -14  225.98    9.71
   1   0  15    0.22    0.38
  -1   0 -15    0.25    0.24
  -1   0 -15    0.17    0.25
  -1   0 -15    0.14    0.24
  -1   0 -15    0.13    0.38
   1   0  16  870.14   34.11
   1   0  16  997.24   35.35
  -1   0 -16  949.09   34.22
  -1   0 -16  939.92   34.21
  -1   0 -16  931.28   34.19
  -1   0 -16  962.16   35.57
  -1   0 -17    0.26    0.25
   1   0  17    0.18    0.23
  -1   0 -17    0.18    0.24
  -1   0 -18   44.07    2.00
   1   0  18   43.30    1.95
  -1   0 -18   43.00    1.96
  -1   0 -19    0.19    0.20
  -1   0 -19   -0.22    0.19
   1   0  19   -0.14    0.21
  -1   0 -20   18.97    0.96
  -1   0 -20   19.65    0.94
   1   0  20   21.37    0.98
   1   0  21    0.03    0.11
  -1   0 -21    0.01    0.08
  -1   1  22   12.38    0.57
  -1   1  22   13.05    0.60
   1   1 -22   12.26    0.57
   1   1 -21    0.37    0.14
  -1   1  21    0.32    0.15
   1   1 -21    0.40    0.14
  -1   1  21    0.49    0.16
   1   1 -20    0.35    0.20
   1   1 -20    0.43    0.18
  -1   1  20    0.39    0.20
  -1   1  20    0.32    0.16
  -1   1  19   13.70    0.80
   1   1 -19   13.98    0.83
   1   1 -19   15.15    0.85
  -1   1  19   14.82    0.82
   1   1 -18   19.14    1.06
  -1   1  18   19.68    1.04
   1   1 -18   19.91    1.07
   1   1 -18   18.58    1.01
  -1   1  18   18.57    1.02
   1   1 -17   11.39    0.79
  -1   1  17   13.40    1.22
  -1   1  17   12.31    0.78
   1   1 -17   11.96    0.79
   1   1 -17   12.14    0.77
   1   1 -16   52.27    2.34
  -1   1  16   51.13    2.30
  -1   1  16   53.41    2.98
   1   1 -16   55.42    2.35
   1   1 -16   50.99    2.31
   1   1 -15  214.35    8.14
   1   1 -15  216.14    8.71
   1   1 -15  213.35    8.17
  -1   1  15  204.88    8.88
  -1   1  15  211.08    8.13
   1   1 -15  212.81    8.15
   1   1 -15  204.22    8.98
  -1   1  14  746.25   28.23
   1   1 -14  751.67   27.49
   1   1 -14  739.70   27.45
   1   1 -14  741.29   28.33
  -1   1  14  740.25   27.45
   1   1 -14  723.09   27.46
   1   1 -14  794.58   28.10
   1   1 -13   39.92    2.46
   1   1 -13   44.94    2.35
   1   1 -13   43.67    1.88
  -1   1  13   40.12    1.88
   1   1 -13   42.77    1.90
   1   1 -13   43.84    1.92
  -1   1  13   38.96    2.38
  -1   1  12   29.51    1.87
  -1   1  12   30.29    1.40
   1   1 -12   30.13    1.42
   1   1 -12   29.85    1.40
   1   1 -12   34.26    2.01
  -1   1  12   32.01    1.76
   1   1 -12   28.20    1.37
  -1   1  11   15.82    1.11
  -1   1  11   17.08    1.24
   1   1 -11   16.88    1.28
  -1   1  10    2.65    0.40
  -1   1  10    2.20    0.44
   1   1 -10    3.02    0.39
   1   1 -10    2.48    0.47
   1   1  -9  190.23    7.38
  -1   1   9  182.72    7.32
   1   1  -9  178.43    7.14
  -1   1   9  183.98    7.19
   1   1  -8 1729.14   61.65
  -1   1   8 1656.73   61.62
   1   1  -8 1656.85   61.49
   1   1  -7   35.00    1.60
   1   1  -7   35.04    1.67
  -1   1   7   36.83    1.68
  -1   1   7   32.20    1.26
  -1   1   6   13.66    0.81
   1   1  -6   12.29    0.79
  -1   1   6   12.47    0.55
   1   1  -6   14.45    0.80
   1   1  -5  354.19   12.71
   1   1  -5  338.64   12.70
  -1   1   5  332.55   12.68
  -1   1   5  333.33   12.45
   1   1  -5  348.94   12.54
   1   1  -4  555.33   20.10
  -1   1   4  535.93   19.90
   1   1  -4  537.61   20.05
  -1   1   4  544.79   20.05
   1   1  -4  549.96   19.90
  -1   1   3    5.74    0.38
   1   1  -3    6.36    0.40
   1   1  -3    6.34    0.27
  -1   1   2  205.48    7.81
  -1   1   2  215.35    7.71
   1   1  -2  201.16    7.81
  -1   1   1  309.01   11.29
  -1   1   1  322.23   11.38
  -1   1   1  284.58   11.27
   1   1  -1  325.06   11.30
   1   1  -1  318.15   11.39
   1   1   0  627.13   22.77
   1   1   0  624.68   22.72
  -1   1   0  639.15   22.83
  -1   1   0  603.59   22.75
   1   1   1 1389.63   52.13
   1   1   1 1474.77   52.15
   1   1   2  163.73    6.04
  -1   1  -2  159.09    6.22
   1   1   2  167.06    6.13
  -1   1  -3  125.37    4.73
   1   1   3  121.62    4.53
   1   1   3  126.61    4.72
  -1   1  -3  126.52    4.80
  -1   1  -4  197.49    7.29
   1   1   4  192.68    7.05
  -1   1  -4  184.93    7.23
   1   1   4  184.60    7.21
   1   1   5  747.60   27.34
  -1   1  -5  757.58   27.38
  -1   1  -5  778.64   27.39
   1   1   5  715.19   27.16
   1   1   6 1796.31   66.76
  -1   1  -6 1836.45   66.76
  -1   1  -6 1856.05   66.81
   1   1   6 1813.96   66.57
  -1   1  -7    1.16    0.29
  -1   1  -7    0.66    0.22
   1   1   7    1.38    0.30
  -1   1  -7    0.96    0.29
   1   1   7    1.64    0.23
  -1   1  -8   53.28    2.33
  -1   1  -8   50.67    2.40
   1   1   8   49.59    2.41
   1   1   8   49.25    2.22
  -1   1  -8   53.33    2.48
   1   1   9   10.16    0.86
  -1   1  -9   10.20    0.85
   1   1   9   10.83    0.72
  -1   1  -9    8.74    0.71
  -1   1  -9   11.49    0.93
  -1   1 -10  195.51    7.84
   1   1  10  200.01    7.78
  -1   1 -10  179.98    7.65
  -1   1 -11  265.70    9.93
   1   1  11  264.48   10.49
   1   1  11  265.56    9.90
  -1   1 -11  255.65   10.39
  -1   1 -11  258.82   10.58
   1   1  12  195.02    7.96
  -1   1 -12  188.17    7.31
  -1   1 -12  195.02    7.85
  -1   1 -12  196.74    7.28
   1   1  12  184.41    7.28
  -1   1 -13   90.82    3.72
   1   1  13   90.13    3.69
  -1   1 -13   93.53    3.69
  -1   1 -13   89.62    4.22
   1   1  13   90.00    4.34
   1   1  14  224.88    9.52
  -1   1 -14  232.97    9.44
   1   1  14  229.89    8.80
  -1   1 -14  225.08    8.82
  -1   1 -14  238.17    8.82
  -1   1 -15    5.49    0.50
   1   1  15    6.22    0.51
  -1   1 -15    4.26    0.43
   1   1  15    5.41    0.78
  -1   1 -15    5.29    0.52
   1   1  15    5.53    0.51
  -1   1 -15    5.90    0.77
  -1   1 -16   16.45    0.97
  -1   1 -16   16.38    0.95
   1   1  16   17.14    0.95
   1   1  16   15.59    0.93
  -1   1 -16   15.78    1.57
  -1   1 -17   53.89    2.40
   1   1  17   56.01    2.42
  -1   1 -17   54.60    2.44
   1   1  17   57.63    2.42
   1   1  18   -0.03    0.20
  -1   1 -18   -0.03    0.20
  -1   1 -18    0.19    0.19
  -1   1 -19    5.55    0.47
  -1   1 -19    5.20    0.41
   1   1  19    6.12    0.46
   1   1  20    6.64    0.44
  -1   1 -20    6.09    0.44
   1   1  21    0.92    0.14
  -1   1 -21    0.89    0.14
  -1   2  21   11.00    0.52
   1   2 -20   26.55    1.22
  -1   2  20   30.24    1.25
   1   2 -20   30.14    1.26
   1   2 -19    0.78    0.18
  -1   2  19    1.07    0.22
  -1   2  19    1.34    0.21
   1   2 -19    1.15    0.20
   1   2 -18    1.24    0.24
  -1   2  18    0.77    0.22
   1   2 -18    1.13    0.23
  -1   2  18    1.03    0.22
   1   2 -17   36.37    1.65
  -1   2  17   35.57    1.62
   1   2 -17   35.67    1.64
  -1   2  17   36.10    1.65
  -1   2  16  161.25    6.33
   1   2 -16  165.87    6.35
   1   2 -16  162.86    7.01
  -1   2  16  159.60    6.31
   1   2 -16  169.17    6.36
  -1   2  15   12.15    1.10
   1   2 -15    9.74    0.67
   1   2 -15   10.15    0.69
  -1   2  15    9.76    0.66
   1   2 -15   10.23    1.04
   1   2 -14   11.85    1.13
   1   2 -14   10.68    0.71
  -1   2  14   10.75    1.04
   1   2 -14   10.24    0.69
  -1   2  14   11.55    0.71
   1   2 -13    0.05    0.18
  -1   2  13    0.75    0.19
   1   2 -13    1.36    0.41
   1   2 -13    0.51    0.36
   1   2 -13    0.76    0.22
  -1   2  13    0.77    0.34
  -1   2  12  294.45   11.29
   1   2 -12  304.55   11.30
  -1   2  12  301.68   11.91
   1   2 -12  294.06   11.99
   1   2 -12  309.30   11.34
  -1   2  11  276.74   11.29
   1   2 -11  288.09   11.41
   1   2 -11  292.05   10.78
  -1   2  10  127.78    5.44
   1   2 -10  131.60    5.52
   1   2  -9   15.58    1.06
  -1   2   9   12.69    0.96
   1   2  -8   91.33    4.05
   1   2  -8   94.78    3.99
  -1   2   8   93.25    3.94
   1   2  -7   25.05    1.39
   1   2  -7   26.91    1.51
  -1   2   7   28.00    1.41
  -1   2   6  386.78   12.64
   1   2  -6  382.27   12.87
   1   2  -6  393.60   12.67
  -1   2   5   62.48    2.48
   1   2  -5   67.96    2.63
  -1   2   5   62.10    2.60
  -1   2   5   61.29    2.48
   1   2  -4  120.91    4.78
  -1   2   4  127.44    4.79
  -1   2   4  126.30    4.79
   1   2  -3   33.09    1.35
   1   2  -3   31.23    1.58
  -1   2   3   32.11    1.34
  -1   2   3   33.92    1.47
  -1   2   2  228.20    8.90
  -1   2   2  241.93    9.14
   1   2  -2  267.23    9.26
   1   2  -2  242.54    8.87
  -1   2   2  247.42    8.87
  -1   2   1   76.26    3.04
  -1   2   1   72.57    2.85
   1   2  -1   72.25    3.03
  -1   2   0    1.67    0.27
   1   2   0    1.07    0.20
  -1   2  -1  249.29    9.41
   1   2   1  244.60    9.25
   1   2   2  736.90   26.43
   1   2   2  700.36   26.35
   1   2   2  714.06   26.36
  -1   2  -2  763.35   26.70
   1   2   3   10.95    0.59
   1   2   3   11.71    0.57
   1   2   4   16.77    0.71
  -1   2  -4   16.94    1.06
   1   2   4   18.01    0.88
  -1   2  -5   65.96    3.01
   1   2   5   67.32    2.77
   1   2   6   26.06    1.31
  -1   2  -6   24.88    1.48
   1   2   7   62.02    2.75
  -1   2  -7   62.71    2.93
  -1   2  -8  166.14    6.89
   1   2   8  171.29    6.76
   1   2   9  171.02    6.91
   1   2  10  120.94    5.23
  -1   2 -10  129.31    5.45
   1   2  10  122.32    4.78
   1   2  11  178.62    6.84
   1   2  11  177.88    6.81
   1   2  11  184.20    7.39
  -1   2 -11  177.74    6.84
  -1   2 -11  180.30    7.54
   1   2  12   34.07    1.99
   1   2  12   33.95    1.55
  -1   2 -12   33.62    2.06
  -1   2 -12   31.90    1.53
   1   2  12   31.90    1.50
   1   2  13    1.03    0.36
   1   2  13    0.80    0.22
   1   2  13    0.95    0.25
  -1   2 -13    0.89    0.44
  -1   2 -13    1.15    0.26
   1   2  14    2.29    0.34
   1   2  14    2.51    0.32
  -1   2 -14    2.31    0.32
   1   2  14    2.16    0.51
   1   2  15   15.84    0.91
  -1   2 -15   16.78    1.39
   1   2  15   15.45    0.89
  -1   2 -15   14.99    0.90
   1   2  16   23.23    1.18
  -1   2 -16   21.50    1.15
   1   2  16   22.52    1.14
   1   2  17    7.65    0.56
  -1   2 -17    7.53    0.55
   1   2  17    7.18    0.53
   1   2  18   13.34    0.72
   1   2  18   12.85    0.74
  -1   2 -18   12.36    0.71
  -1   2 -19    1.52    0.20
   1   2  19    2.05    0.25
   1   2  19    1.50    0.20
   1   2  20    0.10    0.11
  -1   3  17    2.53    0.28
  -1   3  16    7.06    0.50
  -1   3  15    0.34    0.17
   1   3 -15   -0.02    0.15
   1   3 -14   19.84    1.02
   1   3 -14   20.71    1.57
   1   3 -13    7.85    0.54
   1   3 -13    7.35    0.93
   1   3 -12    5.68    0.45
   1   3 -11   -0.05    0.14
   1   3 -10  134.50    5.18
   1   3  -4  263.55   10.33
  -1   3   3  207.26    7.90
   1   3  -3  198.81    8.07
  -1   3   2   10.31    0.75
   1   3  -2   10.53    0.82
   1   3  -1   11.06    0.83
  -1   3   1   12.60    0.87
   1   3   0  227.67    8.79
  -1   3   0  224.18    8.61
  -1   3   0  231.37    8.91
  -1   3  -1   15.25    0.91
  -1   3  -1   15.62    1.07
   1   3   1   15.91    0.94
   1   3   2   73.28    3.16
  -1   3  -2   78.54    3.48
  -1   3  -2   78.87    3.27
  -1   3  -3   50.81    2.36
  -1   3  -3   48.90    2.50
  -1   3  -4   41.49    2.08
  -1   3  -5   23.44    1.43
  -1   3  -6   78.08    3.58
  -1   3  -7   15.92    1.20
  -1   3  -8   15.08    1.20
  -1   3  -9    1.24    0.41
  -1   3 -10  102.51    4.76
  -1   3 -11   22.18    1.66
   1   3  12    3.05    0.33
   1   3  13    1.77    0.27
   1   3  14   10.45    0.66
   1   3  15    7.32    0.52
   1   3  16    1.57    0.24
   1   3  17    3.14    0.29
   1   4 -11   31.09    2.04
   1   4 -10  188.50    8.01
   1   4  -9    3.75    0.66
   1   4  -8   54.85    2.94
  -1   4  -4  138.90    5.79
  -1   4  -5   -0.13    0.28
  -1   4  -6  106.30    4.76
  -1   4  -7    0.61    0.41
  -1   4  -8  122.36    5.47
  -1   4  -9   16.16    1.35
  -1   4 -10   15.58    1.33
  -2  -6  11    0.44    0.12
  -2  -6  11    0.39    0.07
  -2  -6  11    0.72    0.14
  -2  -6  10    4.37    0.27
  -2  -6  10    3.78    0.24
  -2  -6   9    0.60    0.11
  -2  -6   9    0.70    0.16
  -2  -6   8   21.43    0.86
  -2  -6   8   23.15    0.94
  -2  -6   7    2.66    0.27
  -2  -6   7    2.08    0.21
  -2  -6   7    2.58    0.25
  -2  -6   6    1.23    0.21
  -2  -6   6    1.23    0.17
  -2  -6   5    5.07    0.37
  -2  -6   5    5.67    0.39
  -2  -6   5    4.72    0.33
  -2  -6   4   41.42    1.74
  -2  -6   4   45.67    1.81
  -2  -6   3    0.30    0.14
  -2  -6   3    0.42    0.18
  -2  -6   2    4.35    0.31
  -2  -6   2    4.30    0.35
  -2  -6   1   20.81    0.98
  -2  -6   0   32.40    1.39
  -2  -6  -1    1.43    0.21
   2  -6   2    1.62    0.18
   2  -6   2    1.77    0.23
  -2  -6  -2    1.64    0.20
   2  -6   3    0.38    0.13
   2  -6   3    0.34    0.16
   2  -6   4    4.23    0.34
   2  -6   4    4.33    0.30
   2  -6   5    1.42    0.18
   2  -6   5    1.27    0.21
   2  -6   6    4.62    0.30
   2  -6   6    4.20    0.33
   2  -6   7   -0.01    0.13
   2  -6   7    0.06    0.11
   2  -6   8    1.66    0.18
   2  -6   8    1.77    0.20
   2  -6   9    5.88    0.33
   2  -6   9    6.22    0.35
   2  -6  10    7.68    0.37
   2  -6  10    7.93    0.40
  -2  -5  15    0.09    0.09
  -2  -5  15   -0.04    0.11
  -2  -5  15   -0.02    0.09
  -2  -5  14    1.08    0.19
  -2  -5  14    1.24    0.16
  -2  -5  14    1.09    0.18
  -2  -5  14    1.13    0.17
  -2  -5  13   20.55    0.92
  -2  -5  13   20.11    0.93
  -2  -5  13   19.03    0.95
  -2  -5  13   22.74    1.00
  -2  -5  12    3.59    0.32
  -2  -5  12    4.30    0.33
  -2  -5  12    3.65    0.35
  -2  -5  11    0.36    0.18
  -2  -5  11    0.39    0.20
  -2  -5  11    0.58    0.18
  -2  -5  10   35.43    1.54
  -2  -5  10   35.56    1.61
  -2  -5  10   36.19    1.56
  -2  -5  10   35.06    1.60
  -2  -5   9    0.85    0.23
  -2  -5   9    0.67    0.21
  -2  -5   9    0.53    0.23
  -2  -5   9    0.77    0.22
  -2  -5   8   12.17    0.71
  -2  -5   8   11.86    0.74
  -2  -5   8   11.53    0.72
  -2  -5   8   12.90    0.74
  -2  -5   7   10.42    0.67
  -2  -5   7    9.43    0.62
  -2  -5   7    9.42    0.62
  -2  -5   6   71.71    2.93
  -2  -5   6   69.64    2.92
  -2  -5   6   71.20    2.91
  -2  -5   6   71.03    2.90
  -2  -5   5    3.95    0.41
  -2  -5   5    4.31    0.41
  -2  -5   5    4.08    0.41
  -2  -5   4   21.77    1.06
  -2  -5   4   18.88    1.02
  -2  -5   4   19.57    1.04
  -2  -5   3   13.53    0.79
  -2  -5   3   12.54    0.76
  -2  -5   3   14.42    0.80
  -2  -5   2   13.67    0.79
  -2  -5   2   13.52    0.79
  -2  -5   1   11.03    0.69
  -2  -5   1   11.65    0.70
  -2  -5   0    0.10    0.17
   2  -5   0    0.68    0.18
  -2  -5   0    0.17    0.17
   2  -5   0    0.28    0.18
   2  -5   1   61.82    2.45
  -2  -5  -1   56.16    2.43
   2  -5   1   60.28    2.38
  -2  -5  -1   54.99    2.42
  -2  -5  -2   68.61    2.96
   2  -5   2   77.74    3.01
   2  -5   2   77.86    2.95
  -2  -5  -2   70.03    2.97
   2  -5   3  167.50    6.11
   2  -5   3  157.57    6.17
  -2  -5  -3  157.14    6.12
  -2  -5  -3  158.11    6.13
   2  -5   4  188.44    6.79
  -2  -5  -4  164.42    6.67
   2  -5   4  174.08    6.74
   2  -5   4  182.18    6.70
   2  -5   5    0.61    0.20
   2  -5   5    0.13    0.18
   2  -5   5    0.57    0.22
   2  -5   6   16.03    0.88
   2  -5   6   15.89    0.83
   2  -5   6   15.87    0.89
   2  -5   7   26.21    1.21
   2  -5   7   29.72    1.35
   2  -5   7   28.42    1.28
   2  -5   7   28.08    1.34
   2  -5   8    0.48    0.20
   2  -5   8    0.30    0.14
   2  -5   8    0.35    0.22
   2  -5   8    0.45    0.20
   2  -5   9    2.89    0.31
   2  -5   9    2.81    0.26
   2  -5  10    3.35    0.35
   2  -5  10    2.70    0.25
   2  -5  10    2.93    0.31
   2  -5  10    3.31    0.34
   2  -5  11    0.02    0.18
   2  -5  11    0.23    0.12
   2  -5  11    0.36    0.21
   2  -5  12   15.21    0.75
   2  -5  12   15.23    0.74
   2  -5  12   13.06    0.65
   2  -5  12   14.92    0.71
   2  -5  13    0.24    0.13
   2  -5  13    0.24    0.09
   2  -5  13    0.38    0.15
   2  -5  13    0.29    0.13
   2  -5  14    4.25    0.24
   2  -5  14    2.81    0.20
  -2  -4  18    9.54    0.48
  -2  -4  18   10.56    0.50
  -2  -4  17    0.31    0.10
  -2  -4  17    0.24    0.14
  -2  -4  17    0.36    0.15
   2  -4 -17    0.29    0.12
  -2  -4  16   42.29    1.78
   2  -4 -16   43.21    1.89
  -2  -4  16   45.24    1.81
  -2  -4  16   45.05    1.86
  -2  -4  15    1.98    0.29
   2  -4 -15    2.24    0.34
  -2  -4  15    1.76    0.25
  -2  -4  15    1.94    0.23
  -2  -4  15    1.97    0.26
  -2  -4  14   23.13    1.16
  -2  -4  14   25.37    1.11
   2  -4 -14   24.21    1.31
  -2  -4  13    3.90    0.46
  -2  -4  13    4.21    0.35
   2  -4 -13    4.81    0.53
  -2  -4  13    3.88    0.40
   2  -4 -12   60.53    2.73
  -2  -4  12   63.30    2.62
  -2  -4  12   60.62    2.48
  -2  -4  12   58.91    2.58
  -2  -4  11   32.24    1.52
  -2  -4  11   32.79    1.49
  -2  -4  11   33.36    2.20
   2  -4 -11   33.37    1.70
  -2  -4  11   34.30    1.58
  -2  -4  11   32.34    1.58
  -2  -4  10   58.02    3.23
  -2  -4  10   59.09    2.57
  -2  -4  10   61.88    2.54
  -2  -4  10   59.39    2.49
  -2  -4   9   16.57    0.89
  -2  -4   9   15.88    1.38
  -2  -4   9   16.84    0.91
  -2  -4   9   15.30    0.92
  -2  -4   8   15.28    0.89
  -2  -4   8   15.33    0.86
  -2  -4   8   15.09    0.89
  -2  -4   8   16.14    0.88
  -2  -4   7    0.93    0.25
  -2  -4   7    0.89    0.24
  -2  -4   7    0.70    0.23
  -2  -4   7    0.82    0.23
  -2  -4   6    3.45    0.36
  -2  -4   6    3.90    0.39
  -2  -4   6    3.67    0.38
  -2  -4   6    3.55    0.38
  -2  -4   5    0.47    0.19
  -2  -4   5   -0.05    0.18
  -2  -4   5    0.02    0.16
   2  -4  -4   67.49    3.21
  -2  -4   4   66.11    2.73
  -2  -4   4   63.92    2.72
  -2  -4   4   70.90    3.27
  -2  -4   4   66.53    2.74
  -2  -4   3    2.48    0.29
  -2  -4   3    2.24    0.29
  -2  -4   3    2.38    0.30
  -2  -4   3    2.22    0.44
  -2  -4   2   41.06    2.15
  -2  -4   2   37.69    1.68
  -2  -4   2   38.25    1.71
  -2  -4   2   38.99    1.72
  -2  -4   1   52.94    2.61
  -2  -4   1   51.55    2.17
  -2  -4   1   49.61    2.15
  -2  -4   0   35.24    1.65
   2  -4   0   41.29    1.67
   2  -4   0   36.68    1.60
  -2  -4   0   38.25    1.69
  -2  -4   0   39.39    2.11
   2  -4   1    4.12    0.34
   2  -4   1    3.64    0.34
  -2  -4  -1    4.21    0.38
  -2  -4  -1    5.05    0.62
  -2  -4  -1    3.62    0.35
  -2  -4  -2   99.29    4.04
   2  -4   2  107.23    4.07
  -2  -4  -2  105.95    4.08
   2  -4   2  109.87    4.80
   2  -4   2   97.57    3.99
   2  -4   2  105.09    4.05
   2  -4   3   36.90    1.56
   2  -4   3   36.41    2.20
  -2  -4  -3   34.84    1.60
   2  -4   3   39.55    1.63
  -2  -4  -3   32.65    1.56
   2  -4   3   34.59    1.59
  -2  -4  -4   78.51    3.38
  -2  -4  -4   80.93    3.43
   2  -4   4   90.57    4.22
   2  -4   4   92.44    3.40
   2  -4   4   90.67    3.46
   2  -4   4   84.40    3.44
   2  -4   5    2.88    0.31
   2  -4   5    2.63    0.28
   2  -4   5    2.65    0.34
  -2  -4  -5    2.79    0.33
  -2  -4  -5    2.37    0.28
  -2  -4  -5    3.76    0.47
   2  -4   5    2.69    0.35
   2  -4   5    2.93    0.60
   2  -4   6  350.17   12.70
  -2  -4  -6  312.16   12.77
  -2  -4  -6  345.03   12.98
   2  -4   6  320.12   13.61
   2  -4   6  354.35   12.83
   2  -4   6  347.98   12.80
   2  -4   6  347.63   12.72
  -2  -4  -7   15.15    0.96
   2  -4   7   12.19    0.71
   2  -4   7   12.60    1.26
   2  -4   7   13.35    0.83
   2  -4   7   14.58    0.77
   2  -4   8    8.15    0.61
   2  -4   8    7.90    0.97
   2  -4   8    8.15    0.52
  -2  -4  -8    7.31    0.67
   2  -4   8    8.57    0.56
   2  -4   8    7.02    0.57
   2  -4   9    7.55    0.97
   2  -4   9    8.29    0.53
  -2  -4  -9    6.76    0.64
   2  -4   9    8.13    0.62
   2  -4   9    8.49    0.60
   2  -4  10   54.86    2.43
   2  -4  10   49.09    3.05
   2  -4  10   60.29    2.34
   2  -4  10   52.90    2.33
  -2  -4 -10   55.60    2.54
   2  -4  10   57.88    2.39
   2  -4  11    0.41    0.17
   2  -4  11    0.31    0.21
  -2  -4 -11    0.12    0.26
   2  -4  11    0.47    0.23
   2  -4  12   29.69    1.34
  -2  -4 -12   29.41    1.52
   2  -4  12   32.04    1.38
   2  -4  12   27.30    1.36
   2  -4  13    3.34    0.34
   2  -4  13    3.61    0.33
   2  -4  13    2.67    0.36
   2  -4  13    2.25    0.30
  -2  -4 -13    2.64    0.39
   2  -4  14   30.02    1.26
   2  -4  14   28.33    1.31
   2  -4  14   27.51    1.25
   2  -4  14   27.04    1.24
  -2  -4 -14   27.41    1.38
   2  -4  15    5.36    0.36
   2  -4  15    6.10    0.42
  -2  -4 -15    6.05    0.46
   2  -4  15    5.26    0.36
   2  -4  16    6.05    0.33
   2  -4  16    5.93    0.37
   2  -3 -20   43.40    1.69
   2  -3 -20   41.34    1.70
  -2  -3  19   18.90    0.86
   2  -3 -19   20.27    0.92
  -2  -3  19   18.83    0.84
   2  -3 -19   18.90    0.96
   2  -3 -18    9.65    0.59
  -2  -3  18    9.35    0.54
  -2  -3  18    8.39    0.52
   2  -3 -18   10.30    0.67
   2  -3 -17    5.87    0.56
   2  -3 -17    5.60    0.48
  -2  -3  17    5.75    0.45
  -2  -3  17    5.99    0.43
   2  -3 -16   20.86    1.18
  -2  -3  16   22.65    1.10
   2  -3 -16   24.28    1.35
  -2  -3  16   26.13    1.15
  -2  -3  16   24.67    1.19
  -2  -3  15    0.10    0.17
   2  -3 -15    0.27    0.27
  -2  -3  15   -0.09    0.19
  -2  -3  15    0.32    0.17
   2  -3 -14   12.88    0.84
   2  -3 -14   12.80    0.83
  -2  -3  14   12.49    0.75
  -2  -3  14   13.72    1.31
  -2  -3  14   13.03    0.77
  -2  -3  14   12.03    0.80
  -2  -3  14   12.76    0.69
   2  -3 -14   16.12    1.02
   2  -3 -13   12.93    0.95
   2  -3 -13   12.18    0.83
  -2  -3  13   12.07    0.78
  -2  -3  13   13.91    0.76
  -2  -3  13   13.11    0.82
  -2  -3  13   10.68    1.19
  -2  -3  13   12.54    0.69
   2  -3 -13   12.36    0.81
   2  -3 -12   68.45    2.99
  -2  -3  12   58.79    3.45
  -2  -3  12   66.80    2.79
   2  -3 -12   67.41    2.82
   2  -3 -12   62.32    2.81
  -2  -3  12   66.46    2.73
  -2  -3  12   67.11    2.67
   2  -3 -11    1.04    0.27
  -2  -3  11    1.20    0.26
   2  -3 -11    0.56    0.22
  -2  -3  11    0.58    0.39
  -2  -3  11    0.52    0.20
  -2  -3  11    0.92    0.20
   2  -3 -11    0.91    0.33
   2  -3 -10  122.86    5.70
  -2  -3  10  121.85    4.86
   2  -3 -10  124.19    5.02
  -2  -3  10  129.64    4.79
  -2  -3  10  120.65    4.82
  -2  -3  10  126.38    5.62
   2  -3 -10  116.05    4.85
   2  -3 -10  127.63    4.88
   2  -3  -9    0.98    0.45
  -2  -3   9    1.55    0.45
  -2  -3   9    1.98    0.29
  -2  -3   9    1.94    0.27
  -2  -3   8    6.52    0.76
  -2  -3   8    5.30    0.46
   2  -3  -8    6.22    0.81
  -2  -3   8    6.71    0.46
   2  -3  -7   81.57    3.94
  -2  -3   7   82.98    3.35
  -2  -3   7   86.33    3.89
  -2  -3   7   84.88    3.33
   2  -3  -6  309.36   12.25
  -2  -3   6  309.39   12.15
   2  -3  -6  319.32   12.26
  -2  -3   5  811.69   30.43
   2  -3  -5  803.89   30.41
  -2  -3   5  817.35   30.33
   2  -3  -5  823.33   30.44
   2  -3  -4   14.47    1.04
  -2  -3   4   12.78    1.03
   2  -3  -4   15.41    1.10
  -2  -3   4   14.74    0.99
   2  -3  -3  516.77   20.64
  -2  -3   3  575.16   20.52
   2  -3  -3  554.86   20.59
  -2  -3   3  542.65   20.67
   2  -3  -3  546.14   20.41
   2  -3  -2  426.96   15.85
  -2  -3   2  393.11   15.93
   2  -3  -2  424.47   15.95
   2  -3  -2  430.91   15.84
   2  -3  -1    0.89    0.28
   2  -3  -1    0.47    0.19
   2  -3  -1    0.39    0.24
  -2  -3   1    0.42    0.25
  -2  -3   0  121.91    5.16
   2  -3   0  132.93    5.34
   2  -3   0  127.61    5.26
  -2  -3   0  125.77    5.30
   2  -3   1   21.02    1.26
   2  -3   1   18.26    1.25
  -2  -3  -1   17.80    1.25
   2  -3   2   11.92    0.91
  -2  -3  -2    9.65    0.90
   2  -3   2    9.92    0.90
  -2  -3  -3    5.55    0.68
   2  -3   3    4.30    0.58
   2  -3   4   53.70    2.70
   2  -3   4   52.47    2.70
  -2  -3  -4   51.27    2.74
  -2  -3  -5   14.20    1.27
   2  -3   5   17.80    1.33
   2  -3   5   18.13    0.84
   2  -3   5   15.81    1.28
   2  -3   6   77.54    3.25
   2  -3   6   85.84    3.21
   2  -3   6   78.20    3.27
  -2  -3  -6   77.91    3.37
   2  -3   6   81.58    3.94
   2  -3   6   87.56    3.23
  -2  -3  -6   78.89    4.00
   2  -3   6   81.78    3.97
   2  -3   7   15.14    0.82
  -2  -3  -7   17.31    1.43
   2  -3   7   14.56    1.27
   2  -3   7   14.63    0.83
  -2  -3  -7   13.96    0.90
   2  -3   7   15.90    0.77
   2  -3   7   12.98    1.25
  -2  -3  -8  130.20    4.95
   2  -3   8  123.11    4.90
   2  -3   8  136.56    4.88
   2  -3   8  127.11    5.85
  -2  -3  -8  132.15    5.94
   2  -3   8  117.22    4.84
  -2  -3  -8  123.07    5.05
   2  -3   8  130.62    5.76
   2  -3   9   17.42    1.44
   2  -3   9   16.96    0.82
   2  -3   9   15.73    0.81
   2  -3   9   15.03    0.84
  -2  -3  -9   15.43    0.88
  -2  -3  -9   12.78    0.92
   2  -3   9   10.98    1.26
  -2  -3  -9   15.35    1.46
   2  -3   9   15.26    0.88
   2  -3  10   20.25    1.66
  -2  -3 -10   20.89    1.77
  -2  -3 -10   22.00    1.13
   2  -3  10   21.89    1.07
  -2  -3 -10   18.03    1.16
   2  -3  10   21.61    1.03
   2  -3  10   19.79    1.01
   2  -3  10   19.28    1.08
  -2  -3 -11   79.53    3.29
   2  -3  11   75.03    3.23
   2  -3  11   83.85    4.17
  -2  -3 -11   72.99    3.35
   2  -3  11   75.59    3.18
   2  -3  11   80.89    3.16
   2  -3  11   82.70    3.18
  -2  -3 -11   79.45    4.24
   2  -3  12   22.96    1.10
  -2  -3 -12   20.13    1.25
   2  -3  12   24.80    1.13
   2  -3  12   21.20    1.16
   2  -3  12   21.19    1.10
  -2  -3 -12   21.87    1.21
   2  -3  13    8.88    0.66
   2  -3  13   10.97    0.65
   2  -3  13   10.29    0.65
  -2  -3 -13    9.34    0.77
  -2  -3 -13   10.41    0.74
   2  -3  13   11.07    0.65
   2  -3  14    0.02    0.20
   2  -3  14    0.22    0.20
  -2  -3 -14    0.27    0.23
   2  -3  14    0.27    0.16
   2  -3  14    0.40    0.21
  -2  -3 -14    0.12    0.27
   2  -3  15    1.62    0.28
  -2  -3 -15    1.87    0.33
   2  -3  15    1.60    0.25
   2  -3  15    1.42    0.27
  -2  -3 -15    1.61    0.38
   2  -3  16   24.82    1.18
  -2  -3 -16   26.19    1.28
   2  -3  16   25.22    1.20
   2  -3  16   26.46    1.14
  -2  -3 -17    2.80    0.32
   2  -3  17    2.67    0.26
   2  -3  17    2.03    0.20
  -2  -3 -18   20.25    0.93
   2  -2 -21   14.52    0.73
   2  -2 -20    0.15    0.11
   2  -2 -20    0.02    0.19
  -2  -2  20    0.16    0.11
   2  -2 -19    1.09    0.29
   2  -2 -19    0.97    0.19
  -2  -2  19    1.26    0.20
   2  -2 -19    0.69    0.25
   2  -2 -18  113.25    4.37
   2  -2 -18  107.49    4.19
  -2  -2  18  106.86    4.16
  -2  -2  18  105.35    4.13
   2  -2 -18  106.58    4.29
   2  -2 -18  103.00    4.30
  -2  -2  18  106.68    4.12
  -2  -2  18  106.05    4.17
  -2  -2  17    5.38    0.45
   2  -2 -17    5.72    0.54
   2  -2 -17    5.27    0.53
  -2  -2  17    4.80    0.42
   2  -2 -17    4.67    0.52
   2  -2 -17    5.30    0.46
  -2  -2  17    6.08    0.44
   2  -2 -16    0.11    0.19
   2  -2 -16    0.04    0.25
  -2  -2  16    0.06    0.18
  -2  -2  16    0.21    0.18
   2  -2 -16    0.23    0.26
   2  -2 -16    0.15    0.24
  -2  -2  16    0.32    0.19
  -2  -2  16    0.55    0.39
  -2  -2  15    3.32    0.38
   2  -2 -15    4.24    0.48
  -2  -2  15    2.92    0.34
  -2  -2  15    4.16    0.77
  -2  -2  15    4.60    0.67
   2  -2 -15    4.77    0.52
   2  -2 -15    2.81    0.35
  -2  -2  15    3.17    0.33
   2  -2 -15    3.32    0.59
   2  -2 -15    2.67    0.42
  -2  -2  14   40.50    2.34
   2  -2 -14   39.99    1.93
   2  -2 -14   42.33    2.42
  -2  -2  14   41.32    1.80
   2  -2 -14   40.34    1.82
   2  -2 -14   41.03    1.92
  -2  -2  14   41.07    1.74
  -2  -2  14   37.04    1.74
   2  -2 -14   36.98    1.88
   2  -2 -13    6.55    0.82
  -2  -2  13    5.53    0.43
  -2  -2  13    4.64    0.42
   2  -2 -13    5.65    0.53
  -2  -2  13    7.14    0.81
   2  -2 -13    5.44    0.46
   2  -2 -13    5.77    0.54
   2  -2 -13    6.43    0.56
  -2  -2  13    5.74    0.46
  -2  -2  12   50.86    2.16
   2  -2 -12   53.19    2.28
  -2  -2  12   53.24    2.94
  -2  -2  12   47.39    2.14
   2  -2 -12   51.22    2.18
   2  -2 -12   50.61    2.27
  -2  -2  12   51.57    2.13
  -2  -2  12   57.23    2.76
   2  -2 -12   48.86    2.70
   2  -2 -12   49.62    2.26
   2  -2 -11    1.59    0.41
   2  -2 -11    1.47    0.28
   2  -2 -11    1.19    0.25
  -2  -2  11    2.66    0.47
  -2  -2  11    1.51    0.47
   2  -2 -11    1.20    0.27
  -2  -2  11    1.83    0.24
   2  -2 -10   26.94    1.85
  -2  -2  10   27.98    1.84
   2  -2 -10   26.73    1.34
   2  -2 -10   28.35    1.68
   2  -2 -10   29.70    1.88
  -2  -2  10   28.89    1.27
  -2  -2  10   29.56    1.68
  -2  -2   9   74.16    3.60
  -2  -2   9   77.25    3.39
   2  -2  -9   74.53    3.58
   2  -2  -9   75.11    3.65
   2  -2  -9   75.70    3.41
   2  -2  -8  459.42   18.31
   2  -2  -8  486.55   18.50
   2  -2  -8  482.58   18.19
  -2  -2   8  498.96   18.44
  -2  -2   8  490.47   18.17
   2  -2  -7   26.53    1.74
  -2  -2   7   32.64    1.76
   2  -2  -7   32.05    1.58
   2  -2  -7   30.38    1.77
  -2  -2   7   32.10    1.56
   2  -2  -7   29.69    1.62
  -2  -2   6    4.83    0.54
   2  -2  -6    3.65    0.40
  -2  -2   6    4.43    0.53
   2  -2  -6    4.35    0.56
   2  -2  -6    4.65    0.44
   2  -2  -6    5.37    0.60
  -2  -2   6    4.10    0.41
   2  -2  -5  156.64    6.41
  -2  -2   5  172.09    6.41
  -2  -2   5  156.04    6.11
   2  -2  -5  158.98    6.39
   2  -2  -5  158.61    6.13
  -2  -2   5  156.62    6.31
   2  -2  -5  158.12    6.08
   2  -2  -4  772.55   28.32
  -2  -2   4  768.13   28.44
  -2  -2   4  762.00   28.24
  -2  -2   4  782.42   28.54
   2  -2  -4  762.89   28.25
   2  -2  -4  762.33   28.54
   2  -2  -4  790.59   28.56
  -2  -2   4  762.95   28.52
   2  -2  -3   23.00    1.06
   2  -2  -3   22.86    1.27
  -2  -2   3   22.91    1.29
  -2  -2   3   23.51    1.20
   2  -2  -3   25.68    1.21
  -2  -2   3   23.04    1.05
   2  -2  -3   22.96    1.29
  -2  -2   3   24.21    1.29
   2  -2  -2   35.20    1.76
   2  -2  -2   36.23    1.49
  -2  -2   2   35.80    1.63
   2  -2  -2   40.20    1.75
   2  -2  -2   36.68    1.73
  -2  -2   2   37.02    1.49
  -2  -2   2   35.95    1.79
  -2  -2   2   34.82    1.72
  -2  -2   1  426.02   15.39
  -2  -2   1  400.03   15.27
   2  -2  -1  430.90   15.63
  -2  -2   1  429.62   15.68
   2  -2  -1  408.73   15.54
   2  -2  -1  417.03   15.27
  -2  -2   1  418.75   15.55
   2  -2  -1  429.37   15.63
  -2  -2   0  474.74   16.72
  -2  -2   0  443.18   16.70
   2  -2   0  448.35   17.07
   2  -2   0  453.91   16.70
   2  -2   0  454.59   17.06
  -2  -2   0  462.59   17.12
  -2  -2   0  433.02   16.91
   2  -2   0  465.68   16.92
   2  -2   1  140.46    5.52
   2  -2   1  145.88    5.41
  -2  -2  -1  140.18    5.51
   2  -2   1  142.87    5.70
   2  -2   1  148.97    5.76
  -2  -2  -1  139.36    5.78
  -2  -2  -1  142.75    5.53
  -2  -2  -2    0.86    0.17
   2  -2   2    1.15    0.19
   2  -2   2    0.95    0.31
  -2  -2  -2    0.65    0.16
  -2  -2  -2    0.95    0.31
   2  -2   2    0.83    0.17
   2  -2   2    0.85    0.18
  -2  -2  -3   25.47    1.20
   2  -2   3   26.09    1.46
  -2  -2  -3   25.67    1.16
  -2  -2  -3   27.97    1.60
   2  -2   3   26.00    1.52
   2  -2   3   27.21    1.24
   2  -2   3   28.25    1.27
   2  -2   4   22.34    1.34
   2  -2   4   22.02    1.13
  -2  -2  -4   19.64    1.01
   2  -2   4   26.54    1.14
   2  -2   4   24.55    1.45
  -2  -2  -4   21.69    1.45
  -2  -2  -5  504.46   19.08
   2  -2   5  463.07   18.86
   2  -2   5  504.74   18.63
   2  -2   5  536.17   19.09
   2  -2   6   29.93    1.48
  -2  -2  -6   26.01    1.75
   2  -2   6   31.10    1.78
   2  -2   6   26.42    1.64
   2  -2   7   66.09    2.92
  -2  -2  -7   64.46    3.27
   2  -2   7   66.10    3.24
   2  -2   8    2.29    0.38
  -2  -2  -8    2.53    0.57
   2  -2   8    3.63    0.59
   2  -2   9    1.87    0.51
  -2  -2  -9    1.90    0.28
   2  -2   9    2.05    0.54
   2  -2   9    2.59    0.29
  -2  -2  -9    1.53    0.28
   2  -2   9    1.67    0.36
  -2  -2  -9    2.43    0.58
   2  -2   9    1.89    0.23
   2  -2   9    2.12    0.24
   2  -2  10   19.78    1.33
  -2  -2 -10   18.74    1.04
   2  -2  10   18.80    1.50
   2  -2  10   18.22    0.93
   2  -2  10   20.83    0.95
   2  -2  10   18.04    0.98
   2  -2  10   19.67    1.50
   2  -2  10   20.16    0.95
  -2  -2 -10   18.98    1.60
  -2  -2 -11   22.28    1.18
   2  -2  11   22.48    1.15
   2  -2  11   22.80    1.72
  -2  -2 -11   22.75    1.85
   2  -2  11   24.67    1.15
   2  -2  11   25.41    1.14
   2  -2  11   22.74    1.18
   2  -2  11   28.02    1.17
  -2  -2 -11   24.76    1.26
  -2  -2 -11   25.27    1.33
   2  -2  11   19.34    1.65
   2  -2  11   25.32    1.61
  -2  -2 -12    0.86    0.23
   2  -2  12    0.87    0.21
   2  -2  12    0.41    0.38
   2  -2  12    0.99    0.48
  -2  -2 -12    0.77    0.30
  -2  -2 -12    0.66    0.25
  -2  -2 -12    0.98    0.47
   2  -2  12    1.00    0.34
   2  -2  12    1.85    0.29
   2  -2  12    0.58    0.20
   2  -2  12    0.55    0.19
   2  -2  13    2.66    0.31
   2  -2  13    3.11    0.55
   2  -2  13    2.65    0.34
   2  -2  13    2.26    0.31
  -2  -2 -13    2.71    0.45
   2  -2  13    2.79    0.64
   2  -2  13    2.69    0.61
  -2  -2 -13    2.16    0.36
  -2  -2 -13    3.86    0.78
  -2  -2 -13    2.78    0.35
   2  -2  14   30.97    1.39
   2  -2  14   29.86    2.12
   2  -2  14   29.93    1.94
  -2  -2 -14   32.62    2.35
  -2  -2 -14   29.66    1.54
   2  -2  14   29.92    1.45
   2  -2  14   25.16    1.97
  -2  -2 -14   33.47    1.51
   2  -2  14   28.47    1.41
  -2  -2 -14   29.43    1.60
  -2  -2 -15    0.56    0.29
  -2  -2 -15    0.86    0.25
   2  -2  15    0.67    0.19
  -2  -2 -15    0.83    0.32
   2  -2  15    1.58    0.28
   2  -2  15    0.60    0.21
   2  -2  16    8.88    0.57
   2  -2  16    9.21    0.54
  -2  -2 -16   10.09    0.72
  -2  -2 -16    8.83    0.73
   2  -2  16    9.09    0.61
   2  -2  16    9.85    0.61
  -2  -2 -16    7.43    0.60
  -2  -2 -17    2.64    0.39
   2  -2  17    2.00    0.28
  -2  -2 -17    1.98    0.35
  -2  -2 -17    1.86    0.28
   2  -2  18    2.51    0.27
  -2  -2 -18    2.87    0.29
  -2  -2 -18    3.24    0.39
  -2  -2 -18    3.19    0.38
  -2  -2 -19   13.77    0.73
  -2  -2 -19   13.06    0.63
   2  -2  19   12.86    0.62
  -2  -2 -20    0.40    0.17
  -2  -1  22    0.07    0.09
   2  -1 -22    0.27    0.12
   2  -1 -22    0.14    0.09
   2  -1 -21   -0.02    0.13
  -2  -1  21    0.14    0.12
   2  -1 -21    0.14    0.15
  -2  -1  21    0.19    0.15
   2  -1 -20   56.44    2.30
   2  -1 -20   52.27    2.32
  -2  -1  20   53.41    2.26
  -2  -1  20   55.71    2.25
   2  -1 -20   55.50    2.28
   2  -1 -19   16.50    0.92
   2  -1 -19   15.04    0.94
  -2  -1  19   16.44    0.89
   2  -1 -19   15.90    0.92
   2  -1 -18   37.31    1.70
  -2  -1  18   36.39    1.68
   2  -1 -18   35.54    1.74
   2  -1 -18   33.39    1.73
   2  -1 -18   37.14    1.74
  -2  -1  17    0.28    0.23
  -2  -1  17    0.38    0.19
   2  -1 -17    0.49    0.28
   2  -1 -17    0.56    0.27
   2  -1 -17    0.10    0.29
  -2  -1  17    0.48    0.34
   2  -1 -17    0.54    0.28
   2  -1 -17    0.84    0.28
  -2  -1  17    0.63    0.40
  -2  -1  16   18.10    1.50
   2  -1 -16   16.03    1.54
   2  -1 -16   18.35    1.05
   2  -1 -16   19.47    1.12
   2  -1 -16   20.94    1.65
  -2  -1  16   18.36    0.93
  -2  -1  16   16.83    1.53
   2  -1 -16   18.14    1.08
   2  -1 -16   17.38    1.08
  -2  -1  16   17.22    1.02
  -2  -1  15  166.97    6.43
  -2  -1  15  169.60    7.24
   2  -1 -15  153.66    6.45
   2  -1 -15  164.81    6.53
  -2  -1  15  166.38    6.29
  -2  -1  15  161.91    7.32
   2  -1 -15  164.53    6.47
   2  -1 -15  163.69    7.36
  -2  -1  15  179.40    7.26
   2  -1 -15  172.09    7.34
  -2  -1  14  320.54   11.83
  -2  -1  14  324.32   11.97
   2  -1 -14  338.72   12.90
   2  -1 -14  321.87   12.06
  -2  -1  14  317.89   12.76
  -2  -1  14  314.72   12.89
   2  -1 -14  299.56   11.98
   2  -1 -14  314.79   12.00
  -2  -1  13   17.82    0.89
  -2  -1  13   21.73    1.04
   2  -1 -13   18.08    1.02
  -2  -1  13   21.09    1.52
   2  -1 -13   18.23    1.06
   2  -1 -13   16.72    0.99
   2  -1 -13   18.52    1.50
  -2  -1  13   18.79    1.54
  -2  -1  12  265.69   10.21
   2  -1 -12  253.93    9.40
   2  -1 -12  237.84    9.41
  -2  -1  12  246.71    9.25
  -2  -1  12  246.40    9.36
   2  -1 -12  259.64   10.19
   2  -1 -12  261.04   10.14
  -2  -1  12  262.31   10.08
   2  -1 -12  238.84    9.37
  -2  -1  11   68.85    3.43
   2  -1 -11   69.19    3.44
   2  -1 -11   69.82    3.39
  -2  -1  11   69.45    3.34
  -2  -1  10  125.26    5.17
  -2  -1  10  114.38    5.22
   2  -1 -10  124.55    5.31
   2  -1 -10  120.35    5.19
   2  -1  -9  279.59   10.87
   2  -1  -9  258.97   10.94
  -2  -1   9  274.95   10.75
  -2  -1   9  302.27   10.88
  -2  -1   8  155.59    6.33
   2  -1  -8  163.62    6.53
   2  -1  -8  157.56    6.39
  -2  -1   8  161.35    6.39
   2  -1  -7   22.99    1.29
  -2  -1   7   22.92    1.34
  -2  -1   7   23.96    1.28
  -2  -1   7   24.06    1.30
  -2  -1   6  716.41   26.40
  -2  -1   6  716.73   26.40
   2  -1  -6  706.48   26.41
   2  -1  -5   71.97    2.95
  -2  -1   5   74.54    2.95
  -2  -1   5   66.97    2.94
  -2  -1   4   28.04    1.28
   2  -1  -4   28.11    1.29
   2  -1  -4   27.57    1.39
  -2  -1   4   26.15    1.30
   2  -1  -3    0.03    0.17
  -2  -1   3    0.10    0.17
   2  -1  -3    0.36    0.15
  -2  -1   3    0.15    0.12
   2  -1  -3    0.13    0.12
   2  -1  -3    0.08    0.17
  -2  -1   2  801.41   29.41
  -2  -1   2  803.97   29.37
  -2  -1   2  817.07   29.44
   2  -1  -2  784.61   29.36
   2  -1  -2  794.41   29.47
   2  -1  -2  809.01   29.47
   2  -1  -2  805.02   29.44
  -2  -1   1   23.89    1.09
   2  -1  -1   22.97    1.05
   2  -1  -1   24.75    1.17
  -2  -1   1   20.97    1.15
  -2  -1   1   24.05    1.11
   2  -1  -1   25.22    1.14
  -2  -1   0 3366.10  124.42
   2  -1   0 3456.90  124.36
  -2  -1   0 3454.11  124.28
   2  -1   0 3429.27  124.26
   2  -1   0 3448.20  124.40
   2  -1   0 3342.46  124.29
  -2  -1   0 3383.78  124.24
   2  -1   1 6924.06  252.81
  -2  -1  -1 6936.86  252.69
   2  -1   1 6939.70  252.93
   2  -1   1 6951.90  252.86
   2  -1   1 6924.69  252.76
  -2  -1  -1 7070.95  252.76
  -2  -1  -1 6769.96  252.97
  -2  -1  -2 7401.42  266.90
  -2  -1  -2 7343.77  267.02
   2  -1   2 7274.05  267.21
   2  -1   2 7085.73  267.07
   2  -1   2 7385.39  267.02
  -2  -1  -2 7446.80  267.27
  -2  -1  -3  936.44   34.75
  -2  -1  -3  992.41   35.18
   2  -1   3  952.94   34.93
  -2  -1  -3  948.14   34.93
   2  -1   3  996.77   35.13
  -2  -1  -4  602.95   21.42
   2  -1   4  584.29   21.55
   2  -1   4  626.99   21.46
  -2  -1  -4  531.22   21.59
  -2  -1  -4  569.97   21.15
   2  -1   4  606.89   21.61
   2  -1   5    2.41    0.32
  -2  -1  -5    2.12    0.39
   2  -1   5    3.12    0.41
  -2  -1  -5    2.52    0.29
   2  -1   5    2.68    0.39
   2  -1   6  158.80    6.33
  -2  -1  -6  161.74    6.45
   2  -1   6  157.69    6.24
   2  -1   6  163.49    6.36
  -2  -1  -6  153.52    6.12
  -2  -1  -7  532.04   21.14
  -2  -1  -7  605.68   21.59
   2  -1   7  590.16   21.33
   2  -1   7  569.58   21.42
   2  -1   7  585.84   21.44
   2  -1   8 1689.25   64.90
  -2  -1  -8 1745.75   64.70
   2  -1   8 1819.70   65.04
  -2  -1  -8 1822.38   65.23
   2  -1   8 1792.76   65.00
  -2  -1  -9  283.46   10.69
   2  -1   9  253.62   10.38
   2  -1   9  270.45   10.47
   2  -1   9  271.88   10.33
  -2  -1  -9  250.96   10.07
  -2  -1 -10   53.20    2.83
  -2  -1 -10   45.51    2.07
   2  -1  10   47.65    2.53
  -2  -1 -10   46.82    2.08
   2  -1  10   48.93    2.48
   2  -1  10   51.25    2.64
  -2  -1 -11    2.71    0.36
   2  -1  11    2.39    0.29
  -2  -1 -11    2.85    0.37
   2  -1  11    2.52    0.51
   2  -1  11    2.99    0.29
  -2  -1 -11    2.79    0.63
   2  -1  11    3.44    0.32
  -2  -1 -11    2.77    0.33
   2  -1  11    3.02    0.54
   2  -1  11    3.04    0.62
  -2  -1 -12  163.48    6.17
  -2  -1 -12  155.41    6.16
   2  -1  12  162.63    6.04
   2  -1  12  155.60    6.68
   2  -1  12  159.15    6.07
  -2  -1 -12  154.25    6.10
  -2  -1 -12  160.68    7.20
   2  -1  12  155.17    6.76
   2  -1  12  152.71    5.98
   2  -1  12  158.29    6.91
  -2  -1 -12  153.64    6.15
   2  -1  12  155.07    6.01
  -2  -1 -13    2.68    0.40
  -2  -1 -13    2.46    0.39
   2  -1  13    2.78    0.35
   2  -1  13    3.03    0.31
   2  -1  13    2.69    0.59
   2  -1  13    2.74    0.33
  -2  -1 -13    2.65    0.70
   2  -1  13    2.85    0.33
  -2  -1 -13    2.54    0.39
   2  -1  13    2.55    0.56
   2  -1  13    2.59    0.62
  -2  -1 -13    2.42    0.35
  -2  -1 -14   98.23    5.00
   2  -1  14   84.47    4.46
  -2  -1 -14   95.59    3.95
   2  -1  14   96.74    3.81
   2  -1  14   95.85    3.79
  -2  -1 -14   94.82    3.95
   2  -1  14   94.12    4.52
  -2  -1 -14   92.63    3.95
   2  -1  14  100.36    4.81
   2  -1  14   88.05    3.71
  -2  -1 -14   99.62    3.92
   2  -1  14   99.52    3.86
  -2  -1 -15    3.20    0.45
   2  -1  15    3.83    0.39
   2  -1  15    3.60    0.38
  -2  -1 -15    3.64    0.44
   2  -1  15    2.16    0.60
   2  -1  15    4.04    0.69
   2  -1  15    3.29    0.65
  -2  -1 -15    3.30    0.80
  -2  -1 -15    2.89    0.44
   2  -1  15    3.34    0.41
   2  -1  15    3.47    0.32
   2  -1  16   23.33    1.24
   2  -1  16   22.70    1.19
  -2  -1 -16   24.20    1.33
  -2  -1 -16   25.08    1.30
  -2  -1 -16   24.74    1.32
  -2  -1 -17   44.30    2.02
  -2  -1 -17   46.90    2.07
   2  -1  17   40.99    1.91
   2  -1  17   44.98    1.99
  -2  -1 -17   43.33    2.04
   2  -1  18    0.45    0.24
   2  -1  18    0.16    0.18
  -2  -1 -18    0.09    0.24
  -2  -1 -18    0.22    0.26
  -2  -1 -18    0.12    0.25
   2  -1  19    4.93    0.36
   2  -1  19    4.96    0.41
  -2  -1 -19    4.44    0.43
  -2  -1 -19    4.61    0.42
  -2  -1 -19    4.68    0.43
  -2  -1 -20    0.49    0.15
   2  -1  20    0.46    0.11
  -2  -1 -20    0.70    0.17
  -2  -1 -20    0.74    0.16
   2  -1  20    0.66    0.16
  -2   0  22   66.66    2.45
   2   0 -22   58.54    2.46
   2   0 -21    0.15    0.18
   2   0 -21    0.14    0.13
  -2   0  21    0.05    0.15
  -2   0  20   21.97    1.08
   2   0 -20   20.96    1.12
   2   0 -20   23.04    1.08
   2   0 -20   21.49    1.10
   2   0 -19    0.03    0.17
   2   0 -19    0.12    0.22
   2   0 -19    0.06    0.21
   2   0 -18    6.36    0.54
   2   0 -18    7.01    0.59
   2   0 -18    6.12    0.55
   2   0 -17    0.03    0.19
   2   0 -17    0.07    0.24
   2   0 -17    0.04    0.22
   2   0 -16    0.66    0.24
  -2   0  16    0.68    0.36
   2   0 -16    0.59    0.26
   2   0 -16    0.34    0.26
   2   0 -15    0.03    0.21
  -2   0  15    0.10    0.32
   2   0 -15    0.33    0.21
   2   0 -15    0.33    0.23
   2   0 -14   25.97    1.29
   2   0 -14   25.61    1.30
   2   0 -14   21.64    1.22
  -2   0  14   25.69    1.78
  -2   0  13   -0.17    0.31
   2   0 -13   -0.06    0.18
   2   0 -13    0.12    0.17
  -2   0  12  132.68    5.58
   2   0 -12  126.42    4.95
   2   0 -12  123.06    4.95
   2   0 -11   -0.06    0.21
  -2   0  11    0.13    0.26
   2   0 -10    6.80    0.69
  -2   0  10    5.48    0.64
  -2   0   9    0.09    0.13
   2   0  -9    0.14    0.23
   2   0  -9   -0.02    0.11
  -2   0   8 1246.12   45.75
   2   0  -8 1268.48   45.67
   2   0  -8 1209.61   45.93
  -2   0   7    0.05    0.10
   2   0  -7   -0.04    0.18
   2   0  -7    0.02    0.10
  -2   0   6   63.10    2.62
   2   0  -6   65.11    2.75
   2   0  -6   65.95    2.59
  -2   0   5   -0.05    0.11
   2   0  -5   -0.06    0.10
   2   0  -5   -0.08    0.18
   2   0  -4   21.23    1.02
  -2   0   4   21.85    1.01
   2   0  -4   21.66    1.07
   2   0  -4   22.08    0.97
  -2   0   4   22.13    0.99
   2   0  -3    0.06    0.13
   2   0  -3    0.03    0.11
  -2   0   3    0.03    0.09
   2   0  -3    0.09    0.10
  -2   0   3   -0.03    0.10
  -2   0   3    0.03    0.10
   2   0  -2 2731.56   96.80
  -2   0   2 2482.62   96.80
   2   0  -2 2741.50   96.85
  -2   0   2 2684.63   96.80
   2   0  -2 2683.40   96.81
  -2   0   2 2642.48   96.81
   2   0  -1    0.21    0.12
   2   0  -1    0.18    0.10
   2   0  -1    0.17    0.10
  -2   0   1    0.15    0.10
  -2   0   1   -0.08    0.11
   2   0   0   60.45    2.45
  -2   0   0   59.30    2.41
   2   0   0   64.86    2.45
  -2   0   0   62.94    2.46
   2   0   1    0.10    0.11
   2   0   1    0.01    0.10
  -2   0  -1   -0.02    0.10
  -2   0  -1   -0.02    0.12
   2   0   2 3567.60  132.58
  -2   0  -2 3658.19  132.64
  -2   0  -2 3647.16  132.59
   2   0   2 3702.32  132.64
   2   0   3    0.13    0.14
  -2   0  -3    0.24    0.14
  -2   0  -4  553.07   20.22
  -2   0  -4  539.86   20.13
   2   0   4  552.49   20.22
   2   0   5    0.11    0.16
  -2   0  -5    0.08    0.13
   2   0   6  130.87    5.03
  -2   0  -6  125.30    4.99
  -2   0  -6  124.43    4.85
   2   0   7   -0.04    0.17
  -2   0  -7   -0.04    0.10
  -2   0  -7    0.17    0.17
  -2   0  -8  450.84   16.54
  -2   0  -8  426.08   16.24
   2   0   8  457.08   16.59
  -2   0  -9    0.09    0.19
   2   0   9   -0.05    0.20
   2   0  10  426.61   16.74
  -2   0 -10  454.00   16.74
   2   0  11   -0.12    0.27
  -2   0 -11   -0.10    0.16
  -2   0 -11   -0.13    0.17
  -2   0 -11   -0.06    0.23
   2   0  11   -0.08    0.14
  -2   0 -11    0.08    0.16
  -2   0 -12   54.33    2.50
  -2   0 -12   61.54    2.55
   2   0  12   66.40    3.28
  -2   0 -12   58.40    2.91
   2   0  12   57.45    2.91
   2   0  12   57.47    2.43
  -2   0 -12   61.57    2.52
   2   0  13    0.10    0.39
  -2   0 -13   -0.03    0.21
  -2   0 -13   -0.03    0.20
   2   0  13    0.11    0.19
  -2   0 -13    0.03    0.19
  -2   0 -13   -0.14    0.28
   2   0  14    1.24    0.28
  -2   0 -14    1.60    0.33
  -2   0 -14    1.19    0.30
  -2   0 -14    1.32    0.28
   2   0  14    1.31    0.52
   2   0  15   -0.11    0.36
  -2   0 -15   -0.14    0.24
   2   0  15   -0.16    0.23
  -2   0 -15   -0.04    0.21
  -2   0 -16   57.62    2.55
   2   0  16   57.90    2.51
  -2   0 -16   60.23    2.58
   2   0  16   59.36    3.36
  -2   0 -16   49.92    3.36
  -2   0 -17    0.23    0.21
   2   0  17   -0.03    0.23
  -2   0 -17    0.20    0.25
  -2   0 -18   12.19    0.77
   2   0  18   14.19    0.81
  -2   0 -18   12.53    0.79
  -2   0 -19   -0.06    0.16
   2   0  19   -0.11    0.18
  -2   0 -19   -0.02    0.17
  -2   0 -20   34.51    1.42
  -2   0 -20   31.46    1.42
   2   0  21    0.01    0.09
  -2   1  22    0.28    0.13
   2   1 -22    0.14    0.11
   2   1 -22    0.36    0.10
  -2   1  22    0.40    0.13
  -2   1  21   -0.03    0.14
  -2   1  21    0.03    0.14
   2   1 -21    0.34    0.16
   2   1 -21    0.18    0.14
  -2   1  20   54.65    2.20
   2   1 -20   50.69    2.21
   2   1 -20   50.75    2.20
  -2   1  20   54.17    2.20
  -2   1  19   16.38    0.89
  -2   1  19   15.98    0.86
   2   1 -19   14.31    0.87
   2   1 -19   15.49    0.84
   2   1 -19   15.20    0.88
  -2   1  18   35.99    1.61
   2   1 -18   35.55    1.64
   2   1 -18   34.52    1.60
   2   1 -18   30.40    1.58
   2   1 -17    0.62    0.40
  -2   1  17    0.28    0.32
   2   1 -17    0.74    0.25
  -2   1  17    0.46    0.23
   2   1 -17    0.65    0.24
   2   1 -17    0.80    0.26
   2   1 -16   19.80    1.62
  -2   1  16   19.44    1.55
   2   1 -16   19.20    1.08
   2   1 -16   18.42    1.05
   2   1 -16   19.06    1.08
  -2   1  16   18.08    1.04
  -2   1  15  162.28    7.16
   2   1 -15  160.42    6.40
  -2   1  15  165.26    6.42
   2   1 -15  163.72    6.44
   2   1 -15  168.32    6.45
   2   1 -15  163.53    7.27
   2   1 -15  171.57    6.96
  -2   1  14  325.88   12.09
   2   1 -14  320.33   12.10
   2   1 -14  319.71   12.63
   2   1 -14  315.13   12.05
   2   1 -14  324.45   12.96
   2   1 -14  327.06   12.11
  -2   1  14  307.33   12.82
  -2   1  13   16.81    0.97
   2   1 -13   17.84    1.00
   2   1 -13   17.42    0.96
  -2   1  13   20.55    1.40
   2   1 -13   18.07    1.45
  -2   1  13   20.56    1.49
   2   1 -13   19.93    1.03
  -2   1  12  249.72    9.87
   2   1 -12  235.47    9.33
  -2   1  12  253.48   10.06
   2   1 -12  256.53   10.11
   2   1 -12  253.51    9.40
   2   1 -12  256.83    9.39
  -2   1  12  243.87    9.35
  -2   1  11   71.45    3.32
  -2   1  11   64.61    3.15
   2   1 -11   69.84    3.33
  -2   1  10  119.30    5.03
   2   1 -10  112.52    5.02
   2   1 -10  119.37    4.79
   2   1  -9  262.92   10.79
   2   1  -9  286.26   10.62
  -2   1   9  282.34   10.80
   2   1  -8  170.42    6.30
  -2   1   8  155.95    6.04
   2   1  -8  161.51    6.22
   2   1  -8  160.39    6.42
  -2   1   8  158.21    6.41
  -2   1   7   23.84    1.06
   2   1  -7   24.50    1.16
  -2   1   7   23.61    1.30
   2   1  -7   24.10    1.31
   2   1  -7   23.11    1.22
   2   1  -6  759.55   26.76
   2   1  -6  721.00   26.63
  -2   1   6  711.02   26.56
   2   1  -6  718.68   26.81
  -2   1   6  730.52   26.81
  -2   1   5   70.00    2.78
  -2   1   5   72.31    2.94
   2   1  -5   75.68    2.96
   2   1  -5   68.86    2.79
   2   1  -5   72.32    2.92
   2   1  -4   28.86    1.30
  -2   1   4   26.94    1.29
   2   1  -4   27.67    1.18
  -2   1   4   26.24    1.12
   2   1  -4   27.31    1.30
  -2   1   3    0.09    0.06
   2   1  -3    0.33    0.12
   2   1  -3    0.14    0.09
  -2   1   3    0.24    0.12
   2   1  -2  782.98   29.18
  -2   1   2  769.21   29.15
   2   1  -2  807.37   29.10
   2   1  -2  793.88   29.17
  -2   1   2  815.14   29.11
   2   1  -1   23.88    1.05
   2   1  -1   24.83    1.06
  -2   1   1   22.89    1.02
   2   1   0 3472.39  124.16
  -2   1   0 3405.97  124.13
   2   1   0 3329.59  124.01
   2   1   0 3524.45  124.11
   2   1   1 6939.99  253.23
  -2   1  -1 7101.23  253.23
   2   1   1 6872.63  253.14
  -2   1  -2 7656.01  278.95
   2   1   2 7639.32  278.87
   2   1   2 7842.84  278.75
  -2   1  -2 7327.44  278.88
   2   1   3  984.87   35.64
   2   1   3  971.95   35.86
  -2   1  -3  961.79   35.92
  -2   1  -3  966.65   35.87
   2   1   4  586.65   21.91
  -2   1  -4  610.29   21.97
   2   1   4  589.63   21.69
  -2   1  -5    2.35    0.32
   2   1   5    1.99    0.20
   2   1   5    2.15    0.30
   2   1   6  154.96    5.91
  -2   1  -6  148.64    6.14
   2   1   6  161.43    6.17
  -2   1  -6  159.85    6.15
  -2   1  -7  562.78   20.99
   2   1   7  547.33   20.71
  -2   1  -7  562.07   20.94
   2   1   7  588.21   21.02
   2   1   8 1741.72   64.26
  -2   1  -8 1730.37   64.12
  -2   1  -8 1772.43   64.21
   2   1   9  273.04   10.44
  -2   1  -9  258.95   10.37
   2   1  10   49.95    2.58
  -2   1 -10   51.51    2.56
  -2   1 -11    2.66    0.33
  -2   1 -11    2.57    0.49
   2   1  11    3.46    0.35
   2   1  11    2.74    0.54
   2   1  11    3.08    0.33
   2   1  12  157.98    6.05
  -2   1 -12  157.97    6.64
   2   1  12  148.89    6.67
   2   1  12  156.33    6.06
  -2   1 -12  156.18    6.08
   2   1  13    3.78    0.40
  -2   1 -13    2.63    0.37
  -2   1 -13    3.05    0.36
   2   1  13    2.42    0.34
  -2   1 -13    3.17    0.59
  -2   1 -13    2.46    0.32
   2   1  13    2.18    0.54
  -2   1 -14   94.61    3.93
  -2   1 -14  102.79    4.64
  -2   1 -14   95.13    3.98
   2   1  14  100.85    4.85
   2   1  14   97.79    3.97
   2   1  14   99.35    3.97
   2   1  14   94.42    4.62
  -2   1 -14   98.94    3.96
  -2   1 -15    3.97    0.67
  -2   1 -15    3.21    0.39
   2   1  15    3.79    0.43
   2   1  15    3.91    0.69
   2   1  15    3.03    0.68
  -2   1 -15    3.78    0.41
  -2   1 -15    4.55    0.47
   2   1  15    4.00    0.43
  -2   1 -15    2.98    0.75
   2   1  16   24.19    1.25
  -2   1 -16   24.49    1.23
  -2   1 -16   23.29    1.26
  -2   1 -17   41.59    1.90
   2   1  17   43.89    1.96
  -2   1 -17   44.34    1.98
   2   1  18   -0.03    0.22
  -2   1 -18   -0.03    0.20
   2   1  19    5.05    0.42
  -2   1 -19    5.73    0.45
  -2   1 -20    0.61    0.16
   2   1  20    0.63    0.16
  -2   2  21   13.98    0.64
  -2   2  20    0.13    0.14
  -2   2  20    0.22    0.12
   2   2 -20    0.05    0.13
   2   2 -20    0.17    0.11
  -2   2  19    1.18    0.22
  -2   2  19    1.10    0.20
   2   2 -19    1.35    0.21
   2   2 -19    0.97    0.21
   2   2 -18  103.40    4.26
  -2   2  18  112.05    4.27
  -2   2  18  112.95    4.24
   2   2 -18  103.92    4.24
  -2   2  17    5.13    0.44
  -2   2  17    5.97    0.49
   2   2 -17    5.59    0.48
   2   2 -17    5.71    0.48
   2   2 -16   -0.12    0.20
   2   2 -16    0.08    0.30
   2   2 -16    0.12    0.22
  -2   2  16    0.13    0.19
   2   2 -15    3.40    0.37
  -2   2  15    3.78    0.38
  -2   2  15    2.52    0.54
   2   2 -15    2.89    0.59
   2   2 -15    3.29    0.60
   2   2 -15    2.97    0.37
   2   2 -14   39.23    2.40
  -2   2  14   42.31    2.40
   2   2 -14   39.10    1.83
   2   2 -14   43.75    1.88
  -2   2  14   40.01    1.83
   2   2 -14   41.41    2.42
  -2   2  13    5.01    0.44
   2   2 -13    6.00    0.78
  -2   2  13    5.16    0.70
   2   2 -13    5.16    0.46
   2   2 -13    5.83    0.47
  -2   2  12   48.29    2.13
   2   2 -12   48.35    2.16
   2   2 -12   52.00    2.16
  -2   2  12   52.08    2.68
   2   2 -11    1.26    0.23
  -2   2  11    1.97    0.44
   2   2 -11    1.83    0.42
   2   2 -10   27.95    1.69
  -2   2  10   28.54    1.66
  -2   2   9   73.28    3.31
   2   2  -9   74.00    3.35
   2   2  -8  498.50   18.49
  -2   2   8  482.40   18.44
   2   2  -8  492.89   18.56
  -2   2   7   29.21    1.54
   2   2  -7   32.80    1.61
   2   2  -7   31.47    1.68
   2   2  -6    3.41    0.46
  -2   2   6    3.27    0.37
  -2   2   6    4.28    0.33
  -2   2   6    4.00    0.31
   2   2  -6    4.94    0.45
  -2   2   5  159.27    5.91
   2   2  -5  159.25    5.96
  -2   2   5  151.07    5.94
  -2   2   5  146.74    5.91
  -2   2   4  749.20   27.90
   2   2  -4  813.58   28.10
  -2   2   4  755.25   27.85
   2   2  -4  738.40   27.86
  -2   2   3   21.59    1.14
   2   2  -3   23.94    1.06
  -2   2   3   21.78    1.04
   2   2  -2   38.98    1.53
  -2   2   2   35.56    1.51
  -2   2   2   36.79    1.52
   2   2  -2   37.26    1.72
  -2   2   2   37.29    1.71
   2   2  -1  412.11   15.00
  -2   2   1  398.77   15.06
  -2   2   1  433.00   15.29
  -2   2   1  392.23   14.98
   2   2  -1  438.06   15.24
  -2   2   0  442.25   16.62
  -2   2   0  475.34   16.96
  -2   2   0  447.66   16.75
   2   2   0  457.96   16.63
   2   2   0  456.29   16.79
   2   2   1  144.07    5.25
  -2   2  -1  142.11    5.53
   2   2   1  130.20    5.28
  -2   2  -1  136.83    5.35
   2   2   2    1.08    0.16
  -2   2  -2    0.78    0.20
   2   2   2    1.21    0.21
  -2   2  -2    0.73    0.24
   2   2   3   26.11    1.24
  -2   2  -3   25.77    1.34
   2   2   3   25.75    1.11
  -2   2  -4   22.14    1.29
  -2   2  -4   20.71    1.19
   2   2   4   20.55    1.08
  -2   2  -5  487.70   18.42
  -2   2  -5  492.75   18.52
   2   2   5  489.75   18.26
  -2   2  -6   27.10    1.60
  -2   2  -6   27.14    1.58
   2   2   6   29.00    1.46
  -2   2  -7   64.87    3.13
   2   2   7   69.33    3.01
  -2   2  -7   66.41    3.14
   2   2   8    2.12    0.38
   2   2   9    2.32    0.28
   2   2   9    2.30    0.43
   2   2  10   20.20    0.98
   2   2  10   18.53    1.32
   2   2  10   18.97    0.99
  -2   2 -10   18.53    1.43
   2   2  11   23.41    1.14
   2   2  11   24.50    1.18
   2   2  11   25.90    1.61
  -2   2 -11   21.02    1.14
  -2   2 -11   22.07    1.61
   2   2  12    0.78    0.23
  -2   2 -12    0.62    0.38
  -2   2 -12    0.70    0.22
   2   2  12    0.55    0.31
   2   2  12    0.83    0.22
   2   2  13    2.82    0.37
   2   2  13    2.15    0.31
  -2   2 -13    2.80    0.35
   2   2  13    2.68    0.52
  -2   2 -13    2.98    0.60
   2   2  14   31.37    1.47
  -2   2 -14   32.26    2.09
   2   2  14   25.79    1.88
  -2   2 -14   30.34    1.49
   2   2  14   30.92    1.49
   2   2  15    0.97    0.25
  -2   2 -15    0.94    0.26
   2   2  15    0.90    0.26
  -2   2 -16    9.51    0.64
   2   2  16   10.10    0.66
  -2   2 -17    2.66    0.32
   2   2  17    2.62    0.32
   2   2  17    2.92    0.36
  -2   2 -18    2.86    0.29
   2   2  18    2.93    0.29
   2   2  18    2.89    0.32
   2   2  19   14.06    0.69
   2   2  19   12.95    0.62
  -2   2 -19   12.56    0.62
   2   2  20    0.13    0.11
   2   3 -18    9.52    0.52
   2   3 -17    5.86    0.43
   2   3 -16   25.15    1.20
   2   3 -15   -0.05    0.18
   2   3 -14   12.45    0.75
   2   3 -14   14.03    1.26
   2   3 -13   12.85    1.21
   2   3 -13   12.48    0.75
   2   3 -12   65.30    2.71
   2   3 -11    0.72    0.21
   2   3 -10  135.38    5.23
   2   3  -9    2.23    0.27
   2   3  -4   13.81    1.01
   2   3  -3  524.42   20.56
  -2   3   3  567.69   20.50
  -2   3   2  435.91   16.55
   2   3  -2  439.44   16.54
   2   3  -1    0.38    0.18
  -2   3   1    0.45    0.22
  -2   3   0  127.16    5.40
  -2   3   0  128.19    5.09
   2   3   0  133.93    5.23
  -2   3  -1   17.94    1.23
  -2   3  -1   18.84    1.06
   2   3   1   18.98    1.05
  -2   3  -2   10.80    0.92
  -2   3  -2   10.98    0.79
  -2   3  -3    6.84    0.64
  -2   3  -4   52.37    2.52
  -2   3  -5   16.57    1.17
  -2   3  -6   83.92    3.84
  -2   3  -7   14.40    1.15
  -2   3  -8  127.66    5.61
  -2   3  -9   16.92    1.34
  -2   3 -10   21.13    1.58
   2   3  11   73.12    3.01
  -2   3 -11   75.01    3.75
   2   3  12   21.06    1.08
   2   3  13   10.01    0.65
   2   3  14    0.05    0.17
   2   3  15    1.67    0.26
   2   3  16   26.64    1.22
   2   3  17    2.23    0.23
   2   4 -12   61.38    2.51
   2   4 -11   31.21    1.42
   2   4 -11   33.64    2.11
   2   4 -10   55.87    2.32
   2   4  -9   15.08    0.81
   2   4  -8   16.62    0.87
  -2   4  -4   84.14    3.80
  -2   4  -5    1.73    0.41
  -2   4  -6  342.43   13.42
  -2   4  -7   12.98    1.14
  -2   4  -8    7.08    0.85
  -2   4  -9    9.05    0.99
  -2   4 -10   55.44    3.01
  -3  -6  11    1.13    0.15
  -3  -6  11    0.96    0.14
  -3  -6  11    0.97    0.11
  -3  -6  10   24.90    1.03
  -3  -6  10   22.03    1.01
  -3  -6   9    0.03    0.10
  -3  -6   9    0.01    0.12
  -3  -6   9    0.09    0.12
  -3  -6   8    7.49    0.42
  -3  -6   8    8.01    0.47
  -3  -6   7    0.24    0.16
  -3  -6   7    0.05    0.14
  -3  -6   7    0.14    0.12
  -3  -6   6    3.58    0.32
  -3  -6   6    4.18    0.33
  -3  -6   6    4.00    0.30
  -3  -6   5   17.56    0.86
  -3  -6   5   17.76    0.83
  -3  -6   4    5.17    0.40
  -3  -6   4    5.81    0.39
  -3  -6   3    0.09    0.17
  -3  -6   3   -0.03    0.13
  -3  -6   2   21.99    1.01
  -3  -6   2   20.03    0.95
  -3  -6   1    4.78    0.38
  -3  -6   1    5.03    0.36
  -3  -6   0   16.59    0.83
  -3  -6   0   16.71    0.80
  -3  -6  -1    2.44    0.27
  -3  -6  -2    6.72    0.43
   3  -6   2    6.76    0.43
   3  -6   3    0.25    0.15
   3  -6   3    0.03    0.09
  -3  -6  -3    0.15    0.12
   3  -6   4    9.26    0.47
   3  -6   4    8.88    0.51
   3  -6   5    0.06    0.10
   3  -6   5    0.18    0.14
   3  -6   6    4.65    0.28
   3  -6   6    3.65    0.30
   3  -6   7   -0.01    0.12
   3  -6   7    0.16    0.10
   3  -6   8   13.81    0.60
   3  -6   8   13.14    0.63
   3  -6   9    2.06    0.18
   3  -6   9    1.89    0.15
  -3  -5  15    0.52    0.12
  -3  -5  15    0.42    0.13
  -3  -5  14    2.23    0.20
  -3  -5  14    2.49    0.24
  -3  -5  13    6.37    0.43
  -3  -5  13    5.44    0.37
  -3  -5  13    6.15    0.39
  -3  -5  13    6.61    0.44
  -3  -5  12    0.17    0.15
  -3  -5  12    0.06    0.16
  -3  -5  12    0.06    0.13
  -3  -5  11    0.95    0.25
  -3  -5  11    1.14    0.20
  -3  -5  11    0.69    0.21
  -3  -5  11    0.94    0.21
  -3  -5  10    0.44    0.21
  -3  -5  10    0.37    0.23
  -3  -5  10    0.37    0.18
  -3  -5  10    0.47    0.20
  -3  -5   9    0.26    0.20
  -3  -5   9   -0.02    0.20
  -3  -5   9    0.26    0.18
  -3  -5   9   -0.03    0.20
  -3  -5   8   58.32    2.45
  -3  -5   8   56.68    2.47
  -3  -5   8   62.88    2.49
  -3  -5   8   56.86    2.44
  -3  -5   7   10.23    0.66
  -3  -5   7   10.28    0.69
  -3  -5   7   11.02    0.68
  -3  -5   7   11.19    0.69
  -3  -5   6   33.96    1.54
  -3  -5   6   31.19    1.50
  -3  -5   5    0.98    0.26
  -3  -5   5    1.14    0.25
  -3  -5   5    0.84    0.24
  -3  -5   4    5.37    0.48
  -3  -5   4    6.20    0.48
  -3  -5   4    4.97    0.46
  -3  -5   3   20.06    1.06
  -3  -5   3   18.61    1.05
  -3  -5   3   22.34    1.07
  -3  -5   2  158.37    6.26
  -3  -5   2  165.67    6.26
  -3  -5   1   41.50    1.84
  -3  -5   1   40.51    1.84
  -3  -5   0    8.68    0.61
   3  -5   0    8.33    0.58
  -3  -5   0   10.34    0.65
   3  -5   1    0.05    0.18
   3  -5   1    0.05    0.14
  -3  -5  -1   -0.03    0.18
  -3  -5  -1   -0.06    0.18
  -3  -5  -2   19.57    1.04
   3  -5   2   22.03    1.06
  -3  -5  -2   18.57    1.01
   3  -5   2   19.57    0.95
   3  -5   3    0.77    0.19
   3  -5   3    0.83    0.23
  -3  -5  -3    1.10    0.24
   3  -5   3    1.17    0.23
  -3  -5  -3    0.59    0.20
  -3  -5  -4   24.74    1.22
   3  -5   4   25.94    1.25
   3  -5   4   26.51    1.27
  -3  -5  -4   26.90    1.27
   3  -5   4   25.21    1.17
   3  -5   5    2.46    0.28
   3  -5   5    2.48    0.32
   3  -5   5    2.46    0.32
  -3  -5  -5    2.79    0.33
  -3  -5  -5    2.17    0.28
   3  -5   6   77.66    3.32
   3  -5   6   86.59    3.36
   3  -5   6   83.24    3.26
   3  -5   7    8.87    0.55
   3  -5   7    8.15    0.59
   3  -5   7    8.53    0.60
   3  -5   8    6.78    0.51
   3  -5   8    6.86    0.47
   3  -5   9    0.89    0.23
   3  -5   9    1.15    0.23
   3  -5  10   21.80    1.01
   3  -5  10   25.89    1.15
   3  -5  10   25.62    1.16
   3  -5  10   25.36    1.10
   3  -5  11    0.03    0.08
   3  -5  11    0.03    0.17
   3  -5  11    0.01    0.17
   3  -5  11   -0.13    0.18
   3  -5  12    7.52    0.46
   3  -5  12    7.17    0.43
   3  -5  13    0.21    0.09
   3  -5  13    0.18    0.11
   3  -5  13    0.23    0.13
  -3  -4  18    0.70    0.14
  -3  -4  18    0.85    0.13
  -3  -4  17    0.27    0.13
  -3  -4  17    0.42    0.11
  -3  -4  17    0.31    0.15
  -3  -4  16    9.86    0.56
  -3  -4  16    9.98    0.56
  -3  -4  16   10.82    0.62
  -3  -4  15    8.34    0.52
  -3  -4  15    8.54    0.52
  -3  -4  15    7.44    0.45
  -3  -4  14    0.80    0.19
  -3  -4  14    0.64    0.23
  -3  -4  14    0.66    0.24
  -3  -4  13   60.71    2.61
  -3  -4  13   58.43    2.62
  -3  -4  13   60.78    2.51
  -3  -4  12  115.94    4.51
  -3  -4  12  109.18    4.36
  -3  -4  12  114.18    4.48
  -3  -4  11   54.75    2.48
  -3  -4  11   59.68    2.50
  -3  -4  11   58.30    2.39
  -3  -4  10   71.95    3.04
  -3  -4  10   73.22    2.97
  -3  -4   9    0.59    0.23
  -3  -4   9    0.63    0.22
  -3  -4   9    0.56    0.25
  -3  -4   9    0.39    0.23
  -3  -4   8    8.46    0.63
   3  -4  -8    7.74    0.91
  -3  -4   8    8.79    0.62
  -3  -4   8    8.74    0.60
  -3  -4   7    0.17    0.17
  -3  -4   7   -0.11    0.20
  -3  -4   7   -0.03    0.17
  -3  -4   6   21.21    1.10
  -3  -4   6   20.53    1.08
   3  -4  -6   20.51    1.50
  -3  -4   6   21.14    1.09
  -3  -4   5   12.37    0.75
  -3  -4   5   10.53    0.70
  -3  -4   5   10.92    1.04
  -3  -4   5   11.69    0.72
  -3  -4   4   46.77    2.60
  -3  -4   4   49.16    2.08
  -3  -4   4   46.42    2.09
   3  -4  -4   52.26    2.64
  -3  -4   3   18.88    1.37
  -3  -4   3   18.37    0.97
  -3  -4   3   16.52    0.91
  -3  -4   3   17.87    0.95
   3  -4  -3   17.42    1.31
  -3  -4   2    6.25    0.50
  -3  -4   2    8.14    0.84
  -3  -4   2    6.01    0.45
  -3  -4   2    6.09    0.49
   3  -4  -2    7.25    0.77
  -3  -4   1    0.25    0.18
   3  -4  -1    0.32    0.17
  -3  -4   1    0.23    0.16
   3  -4  -1    0.14    0.23
  -3  -4   1    0.38    0.29
  -3  -4   0   40.72    1.91
  -3  -4   0   43.42    1.96
  -3  -4   0   49.12    2.54
   3  -4   0   46.45    2.41
   3  -4   0   46.09    1.91
   3  -4   1    0.26    0.16
  -3  -4  -1    0.37    0.21
  -3  -4  -1    0.08    0.16
   3  -4   1    0.24    0.25
   3  -4   1    0.07    0.13
  -3  -4  -1   -0.08    0.27
  -3  -4  -2   39.34    1.82
   3  -4   2   42.14    1.78
   3  -4   2   43.29    2.42
   3  -4   2   38.22    1.68
   3  -4   2   42.36    1.79
  -3  -4  -2   41.60    2.40
  -3  -4  -2   37.68    1.76
   3  -4   3    4.59    0.41
   3  -4   3    4.94    0.43
   3  -4   3    4.58    0.72
  -3  -4  -3    5.31    0.48
  -3  -4  -3    3.73    0.39
   3  -4   3    5.37    0.38
  -3  -4  -3    4.53    0.73
  -3  -4  -4  265.54   10.68
   3  -4   4  294.31   11.62
   3  -4   4  294.82   10.63
  -3  -4  -4  287.11   10.80
   3  -4   4  282.54   10.73
   3  -4   4  293.50   10.73
  -3  -4  -4  276.01   11.59
   3  -4   5  129.38    5.11
   3  -4   5  128.03    5.08
  -3  -4  -5  118.97    5.89
   3  -4   5  137.18    5.01
  -3  -4  -5  134.77    5.19
  -3  -4  -5  122.91    5.05
   3  -4   5  131.03    5.95
   3  -4   6   22.52    1.00
   3  -4   6   21.03    1.67
  -3  -4  -6   20.38    1.06
  -3  -4  -6   22.94    1.20
  -3  -4  -6   20.93    1.22
   3  -4   6   23.18    1.15
   3  -4   6   22.45    1.05
  -3  -4  -7   21.35    1.17
   3  -4   7   22.02    1.13
   3  -4   7   19.72    1.63
  -3  -4  -7   18.72    1.17
   3  -4   7   19.97    0.97
   3  -4   7   20.85    1.03
  -3  -4  -8    2.78    0.44
   3  -4   8    2.74    0.35
  -3  -4  -8    2.58    0.38
   3  -4   8    2.33    0.27
   3  -4   8    1.98    0.33
   3  -4   8    2.96    0.67
   3  -4   8    2.52    0.32
   3  -4   9   12.05    1.26
  -3  -4  -9   12.46    0.86
  -3  -4  -9   13.26    0.91
   3  -4   9   13.23    0.84
   3  -4   9   13.59    0.80
   3  -4   9   13.78    0.78
   3  -4   9   14.37    0.74
  -3  -4 -10   27.01    1.40
   3  -4  10   28.48    1.26
   3  -4  10   31.08    1.37
  -3  -4 -10   28.54    1.48
   3  -4  11    0.04    0.21
   3  -4  11    0.12    0.20
   3  -4  11    0.06    0.14
  -3  -4 -11    0.04    0.25
   3  -4  12    1.10    0.21
   3  -4  12    0.87    0.23
   3  -4  12    0.98    0.23
  -3  -4 -12    1.38    0.33
   3  -4  12    1.32    0.30
   3  -4  13    3.92    0.33
   3  -4  13    3.95    0.35
   3  -4  13    4.06    0.40
  -3  -4 -13    4.88    0.47
   3  -4  13    4.45    0.37
   3  -4  14   18.24    0.82
  -3  -4 -14   17.56    0.94
   3  -4  14   16.96    0.88
   3  -4  14   18.66    0.84
   3  -4  14   15.06    0.79
   3  -4  15    3.52    0.26
   3  -4  15    2.87    0.28
   3  -4  16    2.82    0.18
   3  -4  16    3.02    0.21
   3  -3 -20   13.06    0.62
   3  -3 -19   14.55    0.77
  -3  -3  19   14.27    0.68
   3  -3 -19   15.45    0.75
  -3  -3  19   14.20    0.68
   3  -3 -18   23.76    1.13
  -3  -3  18   24.10    1.10
  -3  -3  18   23.64    1.07
   3  -3 -18   22.87    1.19
   3  -3 -17    6.88    0.53
   3  -3 -17    7.43    0.61
  -3  -3  17    6.57    0.49
  -3  -3  17    6.49    0.43
  -3  -3  17    7.37    0.48
   3  -3 -16   25.99    1.31
  -3  -3  16   26.11    1.29
   3  -3 -16   27.12    1.44
  -3  -3  16   24.75    1.21
  -3  -3  16   28.03    1.24
  -3  -3  15    5.34    0.45
  -3  -3  15    5.75    0.45
   3  -3 -15    5.99    0.61
   3  -3 -15    5.13    0.49
   3  -3 -15    5.91    0.54
  -3  -3  15    5.46    0.51
  -3  -3  14   32.65    1.50
   3  -3 -14   33.45    1.59
  -3  -3  14   34.50    2.26
  -3  -3  14   30.63    1.51
   3  -3 -14   32.93    1.73
   3  -3 -14   32.33    1.60
  -3  -3  14   32.10    1.57
   3  -3 -13   70.23    2.95
  -3  -3  13   69.30    3.72
  -3  -3  13   74.07    2.87
   3  -3 -13   72.45    3.13
  -3  -3  13   66.16    2.76
   3  -3 -13   68.32    2.95
  -3  -3  13   66.87    2.89
   3  -3 -12  150.97    5.78
  -3  -3  12  139.73    5.73
  -3  -3  12  153.07    5.70
  -3  -3  12  143.95    5.61
   3  -3 -12  144.55    5.93
  -3  -3  12  146.18    6.61
   3  -3 -12  156.93    6.76
   3  -3 -12  146.51    5.77
   3  -3 -11   42.27    2.55
  -3  -3  11   40.63    2.48
  -3  -3  11   39.19    1.75
   3  -3 -11   40.75    1.83
  -3  -3  11   37.72    1.79
   3  -3 -11   40.20    1.95
  -3  -3  11   38.69    1.70
   3  -3 -11   38.99    1.81
   3  -3 -10   24.21    1.81
  -3  -3  10   23.86    1.77
  -3  -3  10   24.48    1.20
   3  -3 -10   25.63    1.24
  -3  -3  10   23.35    1.14
   3  -3  -9  779.23   28.56
  -3  -3   9  752.04   27.62
  -3  -3   9  743.52   28.42
  -3  -3   9  743.48   27.58
  -3  -3   8  189.80    7.15
   3  -3  -8  180.50    7.87
  -3  -3   8  198.08    7.85
  -3  -3   8  184.43    7.10
  -3  -3   7   69.63    2.84
   3  -3  -7   76.15    3.55
  -3  -3   7   67.42    3.36
   3  -3  -7   71.18    3.46
   3  -3  -6   25.60    1.68
  -3  -3   6   27.75    1.63
  -3  -3   6   25.65    1.67
  -3  -3   6   25.16    1.20
   3  -3  -6   28.58    1.74
  -3  -3   5    3.40    0.55
  -3  -3   5    4.08    0.54
   3  -3  -5    3.25    0.55
   3  -3  -5    4.00    0.57
   3  -3  -4  414.63   15.84
  -3  -3   4  437.74   15.93
  -3  -3   4  411.22   16.12
   3  -3  -4  418.85   16.06
   3  -3  -4  413.68   16.10
   3  -3  -3  198.56    8.09
   3  -3  -3  211.39    8.21
  -3  -3   3  209.66    8.33
   3  -3  -3  206.38    8.28
   3  -3  -2  340.48   12.93
   3  -3  -2  327.15   12.86
  -3  -3   2  345.82   13.11
   3  -3  -2  334.21   13.01
   3  -3  -1  196.70    7.72
   3  -3  -1  204.96    7.94
  -3  -3   1  191.71    8.01
   3  -3  -1  192.31    7.93
   3  -3   0   39.03    2.13
  -3  -3   0   40.08    2.22
   3  -3   0   40.10    2.17
  -3  -3  -1    6.41    0.78
   3  -3   1    6.18    0.71
   3  -3   1    7.64    0.80
   3  -3   2   52.60    2.64
   3  -3   2   50.87    2.66
  -3  -3  -2   47.64    2.67
  -3  -3  -3    6.72    0.83
   3  -3   3    9.02    0.91
   3  -3   3    6.51    0.79
   3  -3   4   31.95    1.91
  -3  -3  -4   31.24    1.45
   3  -3   4   30.22    1.34
   3  -3   4   28.64    1.89
   3  -3   4   30.20    1.26
   3  -3   4   25.46    1.29
  -3  -3  -4   26.00    1.86
   3  -3   5    3.17    0.28
  -3  -3  -5    1.57    0.49
   3  -3   5    2.28    0.28
   3  -3   5    2.85    0.56
   3  -3   5    1.90    0.52
   3  -3   5    2.00    0.27
  -3  -3  -5    2.16    0.34
   3  -3   6  171.46    6.71
   3  -3   6  180.79    7.54
   3  -3   6  174.96    6.63
   3  -3   6  195.48    6.72
  -3  -3  -6  157.37    6.80
   3  -3   6  176.99    6.60
   3  -3   6  167.83    7.56
  -3  -3  -6  168.00    7.58
   3  -3   7   39.81    1.70
  -3  -3  -7   38.08    2.44
   3  -3   7   39.87    2.39
  -3  -3  -7   37.06    1.81
   3  -3   7   39.46    1.63
   3  -3   7   36.65    2.40
   3  -3   7   38.50    1.64
   3  -3   7   35.39    1.70
   3  -3   8    4.72    0.39
  -3  -3  -8    5.33    0.47
  -3  -3  -8    7.08    0.60
   3  -3   8    4.75    0.79
  -3  -3  -8    4.65    0.79
   3  -3   8    5.84    0.87
   3  -3   8    5.48    0.45
   3  -3   9    0.81    0.23
  -3  -3  -9    0.85    0.26
   3  -3   9    0.74    0.20
   3  -3   9    0.78    0.44
   3  -3   9    0.84    0.26
   3  -3   9    0.63    0.43
  -3  -3  -9    0.46    0.39
   3  -3   9    1.00    0.25
  -3  -3  -9    1.25    0.33
   3  -3  10   79.02    4.31
   3  -3  10   88.62    3.44
   3  -3  10   93.69    3.47
  -3  -3 -10   90.88    3.60
   3  -3  10   79.69    3.51
  -3  -3 -10   85.17    4.46
   3  -3  10   81.71    3.46
   3  -3  10   83.95    4.39
   3  -3  11   79.35    3.38
   3  -3  11   79.80    3.31
   3  -3  11   81.97    3.30
  -3  -3 -11   87.12    3.47
  -3  -3 -11   84.73    4.38
   3  -3  11   83.02    3.30
  -3  -3 -12    4.95    0.51
   3  -3  12    4.84    0.47
   3  -3  12    4.91    0.82
   3  -3  12    5.17    0.43
  -3  -3 -12    5.57    0.90
   3  -3  12    5.62    0.46
   3  -3  12    5.54    0.44
   3  -3  13   55.37    2.26
   3  -3  13   52.66    2.23
  -3  -3 -13   54.38    2.39
   3  -3  13   55.08    2.27
   3  -3  13   49.89    2.30
   3  -3  14   20.72    1.06
   3  -3  14   21.88    1.11
   3  -3  14   22.02    1.06
  -3  -3 -14   21.63    1.17
  -3  -3 -15    4.98    0.47
   3  -3  15    6.18    0.44
  -3  -3 -15    5.16    0.54
   3  -3  15    5.41    0.40
   3  -3  15    5.31    0.44
  -3  -3 -16    4.34    0.43
   3  -3  16    4.15    0.34
  -3  -3 -16    3.97    0.39
   3  -3  16    3.74    0.29
  -3  -3 -17    0.47    0.16
   3  -3  17    0.44    0.10
  -3  -3 -17    0.65    0.21
  -3  -3 -18    0.28    0.10
  -3  -3 -18    0.30    0.15
   3  -2 -21    4.72    0.36
  -3  -2  20    0.78    0.16
   3  -2 -20    0.69    0.23
   3  -2 -20    0.90    0.16
   3  -2 -19    5.37    0.47
  -3  -2  19    5.18    0.37
   3  -2 -19    5.31    0.50
   3  -2 -19    5.27    0.48
  -3  -2  19    5.43    0.39
  -3  -2  19    5.28    0.35
   3  -2 -19    4.52    0.38
  -3  -2  18   79.36    3.16
   3  -2 -18   77.98    3.26
  -3  -2  18   79.45    3.12
   3  -2 -18   81.95    3.34
   3  -2 -18   78.50    3.16
   3  -2 -18   79.32    3.28
  -3  -2  18   75.48    3.12
   3  -2 -17    9.17    0.69
  -3  -2  17    9.26    0.56
  -3  -2  17    8.09    0.58
   3  -2 -17    8.42    0.73
   3  -2 -17    8.63    0.60
   3  -2 -17    9.20    0.70
  -3  -2  17    8.65    0.59
  -3  -2  16   52.24    2.18
   3  -2 -16   54.57    2.43
  -3  -2  16   52.41    2.25
  -3  -2  16   51.06    2.25
   3  -2 -16   52.72    2.37
   3  -2 -16   53.44    2.36
   3  -2 -16   50.27    2.25
  -3  -2  16   49.02    3.00
  -3  -2  15   32.11    1.42
  -3  -2  15   32.48    1.47
  -3  -2  15   32.73    2.01
   3  -2 -15   30.65    1.48
  -3  -2  15   27.11    1.39
   3  -2 -15   33.36    1.64
   3  -2 -15   30.75    2.01
   3  -2 -15   30.59    1.56
   3  -2 -15   30.70    1.57
   3  -2 -14  454.35   16.61
  -3  -2  14  423.32   16.44
   3  -2 -14  441.56   17.27
  -3  -2  14  444.21   16.41
  -3  -2  14  452.35   17.24
   3  -2 -14  448.06   16.66
  -3  -2  14  459.11   16.48
   3  -2 -14  437.45   16.49
   3  -2 -14  434.55   16.59
   3  -2 -13  221.62    8.74
  -3  -2  13  229.88    8.62
  -3  -2  13  235.43    9.35
   3  -2 -13  238.05    8.79
   3  -2 -13  226.94    9.37
  -3  -2  13  213.78    8.59
   3  -2 -13  224.04    9.62
  -3  -2  13  232.28    9.65
   3  -2 -13  226.89    8.63
   3  -2 -13  220.73    8.71
  -3  -2  13  235.49    8.56
  -3  -2  12  211.47    8.05
  -3  -2  12  205.95    8.94
  -3  -2  12  226.58    8.74
   3  -2 -12  203.34    8.13
  -3  -2  12  217.26    8.01
   3  -2 -12  217.84    8.20
   3  -2 -12  209.33    8.06
   3  -2 -12  211.48    8.72
   3  -2 -12  210.13    8.16
  -3  -2  11    2.08    0.46
   3  -2 -11    2.30    0.46
  -3  -2  11    1.74    0.24
  -3  -2  11    2.68    0.57
   3  -2 -11    1.83    0.30
   3  -2 -11    2.59    0.34
   3  -2 -11    1.95    0.30
   3  -2 -10  129.07    5.09
   3  -2 -10  131.59    5.81
  -3  -2  10  129.30    5.73
   3  -2 -10  129.92    5.52
   3  -2 -10  124.05    5.05
  -3  -2  10  139.04    5.54
  -3  -2  10  131.88    4.99
   3  -2  -9    2.28    0.41
  -3  -2   9    1.78    0.45
   3  -2  -9    1.95    0.48
  -3  -2   9    1.69    0.37
  -3  -2   8   -0.05    0.19
   3  -2  -8   -0.05    0.22
  -3  -2   8   -0.06    0.24
   3  -2  -8    0.06    0.27
   3  -2  -8    0.07    0.33
  -3  -2   7   29.23    1.52
   3  -2  -7   26.82    1.70
   3  -2  -7   28.31    1.51
   3  -2  -7   28.99    1.72
  -3  -2   7   28.09    1.66
  -3  -2   7   31.04    1.70
   3  -2  -6 1064.77   38.82
  -3  -2   6 1037.71   38.65
   3  -2  -6 1043.97   38.50
  -3  -2   6 1031.92   38.73
  -3  -2   6 1031.25   38.49
   3  -2  -6 1074.13   38.78
  -3  -2   5  391.11   15.03
  -3  -2   5  417.76   15.18
   3  -2  -5  397.17   14.90
  -3  -2   5  402.65   14.90
   3  -2  -5  402.65   15.20
   3  -2  -5  379.24   15.15
  -3  -2   4  105.93    4.33
  -3  -2   4  108.24    4.24
  -3  -2   4  103.96    4.11
   3  -2  -4  105.20    4.39
   3  -2  -4   99.69    4.10
  -3  -2   4   99.56    4.36
   3  -2  -4  101.84    4.37
   3  -2  -4  103.68    4.22
   3  -2  -3    0.09    0.21
  -3  -2   3    0.02    0.11
   3  -2  -3    0.09    0.23
   3  -2  -3    0.20    0.13
  -3  -2   3    0.20    0.18
  -3  -2   3    0.09    0.24
  -3  -2   3    0.09    0.16
   3  -2  -3   -0.04    0.20
  -3  -2   2  471.65   18.22
   3  -2  -2  503.78   18.45
   3  -2  -2  490.32   18.19
   3  -2  -2  510.70   18.47
   3  -2  -2  509.67   18.54
  -3  -2   2  502.90   18.43
  -3  -2   2  479.83   18.18
  -3  -2   2  520.42   18.60
  -3  -2   2  483.08   18.39
  -3  -2   1  255.32    9.58
  -3  -2   1  231.84    9.31
   3  -2  -1  252.09    9.48
  -3  -2   1  254.65    9.15
   3  -2  -1  236.63    9.15
  -3  -2   1  241.47    9.34
   3  -2  -1  239.28    9.38
   3  -2  -1  259.11    9.54
  -3  -2   1  240.20    9.16
   3  -2   0   19.97    1.10
  -3  -2   0   20.10    1.06
   3  -2   0   20.02    1.25
  -3  -2   0   18.61    1.25
  -3  -2   0   19.14    1.07
   3  -2   0   19.44    1.19
   3  -2   0   20.75    0.99
  -3  -2  -1    2.47    0.29
   3  -2   1    1.14    0.31
   3  -2   1    2.16    0.32
   3  -2   1    1.94    0.26
  -3  -2  -1    1.91    0.41
  -3  -2  -1    1.87    0.29
   3  -2   1    1.72    0.38
  -3  -2  -2  199.21    7.87
  -3  -2  -2  200.36    7.94
  -3  -2  -2  207.51    8.35
   3  -2   2  217.06    8.23
   3  -2   2  212.24    8.01
   3  -2   2  206.99    8.30
   3  -2   2  217.19    7.97
   3  -2   3   98.86    3.93
  -3  -2  -3   94.46    3.75
  -3  -2  -3   94.10    3.88
   3  -2   3   96.78    4.17
   3  -2   3   97.24    3.96
   3  -2   3   97.86    3.96
  -3  -2  -3   97.79    4.32
   3  -2   3   92.93    4.25
   3  -2   4  115.11    4.56
  -3  -2  -4  119.45    4.98
   3  -2   4  106.98    4.77
   3  -2   4  108.02    4.58
  -3  -2  -4  107.73    4.47
   3  -2   4  122.93    4.97
  -3  -2  -5    0.78    0.23
   3  -2   5    1.69    0.44
  -3  -2  -5    1.53    0.45
   3  -2   5    1.17    0.28
   3  -2   5    1.33    0.30
   3  -2   5    1.45    0.41
  -3  -2  -6  171.48    7.10
   3  -2   6  167.56    7.04
   3  -2   6  164.44    6.67
  -3  -2  -7  187.14    7.85
   3  -2   7  187.24    7.43
   3  -2   7  181.47    7.76
   3  -2   8  284.32   10.35
  -3  -2  -8  271.67   10.47
   3  -2   8  270.29   11.13
   3  -2   8  278.36   10.43
  -3  -2  -8  276.51   10.54
   3  -2   8  272.03   10.87
   3  -2   8  266.12   11.18
  -3  -2  -8  273.87   11.33
   3  -2   8  284.27   10.36
  -3  -2  -9    3.04    0.36
   3  -2   9    3.85    0.66
   3  -2   9    3.87    0.33
   3  -2   9    3.14    0.60
  -3  -2  -9    2.91    0.65
   3  -2   9    3.24    0.34
   3  -2   9    3.81    0.33
  -3  -2  -9    4.22    0.45
   3  -2   9    4.22    0.57
   3  -2   9    3.53    0.31
  -3  -2 -10    6.74    0.98
   3  -2  10    7.32    0.51
   3  -2  10    6.58    0.47
   3  -2  10    5.61    0.44
   3  -2  10    6.39    0.50
   3  -2  10    7.90    0.95
  -3  -2 -10    6.79    0.56
  -3  -2 -10    7.37    0.52
  -3  -2 -10    7.27    0.61
   3  -2  10    6.37    0.45
   3  -2  10    6.65    0.90
   3  -2  10    6.59    0.76
   3  -2  11    2.17    0.45
  -3  -2 -11    1.82    0.32
   3  -2  11    1.18    0.25
   3  -2  11    1.53    0.25
   3  -2  11    1.44    0.27
   3  -2  11    1.47    0.50
   3  -2  11    1.95    0.57
  -3  -2 -11    1.72    0.29
  -3  -2 -11    2.14    0.39
   3  -2  11    1.93    0.28
  -3  -2 -11    1.73    0.61
   3  -2  12   89.87    3.62
   3  -2  12   87.15    3.61
  -3  -2 -12   91.53    4.76
   3  -2  12   88.43    3.56
  -3  -2 -12   90.42    3.75
   3  -2  12   80.62    4.34
   3  -2  12   92.47    3.59
   3  -2  12   87.98    4.24
   3  -2  12   85.31    4.45
  -3  -2 -12   91.31    3.66
  -3  -2 -12   89.73    3.80
   3  -2  13    5.64    0.48
   3  -2  13    6.66    0.52
  -3  -2 -13    5.80    0.57
  -3  -2 -13    5.47    0.94
  -3  -2 -13    6.62    0.55
   3  -2  13    5.76    0.86
   3  -2  13    7.12    0.84
   3  -2  13    7.41    0.97
  -3  -2 -13    6.41    0.63
   3  -2  13    5.94    0.49
   3  -2  13    5.84    0.49
   3  -2  14   14.28    0.79
   3  -2  14   13.32    0.80
  -3  -2 -14   12.91    0.91
  -3  -2 -14   14.57    0.85
   3  -2  14   11.80    1.23
  -3  -2 -14   13.93    0.90
   3  -2  14   12.04    0.75
  -3  -2 -14   11.27    1.34
   3  -2  14   12.07    1.26
   3  -2  14   11.96    0.73
   3  -2  15   14.57    0.85
  -3  -2 -15   15.77    0.97
   3  -2  15   15.13    0.82
   3  -2  15   14.59    0.83
  -3  -2 -15   14.32    0.96
  -3  -2 -15   15.21    0.89
   3  -2  15   14.36    0.78
  -3  -2 -16    0.34    0.27
  -3  -2 -16    0.50    0.28
   3  -2  16    0.52    0.16
  -3  -2 -16    0.64    0.22
   3  -2  16    0.47    0.20
  -3  -2 -17    2.94    0.38
  -3  -2 -17    1.96    0.27
   3  -2  17    2.17    0.27
  -3  -2 -17    2.86    0.37
  -3  -2 -18    0.28    0.14
   3  -2  18    0.14    0.13
  -3  -2 -18    0.20    0.18
  -3  -2 -19    6.06    0.39
  -3  -1  22   19.24    0.80
   3  -1 -22   17.15    0.79
  -3  -1  22   17.27    0.75
   3  -1 -22   17.64    0.84
   3  -1 -22   17.95    0.79
   3  -1 -21    2.11    0.24
  -3  -1  21    2.42    0.25
  -3  -1  21    2.26    0.23
   3  -1 -21    2.03    0.25
   3  -1 -21    2.34    0.30
   3  -1 -20   11.03    0.72
   3  -1 -20   13.31    0.78
   3  -1 -20   11.76    0.69
  -3  -1  20   11.90    0.69
  -3  -1  20   12.63    0.68
   3  -1 -20   11.39    0.70
   3  -1 -19   22.35    1.20
   3  -1 -19   22.60    1.22
   3  -1 -19   23.47    1.19
   3  -1 -19   21.13    1.14
  -3  -1  19   23.97    1.16
   3  -1 -18   51.20    2.31
  -3  -1  18   52.96    2.27
   3  -1 -18   52.60    2.28
   3  -1 -18   48.53    2.32
   3  -1 -18   53.37    2.36
   3  -1 -17    2.18    0.34
   3  -1 -17    2.07    0.35
   3  -1 -17    2.27    0.56
  -3  -1  17    1.76    0.54
  -3  -1  17    2.06    0.55
  -3  -1  17    2.22    0.33
   3  -1 -17    1.65    0.36
  -3  -1  17    1.93    0.25
  -3  -1  16  105.60    4.18
  -3  -1  16  105.90    4.98
  -3  -1  16   98.22    4.01
   3  -1 -16  105.91    4.20
  -3  -1  16  103.18    5.07
   3  -1 -16  106.05    5.04
   3  -1 -16  102.41    4.22
   3  -1 -16  103.44    4.24
   3  -1 -15  224.12    8.56
  -3  -1  15  217.43    8.31
  -3  -1  15  216.37    9.42
  -3  -1  15  224.21    8.48
  -3  -1  15  230.21    9.37
   3  -1 -15  213.70    8.51
   3  -1 -15  224.75    8.51
   3  -1 -15  222.62    9.40
   3  -1 -15  226.81    9.42
   3  -1 -14    0.98    0.45
  -3  -1  14    1.39    0.21
   3  -1 -14    1.25    0.31
  -3  -1  14    1.44    0.29
  -3  -1  14    1.05    0.51
   3  -1 -14    1.53    0.30
   3  -1 -14    1.26    0.30
   3  -1 -14    1.31    0.49
   3  -1 -14    1.84    0.34
  -3  -1  14    0.75    0.40
   3  -1 -13   12.12    0.78
  -3  -1  13   14.44    1.31
  -3  -1  13   13.53    0.69
  -3  -1  13   13.26    1.21
   3  -1 -13   12.89    1.23
   3  -1 -13   12.01    0.79
  -3  -1  13   13.69    0.79
   3  -1 -13   11.26    0.81
   3  -1 -13   12.93    1.23
   3  -1 -13   13.00    0.82
  -3  -1  12  484.26   18.00
  -3  -1  12  478.50   18.95
  -3  -1  12  492.63   18.13
   3  -1 -12  484.74   18.14
  -3  -1  12  540.04   18.93
   3  -1 -12  493.86   18.95
   3  -1 -12  484.79   18.15
   3  -1 -12  519.47   18.92
   3  -1 -12  476.19   18.17
   3  -1 -11   23.17    1.62
  -3  -1  11   25.68    1.67
   3  -1 -11   22.63    1.56
  -3  -1  11   21.99    1.52
   3  -1 -10    4.30    0.59
   3  -1 -10    3.72    0.60
  -3  -1  10    4.06    0.56
   3  -1  -9   34.19    1.95
   3  -1  -9   39.54    2.09
  -3  -1   9   35.24    1.95
   3  -1  -8  182.92    7.28
  -3  -1   8  176.64    7.20
   3  -1  -8  181.77    7.39
  -3  -1   8  186.73    7.27
   3  -1  -7   41.81    2.21
   3  -1  -7   44.78    2.13
  -3  -1   7   44.28    2.11
  -3  -1   7   44.75    2.13
   3  -1  -7   45.85    2.18
  -3  -1   6    7.22    0.61
  -3  -1   6    8.01    0.64
   3  -1  -6    6.93    0.60
   3  -1  -6    6.90    0.63
  -3  -1   6    7.49    0.60
   3  -1  -5    8.38    0.67
  -3  -1   5    9.17    0.66
  -3  -1   5    9.79    0.67
  -3  -1   5    9.27    0.69
   3  -1  -5   10.15    0.68
   3  -1  -4 1047.94   40.30
   3  -1  -4 1091.32   40.19
  -3  -1   4 1116.48   40.20
  -3  -1   4 1116.73   40.27
  -3  -1   3 1171.90   40.70
  -3  -1   3 1070.51   40.77
   3  -1  -3 1119.69   40.78
   3  -1  -3 1182.19   40.75
  -3  -1   3 1114.75   40.69
   3  -1  -3 1166.59   40.68
  -3  -1   2  813.08   31.11
   3  -1  -2  857.13   31.11
  -3  -1   2  843.58   31.16
   3  -1  -2  854.16   31.20
   3  -1  -2  874.41   31.21
   3  -1  -1  532.78   20.15
   3  -1  -1  554.90   20.26
  -3  -1   1  548.17   20.19
   3  -1  -1  530.66   20.22
  -3  -1   1  561.17   20.14
  -3  -1   0  228.07    8.63
  -3  -1   0  245.58    8.57
   3  -1   0  230.08    8.62
   3  -1   0  246.05    8.71
  -3  -1  -1  288.18   10.89
   3  -1   1  300.30   11.02
   3  -1   1  291.21   11.06
  -3  -1  -1  287.04   11.00
   3  -1   1  299.13   11.00
  -3  -1  -2 2274.89   85.37
   3  -1   2 2376.00   85.37
   3  -1   2 2339.34   85.45
   3  -1   2 2279.26   85.54
  -3  -1  -2 2375.08   85.24
  -3  -1  -3   75.63    2.89
   3  -1   3   73.67    3.12
   3  -1   3   74.33    3.16
   3  -1   3   71.85    3.21
  -3  -1  -3   70.57    3.04
   3  -1   3   73.66    3.06
   3  -1   4  352.39   13.64
  -3  -1  -4  366.55   13.51
   3  -1   4  373.11   13.56
  -3  -1  -4  357.20   13.27
   3  -1   4  350.82   13.69
  -3  -1  -5  247.52    1.51
  -3  -1  -5  251.25    2.86
   3  -1   5  251.75    3.37
   3  -1   5  255.74    3.12
   3  -1   6   11.44    0.87
   3  -1   6   11.78    0.93
  -3  -1  -6    9.89    0.72
  -3  -1  -6    9.54    0.91
   3  -1   6    9.54    0.76
   3  -1   7   10.48    0.91
   3  -1   7   11.97    1.00
   3  -1   7   10.44    0.85
  -3  -1  -7   12.21    1.08
  -3  -1  -7   11.41    0.80
  -3  -1  -8    1.65    0.53
   3  -1   8    1.23    0.42
   3  -1   8    2.18    0.42
   3  -1   8    2.02    0.44
  -3  -1  -8    1.07    0.28
  -3  -1  -9    9.46    0.78
  -3  -1  -9    9.42    1.06
   3  -1   9    9.85    0.89
   3  -1   9   10.86    0.97
   3  -1   9    8.83    0.95
   3  -1  10   89.55    3.37
   3  -1  10   84.16    3.37
   3  -1  10   83.67    3.93
  -3  -1 -10   84.20    3.48
   3  -1  10   81.95    3.99
   3  -1  10   88.44    4.16
   3  -1  10   83.10    3.35
  -3  -1 -10   81.12    3.43
  -3  -1 -10   83.08    4.38
   3  -1  10   89.82    3.43
   3  -1  11   37.24    1.67
  -3  -1 -11   33.38    1.72
   3  -1  11   36.54    1.63
   3  -1  11   36.89    2.21
   3  -1  11   39.19    2.21
   3  -1  11   39.60    1.64
   3  -1  11   37.85    2.35
  -3  -1 -11   37.10    1.72
  -3  -1 -11   35.46    1.74
  -3  -1 -11   38.00    2.55
   3  -1  12   50.21    2.14
  -3  -1 -12   52.77    2.30
   3  -1  12   47.42    2.10
   3  -1  12   50.11    2.18
   3  -1  12   49.06    2.77
   3  -1  12   50.27    2.75
  -3  -1 -12   49.98    2.26
   3  -1  12   48.44    2.93
  -3  -1 -12   49.74    2.22
  -3  -1 -12   55.51    3.28
   3  -1  13    1.36    0.44
  -3  -1 -13    1.61    0.35
  -3  -1 -13    2.22    0.69
   3  -1  13    1.47    0.28
   3  -1  13    1.70    0.57
   3  -1  13    1.44    0.27
  -3  -1 -13    1.34    0.30
   3  -1  13    1.21    0.24
  -3  -1 -13    1.13    0.30
   3  -1  13    1.30    0.44
   3  -1  14   16.46    1.40
   3  -1  14   15.16    0.93
   3  -1  14   14.86    0.82
   3  -1  14   15.43    0.89
   3  -1  14   12.48    1.38
  -3  -1 -14   17.39    1.00
   3  -1  14   15.09    1.35
  -3  -1 -14   16.85    1.02
  -3  -1 -14   17.16    1.04
  -3  -1 -14   18.27    1.75
   3  -1  15    6.13    0.54
  -3  -1 -15    6.99    0.63
   3  -1  15    5.83    0.44
   3  -1  15    7.55    0.55
   3  -1  15    5.39    0.82
   3  -1  15    6.83    0.98
  -3  -1 -15    6.80    1.07
  -3  -1 -15    7.13    0.60
  -3  -1 -15    5.85    0.60
   3  -1  16   97.15    3.90
  -3  -1 -16   92.58    3.95
  -3  -1 -16   96.30    3.97
   3  -1  16   95.84    3.84
  -3  -1 -16   96.24    3.94
   3  -1  17   87.83    3.58
  -3  -1 -17   91.49    3.65
   3  -1  17   87.81    3.52
  -3  -1 -17   86.81    3.62
  -3  -1 -17   86.06    3.60
  -3  -1 -18   62.35    2.58
  -3  -1 -18   60.03    2.56
  -3  -1 -18   63.06    2.57
   3  -1  18   60.48    2.54
   3  -1  18   59.36    2.47
  -3  -1 -19   22.65    1.06
   3  -1  19   20.81    0.95
   3  -1  19   22.79    1.04
  -3  -1 -19   21.19    1.02
  -3  -1 -19   22.56    1.04
  -3  -1 -20    0.66    0.13
  -3  -1 -20    0.61    0.13
   3  -1  20    0.64    0.13
   3   0 -22   22.74    1.04
  -3   0  22   23.54    1.01
  -3   0  21    0.04    0.15
   3   0 -21    0.02    0.18
   3   0 -21    0.04    0.14
   3   0 -21    0.11    0.13
   3   0 -20   28.53    1.34
   3   0 -20   30.12    1.30
   3   0 -19   -0.03    0.18
   3   0 -19    0.22    0.22
   3   0 -18    2.06    0.33
   3   0 -18    2.33    0.38
   3   0 -17   -0.14    0.22
  -3   0  17   -0.10    0.29
   3   0 -17   -0.04    0.22
   3   0 -16    5.84    0.56
  -3   0  16    6.67    0.91
   3   0 -16    6.56    0.58
  -3   0  15    0.10    0.33
   3   0 -15    0.07    0.21
   3   0 -15    0.11    0.20
  -3   0  14   28.23    1.96
   3   0 -14   31.27    1.49
   3   0 -14   27.40    1.41
   3   0 -14   29.88    1.47
  -3   0  13   -0.17    0.28
   3   0 -13   -0.08    0.17
   3   0 -13    0.15    0.18
   3   0 -13    0.09    0.18
   3   0 -12  321.22   12.18
   3   0 -12  322.26   12.24
   3   0 -12  338.82   12.81
   3   0 -12  322.60   12.22
  -3   0  12  349.08   12.95
   3   0 -11    0.06    0.24
   3   0 -10  260.77   10.38
   3   0 -10  267.71   10.09
  -3   0   9    0.15    0.16
   3   0  -9   -0.12    0.12
   3   0  -9   -0.05    0.22
  -3   0   8 1918.38   70.40
   3   0  -8 1896.09   70.56
   3   0  -8 1943.24   70.31
  -3   0   7    0.11    0.14
   3   0  -7    0.05    0.14
   3   0  -7    0.08    0.18
  -3   0   6 1664.91   63.97
   3   0  -6 1781.20   63.93
   3   0  -6 1789.82   64.12
   3   0  -6 1777.21   64.04
   3   0  -5    0.02    0.12
  -3   0   5   -0.07    0.12
  -3   0   5   -0.05    0.13
   3   0  -5    0.06    0.18
   3   0  -5    0.18    0.15
   3   0  -4   10.78    0.62
   3   0  -4   10.72    0.68
  -3   0   4   11.36    0.65
   3   0  -4   10.88    0.64
  -3   0   4   10.75    0.63
  -3   0   4   11.19    0.63
  -3   0   3    0.20    0.12
  -3   0   3    0.04    0.13
   3   0  -3   -0.02    0.14
   3   0  -3   -0.17    0.16
   3   0  -3    0.10    0.13
  -3   0   3    0.04    0.14
   3   0  -2  390.49   13.88
  -3   0   2  364.24   13.83
  -3   0   2  366.64   13.86
   3   0  -2  384.19   13.91
   3   0  -2  366.31   13.84
  -3   0   1   -0.02    0.15
   3   0  -1    0.02    0.14
  -3   0   1    0.13    0.16
  -3   0   1   -0.06    0.13
   3   0  -1    0.05    0.16
   3   0  -1    0.04    0.13
  -3   0   0 3196.11  117.23
   3   0   0 3229.89  117.20
  -3   0   0 3239.48  117.17
   3   0   0 3184.27  117.22
  -3   0  -1   -0.03    0.16
  -3   0  -1    0.02    0.12
   3   0   1   -0.17    0.17
   3   0   2 1053.34   38.51
  -3   0  -2 1096.09   38.62
   3   0   2 1031.43   38.56
  -3   0  -2 1027.19   38.54
  -3   0  -3    0.36    0.21
  -3   0  -3    0.03    0.18
   3   0   3    0.03    0.15
   3   0   3    0.30    0.18
   3   0   4    5.82    0.49
  -3   0  -4    6.54    0.58
  -3   0  -4    6.96    0.54
   3   0   4    5.81    0.54
  -3   0  -5    0.27    0.20
  -3   0  -5    0.04    0.23
   3   0   5   -0.06    0.15
   3   0   5    0.12    0.20
  -3   0  -5    0.07    0.11
   3   0   6  148.45    6.06
  -3   0  -6  162.65    6.33
  -3   0  -6  152.52    6.11
   3   0   6  170.86    6.28
  -3   0  -6  147.33    5.92
  -3   0  -7   -0.13    0.21
   3   0   7   -0.08    0.22
  -3   0  -7    0.06    0.27
   3   0   7    0.11    0.25
  -3   0  -7    0.03    0.10
   3   0   8  429.87   16.97
   3   0   8  468.55   17.26
  -3   0  -8  440.45   17.08
  -3   0  -8  479.88   17.40
   3   0   9    0.28    0.31
  -3   0  -9    0.08    0.33
  -3   0  -9    0.22    0.28
   3   0   9    0.05    0.23
   3   0  10  104.55    3.99
   3   0  10  100.69    4.40
   3   0  10   96.36    3.92
  -3   0 -10  101.79    4.47
  -3   0 -10  113.16    4.90
  -3   0 -10   99.64    4.02
  -3   0 -11    0.21    0.29
  -3   0 -11   -0.09    0.21
   3   0  11   -0.06    0.26
   3   0  11   -0.15    0.19
  -3   0 -11   -0.03    0.17
   3   0  11    0.10    0.17
  -3   0 -11   -0.03    0.17
  -3   0 -11   -0.10    0.37
   3   0  12    6.83    0.54
  -3   0 -12    7.21    0.55
  -3   0 -12    7.58    0.84
   3   0  12    6.60    0.48
  -3   0 -12    6.49    0.56
  -3   0 -13   -0.10    0.21
  -3   0 -13    0.17    0.21
   3   0  13    0.03    0.20
  -3   0 -13    0.13    0.36
  -3   0 -14  573.20   21.84
   3   0  14  612.26   21.81
  -3   0 -14  591.27   23.16
  -3   0 -14  575.12   21.82
  -3   0 -15    0.04    0.27
  -3   0 -15   -0.14    0.31
   3   0  15    0.03    0.24
   3   0  15    0.12    0.39
  -3   0 -15    0.07    0.22
  -3   0 -16   10.02    0.73
   3   0  16   10.60    0.71
  -3   0 -16    9.80    0.71
  -3   0 -17    0.21    0.21
   3   0  17   -0.14    0.22
  -3   0 -17    0.15    0.21
  -3   0 -18   75.69    3.13
   3   0  18   82.47    3.16
  -3   0 -18   74.15    3.10
  -3   0 -19   -0.03    0.13
   3   0  19    0.06    0.16
   3   0  20    4.80    0.32
  -3   1  22   18.93    0.82
   3   1 -22   17.31    0.81
   3   1 -22   17.96    0.80
  -3   1  22   18.44    0.80
   3   1 -21    2.00    0.25
  -3   1  21    2.29    0.24
  -3   1  21    2.55    0.26
   3   1 -21    2.06    0.26
   3   1 -20   11.82    0.70
  -3   1  20   12.33    0.68
   3   1 -20   11.53    0.68
   3   1 -20   11.03    0.64
  -3   1  20   11.53    0.67
   3   1 -19   23.27    1.18
   3   1 -19   22.36    1.16
   3   1 -19   21.70    1.12
  -3   1  19   23.44    1.14
  -3   1  18   53.18    2.27
   3   1 -18   51.13    2.29
   3   1 -18   53.04    2.31
   3   1 -18   51.24    2.28
   3   1 -17    1.34    0.48
  -3   1  17    2.39    0.36
  -3   1  17    1.63    0.47
   3   1 -17    2.17    0.36
   3   1 -17    2.18    0.34
   3   1 -17    2.03    0.34
  -3   1  16  103.29    4.11
  -3   1  16   99.19    4.84
   3   1 -16   99.47    4.05
   3   1 -16   99.06    4.10
   3   1 -16  100.70    4.13
   3   1 -16   99.88    4.91
   3   1 -16  104.01    4.14
  -3   1  15  220.03    8.36
  -3   1  15  204.45    9.11
   3   1 -15  222.85    8.89
   3   1 -15  216.98    8.33
   3   1 -15  218.21    8.39
   3   1 -15  220.19    9.27
   3   1 -15  222.40    8.39
   3   1 -15  214.35    8.31
   3   1 -14    1.13    0.27
  -3   1  14    1.48    0.45
   3   1 -14    1.75    0.48
   3   1 -14    1.47    0.26
  -3   1  14    1.38    0.29
  -3   1  14    1.10    0.45
   3   1 -14    1.03    0.26
   3   1 -14    1.25    0.27
   3   1 -13   13.30    0.80
  -3   1  13   10.17    1.01
  -3   1  13   11.71    1.13
   3   1 -13   13.42    0.76
   3   1 -13   12.98    1.21
   3   1 -13   12.38    0.77
  -3   1  13   12.06    0.75
   3   1 -12  494.42   18.61
   3   1 -12  476.58   17.86
   3   1 -12  480.45   17.89
   3   1 -12  483.31   17.82
   3   1 -12  477.10   17.86
  -3   1  12  498.48   18.56
  -3   1  12  477.91   17.84
   3   1 -11   24.93    1.37
   3   1 -11   22.85    1.56
  -3   1  11   22.57    1.53
   3   1 -10    3.77    0.44
   3   1 -10    4.12    0.58
  -3   1  10    3.93    0.56
   3   1 -10    3.40    0.42
   3   1  -9   39.97    2.05
   3   1  -9   36.64    1.78
  -3   1   9   36.50    1.97
   3   1  -9   37.27    1.82
  -3   1   8  172.93    6.90
   3   1  -8  182.45    7.25
   3   1  -8  186.31    7.03
  -3   1   8  180.13    7.22
   3   1  -8  189.76    7.08
   3   1  -7   42.31    2.08
   3   1  -7   47.28    2.01
  -3   1   7   44.17    2.08
   3   1  -7   43.88    1.92
  -3   1   7   40.51    1.85
  -3   1   6    6.32    0.56
   3   1  -6    6.52    0.53
   3   1  -6    8.05    0.61
  -3   1   6    6.17    0.45
   3   1  -6    7.15    0.49
  -3   1   5    8.38    0.49
   3   1  -5    9.05    0.60
  -3   1   5    8.99    0.63
   3   1  -5    9.07    0.64
  -3   1   5    8.75    0.57
   3   1  -5    9.79    0.57
   3   1  -4 1110.28   40.04
  -3   1   4 1073.18   40.02
  -3   1   4 1122.47   40.01
   3   1  -4 1102.17   39.93
  -3   1   4 1062.20   39.86
   3   1  -3 1159.55   40.75
   3   1  -3 1156.45   40.67
  -3   1   3 1142.77   40.65
  -3   1   3 1121.75   40.75
  -3   1   3 1124.32   40.75
   3   1  -2  851.83   30.16
   3   1  -2  884.22   30.21
  -3   1   2  863.52   30.16
   3   1  -2  801.87   29.92
   3   1  -2  820.62   30.15
   3   1  -1  546.88   20.09
   3   1  -1  574.33   20.04
  -3   1   1  542.85   20.05
   3   1  -1  531.56   19.87
  -3   1   0  230.35    8.73
   3   1   0  232.00    8.78
   3   1   0  239.98    8.68
   3   1   0  222.43    8.60
  -3   1   0  236.04    8.58
   3   1   1  304.18   11.25
   3   1   1  316.22   11.13
   3   1   1  281.73   11.11
   3   1   1  306.95   11.28
  -3   1  -1  292.00   11.11
  -3   1  -1  306.35   11.23
   3   1   2 2299.35   84.62
  -3   1  -2 2365.11   84.84
   3   1   2 2299.25   84.83
   3   1   2 2348.85   84.75
   3   1   3   74.40    2.88
   3   1   3   78.55    3.13
  -3   1  -3   74.94    3.14
  -3   1  -3   71.82    3.11
  -3   1  -4  360.47   13.38
   3   1   4  346.40   13.08
   3   1   4  372.66   13.39
  -3   1  -5  240.92    9.46
   3   1   5  244.19    9.19
   3   1   5  257.43    9.50
  -3   1  -6   12.81    0.84
   3   1   6   11.79    0.84
  -3   1  -7   12.88    0.90
   3   1   7   12.63    0.95
  -3   1  -7   11.93    0.92
  -3   1  -8    1.35    0.37
  -3   1  -8    1.67    0.33
   3   1   8    1.55    0.40
  -3   1  -9    8.05    0.83
   3   1   9    9.91    0.91
   3   1  10   87.84    3.39
   3   1  10   83.73    3.38
  -3   1 -10   85.16    3.91
  -3   1 -10   79.75    3.39
   3   1  10   83.36    3.92
   3   1  11   36.03    1.70
   3   1  11   39.22    1.72
  -3   1 -11   36.25    1.72
  -3   1 -11   35.59    2.16
   3   1  11   41.52    2.28
  -3   1 -12   47.50    2.20
   3   1  12   51.06    2.22
   3   1  12   52.91    2.23
  -3   1 -12   50.30    2.77
   3   1  12   50.10    2.79
   3   1  12   54.58    2.95
  -3   1 -12   49.74    2.24
  -3   1 -12   50.49    3.02
  -3   1 -13    1.59    0.29
  -3   1 -13    0.85    0.45
   3   1  13    2.33    0.54
  -3   1 -13    1.92    0.34
   3   1  13    1.96    0.35
   3   1  13    1.45    0.29
   3   1  13    1.88    0.59
  -3   1 -13    2.16    0.52
   3   1  14   14.52    0.92
   3   1  14   15.74    1.45
  -3   1 -14   15.89    1.37
   3   1  14   15.77    1.40
  -3   1 -14   15.12    0.92
  -3   1 -14   17.86    0.99
  -3   1 -14   14.80    1.54
  -3   1 -15    5.62    0.50
   3   1  15    5.79    0.91
   3   1  15    6.58    0.88
   3   1  15    5.67    0.54
  -3   1 -15    7.33    0.59
  -3   1 -15    5.02    0.92
   3   1  16   96.24    3.91
  -3   1 -16   96.14    3.95
   3   1  17   88.09    3.60
  -3   1 -17   89.19    3.63
   3   1  18   59.22    2.51
  -3   1 -18   61.44    2.53
   3   1  19   20.52    1.00
  -3   1 -19   22.41    1.03
  -3   1 -20    0.63    0.13
   3   1  20    0.83    0.14
   3   2 -21    4.01    0.28
  -3   2  21    4.61    0.28
  -3   2  20    0.36    0.12
  -3   2  20    0.81    0.17
   3   2 -20    0.61    0.14
   3   2 -20    0.68    0.18
  -3   2  19    5.42    0.42
   3   2 -19    5.16    0.42
   3   2 -19    5.77    0.41
  -3   2  19    5.17    0.39
  -3   2  18   80.82    3.25
  -3   2  18   82.12    3.28
   3   2 -18   78.80    3.29
   3   2 -18   83.41    3.28
   3   2 -17    9.42    0.65
   3   2 -17    9.16    0.62
  -3   2  17    9.01    0.61
   3   2 -16   49.67    2.23
  -3   2  16   52.78    2.21
   3   2 -16   50.12    2.22
   3   2 -16   50.21    2.75
  -3   2  15   31.47    1.46
   3   2 -15   32.36    2.02
  -3   2  15   29.46    1.93
   3   2 -15   29.07    1.45
   3   2 -15   30.02    1.47
   3   2 -15   30.59    2.02
  -3   2  14  443.42   16.51
  -3   2  14  437.14   17.25
   3   2 -14  437.83   16.52
   3   2 -14  452.33   16.55
   3   2 -14  444.32   17.33
  -3   2  13  231.43    8.79
  -3   2  13  225.36    9.45
   3   2 -13  226.65    8.78
   3   2 -13  235.79    8.82
   3   2 -13  244.55    9.59
  -3   2  12  209.45    8.02
   3   2 -12  219.07    8.03
   3   2 -12  204.40    8.04
   3   2 -12  218.22    8.75
  -3   2  12  208.49    8.66
   3   2 -11    1.71    0.42
   3   2 -11    2.15    0.27
  -3   2  11    1.89    0.43
   3   2 -10  133.85    5.69
   3   2 -10  135.45    5.17
  -3   2  10  131.90    5.65
  -3   2   9    1.70    0.39
   3   2  -9    2.61    0.44
   3   2  -8    0.05    0.17
   3   2  -8    0.05    0.17
  -3   2   8   -0.09    0.19
   3   2  -7   30.44    1.64
   3   2  -7   30.19    1.58
  -3   2   7   29.68    1.56
  -3   2   6 1046.77   37.91
   3   2  -6 1064.21   38.03
  -3   2   6 1067.80   38.01
  -3   2   6  967.71   37.88
  -3   2   5  386.49   14.77
   3   2  -5  402.72   14.91
   3   2  -5  389.25   14.79
  -3   2   5  397.26   14.77
  -3   2   5  399.35   14.78
  -3   2   4  102.75    4.20
   3   2  -4  111.06    4.29
  -3   2   4  100.54    4.12
   3   2  -4  103.49    4.14
   3   2  -3    0.05    0.11
  -3   2   3    0.03    0.12
  -3   2   3    0.34    0.15
  -3   2   3   -0.02    0.09
   3   2  -3   -0.03    0.15
  -3   2   2  520.10   18.78
   3   2  -2  503.16   18.57
   3   2  -2  512.68   18.71
   3   2  -2  513.69   18.52
  -3   2   2  489.62   18.56
  -3   2   2  486.46   18.56
  -3   2   1  246.07    9.32
  -3   2   1  258.51    9.56
   3   2  -1  245.22    9.33
  -3   2   1  252.82    9.36
   3   2  -1  244.90    9.41
   3   2   0   19.44    0.98
   3   2   0   18.74    0.99
  -3   2   0   19.90    1.02
  -3   2   0   19.62    1.14
   3   2   1    2.20    0.28
   3   2   1    1.99    0.26
  -3   2  -1    2.65    0.40
  -3   2  -1    1.88    0.28
   3   2   2  218.78    8.11
  -3   2  -2  205.33    8.14
   3   2   2  210.00    7.95
  -3   2  -3   98.55    4.03
   3   2   3   94.23    3.78
   3   2   3   90.43    3.58
   3   2   3   89.87    3.82
  -3   2  -3   94.39    3.87
  -3   2  -4  110.26    4.58
   3   2   4  110.35    4.48
  -3   2  -4  110.43    4.71
  -3   2  -5    1.32    0.34
   3   2   5    0.49    0.22
  -3   2  -5    0.88    0.30
  -3   2  -6  162.68    6.70
   3   2   6  163.94    6.52
  -3   2  -6  159.24    6.63
  -3   2  -7  176.91    7.41
   3   2   7  186.06    7.33
   3   2   8  271.87   10.25
   3   2   8  277.00   10.75
   3   2   9    3.59    0.55
   3   2   9    3.98    0.37
  -3   2 -10    5.78    0.47
   3   2  10    6.03    0.47
   3   2  10    5.73    0.73
   3   2  10    5.90    0.49
  -3   2 -10    7.57    0.87
  -3   2 -11    1.17    0.46
   3   2  11    1.52    0.42
   3   2  11    1.90    0.31
   3   2  11    1.67    0.28
  -3   2 -11    1.92    0.29
   3   2  12   89.94    3.69
  -3   2 -12   92.75    3.72
  -3   2 -12   93.83    4.46
   3   2  12   88.91    3.72
   3   2  12   90.61    4.33
   3   2  13    6.31    0.53
  -3   2 -13    5.37    0.83
   3   2  13    8.45    1.00
   3   2  13    7.36    0.58
  -3   2 -13    6.57    0.95
   3   2  13    6.06    0.81
  -3   2 -13    6.74    0.55
  -3   2 -14   13.10    1.27
   3   2  14   13.18    0.82
   3   2  14   13.60    0.85
   3   2  14   12.54    1.26
  -3   2 -14   13.07    0.83
  -3   2 -14   13.18    1.35
   3   2  15   14.88    0.89
   3   2  15   16.99    0.95
  -3   2 -15   15.19    0.91
   3   2  16    0.50    0.21
  -3   2 -16    0.46    0.21
   3   2  16    0.40    0.22
  -3   2 -17    2.27    0.29
   3   2  17    2.34    0.29
   3   2  17    2.47    0.32
  -3   2 -18    0.19    0.13
   3   2  18    0.24    0.13
   3   2  18    0.11    0.16
   3   2  19    6.06    0.37
   3   3 -19   12.81    0.62
   3   3 -18   22.63    1.04
   3   3 -17    6.94    0.48
   3   3 -16   27.16    1.29
   3   3 -15    5.58    0.47
   3   3 -14   30.26    1.44
   3   3 -13   71.71    2.96
   3   3 -12  150.03    5.81
   3   3 -11   42.61    1.88
   3   3 -10   25.41    1.22
   3   3  -3  203.80    8.02
  -3   3   3  200.49    8.00
  -3   3   2  329.27   12.77
   3   3  -2  334.28   12.69
  -3   3   1  194.03    7.83
   3   3  -1  196.07    7.65
  -3   3   0   40.14    2.11
   3   3   0   37.35    1.85
  -3   3   0   40.26    1.85
  -3   3  -1    6.81    0.73
  -3   3  -1    7.23    0.61
  -3   3  -2   44.56    2.16
  -3   3  -3    7.44    0.70
  -3   3  -4   31.89    1.78
  -3   3  -5    1.90    0.41
  -3   3  -6  174.73    7.24
  -3   3  -7   39.86    2.28
  -3   3  -8    5.33    0.74
  -3   3  -9    0.52    0.38
  -3   3 -10   83.47    4.04
   3   3  10   79.97    3.29
   3   3  11   73.02    3.06
  -3   3 -11   78.94    3.86
   3   3  12    4.51    0.43
  -3   3 -12    4.93    0.78
   3   3  13   47.75    2.08
   3   3  14   18.99    0.98
   3   3  15    4.83    0.39
   3   3  16    4.53    0.35
   3   3  17    0.50    0.12
   3   4 -15    7.21    0.45
   3   4 -14    0.49    0.18
   3   4 -13   63.22    2.59
   3   4 -12  118.23    4.61
   3   4 -11   60.07    2.50
   3   4 -10   71.42    2.93
   3   4  -9    0.39    0.19
  -3   4  -5  138.40    5.94
  -3   4  -6   21.04    1.50
  -3   4  -7   21.44    1.56
  -3   4  -8    2.94    0.59
  -3   4  -9   15.90    1.35
   3   5  -8   54.95    2.25
   3   5  -7   10.51    0.62
  -4  -6  11    0.92    0.12
  -4  -6  10    6.19    0.33
  -4  -6  10    6.18    0.33
  -4  -6  10    6.69    0.36
  -4  -6   9    0.44    0.12
  -4  -6   9    0.45    0.12
  -4  -6   9    0.64    0.13
  -4  -6   8   18.96    0.85
  -4  -6   8   19.23    0.87
  -4  -6   8   18.89    0.85
  -4  -6   7    0.42    0.14
  -4  -6   7    0.32    0.14
  -4  -6   6   -0.13    0.16
  -4  -6   6    0.12    0.14
  -4  -6   5    0.73    0.19
  -4  -6   5    0.97    0.17
  -4  -6   4    7.13    0.45
  -4  -6   4    7.25    0.48
  -4  -6   3   -0.17    0.19
  -4  -6   3    0.23    0.15
  -4  -6   2   22.15    1.08
  -4  -6   2   23.68    1.06
  -4  -6   1    0.43    0.20
  -4  -6   1    0.19    0.15
  -4  -6   0   -0.17    0.18
  -4  -6   0    0.09    0.14
  -4  -6  -1    1.55    0.22
  -4  -6  -1    1.79    0.24
   4  -6   2   16.64    0.79
  -4  -6  -2   16.84    0.81
  -4  -6  -2   18.16    0.84
  -4  -6  -3    1.74    0.22
   4  -6   3    1.71    0.20
   4  -6   4    0.20    0.13
   4  -6   5    0.83    0.15
   4  -6   5    0.55    0.10
   4  -6   6    9.97    0.48
   4  -6   6    8.38    0.41
   4  -6   7    0.83    0.10
   4  -6   7    1.32    0.15
   4  -6   8    4.47    0.27
  -4  -5  15    0.72    0.14
  -4  -5  15    0.80    0.13
  -4  -5  15    0.96    0.15
  -4  -5  14   15.78    0.73
  -4  -5  14   18.09    0.79
  -4  -5  14   17.66    0.77
  -4  -5  13    0.03    0.12
  -4  -5  13    0.13    0.17
  -4  -5  12    3.55    0.36
  -4  -5  12    4.49    0.38
  -4  -5  12    4.07    0.31
  -4  -5  11    0.42    0.17
  -4  -5  11    0.05    0.20
  -4  -5  11    0.35    0.19
  -4  -5  11    0.14    0.19
  -4  -5  10   13.80    0.76
  -4  -5  10   15.32    0.84
  -4  -5  10   14.74    0.84
  -4  -5  10   14.80    0.80
  -4  -5   9    8.81    0.60
  -4  -5   9   10.28    0.64
  -4  -5   9    9.34    0.64
  -4  -5   9    8.62    0.58
  -4  -5   8    9.57    0.65
  -4  -5   8    9.30    0.63
  -4  -5   8    9.57    0.63
  -4  -5   8    8.53    0.60
  -4  -5   7    9.48    0.67
  -4  -5   7   11.41    0.69
  -4  -5   7    9.67    0.66
  -4  -5   7   11.92    0.72
  -4  -5   6   33.96    1.59
  -4  -5   6   35.12    1.62
  -4  -5   6   33.19    1.58
  -4  -5   5    0.06    0.22
  -4  -5   5    0.12    0.20
  -4  -5   4   50.78    2.22
  -4  -5   4   54.11    2.22
  -4  -5   4   47.52    2.20
  -4  -5   3    9.36    0.67
  -4  -5   3    9.40    0.65
  -4  -5   2   14.98    0.90
  -4  -5   2   15.62    0.90
   4  -5  -1   16.58    0.90
  -4  -5   1   17.09    0.98
  -4  -5   1   17.38    0.96
  -4  -5   0    0.32    0.22
  -4  -5   0    0.34    0.22
   4  -5   0    0.40    0.19
  -4  -5  -1    1.86    0.33
   4  -5   1    1.73    0.28
  -4  -5  -1    1.76    0.31
  -4  -5  -2    0.17    0.19
   4  -5   2    0.31    0.16
  -4  -5  -2    0.35    0.21
   4  -5   2    0.26    0.21
   4  -5   3    1.32    0.20
  -4  -5  -3    1.15    0.27
  -4  -5  -3    0.95    0.25
   4  -5   3    1.64    0.28
  -4  -5  -4   17.49    1.01
   4  -5   4   18.20    0.98
   4  -5   4   18.96    0.89
  -4  -5  -4   18.11    0.98
   4  -5   4   18.07    0.96
   4  -5   5    0.62    0.19
   4  -5   5    1.07    0.27
  -4  -5  -5    0.61    0.24
   4  -5   5    0.73    0.22
  -4  -5  -5    0.62    0.23
   4  -5   6    7.82    0.56
   4  -5   6    6.08    0.49
   4  -5   6    7.25    0.47
  -4  -5  -6    6.75    0.48
  -4  -5  -6    6.44    0.53
   4  -5   7    1.51    0.23
  -4  -5  -7    1.07    0.25
   4  -5   7    1.46    0.30
   4  -5   7    1.36    0.27
   4  -5   8   11.44    0.70
   4  -5   8   12.76    0.67
   4  -5   9    3.20    0.30
   4  -5   9    2.22    0.31
   4  -5   9    2.52    0.32
   4  -5  10   29.01    1.33
   4  -5  10   28.19    1.31
   4  -5  10   32.11    1.30
   4  -5  11    7.01    0.44
   4  -5  11    6.99    0.45
   4  -5  11    7.32    0.42
   4  -5  12    1.61    0.18
   4  -5  12    1.81    0.19
   4  -5  12    1.70    0.17
  -4  -4  18   14.70    0.64
  -4  -4  18   14.73    0.68
  -4  -4  17   18.61    0.83
  -4  -4  17   18.21    0.85
  -4  -4  16   65.24    2.63
  -4  -4  16   70.16    2.71
  -4  -4  16   65.89    2.64
  -4  -4  15    9.16    0.54
  -4  -4  15    8.83    0.56
  -4  -4  14    0.62    0.16
  -4  -4  14    0.50    0.21
  -4  -4  14    0.31    0.20
  -4  -4  14    0.69    0.26
  -4  -4  13    0.28    0.16
  -4  -4  13    0.18    0.20
  -4  -4  13    0.22    0.21
  -4  -4  13    0.49    0.24
  -4  -4  12    3.02    0.31
  -4  -4  12    3.44    0.38
  -4  -4  12    3.00    0.40
  -4  -4  12    3.67    0.41
  -4  -4  11   39.44    1.81
  -4  -4  11   40.58    1.76
  -4  -4  11   40.98    1.87
  -4  -4  10   36.42    1.62
  -4  -4  10   34.88    1.57
  -4  -4   9    0.16    0.20
  -4  -4   9    0.09    0.21
   4  -4  -9    0.56    0.34
  -4  -4   8  104.77    4.30
   4  -4  -8  112.69    5.01
  -4  -4   8  107.46    4.26
  -4  -4   7    0.45    0.23
   4  -4  -7    0.18    0.30
  -4  -4   7    0.03    0.19
  -4  -4   6   59.29    2.57
  -4  -4   6   68.80    3.32
  -4  -4   6   59.18    2.54
  -4  -4   6   58.20    2.57
   4  -4  -6   66.17    3.27
  -4  -4   5    5.00    0.45
  -4  -4   5    3.80    0.42
  -4  -4   5    4.98    0.48
  -4  -4   5    5.90    0.77
   4  -4  -5    5.82    0.77
  -4  -4   4  131.60    5.02
  -4  -4   4  132.22    4.98
  -4  -4   4  137.88    5.77
   4  -4  -4  142.44    5.76
  -4  -4   3  122.10    4.92
  -4  -4   3  122.93    4.86
   4  -4  -3  127.58    5.57
  -4  -4   3  132.25    5.66
  -4  -4   2    0.90    0.42
   4  -4  -2    0.42    0.32
  -4  -4   2    0.84    0.25
   4  -4  -2    0.76    0.21
  -4  -4   2    0.69    0.24
   4  -4  -1    0.17    0.18
  -4  -4   1    0.75    0.40
   4  -4  -1    0.42    0.30
  -4  -4   0    1.64    0.31
   4  -4   0    2.30    0.50
  -4  -4   0    2.08    0.30
   4  -4   0    2.35    0.30
   4  -4   0    2.08    0.50
  -4  -4   0    1.45    0.50
  -4  -4  -1   20.54    1.13
  -4  -4  -1   21.24    1.09
   4  -4   1   20.01    1.52
  -4  -4  -1   19.97    1.62
   4  -4   1   20.58    1.05
   4  -4   1   18.69    1.04
   4  -4   1   19.99    1.54
   4  -4   1   21.07    0.95
  -4  -4  -2   10.36    0.75
   4  -4   2    9.73    0.66
   4  -4   2   11.28    0.60
   4  -4   2   10.87    0.69
   4  -4   2   12.55    1.15
  -4  -4  -2   10.74    0.71
  -4  -4  -2   10.82    1.18
   4  -4   2   10.64    1.11
  -4  -4  -3  201.31    9.22
   4  -4   3  209.61    8.29
   4  -4   3  218.47    9.12
  -4  -4  -3  225.52    8.33
   4  -4   3  217.17    9.17
   4  -4   3  232.47    8.30
  -4  -4  -3  199.74    8.36
   4  -4   3  220.73    8.16
  -4  -4  -4  346.05   13.86
  -4  -4  -4  341.22   14.75
   4  -4   4  385.19   13.80
   4  -4   4  367.43   13.75
   4  -4   4  366.30   14.66
  -4  -4  -4  360.15   13.78
   4  -4   4  378.59   13.64
  -4  -4  -5  190.91    8.01
  -4  -4  -5  216.34    7.96
  -4  -4  -5  195.36    8.91
   4  -4   5  222.61    7.96
   4  -4   5  211.32    8.84
   4  -4   5  207.67    7.90
   4  -4   5  200.20    7.78
  -4  -4  -6  118.58    5.99
   4  -4   6  124.47    5.92
  -4  -4  -6  115.50    5.17
   4  -4   6  134.69    4.98
   4  -4   6  133.64    5.11
  -4  -4  -6  130.43    5.09
   4  -4   7    0.31    0.20
   4  -4   7    0.35    0.24
  -4  -4  -7    0.25    0.25
   4  -4   7    0.31    0.23
   4  -4   7    0.53    0.37
  -4  -4  -7    0.24    0.22
  -4  -4  -7    0.80    0.31
   4  -4   8   30.98    1.33
   4  -4   8   28.41    1.41
   4  -4   8   27.39    2.01
  -4  -4  -8   29.37    1.37
  -4  -4  -8   29.36    1.50
  -4  -4  -8   25.58    1.47
   4  -4   8   26.12    1.34
   4  -4   8   26.55    1.23
  -4  -4  -9    0.32    0.27
   4  -4   9   -0.08    0.22
   4  -4   9    0.34    0.16
  -4  -4  -9    0.19    0.26
   4  -4   9    0.41    0.24
   4  -4   9    0.31    0.24
   4  -4  10    0.14    0.13
  -4  -4 -10    0.57    0.27
   4  -4  10    0.10    0.19
  -4  -4 -10   -0.15    0.25
   4  -4  10    0.09    0.21
  -4  -4 -11    0.39    0.21
   4  -4  11    0.16    0.19
   4  -4  11    0.41    0.26
   4  -4  11    0.36    0.16
  -4  -4 -11    0.66    0.30
   4  -4  12    2.96    0.31
  -4  -4 -12    2.39    0.30
   4  -4  12    2.71    0.31
   4  -4  12    2.53    0.26
   4  -4  12    3.19    0.35
   4  -4  13   11.99    0.66
   4  -4  13    9.67    0.57
   4  -4  13   11.01    0.61
   4  -4  14    0.08    0.09
   4  -4  14    0.10    0.14
   4  -4  14    0.07    0.13
   4  -4  15    0.09    0.09
   4  -4  15   -0.01    0.09
   4  -3 -20    4.88    0.31
  -4  -3  19    6.37    0.38
  -4  -3  19    5.95    0.35
   4  -3 -19    6.84    0.43
   4  -3 -19    5.90    0.39
   4  -3 -18   30.32    1.39
  -4  -3  18   29.32    1.34
  -4  -3  18   30.84    1.31
   4  -3 -18   30.87    1.38
  -4  -3  17    0.42    0.17
  -4  -3  17    0.25    0.15
   4  -3 -17    0.38    0.22
  -4  -3  17    0.23    0.18
   4  -3 -17    0.30    0.22
  -4  -3  16    5.85    0.44
   4  -3 -16    5.92    0.51
  -4  -3  16    6.05    0.45
  -4  -3  16    5.29    0.49
   4  -3 -16    6.28    0.56
   4  -3 -16    6.57    0.54
  -4  -3  15   35.47    1.60
   4  -3 -15   35.28    1.69
  -4  -3  15   35.10    1.62
  -4  -3  15   34.78    1.67
   4  -3 -15   36.88    1.78
   4  -3 -15   37.22    1.73
  -4  -3  14   97.22    3.86
   4  -3 -14   95.88    3.95
  -4  -3  14   93.56    3.89
   4  -3 -14   96.90    4.06
  -4  -3  14   94.57    4.78
   4  -3 -14  103.03    4.00
   4  -3 -13   45.51    2.01
   4  -3 -13   42.82    2.71
   4  -3 -13   46.51    2.03
  -4  -3  13   40.14    2.65
  -4  -3  13   42.02    1.95
  -4  -3  13   41.99    1.89
  -4  -3  12    0.42    0.17
   4  -3 -12    0.62    0.24
  -4  -3  12    0.28    0.20
  -4  -3  12   -0.11    0.34
  -4  -3  12    0.52    0.23
   4  -3 -12    0.22    0.39
   4  -3 -12    0.23    0.22
   4  -3 -11   25.97    1.89
   4  -3 -11   24.41    1.25
  -4  -3  11   24.28    1.82
  -4  -3  11   23.35    1.13
  -4  -3  11   23.53    1.19
  -4  -3  10  245.62    9.09
   4  -3 -10  238.11    9.11
  -4  -3  10  255.94   10.04
   4  -3 -10  233.89    9.98
  -4  -3  10  233.96    9.02
  -4  -3   9   36.72    1.67
  -4  -3   9   37.62    2.29
  -4  -3   9   36.71    1.62
   4  -3  -9   35.18    2.28
  -4  -3   8    1.68    0.26
  -4  -3   8    2.35    0.53
   4  -3  -8    1.67    0.49
  -4  -3   8    1.71    0.28
   4  -3  -8    1.58    0.47
  -4  -3   7   37.70    1.68
  -4  -3   7   37.74    2.15
   4  -3  -7   36.04    2.21
  -4  -3   7   43.23    2.31
   4  -3  -7   41.51    2.30
  -4  -3   7   34.80    1.62
  -4  -3   6  123.83    5.36
  -4  -3   6  129.66    5.25
  -4  -3   6  116.15    4.68
  -4  -3   6  117.11    4.64
   4  -3  -6  127.50    5.38
   4  -3  -6  120.23    5.32
  -4  -3   5    3.16    0.34
  -4  -3   5    3.83    0.52
  -4  -3   5    3.53    0.60
   4  -3  -5    3.08    0.55
   4  -3  -5    2.76    0.56
  -4  -3   5    3.01    0.31
   4  -3  -4  262.26   10.09
   4  -3  -4  251.18    9.93
  -4  -3   4  246.97   10.20
   4  -3  -4  251.08   10.15
  -4  -3   3    3.66    0.61
   4  -3  -3    2.81    0.47
   4  -3  -3    4.27    0.57
   4  -3  -3    3.61    0.59
   4  -3  -2   36.93    2.04
   4  -3  -2   37.44    2.00
   4  -3  -2   38.14    2.18
  -4  -3   2   38.57    2.25
   4  -3  -1   90.48    3.94
   4  -3  -1   91.93    4.10
  -4  -3   1   92.51    4.29
   4  -3  -1   87.11    4.20
   4  -3   0  205.00    8.37
   4  -3   0  205.75    8.12
   4  -3   0  206.89    8.52
  -4  -3   0  205.30    8.59
  -4  -3  -1   25.15    1.78
   4  -3   1   26.41    1.69
   4  -3   1   23.80    1.70
   4  -3   2   10.99    0.63
  -4  -3  -2   10.00    0.69
   4  -3   2   12.62    1.15
   4  -3   2   11.33    1.05
  -4  -3  -2   10.33    1.10
  -4  -3  -2   11.49    0.74
  -4  -3  -3  129.26    6.16
   4  -3   3  142.04    5.38
   4  -3   3  129.76    6.03
  -4  -3  -3  128.73    5.46
   4  -3   3  127.16    6.12
   4  -3   3  132.80    5.34
   4  -3   4  135.97    5.12
   4  -3   4  129.55    5.86
  -4  -3  -4  123.51    5.20
   4  -3   4  115.16    5.84
   4  -3   4  135.88    5.01
  -4  -3  -4  132.62    5.98
   4  -3   5   14.97    0.87
   4  -3   5   16.55    0.81
   4  -3   5   14.79    1.33
  -4  -3  -5   14.57    1.37
   4  -3   5   13.45    1.32
   4  -3   5   17.31    0.87
   4  -3   6    8.56    0.50
   4  -3   6    8.21    0.60
   4  -3   6    9.23    1.08
   4  -3   6   10.87    1.11
  -4  -3  -6    8.61    1.03
   4  -3   6    8.39    0.57
   4  -3   6    8.35    0.54
   4  -3   7  274.49    9.89
  -4  -3  -7  257.73   10.02
   4  -3   7  268.48    9.91
  -4  -3  -7  263.75   10.99
   4  -3   7  255.08    9.96
   4  -3   7  257.05   10.91
   4  -3   7  268.35   11.04
   4  -3   8   89.63    3.44
  -4  -3  -8   86.59    3.56
  -4  -3  -8   84.34    4.39
   4  -3   8   82.99    3.52
   4  -3   8   85.54    4.38
   4  -3   8   81.85    3.46
   4  -3   8   88.37    4.41
   4  -3   8   89.09    3.41
   4  -3   9    9.97    1.14
  -4  -3  -9    9.53    0.71
   4  -3   9   10.52    0.67
  -4  -3  -9    9.77    1.16
   4  -3   9    9.32    0.69
   4  -3   9   11.09    0.63
  -4  -3  -9    9.86    0.80
  -4  -3 -10   78.36    3.27
   4  -3  10   84.28    3.13
   4  -3  10   66.72    3.10
  -4  -3 -10   78.43    4.15
   4  -3  10   77.47    3.22
  -4  -3 -10   79.24    3.38
   4  -3  10   79.33    3.17
   4  -3  10   78.44    4.05
   4  -3  11   12.47    0.81
   4  -3  11   13.56    0.79
   4  -3  11   12.39    1.31
  -4  -3 -11   12.80    0.94
  -4  -3 -11   12.95    1.35
  -4  -3 -11   13.05    0.85
   4  -3  11   14.27    1.34
   4  -3  11   13.31    0.75
   4  -3  11   12.75    0.76
   4  -3  12    2.13    0.29
  -4  -3 -12    1.53    0.33
   4  -3  12    2.24    0.34
   4  -3  12    2.32    0.33
  -4  -3 -12    2.04    0.41
   4  -3  12    2.01    0.29
  -4  -3 -13   27.48    1.45
   4  -3  13   26.07    1.28
   4  -3  13   31.17    1.40
  -4  -3 -13   28.88    1.52
   4  -3  13   28.85    1.34
   4  -3  13   30.57    1.34
   4  -3  14   17.22    0.94
   4  -3  14   17.76    0.90
  -4  -3 -14   17.23    0.99
  -4  -3 -14   19.15    1.07
  -4  -3 -15    5.34    0.46
   4  -3  15    6.57    0.42
  -4  -3 -15    6.70    0.54
   4  -3  15    6.36    0.45
  -4  -3 -16    9.59    0.56
   4  -3  16    8.48    0.47
   4  -3  16    9.39    0.48
  -4  -3 -16    8.79    0.58
  -4  -3 -17    0.15    0.11
   4  -2 -21    0.03    0.13
  -4  -2  20    7.58    0.45
   4  -2 -20    7.85    0.54
   4  -2 -20    8.32    0.46
   4  -2 -19    7.10    0.53
  -4  -2  19    6.10    0.40
  -4  -2  19    5.90    0.38
   4  -2 -19    7.17    0.56
  -4  -2  19    6.66    0.44
   4  -2 -19    5.65    0.49
   4  -2 -19    6.24    0.44
  -4  -2  18   41.84    1.71
   4  -2 -18   37.72    1.84
  -4  -2  18   40.60    1.75
  -4  -2  18   40.59    1.76
   4  -2 -18   41.63    1.93
   4  -2 -18   39.07    1.76
   4  -2 -18   42.02    1.89
  -4  -2  17   76.09    3.04
  -4  -2  17   76.52    2.98
   4  -2 -17   71.34    3.13
  -4  -2  17   72.54    3.03
   4  -2 -17   72.57    3.19
   4  -2 -17   74.00    3.04
   4  -2 -17   74.95    3.16
  -4  -2  16   66.51    2.78
  -4  -2  16   67.18    2.71
   4  -2 -16   64.27    2.88
   4  -2 -16   66.65    2.94
   4  -2 -16   66.90    2.79
   4  -2 -16   67.97    2.90
  -4  -2  15   34.60    1.59
   4  -2 -15   34.59    1.70
  -4  -2  15   33.10    2.11
   4  -2 -15   35.36    1.75
   4  -2 -15   35.16    1.61
  -4  -2  15   35.11    2.39
   4  -2 -15   35.21    2.19
   4  -2 -15   33.87    1.69
  -4  -2  15   31.55    1.54
  -4  -2  15   34.85    1.53
  -4  -2  14   30.56    1.50
   4  -2 -14   32.33    1.63
  -4  -2  14   32.80    1.46
   4  -2 -14   31.69    1.52
  -4  -2  14   32.09    2.25
  -4  -2  14   30.32    1.49
  -4  -2  14   36.02    2.12
   4  -2 -14   35.00    1.69
   4  -2 -14   33.79    2.29
   4  -2 -14   32.18    2.06
   4  -2 -14   32.08    1.60
   4  -2 -13   75.96    3.32
  -4  -2  13   76.74    3.21
  -4  -2  13   76.69    4.07
  -4  -2  13   78.01    3.15
   4  -2 -13   75.67    4.05
   4  -2 -13   82.50    3.38
   4  -2 -13   77.76    3.22
   4  -2 -13   85.23    3.92
   4  -2 -13   78.99    3.31
  -4  -2  13   86.15    3.91
   4  -2 -12  442.94   16.27
  -4  -2  12  445.15   16.11
  -4  -2  12  454.69   17.18
  -4  -2  12  405.80   16.12
   4  -2 -12  440.07   16.30
   4  -2 -12  432.39   16.15
   4  -2 -12  430.47   16.83
   4  -2 -12  434.38   16.23
  -4  -2  12  454.75   16.87
  -4  -2  11   31.14    1.41
  -4  -2  11   33.76    2.12
   4  -2 -11   30.66    1.43
   4  -2 -11   32.25    1.54
   4  -2 -11   31.44    1.90
   4  -2 -11   30.91    1.48
  -4  -2  11   30.48    1.87
   4  -2 -11   31.17    1.52
  -4  -2  10   34.36    2.10
  -4  -2  10   35.09    1.49
   4  -2 -10   32.17    2.12
   4  -2 -10   33.65    1.92
  -4  -2  10   37.19    1.98
   4  -2 -10   32.75    1.53
   4  -2 -10   31.00    1.55
  -4  -2   9    0.59    0.35
  -4  -2   9    0.63    0.28
   4  -2  -9    0.16    0.33
   4  -2  -9    0.52    0.25
  -4  -2   8  260.31    9.66
   4  -2  -8  242.01    9.41
   4  -2  -8  252.76    9.76
  -4  -2   8  241.68    9.41
   4  -2  -7   -0.09    0.19
   4  -2  -7   -0.06    0.30
   4  -2  -7   -0.07    0.32
  -4  -2   7   -0.05    0.18
  -4  -2   7    0.06    0.25
  -4  -2   6  187.69    7.41
  -4  -2   6  184.68    7.28
   4  -2  -6  182.69    7.27
   4  -2  -6  187.02    7.56
   4  -2  -6  185.19    7.51
  -4  -2   5  226.88    8.58
  -4  -2   5  225.10    8.47
   4  -2  -5  219.34    8.46
  -4  -2   5  193.49    8.72
   4  -2  -5  224.28    8.75
   4  -2  -5  220.82    8.74
  -4  -2   4  158.07    5.71
  -4  -2   4  139.11    5.58
   4  -2  -4  141.29    5.74
   4  -2  -4  135.37    5.56
   4  -2  -4  143.53    5.86
  -4  -2   4  136.72    5.88
   4  -2  -4  138.82    5.86
  -4  -2   3  367.99   14.23
  -4  -2   3  402.96   14.12
  -4  -2   3  358.90   14.05
   4  -2  -3  386.05   14.28
   4  -2  -3  364.94   14.03
   4  -2  -3  383.65   14.33
  -4  -2   3  368.85   14.43
   4  -2  -3  362.41   14.36
  -4  -2   3  382.83   14.27
  -4  -2   2 1473.60   56.36
  -4  -2   2 1564.17   56.66
  -4  -2   2 1538.93   56.18
   4  -2  -2 1541.95   56.22
  -4  -2   2 1496.71   56.40
   4  -2  -2 1551.96   56.47
  -4  -2   2 1537.93   56.23
   4  -2  -2 1572.28   56.47
   4  -2  -2 1551.88   56.60
  -4  -2   1  260.45   10.36
  -4  -2   1  274.41   10.69
   4  -2  -1  278.42   10.29
  -4  -2   1  267.48   10.41
   4  -2  -1  268.66   10.51
   4  -2  -1  274.20   10.47
   4  -2  -1  274.85   10.66
  -4  -2   0   75.61    3.57
  -4  -2   0   76.72    3.25
   4  -2   0   74.09    3.21
   4  -2   0   79.20    3.38
   4  -2   0   80.07    3.46
   4  -2   0   76.84    3.56
  -4  -2   0   76.34    3.31
  -4  -2  -1   39.70    1.76
   4  -2   1   34.40    1.74
   4  -2   1   36.05    1.96
   4  -2   1   38.08    1.88
   4  -2   1   32.09    1.97
  -4  -2  -1   35.36    1.81
  -4  -2  -1   39.03    2.11
  -4  -2  -2 1779.45   67.48
   4  -2   2 1826.59   67.62
  -4  -2  -2 1905.77   67.70
   4  -2   2 1825.47   68.00
   4  -2   2 1889.11   67.77
   4  -2   2 1821.95   67.89
  -4  -2  -2 1931.97   68.06
   4  -2   3 1743.59   63.73
  -4  -2  -3 1747.57   63.76
   4  -2   3 1766.90   63.99
   4  -2   3 1668.32   63.81
   4  -2   3 1699.32   64.08
  -4  -2  -3 1809.90   64.16
   4  -2   4  354.59   13.09
  -4  -2  -4  335.93   13.10
   4  -2   4  310.35   13.12
   4  -2   4  366.51   13.51
   4  -2   4  350.78   13.12
  -4  -2  -4  351.07   13.50
   4  -2   5    1.54    0.35
  -4  -2  -5    1.48    0.33
   4  -2   5    1.86    0.38
  -4  -2  -5    1.31    0.44
   4  -2   5    1.05    0.30
   4  -2   5    1.53    0.46
   4  -2   6  108.50    4.85
   4  -2   6  108.14    4.62
   4  -2   6  103.51    4.58
   4  -2   6  107.92    4.90
  -4  -2  -6  106.81    4.98
   4  -2   7   54.54    2.17
  -4  -2  -7   53.45    2.30
  -4  -2  -7   54.85    3.04
   4  -2   7   56.18    2.27
   4  -2   7   53.75    2.88
  -4  -2  -7   51.31    2.35
   4  -2   7   55.04    2.94
   4  -2   7   52.51    2.21
   4  -2   7   51.44    2.65
  -4  -2  -8    6.48    0.52
   4  -2   8    5.32    0.80
   4  -2   8    6.91    0.45
   4  -2   8    6.77    0.50
   4  -2   8    7.24    0.88
  -4  -2  -8    6.66    0.57
   4  -2   8    7.89    0.79
   4  -2   8    6.13    0.45
  -4  -2  -8    5.91    0.90
   4  -2   9    2.01    0.27
  -4  -2  -9    0.92    0.51
  -4  -2  -9    1.81    0.27
   4  -2   9    2.24    0.26
  -4  -2  -9    1.29    0.28
   4  -2   9    1.68    0.25
   4  -2   9    1.28    0.24
   4  -2   9    1.48    0.27
   4  -2   9    0.93    0.46
   4  -2   9    1.67    0.50
  -4  -2  -9    2.70    0.38
   4  -2   9    2.07    0.44
   4  -2  10   76.51    3.02
  -4  -2 -10   74.80    4.10
   4  -2  10   75.86    3.09
  -4  -2 -10   73.18    3.17
   4  -2  10   68.49    3.79
   4  -2  10   74.63    3.08
   4  -2  10   81.25    3.06
  -4  -2 -10   72.79    3.22
   4  -2  10   72.91    3.88
  -4  -2 -10   75.90    3.12
   4  -2  10   69.51    3.62
   4  -2  10   72.33    3.01
   4  -2  11    3.49    0.60
  -4  -2 -11    3.38    0.43
   4  -2  11    3.60    0.38
   4  -2  11    3.37    0.38
   4  -2  11    2.39    0.61
  -4  -2 -11    1.45    0.58
   4  -2  11    3.33    0.35
  -4  -2 -11    2.75    0.44
   4  -2  11    3.64    0.39
   4  -2  11    3.93    0.74
  -4  -2 -11    2.64    0.36
   4  -2  12   94.38    3.87
   4  -2  12  101.73    3.85
   4  -2  12   92.63    3.88
  -4  -2 -12  107.92    5.20
   4  -2  12   85.50    4.61
  -4  -2 -12   97.90    4.02
   4  -2  12   93.92    3.83
  -4  -2 -12   98.04    4.05
   4  -2  12   88.88    4.72
  -4  -2 -12  100.78    3.95
   4  -2  12   90.65    4.50
   4  -2  13    1.92    0.31
   4  -2  13    2.65    0.33
  -4  -2 -13    2.64    0.35
  -4  -2 -13    2.70    0.43
   4  -2  13    1.89    0.31
   4  -2  13    1.77    0.53
   4  -2  13    2.17    0.31
  -4  -2 -13    2.30    0.40
   4  -2  13    2.90    0.65
  -4  -2 -13    2.44    0.67
   4  -2  14   19.39    1.07
  -4  -2 -14   22.71    1.22
   4  -2  14   19.19    1.03
   4  -2  14   19.78    1.00
  -4  -2 -14   20.58    1.20
  -4  -2 -14   21.46    1.12
   4  -2  15    4.80    0.39
   4  -2  15    5.18    0.45
  -4  -2 -15    5.90    0.56
  -4  -2 -15    4.90    0.53
  -4  -2 -15    5.67    0.48
   4  -2  16   20.73    1.06
  -4  -2 -16   22.10    1.17
  -4  -2 -16   22.54    1.09
  -4  -2 -16   23.51    1.20
  -4  -2 -17    0.29    0.15
  -4  -2 -17    0.23    0.21
   4  -2  17    0.40    0.15
  -4  -2 -17    0.38    0.21
   4  -2  18    7.64    0.39
  -4  -2 -18    7.64    0.39
  -4  -2 -18    8.63    0.48
  -4  -1  22   26.61    1.07
  -4  -1  22   24.36    1.03
   4  -1 -22   25.86    1.11
   4  -1 -22   25.81    1.06
   4  -1 -22   23.42    1.05
   4  -1 -21    0.17    0.14
   4  -1 -21    0.44    0.16
  -4  -1  21    0.22    0.14
  -4  -1  21    0.25    0.15
   4  -1 -21    0.16    0.17
   4  -1 -21    0.24    0.20
   4  -1 -20   88.50    3.60
  -4  -1  20   92.80    3.59
   4  -1 -20   93.12    3.68
   4  -1 -20   92.93    3.59
   4  -1 -20   84.96    3.62
  -4  -1  19   41.17    1.77
   4  -1 -19   36.99    1.78
   4  -1 -19   38.62    1.84
   4  -1 -19   40.46    1.78
  -4  -1  18   43.41    1.91
   4  -1 -18   42.26    1.96
   4  -1 -18   43.62    2.00
   4  -1 -18   38.92    1.89
  -4  -1  17    9.48    0.68
   4  -1 -17    8.80    0.71
   4  -1 -17    8.69    1.04
  -4  -1  17   10.00    1.10
   4  -1 -17   11.31    0.77
   4  -1 -17    9.97    0.70
  -4  -1  17    8.78    1.09
  -4  -1  16   37.34    2.34
   4  -1 -16   35.67    1.74
  -4  -1  16   33.74    2.33
   4  -1 -16   33.75    1.71
   4  -1 -16   35.11    1.68
   4  -1 -16   35.63    2.32
   4  -1 -16   30.69    1.68
  -4  -1  16   35.70    1.68
  -4  -1  15    1.57    0.55
   4  -1 -15    1.54    0.50
   4  -1 -15    2.29    0.38
   4  -1 -15    1.60    0.32
  -4  -1  15    1.37    0.29
   4  -1 -15    1.64    0.33
   4  -1 -15    2.17    0.57
  -4  -1  15    1.41    0.47
   4  -1 -15    1.63    0.33
   4  -1 -14   73.12    3.14
  -4  -1  14   70.45    3.84
   4  -1 -14   73.39    3.11
   4  -1 -14   72.05    3.78
   4  -1 -14   73.09    3.09
   4  -1 -14   73.36    3.81
   4  -1 -14   73.04    3.11
  -4  -1  14   72.78    3.80
  -4  -1  14   75.84    3.09
  -4  -1  13   41.94    2.53
   4  -1 -13   34.78    1.82
   4  -1 -13   39.74    1.83
   4  -1 -13   39.97    1.82
   4  -1 -13   39.02    2.41
   4  -1 -13   38.83    1.81
   4  -1 -13   42.61    2.44
   4  -1 -13   38.89    1.83
  -4  -1  13   43.20    2.44
  -4  -1  13   40.82    1.81
   4  -1 -12   15.09    0.86
  -4  -1  12   14.61    0.84
   4  -1 -12   14.12    0.85
   4  -1 -12   15.21    0.86
   4  -1 -12   13.38    1.23
  -4  -1  12   15.24    1.27
   4  -1 -12   14.83    0.87
   4  -1 -12   16.63    1.37
   4  -1 -11    4.95    0.69
  -4  -1  11    6.85    0.78
   4  -1 -11    5.95    0.47
   4  -1 -11    5.79    0.46
   4  -1 -11    5.74    0.45
   4  -1 -11    4.81    0.72
   4  -1 -10  153.41    6.50
   4  -1 -10  151.11    6.60
  -4  -1  10  161.49    6.54
   4  -1  -9    2.24    0.47
   4  -1  -9    1.30    0.36
  -4  -1   9    2.14    0.45
   4  -1  -8   83.47    3.76
  -4  -1   8   85.92    3.77
   4  -1  -8   81.59    3.88
   4  -1  -8   89.79    3.80
  -4  -1   7   83.64    3.51
  -4  -1   7   74.80    3.43
  -4  -1   7   80.47    3.52
   4  -1  -7   79.83    3.60
   4  -1  -7   79.51    3.49
   4  -1  -7   80.63    3.51
  -4  -1   6  319.00   12.14
  -4  -1   6  320.14   12.15
   4  -1  -6  310.91   12.13
   4  -1  -6  327.06   12.19
  -4  -1   6  316.13   12.16
  -4  -1   5  397.73   15.92
  -4  -1   5  434.19   15.96
   4  -1  -5  425.24   15.94
   4  -1  -5  427.26   16.01
  -4  -1   5  431.54   16.00
  -4  -1   5  436.76   16.03
  -4  -1   4   93.14    3.66
   4  -1  -4   85.69    3.61
   4  -1  -4   89.90    3.68
   4  -1  -4   79.69    3.67
   4  -1  -4   86.58    3.69
  -4  -1   4   91.11    3.73
   4  -1  -3  191.35    7.26
   4  -1  -3  184.32    7.30
   4  -1  -3  180.91    7.35
  -4  -1   3  192.94    7.29
  -4  -1   3  192.76    7.40
  -4  -1   3  183.38    7.26
   4  -1  -3  188.59    7.36
  -4  -1   2   42.11    1.97
  -4  -1   2   42.93    2.11
   4  -1  -2   46.18    2.07
   4  -1  -2   43.84    2.08
  -4  -1   2   42.88    2.04
   4  -1  -2   45.82    2.01
   4  -1  -2   45.03    2.10
  -4  -1   1   21.41    1.12
   4  -1  -1   21.74    1.15
   4  -1  -1   20.53    1.19
  -4  -1   1   22.19    1.20
  -4  -1   1   20.57    1.24
   4  -1  -1   19.47    1.22
   4  -1   0 1358.83   48.66
  -4  -1   0 1354.86   48.61
  -4  -1   0 1244.83   48.67
  -4  -1   0 1361.70   48.83
   4  -1   0 1307.47   48.74
  -4  -1  -1   41.35    1.89
   4  -1   1   41.44    2.01
   4  -1   1   39.90    2.01
  -4  -1  -1   37.18    1.93
  -4  -1  -1   43.10    2.11
   4  -1   2  121.07    5.16
   4  -1   2  127.82    5.17
  -4  -1  -2  126.70    5.10
   4  -1   2  127.45    5.09
  -4  -1  -2  126.47    5.30
   4  -1   2  144.30    5.18
  -4  -1  -2  119.21    4.97
   4  -1   3  367.01   13.69
  -4  -1  -3  340.79   13.40
   4  -1   3  387.65   13.67
  -4  -1  -3  358.63   13.80
  -4  -1  -3  357.08   13.54
   4  -1   3  356.11   13.58
   4  -1   4  326.26   12.04
   4  -1   4  322.03   11.97
  -4  -1  -4  308.45   11.85
   4  -1   4  321.91   11.95
  -4  -1  -4  312.50   11.69
  -4  -1  -4  276.17   12.09
   4  -1   5   -0.11    0.26
   4  -1   5   -0.05    0.23
  -4  -1  -5   -0.04    0.19
   4  -1   6  330.61   12.12
   4  -1   6  322.23   12.02
  -4  -1  -6  315.61   11.87
   4  -1   7   21.92    1.44
   4  -1   7   19.68    1.45
  -4  -1  -7   20.04    1.26
  -4  -1  -8   63.93    2.88
   4  -1   8   67.05    3.14
  -4  -1  -8   57.93    2.58
   4  -1   8   64.29    3.05
   4  -1   8   61.56    3.19
   4  -1   9   36.85    1.67
   4  -1   9   38.61    1.64
   4  -1   9   37.88    2.20
   4  -1   9   35.91    1.63
  -4  -1  -9   36.42    1.71
   4  -1   9   38.71    2.17
   4  -1   9   36.55    2.30
   4  -1   9   37.69    1.63
  -4  -1  -9   36.95    1.70
   4  -1   9   39.31    1.63
  -4  -1  -9   36.94    1.97
  -4  -1 -10    0.69    0.23
   4  -1  10    0.95    0.21
   4  -1  10    1.27    0.42
   4  -1  10    0.71    0.22
   4  -1  10    0.83    0.38
   4  -1  10    0.67    0.19
   4  -1  10    0.10    0.35
  -4  -1 -10    0.48    0.23
   4  -1  11   11.33    0.73
   4  -1  11   11.09    0.69
  -4  -1 -11   10.69    0.79
   4  -1  11   11.37    1.12
   4  -1  11   11.16    0.70
   4  -1  11   11.53    1.24
   4  -1  11   11.05    0.67
  -4  -1 -11   12.34    0.79
   4  -1  11   10.67    1.08
  -4  -1 -11   10.28    0.73
  -4  -1 -12   30.42    1.55
   4  -1  12   31.29    1.52
   4  -1  12   30.02    1.45
   4  -1  12   30.31    1.42
  -4  -1 -12   32.03    1.61
   4  -1  12   32.77    2.09
   4  -1  12   31.85    1.48
  -4  -1 -12   30.78    1.56
   4  -1  12   27.69    1.99
   4  -1  12   31.97    2.24
   4  -1  13   42.33    1.90
  -4  -1 -13   44.48    2.96
   4  -1  13   40.94    2.46
   4  -1  13   39.84    1.83
  -4  -1 -13   45.43    2.02
  -4  -1 -13   38.40    1.91
   4  -1  13   37.59    1.75
   4  -1  13   42.74    2.72
   4  -1  13   39.43    2.46
  -4  -1 -13   40.66    1.91
  -4  -1 -14    1.84    0.33
  -4  -1 -14    1.66    0.36
   4  -1  14    1.45    0.31
   4  -1  14    2.00    0.30
   4  -1  14    1.96    0.27
   4  -1  14    2.26    0.53
  -4  -1 -14    1.50    0.34
   4  -1  14    1.70    0.57
  -4  -1 -14    1.60    0.61
   4  -1  15    7.45    0.60
   4  -1  15    7.01    0.54
  -4  -1 -15    6.09    0.58
  -4  -1 -15    7.32    0.65
  -4  -1 -15    7.71    0.64
  -4  -1 -16   11.06    0.77
   4  -1  16   10.01    0.69
   4  -1  16    9.17    0.63
  -4  -1 -16    9.76    0.69
  -4  -1 -16    9.91    0.70
  -4  -1 -17    3.86    0.43
   4  -1  17    4.27    0.43
   4  -1  17    4.46    0.38
  -4  -1 -17    4.33    0.42
  -4  -1 -17    5.13    0.46
   4  -1  18   15.61    0.81
  -4  -1 -18   15.67    0.84
   4  -1  18   14.43    0.73
  -4  -1 -18   16.07    0.80
  -4  -1 -18   16.34    0.84
  -4  -1 -19    0.03    0.10
   4  -1  19    0.01    0.11
  -4  -1 -19    0.01    0.12
  -4   0  22    2.84    0.24
   4   0 -21   -0.05    0.12
  -4   0  21   -0.05    0.14
   4   0 -21   -0.04    0.15
   4   0 -20   57.29    2.33
   4   0 -20   51.85    2.38
   4   0 -20   58.92    2.39
   4   0 -19    0.19    0.19
   4   0 -19   -0.10    0.25
   4   0 -19   -0.12    0.22
   4   0 -18    7.43    0.56
   4   0 -18    5.92    0.57
   4   0 -18    6.48    0.59
  -4   0  17   -0.10    0.31
   4   0 -17    0.24    0.22
   4   0 -17    0.07    0.21
   4   0 -17   -0.07    0.21
   4   0 -16    9.65    0.74
   4   0 -16   11.05    0.77
  -4   0  16   12.37    1.25
   4   0 -16   11.59    0.80
  -4   0  15    0.21    0.33
   4   0 -15   -0.13    0.22
   4   0 -15    0.07    0.20
   4   0 -15    0.04    0.22
  -4   0  14  118.13    5.40
   4   0 -14  115.03    4.65
   4   0 -14  115.16    4.61
   4   0 -14  119.64    5.24
   4   0 -14  114.20    4.64
   4   0 -13   -0.06    0.18
  -4   0  13    0.36    0.36
   4   0 -13   -0.03    0.16
   4   0 -13   -0.08    0.28
   4   0 -13   -0.03    0.19
   4   0 -12  513.03   18.88
   4   0 -12  521.44   19.53
   4   0 -12  513.36   18.91
   4   0 -12  497.11   18.93
   4   0 -11    0.07    0.25
   4   0 -10  117.73    4.76
   4   0 -10  116.65    5.02
  -4   0   9   -0.08    0.15
   4   0  -9    0.05    0.23
   4   0  -9    0.03    0.14
  -4   0   8   38.52    1.87
   4   0  -8   39.30    1.81
   4   0  -8   39.28    2.00
   4   0  -7    0.03    0.13
   4   0  -7    0.22    0.23
  -4   0   7   -0.07    0.17
   4   0  -7    0.11    0.16
  -4   0   6 1086.21   40.91
   4   0  -6 1140.85   40.88
   4   0  -6 1117.00   41.03
  -4   0   6 1122.08   40.94
   4   0  -6 1097.81   40.94
   4   0  -5    0.50    0.18
  -4   0   5    0.15    0.18
   4   0  -5    0.03    0.15
  -4   0   5    0.12    0.15
   4   0  -5    0.22    0.20
  -4   0   5    0.05    0.15
  -4   0   4  534.72   19.51
   4   0  -4  523.40   19.46
  -4   0   4  525.44   19.51
   4   0  -4  522.87   19.57
  -4   0   4  533.72   19.45
   4   0  -4  512.34   19.48
   4   0  -3   -0.03    0.19
  -4   0   3    0.02    0.13
  -4   0   3   -0.11    0.20
  -4   0   3   -0.03    0.15
   4   0  -3    0.21    0.17
   4   0  -2  435.78   15.96
   4   0  -2  425.48   16.01
   4   0  -2  415.62   15.92
  -4   0   2  435.76   15.97
  -4   0   2  427.39   15.91
  -4   0   1    0.08    0.15
   4   0  -1    0.05    0.16
   4   0  -1    0.03    0.16
  -4   0   1    0.03    0.15
   4   0  -1    0.10    0.21
  -4   0   1    0.06    0.18
   4   0   0   47.38    2.04
  -4   0   0   44.16    2.00
   4   0   0   48.33    2.09
  -4   0   0   47.49    2.09
  -4   0  -1    0.05    0.13
   4   0   1    0.44    0.19
  -4   0  -1   -0.03    0.19
   4   0   1    0.13    0.19
  -4   0  -2  276.03   10.59
   4   0   2  291.29   10.62
   4   0   2  276.63   10.52
  -4   0  -2  269.74   10.44
  -4   0  -2  283.64   10.65
  -4   0  -3   -0.10    0.13
  -4   0  -3    0.22    0.26
   4   0   3   -0.03    0.15
   4   0   3   -0.04    0.20
  -4   0  -3    0.15    0.23
  -4   0  -4   12.71    0.75
   4   0   4   12.91    0.85
  -4   0  -4   14.17    0.93
   4   0   4   13.59    0.93
  -4   0  -4   14.20    1.00
  -4   0  -5   -0.05    0.12
   4   0   5    0.55    0.23
   4   0   5    0.15    0.24
  -4   0  -5    0.06    0.27
  -4   0  -5    0.09    0.25
  -4   0  -5    0.03    0.14
  -4   0  -6  153.75    6.05
   4   0   6  157.52    6.19
   4   0   6  153.53    6.34
  -4   0  -6  151.28    6.28
  -4   0  -6  156.21    6.46
   4   0   7    0.06    0.30
  -4   0  -7    0.06    0.26
   4   0   7    0.05    0.22
  -4   0  -7    0.07    0.29
   4   0   8  850.05   32.87
   4   0   8  887.26   33.18
  -4   0  -8  892.31   33.06
  -4   0  -8  929.74   33.34
  -4   0  -9    0.08    0.18
  -4   0  -9    0.21    0.35
   4   0   9   -0.06    0.23
   4   0   9    0.02    0.14
   4   0   9    0.24    0.17
   4   0   9   -0.08    0.30
  -4   0  -9    0.46    0.41
   4   0  10 1178.20   43.78
  -4   0 -10 1179.10   44.54
  -4   0 -10 1210.32   43.93
   4   0  10 1153.41   44.32
   4   0  10 1237.90   43.87
   4   0  10 1146.37   44.70
  -4   0 -10 1233.37   44.98
  -4   0 -11    0.12    0.38
   4   0  11    0.49    0.48
  -4   0 -11   -0.13    0.21
   4   0  11    0.02    0.17
   4   0  11    0.20    0.20
  -4   0 -11   -0.08    0.28
   4   0  12   16.79    0.97
  -4   0 -12   16.37    1.00
  -4   0 -12   15.49    1.33
  -4   0 -12   17.42    0.97
   4   0  12   16.07    1.47
  -4   0 -12   17.29    1.65
  -4   0 -13   -0.15    0.24
   4   0  13    0.11    0.36
  -4   0 -13    0.29    0.21
  -4   0 -13   -0.14    0.35
   4   0  13   -0.16    0.25
  -4   0 -14   -0.11    0.28
  -4   0 -14    0.14    0.41
   4   0  14    0.03    0.25
  -4   0 -14    0.30    0.22
   4   0  14    0.82    0.49
  -4   0 -15    0.32    0.27
   4   0  15   -0.03    0.22
  -4   0 -15   -0.03    0.20
  -4   0 -16   43.94    2.08
   4   0  16   48.62    2.09
  -4   0 -16   46.63    2.04
  -4   0 -17    0.03    0.20
   4   0  17   -0.16    0.21
  -4   0 -18   23.83    1.12
   4   0  18   24.59    1.15
  -4   0 -19   -0.02    0.08
   4   0  19    0.09    0.13
  -4   1  22   26.98    1.08
  -4   1  22   26.00    1.08
   4   1 -22   24.68    1.10
   4   1 -22   24.65    1.07
   4   1 -21    0.14    0.14
  -4   1  21    0.23    0.15
   4   1 -21    0.12    0.16
   4   1 -21    0.17    0.11
  -4   1  21    0.15    0.14
   4   1 -20   91.66    3.62
   4   1 -20   88.74    3.59
   4   1 -20   88.01    3.56
  -4   1  20   94.32    3.59
  -4   1  19   39.29    1.70
   4   1 -19   36.21    1.70
   4   1 -19   36.88    1.69
   4   1 -19   37.91    1.73
  -4   1  18   43.10    1.91
   4   1 -18   40.90    1.92
   4   1 -18   41.38    1.92
   4   1 -18   44.16    1.94
  -4   1  17    9.69    0.67
   4   1 -17    9.04    0.68
   4   1 -17    9.00    0.62
  -4   1  17    9.67    1.07
   4   1 -17   10.34    0.72
   4   1 -17    9.72    0.70
   4   1 -17    8.23    1.02
  -4   1  16   34.34    1.65
  -4   1  16   33.06    2.22
   4   1 -16   36.85    1.62
   4   1 -16   29.37    1.60
   4   1 -16   35.11    1.68
   4   1 -16   36.52    2.32
   4   1 -16   35.14    1.68
   4   1 -15    1.40    0.30
  -4   1  15    1.48    0.53
   4   1 -15    1.80    0.29
  -4   1  15    1.37    0.30
   4   1 -15    1.65    0.46
  -4   1  15    1.80    0.51
   4   1 -15    2.10    0.34
   4   1 -14   70.09    2.94
   4   1 -14   71.70    3.00
   4   1 -14   70.39    2.99
   4   1 -14   67.67    3.65
  -4   1  14   73.00    3.70
  -4   1  14   73.37    3.63
  -4   1  14   69.62    2.96
   4   1 -14   71.36    3.02
   4   1 -13   38.80    1.78
   4   1 -13   39.83    1.84
   4   1 -13   39.20    1.81
   4   1 -13   42.03    2.44
  -4   1  13   38.02    1.79
   4   1 -13   39.77    1.81
  -4   1  13   44.27    2.45
  -4   1  12   13.85    0.82
   4   1 -12   15.25    0.86
   4   1 -12   14.64    0.84
   4   1 -12   15.24    1.28
  -4   1  12   14.47    1.22
   4   1 -12   14.34    0.83
   4   1 -11    6.15    0.44
   4   1 -11    5.23    0.45
   4   1 -11    5.56    0.45
   4   1 -11    6.38    0.46
   4   1 -11    6.56    0.77
  -4   1  11    5.03    0.70
   4   1 -10  157.23    6.01
   4   1 -10  147.41    6.22
   4   1 -10  137.22    5.89
  -4   1  10  150.85    6.21
   4   1  -9    1.18    0.35
   4   1  -9    1.43    0.29
  -4   1   9    1.45    0.38
   4   1  -9    1.34    0.30
   4   1  -8   94.10    3.73
  -4   1   8   79.54    3.56
   4   1  -8   87.60    3.83
  -4   1   8   91.92    3.85
   4   1  -8   87.95    3.64
  -4   1   7   72.74    3.25
  -4   1   7   77.87    3.45
   4   1  -7   81.48    3.48
   4   1  -7   80.48    3.31
   4   1  -7   85.54    3.38
   4   1  -6  342.01   12.07
  -4   1   6  320.71   12.12
  -4   1   6  310.55   11.87
   4   1  -6  325.95   12.00
   4   1  -6  323.78   12.14
  -4   1   6  296.43   11.97
  -4   1   5  396.69   16.02
  -4   1   5  424.47   16.09
   4   1  -5  431.70   16.10
   4   1  -5  436.17   15.98
  -4   1   5  433.58   15.91
   4   1  -5  449.23   16.04
  -4   1   4   87.03    3.67
   4   1  -4   91.81    3.69
  -4   1   4   89.08    3.66
  -4   1   4   89.52    3.56
   4   1  -4   88.15    3.59
  -4   1   3  179.81    7.10
   4   1  -3  192.48    7.10
  -4   1   3  191.40    7.16
   4   1  -3  193.16    7.16
   4   1  -3  182.48    7.08
  -4   1   3  184.70    7.06
   4   1  -3  179.20    6.84
   4   1  -2   47.63    2.12
   4   1  -2   47.95    2.04
   4   1  -2   46.11    2.07
  -4   1   2   41.87    2.03
  -4   1   2   46.27    2.05
   4   1  -2   43.92    1.85
  -4   1   2   49.26    1.78
  -4   1   1   19.41    0.89
   4   1  -1   23.57    1.16
  -4   1   1   23.82    1.15
   4   1  -1   24.78    1.11
   4   1  -1   21.05    0.97
   4   1  -1   21.40    1.16
   4   1   0 1419.88   49.33
   4   1   0 1384.51   49.46
  -4   1   0 1379.80   49.43
   4   1   0 1325.12   49.26
  -4   1   0 1287.38   49.20
   4   1   1   40.49    1.91
   4   1   1   38.16    1.74
  -4   1  -1   42.32    1.89
  -4   1  -1   39.48    1.73
   4   1   2  124.02    5.17
   4   1   2  118.48    4.93
  -4   1  -2  128.40    5.16
   4   1   2  123.16    5.04
  -4   1  -2  127.83    5.06
  -4   1  -3  378.53   14.02
  -4   1  -3  384.53   13.93
   4   1   3  372.00   13.69
   4   1   3  334.14   13.85
  -4   1  -3  381.98   13.99
   4   1   3  372.68   13.99
   4   1   4  308.91   11.83
   4   1   4  316.19   12.10
   4   1   4  322.44   12.20
  -4   1  -4  319.79   12.19
  -4   1  -4  342.01   12.18
  -4   1  -5    0.10    0.18
  -4   1  -5    0.10    0.21
   4   1   5   -0.05    0.22
   4   1   5    0.22    0.21
  -4   1  -6  318.30   12.67
  -4   1  -6  329.21   12.76
   4   1   6  342.35   12.73
   4   1   6  342.44   12.76
  -4   1  -6  320.42   12.70
  -4   1  -7   20.14    1.30
   4   1   7   20.70    1.38
   4   1   7   22.26    1.41
  -4   1  -7   22.21    1.41
  -4   1  -7   21.58    1.43
   4   1   8   65.99    3.25
   4   1   8   72.49    3.35
  -4   1  -8   66.81    3.26
  -4   1  -8   66.97    3.34
   4   1   9   39.33    1.73
   4   1   9   38.16    1.73
   4   1   9   37.75    2.20
   4   1   9   41.75    2.30
  -4   1  -9   37.74    1.75
  -4   1  -9   38.47    2.23
  -4   1  -9   38.74    2.31
   4   1  10    0.65    0.31
  -4   1 -10    0.75    0.23
   4   1  10    0.73    0.21
   4   1  10    0.37    0.19
  -4   1 -10    0.64    0.23
   4   1  10    0.51    0.38
  -4   1 -10    0.64    0.38
  -4   1 -10    0.97    0.45
   4   1  11   11.42    0.74
  -4   1 -11   10.95    0.73
   4   1  11   10.68    0.73
  -4   1 -11   11.80    1.13
   4   1  11   12.00    1.15
   4   1  11    9.33    1.05
  -4   1 -11   11.76    0.76
  -4   1 -11   10.35    1.18
   4   1  12   30.75    1.53
  -4   1 -12   29.77    1.52
  -4   1 -12   36.67    2.21
   4   1  12   34.37    2.20
   4   1  12   31.63    2.12
  -4   1 -12   31.98    1.57
  -4   1 -12   29.98    2.23
   4   1  13   40.55    1.92
  -4   1 -13   40.57    1.89
  -4   1 -13   40.57    2.50
   4   1  13   40.39    2.57
   4   1  13   37.51    2.45
  -4   1 -13   41.37    1.94
  -4   1 -13   44.25    2.82
  -4   1 -14    0.95    0.29
  -4   1 -14    2.18    0.55
  -4   1 -14    1.78    0.31
   4   1  14    1.82    0.49
   4   1  14    1.87    0.34
  -4   1 -14    2.23    0.66
   4   1  14    1.54    0.51
   4   1  15    6.25    0.56
  -4   1 -15    6.91    0.54
  -4   1 -15    7.69    0.63
   4   1  16   10.44    0.71
  -4   1 -16    9.69    0.70
  -4   1 -17    3.57    0.41
   4   1  17    4.50    0.42
   4   1  18   15.67    0.81
  -4   1 -18   14.93    0.81
  -4   1 -19    0.08    0.11
   4   1  19    0.08    0.11
  -4   2  21    0.12    0.08
   4   2 -21    0.18    0.11
  -4   2  20    7.90    0.44
  -4   2  20    7.91    0.47
   4   2 -20    7.77    0.50
   4   2 -20    7.93    0.45
  -4   2  19    5.54    0.41
  -4   2  19    6.39    0.45
   4   2 -19    6.23    0.47
   4   2 -19    6.36    0.44
  -4   2  18   40.54    1.74
   4   2 -18   39.89    1.76
   4   2 -18   39.62    1.79
  -4   2  17   79.25    3.07
   4   2 -17   77.11    3.12
   4   2 -17   73.61    3.07
   4   2 -17   70.18    3.04
  -4   2  16   67.91    2.74
   4   2 -16   61.25    2.76
   4   2 -16   66.46    2.76
   4   2 -16   66.39    2.74
   4   2 -16   62.93    3.28
  -4   2  15   33.98    1.62
  -4   2  15   34.98    2.17
   4   2 -15   34.83    1.65
   4   2 -15   37.46    1.67
   4   2 -15   36.31    2.24
   4   2 -15   34.34    1.63
  -4   2  14   30.05    1.47
   4   2 -14   32.00    1.50
   4   2 -14   31.53    1.50
   4   2 -14   31.12    2.03
   4   2 -14   30.64    1.48
  -4   2  14   32.21    2.03
  -4   2  13   79.07    3.21
   4   2 -13   77.41    3.24
   4   2 -13   78.13    3.23
   4   2 -13   80.55    3.24
   4   2 -13   79.63    3.88
   4   2 -13   77.55    3.22
  -4   2  13   79.19    3.86
  -4   2  12  434.31   16.31
   4   2 -12  425.98   16.33
   4   2 -12  459.93   16.33
   4   2 -12  432.35   16.33
   4   2 -12  458.32   17.07
   4   2 -12  435.66   16.32
  -4   2  12  442.59   17.01
   4   2 -11   30.99    1.46
  -4   2  11   30.15    1.43
   4   2 -11   33.09    1.46
   4   2 -11   32.17    1.46
   4   2 -11   34.49    1.98
   4   2 -11   31.40    1.44
  -4   2  11   29.94    1.87
   4   2 -10   35.44    1.54
  -4   2  10   34.52    1.95
   4   2 -10   33.36    1.95
   4   2 -10   33.36    1.52
   4   2  -9    0.71    0.26
  -4   2   9    0.29    0.25
   4   2  -8  241.31    9.11
  -4   2   8  220.65    9.04
   4   2  -7    0.05    0.16
   4   2  -7    0.38    0.24
  -4   2   7   -0.09    0.20
  -4   2   6  174.30    7.15
   4   2  -6  187.24    7.23
  -4   2   6  190.05    7.23
   4   2  -5  228.01    8.81
  -4   2   5  220.91    8.73
  -4   2   5  230.71    8.78
   4   2  -5  228.58    8.76
   4   2  -4  148.07    5.55
  -4   2   4  138.65    5.46
   4   2  -4  139.04    5.47
  -4   2   4  127.48    5.48
   4   2  -3  376.53   13.86
  -4   2   3  368.41   13.79
   4   2  -3  341.86   13.78
  -4   2   3  371.66   13.70
   4   2  -3  376.52   13.68
   4   2  -2 1620.26   57.26
  -4   2   2 1548.86   57.17
  -4   2   2 1528.68   57.21
   4   2  -2 1596.82   57.23
   4   2  -2 1527.25   57.17
   4   2  -1  256.44   10.42
  -4   2   1  298.22   10.73
   4   2  -1  271.58   10.47
   4   2  -1  288.88   10.47
  -4   2   1  274.43   10.45
   4   2   0   80.06    3.24
  -4   2   0   82.78    3.50
   4   2   0   74.00    3.28
  -4   2   0   77.94    3.31
   4   2   1   35.60    1.64
  -4   2  -1   33.97    1.87
  -4   2  -1   39.23    1.81
   4   2   1   34.56    1.73
   4   2   2 1834.55   67.60
   4   2   2 1872.08   67.79
  -4   2  -3 1805.08   64.78
   4   2   3 1757.37   64.54
  -4   2  -3 1765.52   64.61
   4   2   3 1731.27   64.37
  -4   2  -4  355.98   13.71
   4   2   4  341.42   13.48
  -4   2  -4  350.40   13.53
   4   2   4  366.41   13.38
   4   2   4  350.06   13.44
  -4   2  -5    1.56    0.40
   4   2   5    1.61    0.36
   4   2   5    1.52    0.37
   4   2   5    1.96    0.35
  -4   2  -5    1.89    0.40
   4   2   6  111.19    4.72
  -4   2  -6  107.45    4.84
   4   2   6  115.31    4.80
  -4   2  -7   51.42    2.72
   4   2   7   50.08    2.21
   4   2   7   55.43    2.65
   4   2   7   55.99    2.69
   4   2   8    6.46    0.74
   4   2   8    6.44    0.76
   4   2   8    6.39    0.51
  -4   2  -9    1.82    0.28
   4   2   9    1.84    0.28
   4   2   9    1.94    0.29
   4   2   9    1.24    0.40
   4   2   9    1.85    0.45
   4   2  10   74.57    3.13
   4   2  10   76.71    3.17
   4   2  10   78.50    3.80
  -4   2 -10   73.41    3.14
   4   2  10   74.97    3.73
  -4   2 -10   81.03    3.91
  -4   2 -10   79.67    3.91
  -4   2 -11    2.73    0.35
   4   2  11    2.99    0.57
   4   2  11    2.53    0.35
   4   2  11    3.14    0.40
   4   2  11    2.77    0.59
  -4   2 -11    3.19    0.66
  -4   2 -11    2.39    0.62
   4   2  12   96.03    3.87
   4   2  12   95.68    3.90
   4   2  12   89.12    4.54
  -4   2 -12   96.60    3.89
   4   2  12   91.72    4.51
  -4   2 -12   99.16    4.73
  -4   2 -12   90.35    4.68
  -4   2 -13    2.29    0.35
   4   2  13    2.25    0.34
   4   2  13    1.98    0.52
   4   2  13    3.21    0.41
  -4   2 -13    2.01    0.56
   4   2  14   21.69    1.13
   4   2  14   21.30    1.16
  -4   2 -14   20.94    1.14
   4   2  15    5.52    0.48
   4   2  15    5.85    0.52
  -4   2 -15    5.74    0.50
   4   2  16   22.83    1.17
   4   2  16   23.49    1.13
  -4   2 -16   23.93    1.14
  -4   2 -17    0.13    0.14
   4   2  17    0.16    0.13
   4   2  17    0.21    0.17
   4   2  18    9.68    0.48
   4   2  18    6.31    0.36
   4   3 -19    6.62    0.40
   4   3 -18   29.05    1.30
   4   3 -17    0.58    0.22
   4   3 -16    6.35    0.49
   4   3 -15   36.97    1.69
   4   3 -14   98.02    3.94
   4   3 -13   43.01    1.91
   4   3 -12    1.80    0.28
   4   3 -11   24.65    1.23
   4   3 -10  259.17    9.78
  -4   3   3    3.44    0.50
   4   3  -2   38.22    1.93
   4   3  -1   86.24    3.68
  -4   3   0  205.74    8.05
  -4   3  -1   27.92    1.56
  -4   3  -2   13.22    0.99
  -4   3  -3  140.27    5.85
  -4   3  -4  137.65    5.84
  -4   3  -5   18.12    1.33
  -4   3  -6    7.79    0.87
  -4   3  -7  262.99   10.67
   4   3   8   77.19    3.20
  -4   3  -8   83.27    3.96
   4   3   9   10.34    0.68
  -4   3  -9   10.79    1.12
   4   3  10   76.40    3.20
  -4   3 -10   83.14    4.04
   4   3  11   11.31    0.73
  -4   3 -11   14.80    1.32
   4   3  12    1.99    0.29
   4   3  13   27.74    1.32
   4   3  14   17.10    0.89
   4   3  15    6.08    0.42
   4   3  16    8.25    0.46
   4   4 -17   16.87    0.74
   4   4 -16   65.17    2.57
   4   4 -15    8.97    0.54
   4   4 -14    0.59    0.18
   4   4 -13    0.16    0.17
   4   4 -12    3.64    0.37
   4   4 -11   44.68    1.96
   4   4 -10   35.66    1.64
  -4   4  -6  132.22    5.85
  -4   4  -7    0.26    0.30
  -4   4  -8   26.41    1.84
   4   5 -11    0.26    0.13
   4   5 -10   13.33    0.70
   4   5  -9    7.91    0.51
   4   5  -8    8.54    0.55
  -5  -6  10    0.94    0.12
  -5  -6  10    1.21    0.14
  -5  -6   9    0.27    0.11
  -5  -6   9    0.30    0.10
  -5  -6   9    0.40    0.09
  -5  -6   8   12.46    0.61
  -5  -6   8   13.59    0.59
  -5  -6   8   12.57    0.61
  -5  -6   7    0.16    0.13
  -5  -6   7   -0.07    0.12
  -5  -6   6   10.49    0.56
  -5  -6   5    0.29    0.18
  -5  -6   5    0.44    0.16
  -5  -6   4   14.10    0.72
  -5  -6   4   13.96    0.73
  -5  -6   3    0.90    0.22
  -5  -6   3    1.71    0.23
  -5  -6   2   -0.06    0.17
  -5  -6   2    0.47    0.17
  -5  -6   1    0.62    0.20
  -5  -6   1    0.50    0.17
  -5  -6   0   18.45    0.88
  -5  -6   0   18.19    0.90
  -5  -6  -1    5.25    0.37
   5  -6   1    5.14    0.30
  -5  -6  -1    4.50    0.37
  -5  -6  -2    4.65    0.34
   5  -6   2    5.07    0.31
  -5  -6  -2    5.47    0.37
  -5  -6  -3    3.93    0.28
   5  -6   3    4.37    0.28
  -5  -6  -3    3.65    0.29
   5  -6   4    3.30    0.24
   5  -6   5    0.18    0.10
   5  -6   6   30.11    1.21
   5  -6   7    2.96    0.19
  -5  -5  15    0.02    0.11
  -5  -5  15    0.08    0.13
  -5  -5  15    0.10    0.11
  -5  -5  14    0.61    0.13
  -5  -5  14    0.61    0.15
  -5  -5  14    0.45    0.14
  -5  -5  13    0.74    0.13
  -5  -5  13    0.62    0.18
  -5  -5  13    0.85    0.17
  -5  -5  12   18.02    0.89
  -5  -5  12   16.71    0.84
  -5  -5  12   19.69    0.92
  -5  -5  12   16.79    0.80
  -5  -5  11    9.82    0.60
  -5  -5  11    9.91    0.61
  -5  -5  11    8.06    0.51
  -5  -5  10    2.84    0.30
  -5  -5  10    3.19    0.37
  -5  -5  10    3.23    0.35
  -5  -5   9   15.19    0.85
  -5  -5   9   13.72    0.81
  -5  -5   9   13.35    0.77
  -5  -5   8   26.26    1.30
  -5  -5   8   26.35    1.28
  -5  -5   8   27.43    1.31
  -5  -5   8   27.32    1.35
  -5  -5   7    1.02    0.26
  -5  -5   7    1.13    0.29
  -5  -5   7    1.13    0.28
  -5  -5   6    1.04    0.26
  -5  -5   6    1.18    0.29
  -5  -5   6    0.83    0.26
  -5  -5   5    8.90    0.65
  -5  -5   5    9.83    0.70
  -5  -5   5   10.99    0.71
  -5  -5   4   56.56    2.36
  -5  -5   4   51.99    2.36
  -5  -5   3    7.31    0.58
  -5  -5   3    6.66    0.58
  -5  -5   2   30.14    1.49
   5  -5  -2   29.58    1.36
  -5  -5   2   29.99    1.46
  -5  -5   1   14.65    0.91
   5  -5  -1   15.49    0.83
  -5  -5   1   14.55    0.90
  -5  -5   0    0.78    0.28
  -5  -5   0    0.44    0.24
   5  -5   0    0.40    0.21
   5  -5   1    1.70    0.29
  -5  -5  -1    1.87    0.34
  -5  -5  -1    1.57    0.33
   5  -5   2   12.00    0.75
  -5  -5  -2   11.43    0.78
  -5  -5  -2   11.24    0.80
   5  -5   2   13.38    0.65
   5  -5   2   12.80    0.71
   5  -5   3    0.40    0.16
  -5  -5  -3    0.44    0.25
   5  -5   3    0.47    0.22
  -5  -5  -3    0.59    0.25
   5  -5   3    0.50    0.20
   5  -5   4    0.49    0.17
  -5  -5  -4    0.56    0.25
   5  -5   4    0.15    0.21
   5  -5   4    0.58    0.21
  -5  -5  -4    0.42    0.23
   5  -5   5    0.02    0.15
   5  -5   5    0.02    0.19
  -5  -5  -5    0.10    0.19
  -5  -5  -5    0.03    0.20
   5  -5   5    0.05    0.21
  -5  -5  -6    8.19    0.62
   5  -5   6    9.24    0.53
   5  -5   6    9.46    0.62
   5  -5   6    8.76    0.57
  -5  -5  -6    8.30    0.57
   5  -5   7    5.57    0.43
  -5  -5  -7    5.42    0.46
  -5  -5  -7    4.45    0.38
   5  -5   7    6.21    0.40
  -5  -5  -8    7.63    0.52
   5  -5   8    8.01    0.53
   5  -5   8    8.87    0.50
   5  -5   9    0.23    0.15
   5  -5   9    0.35    0.18
   5  -5   9    0.44    0.18
   5  -5  10    1.86    0.22
   5  -5  10    1.94    0.21
   5  -5  10    1.77    0.22
   5  -5  11    0.29    0.10
   5  -5  11    0.26    0.11
   5  -5  11    0.28    0.11
   5  -5  12    9.10    0.44
   5  -5  12    9.90    0.43
  -5  -4  18   41.88    1.66
  -5  -4  17    2.65    0.21
  -5  -4  17    2.57    0.26
  -5  -4  17    2.56    0.21
  -5  -4  16    0.34    0.14
  -5  -4  16    0.28    0.15
  -5  -4  15    4.93    0.37
  -5  -4  15    5.29    0.41
  -5  -4  14   24.98    1.19
  -5  -4  14   25.45    1.22
  -5  -4  14   22.45    1.12
  -5  -4  13    1.66    0.22
  -5  -4  13    2.39    0.34
  -5  -4  13    1.96    0.33
  -5  -4  13    1.46    0.28
  -5  -4  12   13.78    0.85
  -5  -4  12   13.67    0.75
  -5  -4  12   15.23    0.85
  -5  -4  11    1.60    0.26
  -5  -4  11    1.54    0.29
   5  -4 -10   18.31    1.49
  -5  -4  10   16.39    1.00
  -5  -4  10   17.83    0.94
  -5  -4  10   16.91    0.97
  -5  -4   9   56.29    2.44
   5  -4  -9   52.97    3.03
  -5  -4   9   55.08    2.46
  -5  -4   9   57.44    2.39
  -5  -4   8   15.28    0.91
  -5  -4   8   14.58    0.91
  -5  -4   8   14.97    0.87
  -5  -4   7   98.91    3.73
   5  -4  -7   98.95    4.54
  -5  -4   6    0.58    0.24
  -5  -4   6    0.30    0.31
   5  -4  -6    0.19    0.32
  -5  -4   5   20.53    1.12
  -5  -4   5   23.22    1.74
   5  -4  -5   21.73    1.66
  -5  -4   4  164.19    6.61
  -5  -4   4  173.10    7.47
  -5  -4   4  172.81    6.58
   5  -4  -4  171.85    7.39
   5  -4  -3   12.23    0.72
  -5  -4   3   12.74    1.27
  -5  -4   3   12.04    0.82
   5  -4  -3   11.42    1.19
  -5  -4   2    9.24    1.14
  -5  -4   2   10.13    0.74
   5  -4  -2    9.67    0.64
   5  -4  -2    9.58    0.97
   5  -4  -2   11.81    1.19
   5  -4  -1  249.74    9.20
  -5  -4   1  237.42    9.24
  -5  -4   1  235.77    9.30
   5  -4  -1  252.60    9.90
  -5  -4   1  233.66   10.20
   5  -4  -1  247.18   10.15
   5  -4   0  239.67    9.79
  -5  -4   0  235.64   10.14
  -5  -4   0  226.88    9.19
   5  -4   0  245.93    9.07
   5  -4   0  242.44    9.09
   5  -4   0  240.57   10.06
  -5  -4   0  240.31    9.15
   5  -4   1   42.58    1.87
   5  -4   1   42.77    1.87
  -5  -4  -1   38.25    1.95
   5  -4   1   41.41    2.44
  -5  -4  -1   38.32    2.60
   5  -4   1   42.95    2.65
  -5  -4  -1   41.76    1.93
  -5  -4  -2   -0.24    0.37
   5  -4   2    0.09    0.14
  -5  -4  -2    0.12    0.26
   5  -4   2    0.09    0.30
   5  -4   2    0.11    0.20
  -5  -4  -2   -0.11    0.25
   5  -4   2    0.11    0.31
   5  -4   2    0.23    0.21
  -5  -4  -3   11.66    0.86
  -5  -4  -3   14.55    1.43
   5  -4   3   12.15    1.20
   5  -4   3   13.40    0.82
   5  -4   3   12.91    0.79
  -5  -4  -3   12.80    0.85
   5  -4   3   12.12    1.32
   5  -4   3   13.26    0.70
  -5  -4  -4    7.08    0.65
   5  -4   4    7.25    0.57
   5  -4   4    6.57    0.56
   5  -4   4    6.67    0.89
  -5  -4  -4    5.84    0.93
   5  -4   4    7.92    0.50
  -5  -4  -4    6.76    0.60
   5  -4   4    6.38    0.96
  -5  -4  -5   12.36    0.91
   5  -4   5   15.95    0.79
   5  -4   5   12.44    1.26
  -5  -4  -5   14.22    1.42
   5  -4   5   13.31    0.85
  -5  -4  -5   13.85    0.93
  -5  -4  -6   98.29    4.25
  -5  -4  -6  101.49    5.08
   5  -4   6   96.04    4.88
   5  -4   6  100.38    4.14
  -5  -4  -6   96.87    4.18
   5  -4   6  111.34    4.03
  -5  -4  -7   25.38    1.41
   5  -4   7   26.41    1.22
   5  -4   7   26.33    1.29
  -5  -4  -7   24.99    1.94
   5  -4   7   25.63    1.32
   5  -4   7   25.75    1.91
  -5  -4  -7   23.90    1.33
   5  -4   8    3.07    0.35
  -5  -4  -8    3.44    0.46
   5  -4   8    3.46    0.40
  -5  -4  -8    2.96    0.39
   5  -4   8    3.43    0.43
  -5  -4  -9    5.18    0.53
   5  -4   9    5.28    0.46
  -5  -4  -9    5.09    0.45
   5  -4   9    5.76    0.45
   5  -4  10   25.36    1.16
   5  -4  10   25.84    1.26
   5  -4  10   28.40    1.27
  -5  -4 -10   29.23    1.39
   5  -4  11    0.20    0.21
  -5  -4 -11    0.16    0.20
   5  -4  11    0.02    0.20
   5  -4  11    0.20    0.19
  -5  -4 -12    5.06    0.40
   5  -4  12    5.45    0.38
   5  -4  12    5.40    0.43
   5  -4  13    9.84    0.54
   5  -4  13    9.65    0.50
   5  -4  14    0.39    0.12
   5  -4  14    0.43    0.11
   5  -3 -20   13.33    0.61
   5  -3 -19    1.82    0.22
  -5  -3  19    1.60    0.19
  -5  -3  18    1.12    0.16
   5  -3 -18    0.97    0.21
  -5  -3  18    1.10    0.22
  -5  -3  17    9.79    0.55
  -5  -3  17    9.23    0.61
   5  -3 -17    8.91    0.61
  -5  -3  17    9.19    0.55
   5  -3 -17   10.45    0.65
  -5  -3  16   43.13    1.82
   5  -3 -16   44.39    1.94
  -5  -3  16   41.96    1.85
  -5  -3  16   43.08    1.92
   5  -3 -16   42.98    1.95
  -5  -3  15    0.74    0.20
   5  -3 -15    0.78    0.26
  -5  -3  15    0.75    0.23
   5  -3 -15    0.89    0.27
   5  -3 -14    6.76    0.56
  -5  -3  14    6.42    0.52
   5  -3 -14    5.79    0.88
   5  -3 -14    6.22    0.55
  -5  -3  14    6.24    0.48
  -5  -3  13  129.43    5.92
   5  -3 -13  127.84    4.94
  -5  -3  13  117.55    4.88
  -5  -3  13  120.00    4.82
   5  -3 -13  120.81    5.78
   5  -3 -13  128.63    4.95
   5  -3 -12   89.56    3.66
  -5  -3  12   93.13    4.59
  -5  -3  12   87.72    3.59
   5  -3 -12   86.44    4.47
  -5  -3  11  623.10   22.88
   5  -3 -11  623.30   22.92
  -5  -3  11  676.16   24.08
   5  -3 -11  619.08   23.94
  -5  -3  11  601.11   22.78
  -5  -3  10  150.28    5.98
   5  -3 -10  156.60    6.01
  -5  -3  10  166.48    6.99
   5  -3 -10  151.92    6.87
  -5  -3  10  152.90    5.91
   5  -3  -9   54.32    2.41
  -5  -3   9   54.75    2.36
  -5  -3   9   62.04    3.23
   5  -3  -9   54.24    3.13
  -5  -3   9   58.81    2.44
   5  -3  -9   64.91    3.22
  -5  -3   8  109.47    4.37
  -5  -3   8  123.47    5.21
   5  -3  -8  112.08    5.16
  -5  -3   8  104.08    4.30
   5  -3  -8  115.40    5.15
  -5  -3   8  116.53    5.20
  -5  -3   7   10.71    1.02
  -5  -3   7   10.63    1.07
   5  -3  -7   11.44    1.11
  -5  -3   7    8.90    0.62
   5  -3  -7   10.72    1.08
  -5  -3   7    8.09    0.57
  -5  -3   6   78.57    3.73
   5  -3  -6   68.31    3.56
  -5  -3   6   68.00    2.90
  -5  -3   6   74.74    2.98
   5  -3  -6   73.48    3.65
  -5  -3   5   18.52    1.01
   5  -3  -5   19.72    1.44
  -5  -3   5   20.19    1.54
   5  -3  -5   18.40    1.48
  -5  -3   5   18.57    0.97
  -5  -3   4    9.95    0.67
  -5  -3   4   10.50    1.09
   5  -3  -4    9.66    0.90
  -5  -3   4    9.44    0.62
   5  -3  -4   11.94    1.04
   5  -3  -4   11.50    1.09
  -5  -3   3    8.44    0.98
   5  -3  -3    9.08    0.88
   5  -3  -3    7.49    0.91
   5  -3  -3    9.77    0.92
  -5  -3   3    8.98    0.62
  -5  -3   3    8.31    0.58
   5  -3  -2  252.05    9.66
   5  -3  -2  264.23   10.28
   5  -3  -2  267.84   10.29
   5  -3  -2  270.28   10.57
  -5  -3   2  254.29    9.71
  -5  -3   2  263.55   10.66
   5  -3  -1    0.69    0.20
   5  -3  -1    0.49    0.32
  -5  -3   1    0.58    0.43
   5  -3  -1    0.58    0.29
   5  -3  -1    0.64    0.41
  -5  -3   0   15.03    0.93
   5  -3   0   16.59    0.87
   5  -3   0   16.96    0.89
   5  -3   0   16.61    1.19
   5  -3   0   17.25    1.32
   5  -3   0   15.76    1.40
  -5  -3   0   18.50    1.52
   5  -3   1    7.55    0.53
  -5  -3  -1    6.97    0.96
   5  -3   1    7.30    0.54
  -5  -3  -1    9.49    0.65
   5  -3   1    8.18    0.89
   5  -3   1    6.99    0.94
  -5  -3  -2   61.33    2.91
   5  -3   2   78.61    3.65
   5  -3   2   71.72    2.86
   5  -3   2   69.16    2.88
   5  -3   2   73.17    3.75
  -5  -3  -2   69.02    3.71
   5  -3   2   72.13    2.76
  -5  -3  -3    6.32    0.93
   5  -3   3    8.65    0.59
   5  -3   3    8.63    0.98
   5  -3   3    6.56    0.94
   5  -3   3    8.75    0.51
   5  -3   4    5.36    0.45
   5  -3   4    5.95    0.86
   5  -3   4    5.40    0.47
  -5  -3  -4    3.52    0.73
   5  -3   4    4.11    0.76
   5  -3   4    5.63    0.41
  -5  -3  -4    5.78    0.54
   5  -3   5   58.14    2.46
  -5  -3  -5   53.13    3.16
   5  -3   5   54.55    3.15
   5  -3   5   56.85    2.41
  -5  -3  -5   54.55    2.53
   5  -3   5   54.95    3.21
   5  -3   5   59.19    2.34
  -5  -3  -6  243.00    9.82
   5  -3   6  265.92    9.81
   5  -3   6  241.56   10.73
  -5  -3  -6  260.69    9.97
   5  -3   6  248.83   10.77
   5  -3   6  275.57    9.74
  -5  -3  -6  248.74   10.77
   5  -3   7  140.41    5.10
   5  -3   7  130.26    5.20
  -5  -3  -7  122.80    5.23
   5  -3   7  128.52    6.12
  -5  -3  -7  134.26    6.20
  -5  -3  -7  131.14    5.37
   5  -3   7  122.74    6.07
   5  -3   7  139.28    5.16
   5  -3   8   47.79    2.00
  -5  -3  -8   46.38    2.16
   5  -3   8   51.04    2.18
  -5  -3  -8   46.06    2.25
   5  -3   8   52.22    2.08
   5  -3   8   45.26    2.83
   5  -3   8   44.51    2.08
  -5  -3  -8   45.95    2.89
   5  -3   9   29.25    1.37
  -5  -3  -9   32.92    1.55
   5  -3   9   29.28    1.44
   5  -3   9   29.90    1.50
  -5  -3  -9   31.02    1.62
   5  -3   9   27.35    2.05
  -5  -3  -9   28.52    2.14
   5  -3   9   33.00    1.45
   5  -3  10    1.71    0.26
   5  -3  10    1.65    0.30
  -5  -3 -10    1.61    0.32
   5  -3  10    1.93    0.32
   5  -3  10    1.56    0.51
  -5  -3 -10    1.39    0.52
  -5  -3 -10    1.94    0.38
   5  -3  10    1.35    0.49
   5  -3  11   20.52    1.00
   5  -3  11   19.71    1.02
   5  -3  11   20.90    1.10
  -5  -3 -11   21.61    1.15
  -5  -3 -11   21.92    1.22
   5  -3  12   16.91    0.89
   5  -3  12   15.99    0.95
   5  -3  12   18.09    0.93
  -5  -3 -12   18.43    1.08
  -5  -3 -12   17.68    1.01
   5  -3  13    2.35    0.30
   5  -3  13    2.71    0.32
  -5  -3 -13    1.74    0.32
  -5  -3 -13    2.20    0.38
   5  -3  14    2.03    0.26
  -5  -3 -14    2.00    0.29
   5  -3  14    1.55    0.24
  -5  -3 -14    1.82    0.32
  -5  -3 -15    2.48    0.27
  -5  -3 -15    2.59    0.25
   5  -3  15    2.07    0.22
   5  -3  15    2.15    0.22
  -5  -3 -15    2.74    0.32
  -5  -3 -16   18.26    0.84
   5  -2 -21    0.39    0.11
   5  -2 -20    7.95    0.52
  -5  -2  20    7.94    0.44
   5  -2 -20    8.31    0.52
   5  -2 -20    7.72    0.45
   5  -2 -20    8.04    0.53
   5  -2 -19    1.01    0.18
   5  -2 -19    1.06    0.24
  -5  -2  19    1.14    0.19
  -5  -2  19    1.02    0.18
   5  -2 -19    1.37    0.27
   5  -2 -19    0.82    0.25
  -5  -2  18   66.61    2.65
   5  -2 -18   65.86    2.75
  -5  -2  18   59.80    2.63
   5  -2 -18   65.75    2.77
   5  -2 -18   66.05    2.66
   5  -2 -18   65.80    2.78
  -5  -2  17   15.49    0.87
   5  -2 -17   16.80    0.97
  -5  -2  17   14.67    0.78
   5  -2 -17   15.32    0.97
   5  -2 -17   16.67    0.89
   5  -2 -17   17.98    1.01
   5  -2 -16    1.91    0.30
  -5  -2  16    1.93    0.25
   5  -2 -16    2.08    0.36
  -5  -2  16    1.86    0.27
  -5  -2  16    2.00    0.30
   5  -2 -16    2.36    0.39
   5  -2 -16    2.99    0.40
  -5  -2  15   16.70    0.92
  -5  -2  15   18.99    1.43
  -5  -2  15   15.34    0.83
  -5  -2  15   14.80    0.88
  -5  -2  15   17.84    1.58
   5  -2 -15   17.32    1.04
   5  -2 -15   16.20    1.49
   5  -2 -15   16.33    0.93
   5  -2 -15   14.73    1.32
   5  -2 -15   16.22    1.00
   5  -2 -15   17.24    1.01
  -5  -2  14   73.88    2.91
   5  -2 -14   67.68    3.00
  -5  -2  14   68.09    3.52
  -5  -2  14   71.18    3.83
   5  -2 -14   68.54    3.76
   5  -2 -14   66.09    3.00
   5  -2 -14   69.74    2.90
   5  -2 -14   73.16    3.60
   5  -2 -14   71.82    3.01
  -5  -2  14   66.51    2.80
   5  -2 -13   74.64    3.12
  -5  -2  13   70.13    2.93
  -5  -2  13   71.92    3.01
  -5  -2  13   79.77    4.01
   5  -2 -13   74.05    3.90
   5  -2 -13   70.45    3.12
   5  -2 -13   74.51    3.03
   5  -2 -13   69.60    3.61
   5  -2 -13   75.62    3.12
  -5  -2  13   74.06    3.65
  -5  -2  12  227.50    8.51
  -5  -2  12  224.49    8.55
  -5  -2  12  245.25    9.63
   5  -2 -12  223.01    8.66
   5  -2 -12  219.50    8.55
   5  -2 -12  217.30    9.20
   5  -2 -12  231.61    8.64
  -5  -2  12  222.91    9.23
  -5  -2  11    1.63    0.43
   5  -2 -11    1.85    0.42
  -5  -2  11    1.03    0.22
  -5  -2  11    1.16    0.23
  -5  -2  11    1.93    0.55
   5  -2 -11    1.31    0.29
   5  -2 -11    0.96    0.21
   5  -2 -11    1.66    0.26
   5  -2 -11    1.76    0.29
   5  -2 -10  272.06   10.19
  -5  -2  10  264.98   10.08
  -5  -2  10  293.05   11.04
   5  -2 -10  272.23   10.69
  -5  -2  10  276.35   10.72
   5  -2 -10  277.66   10.16
   5  -2 -10  267.29   10.87
  -5  -2   9   93.39    3.73
  -5  -2   9  105.18    4.50
   5  -2  -9   96.85    4.23
   5  -2  -9   89.59    4.45
  -5  -2   9   94.98    4.23
   5  -2  -9   93.51    3.80
  -5  -2   8  749.84   27.99
   5  -2  -8  709.45   27.73
   5  -2  -8  752.26   28.09
  -5  -2   8  739.49   27.77
  -5  -2   8  774.88   28.07
  -5  -2   7  325.92   12.20
   5  -2  -7  325.39   12.19
   5  -2  -7  313.38   12.49
  -5  -2   7  315.04   12.34
  -5  -2   7  291.19   12.39
  -5  -2   6  652.54   23.52
  -5  -2   6  614.52   23.31
   5  -2  -6  608.40   23.30
   5  -2  -6  625.59   23.63
  -5  -2   5    0.63    0.25
   5  -2  -5    0.18    0.18
   5  -2  -5    0.33    0.34
  -5  -2   4  314.86   12.27
   5  -2  -4  321.56   12.26
   5  -2  -4  324.84   12.45
   5  -2  -4  331.93   12.58
  -5  -2   4  319.89   12.49
   5  -2  -3    3.56    0.43
  -5  -2   3    3.51    0.45
   5  -2  -3    3.59    0.51
   5  -2  -3    3.92    0.57
  -5  -2   3    3.35    0.50
   5  -2  -3    3.78    0.61
  -5  -2   2  121.86    5.02
   5  -2  -2  117.42    4.84
   5  -2  -2  119.58    5.00
  -5  -2   2  118.97    4.88
   5  -2  -2  117.93    5.05
   5  -2  -2  111.34    5.14
  -5  -2   1 1522.96   53.85
   5  -2  -1 1495.18   53.92
  -5  -2   1 1458.56   53.87
   5  -2  -1 1466.02   53.95
   5  -2  -1 1419.75   53.71
   5  -2  -1 1397.50   54.06
  -5  -2   0  187.74    7.10
   5  -2   0  171.23    7.01
   5  -2   0  175.67    7.21
   5  -2   0  181.36    7.25
   5  -2   0  175.48    7.36
  -5  -2   0  169.90    7.14
   5  -2   1   84.66    3.60
   5  -2   1   85.45    3.81
   5  -2   1   78.52    3.74
  -5  -2  -1   81.37    3.71
   5  -2   1   83.90    3.93
   5  -2   2  106.74    4.87
   5  -2   2  113.92    4.66
   5  -2   2  111.47    4.84
  -5  -2  -2  111.42    4.77
   5  -2   2  116.08    5.02
  -5  -2  -2  103.29    4.93
   5  -2   3  136.65    5.64
   5  -2   3  133.12    5.79
  -5  -2  -3  131.69    5.73
   5  -2   3  144.13    6.01
  -5  -2  -3  142.37    6.03
   5  -2   4  483.53   18.22
   5  -2   4  471.27   18.32
  -5  -2  -4  473.89   18.27
   5  -2   4  492.46   18.58
  -5  -2  -4  481.36   18.61
   5  -2   5   21.04    1.39
   5  -2   5   21.56    1.06
   5  -2   5   23.38    1.11
   5  -2   5   22.33    1.60
   5  -2   5   19.77    1.40
   5  -2   5   24.45    1.52
  -5  -2  -5   21.32    1.16
   5  -2   5   23.35    1.03
   5  -2   5   22.72    1.64
  -5  -2  -5   22.53    1.47
  -5  -2  -5   22.32    1.67
   5  -2   6   22.18    1.02
  -5  -2  -6   21.17    1.70
   5  -2   6   21.15    0.97
  -5  -2  -6   21.10    1.11
   5  -2   6   20.87    1.44
   5  -2   6   20.51    1.03
   5  -2   6   21.72    1.07
   5  -2   6   19.82    1.37
   5  -2   6   21.20    1.60
   5  -2   6   20.72    1.42
  -5  -2  -6   20.73    1.14
   5  -2   6   21.05    1.61
  -5  -2  -7    1.51    0.57
   5  -2   7    2.27    0.28
  -5  -2  -7    1.59    0.26
   5  -2   7    2.09    0.25
   5  -2   7    2.08    0.28
  -5  -2  -7    2.07    0.33
   5  -2   7    2.84    0.33
   5  -2   7    2.01    0.53
   5  -2   7    1.96    0.45
  -5  -2  -7    2.40    0.35
   5  -2   7    1.04    0.38
   5  -2   7    2.94    0.60
  -5  -2  -8   83.64    4.28
   5  -2   8   82.39    3.17
   5  -2   8   75.03    3.23
  -5  -2  -8   78.56    3.33
   5  -2   8   74.33    3.79
   5  -2   8   80.26    3.20
   5  -2   8   85.38    3.28
  -5  -2  -8   77.31    3.35
   5  -2   8   70.21    3.96
  -5  -2  -8   79.00    3.26
   5  -2   8   78.30    4.02
   5  -2   8   82.70    3.83
   5  -2   9    3.14    0.32
  -5  -2  -9    3.24    0.41
   5  -2   9    2.90    0.33
   5  -2   9    2.61    0.34
   5  -2   9    2.59    0.34
   5  -2   9    3.35    0.71
  -5  -2  -9    4.07    0.83
  -5  -2  -9    3.38    0.45
  -5  -2  -9    3.15    0.37
   5  -2   9    3.11    0.59
   5  -2   9    1.91    0.51
   5  -2   9    1.49    0.52
   5  -2  10   24.00    1.19
   5  -2  10   24.90    1.27
   5  -2  10   23.50    1.74
  -5  -2 -10   24.16    1.34
   5  -2  10   26.49    1.29
   5  -2  10   23.71    1.85
  -5  -2 -10   24.97    1.37
   5  -2  10   23.84    1.18
   5  -2  10   24.87    1.92
  -5  -2 -10   24.69    1.28
  -5  -2 -10   29.06    2.19
   5  -2  10   23.86    1.71
   5  -2  10   26.84    1.24
  -5  -2 -11    1.94    0.66
   5  -2  11    3.17    0.38
  -5  -2 -11    2.96    0.38
   5  -2  11    2.47    0.32
  -5  -2 -11    2.83    0.42
   5  -2  11    2.82    0.37
   5  -2  11    3.39    0.38
   5  -2  11    3.21    0.68
  -5  -2 -11    2.81    0.43
   5  -2  11    3.44    0.59
   5  -2  11    2.73    0.63
   5  -2  11    3.07    0.69
   5  -2  12    0.23    0.22
  -5  -2 -12    0.10    0.21
  -5  -2 -12    0.44    0.29
  -5  -2 -12   -0.14    0.38
   5  -2  12    0.03    0.18
   5  -2  12    0.93    0.26
   5  -2  12    0.52    0.37
  -5  -2 -12    0.20    0.27
   5  -2  12   -0.23    0.35
   5  -2  13   23.15    1.18
   5  -2  13   23.71    1.22
  -5  -2 -13   23.93    1.32
  -5  -2 -13   24.53    1.33
   5  -2  13   25.16    1.18
  -5  -2 -13   23.28    1.23
  -5  -2 -14   74.85    3.15
   5  -2  14   77.96    3.05
  -5  -2 -14   75.63    3.17
   5  -2  14   73.05    2.96
   5  -2  14   70.84    2.96
  -5  -2 -14   73.66    3.05
  -5  -2 -15    1.28    0.23
   5  -2  15    1.74    0.26
   5  -2  15    1.21    0.21
  -5  -2 -15    1.35    0.30
  -5  -2 -15    1.16    0.30
  -5  -2 -16    0.23    0.14
  -5  -2 -16    0.21    0.22
   5  -2  16    0.33    0.15
  -5  -2 -16    0.30    0.19
  -5  -2 -17   15.70    0.70
  -5  -2 -17   17.44    0.83
  -5  -2 -17   16.80    0.78
   5  -1 -22    1.41    0.15
   5  -1 -22    1.04    0.16
  -5  -1  22    1.10    0.15
  -5  -1  22    1.21    0.13
   5  -1 -22    1.41    0.17
   5  -1 -21    1.36    0.20
   5  -1 -21    1.03    0.19
  -5  -1  21    1.14    0.19
   5  -1 -21    1.73    0.25
  -5  -1  20   42.99    1.78
   5  -1 -20   40.42    1.78
   5  -1 -20   39.15    1.82
   5  -1 -20   40.77    1.76
  -5  -1  19   22.10    1.08
   5  -1 -19   19.32    1.07
   5  -1 -19   20.83    1.12
   5  -1 -19   19.89    1.06
   5  -1 -18    4.56    0.46
  -5  -1  18    4.85    0.46
   5  -1 -18    5.22    0.52
   5  -1 -18    4.76    0.51
   5  -1 -18    4.38    0.47
  -5  -1  17   11.00    0.75
   5  -1 -17   11.91    0.80
   5  -1 -17    9.90    0.77
   5  -1 -17   11.01    0.75
   5  -1 -17   11.61    0.80
  -5  -1  16  128.26    4.94
   5  -1 -16  127.26    5.00
  -5  -1  16  120.95    5.86
   5  -1 -16  116.43    4.97
   5  -1 -16  123.72    4.93
   5  -1 -16  125.26    5.75
   5  -1 -16  118.57    4.98
  -5  -1  16  131.03    5.80
   5  -1 -15   78.66    3.25
  -5  -1  15   67.34    3.93
  -5  -1  15   79.79    3.21
   5  -1 -15   73.59    3.22
   5  -1 -15   73.93    3.90
   5  -1 -15   72.72    3.19
   5  -1 -15   78.20    3.96
   5  -1 -15   75.83    3.23
  -5  -1  15   76.16    3.93
  -5  -1  14    0.49    0.39
   5  -1 -14    0.19    0.30
   5  -1 -14    0.33    0.20
  -5  -1  14    0.54    0.23
  -5  -1  14    0.22    0.36
   5  -1 -14    0.35    0.24
   5  -1 -14    0.30    0.30
   5  -1 -14    0.39    0.24
   5  -1 -14    0.66    0.27
   5  -1 -14    0.55    0.25
  -5  -1  13   39.38    1.82
   5  -1 -13   40.04    1.83
   5  -1 -13   38.27    1.83
   5  -1 -13   40.63    2.44
   5  -1 -13   40.01    1.84
   5  -1 -13   41.57    2.44
  -5  -1  13   40.03    2.44
   5  -1 -13   38.97    1.83
   5  -1 -12  135.59    5.56
   5  -1 -12  141.40    5.57
   5  -1 -12  148.65    6.37
   5  -1 -12  145.96    5.59
   5  -1 -12  143.02    6.26
  -5  -1  12  152.10    6.33
   5  -1 -12  142.90    5.58
   5  -1 -11   57.92    2.51
   5  -1 -11   62.04    3.12
   5  -1 -11   57.93    3.13
   5  -1 -11   59.89    2.53
   5  -1 -11   60.71    2.53
  -5  -1  11   63.04    3.15
   5  -1 -11   60.48    2.53
   5  -1 -10    2.11    0.44
   5  -1 -10    2.43    0.32
   5  -1 -10    2.60    0.52
  -5  -1  10    2.66    0.53
   5  -1  -9   35.38    1.97
  -5  -1   9   35.19    1.98
   5  -1  -9   32.55    2.01
   5  -1  -9   34.73    1.96
   5  -1  -8   57.66    2.90
  -5  -1   8   60.67    2.92
   5  -1  -8   60.12    3.01
  -5  -1   8   64.97    2.96
   5  -1  -8   62.63    2.95
   5  -1  -7  474.40   18.18
   5  -1  -7  474.85   18.31
  -5  -1   7  483.89   18.23
   5  -1  -7  481.66   18.22
  -5  -1   7  488.56   18.22
  -5  -1   6 1079.53   39.70
  -5  -1   6 1064.31   39.67
   5  -1  -6 1071.63   39.64
  -5  -1   6 1080.97   39.71
   5  -1  -6 1065.05   39.69
  -5  -1   5    1.11    0.31
   5  -1  -5    1.18    0.34
  -5  -1   5    0.84    0.30
   5  -1  -5    0.48    0.27
  -5  -1   4 1162.34   43.37
  -5  -1   4 1200.05   43.40
   5  -1  -4 1162.26   43.34
   5  -1  -4 1190.96   43.39
  -5  -1   4 1190.90   43.46
   5  -1  -4 1149.83   43.41
  -5  -1   3   80.07    3.37
  -5  -1   3   78.62    3.41
   5  -1  -3   80.72    3.38
   5  -1  -3   65.43    3.29
   5  -1  -3   79.98    3.49
   5  -1  -3   79.11    3.44
  -5  -1   3   80.49    3.49
  -5  -1   2   91.78    3.92
   5  -1  -2   94.68    3.94
   5  -1  -2   93.70    4.04
   5  -1  -2   89.44    4.01
  -5  -1   2   97.65    4.01
  -5  -1   2   90.97    4.03
  -5  -1   1   51.03    2.36
   5  -1  -1   50.19    2.36
  -5  -1   1   50.09    2.47
   5  -1  -1   50.27    2.47
   5  -1  -1   50.61    2.45
  -5  -1   1   52.42    2.44
  -5  -1   0   44.91    2.36
   5  -1   0   55.89    2.46
   5  -1   0   53.68    2.46
   5  -1   0   53.85    2.55
   5  -1   0   53.67    2.55
  -5  -1   0   53.91    2.49
  -5  -1   0   54.27    2.57
  -5  -1  -1  266.71   10.49
   5  -1   1  271.06   10.55
   5  -1   1  266.27   10.59
  -5  -1  -1  270.14   10.57
   5  -1   1  282.24   10.66
   5  -1   1  284.84   10.71
  -5  -1  -1  282.51   10.73
  -5  -1  -2  358.12   14.10
   5  -1   2  383.46   14.24
   5  -1   2  391.63   14.32
   5  -1   2  357.30   14.25
   5  -1   2  373.94   14.36
  -5  -1  -2  368.55   14.19
  -5  -1  -2  393.12   14.44
  -5  -1  -3  107.47    4.56
   5  -1   3  110.20    4.70
   5  -1   3  113.74    4.76
   5  -1   3  114.95    4.83
   5  -1   3  112.21    4.76
  -5  -1  -3  110.94    4.65
   5  -1   3  117.78    4.89
  -5  -1  -3  113.72    4.94
   5  -1   4  347.18   13.38
   5  -1   4  349.84   13.41
   5  -1   4  359.61   13.34
  -5  -1  -4  346.69   13.21
   5  -1   4  353.27   13.35
  -5  -1  -4  370.54   13.62
   5  -1   5    1.37    0.39
  -5  -1  -5    1.38    0.53
   5  -1   5    2.11    0.42
  -5  -1  -5    0.98    0.28
   5  -1   6    8.59    0.88
  -5  -1  -6    9.11    1.03
   5  -1   6    9.28    0.86
  -5  -1  -6    9.06    0.78
   5  -1   6    9.67    0.90
   5  -1   7    5.53    0.70
  -5  -1  -7    6.94    0.93
   5  -1   7    5.53    0.45
  -5  -1  -7    4.74    0.46
   5  -1   7    5.76    0.73
  -5  -1  -7    6.00    0.65
   5  -1   7    5.27    0.67
  -5  -1  -7    6.29    0.48
   5  -1   8   66.97    2.75
   5  -1   8   70.58    2.68
   5  -1   8   62.18    2.68
   5  -1   8   64.48    3.29
   5  -1   8   67.98    2.71
  -5  -1  -8   73.09    3.74
   5  -1   8   65.91    3.24
  -5  -1  -8   62.22    2.75
  -5  -1  -8   62.58    3.08
  -5  -1  -8   65.17    2.77
   5  -1   8   65.54    3.35
   5  -1   8   65.34    2.67
  -5  -1  -9    2.56    0.75
   5  -1   9    2.68    0.32
   5  -1   9    2.89    0.54
   5  -1   9    2.92    0.32
   5  -1   9    2.82    0.36
   5  -1   9    3.07    0.33
  -5  -1  -9    3.00    0.37
   5  -1   9    2.90    0.60
   5  -1   9    3.21    0.34
  -5  -1  -9    3.00    0.37
   5  -1   9    2.86    0.57
  -5  -1  -9    3.10    0.51
   5  -1  10   24.94    1.29
   5  -1  10   22.58    1.72
   5  -1  10   26.58    1.26
   5  -1  10   26.00    1.72
  -5  -1 -10   24.51    1.30
   5  -1  10   20.67    1.82
  -5  -1 -10   25.16    1.32
   5  -1  10   26.56    1.82
  -5  -1 -10   25.28    2.10
   5  -1  10   26.71    1.23
  -5  -1 -11    7.85    1.14
   5  -1  11    8.31    0.63
  -5  -1 -11    7.40    0.67
   5  -1  11    7.85    0.59
   5  -1  11    7.91    0.96
   5  -1  11    7.31    0.87
  -5  -1 -11    7.61    0.63
  -5  -1 -11    8.78    0.67
   5  -1  11   10.00    1.20
   5  -1  11    8.84    1.01
   5  -1  11    8.87    0.59
   5  -1  12   63.27    2.65
  -5  -1 -12   71.50    2.91
   5  -1  12   62.01    3.36
  -5  -1 -12   60.96    2.77
   5  -1  12   64.26    3.67
  -5  -1 -12   65.54    2.80
   5  -1  12   61.53    3.42
   5  -1  12   60.98    2.69
   5  -1  12   66.31    2.78
  -5  -1 -12   64.52    3.85
   5  -1  13    2.08    0.30
  -5  -1 -13    1.88    0.40
   5  -1  13    2.01    0.51
  -5  -1 -13    2.24    0.38
   5  -1  13    2.64    0.37
   5  -1  13    1.77    0.29
  -5  -1 -13    2.12    0.35
   5  -1  13    2.08    0.61
   5  -1  14   18.69    1.01
  -5  -1 -14   21.00    1.18
   5  -1  14   18.14    1.05
  -5  -1 -14   17.44    1.06
  -5  -1 -14   20.19    1.13
   5  -1  15   32.92    1.61
  -5  -1 -15   33.64    1.69
   5  -1  15   34.20    1.56
  -5  -1 -15   35.93    1.64
  -5  -1 -15   35.20    1.67
   5  -1  16   22.16    1.12
   5  -1  16   21.63    1.05
  -5  -1 -16   20.75    1.08
  -5  -1 -16   23.07    1.16
  -5  -1 -16   21.93    1.17
   5  -1  17   10.44    0.62
  -5  -1 -17   10.77    0.66
   5  -1  17    9.63    0.54
  -5  -1 -17   10.08    0.63
  -5  -1 -18    8.07    0.49
  -5  -1 -18    7.44    0.47
  -5   0  22    8.67    0.45
   5   0 -22    8.14    0.47
   5   0 -21   -0.08    0.12
   5   0 -21    0.11    0.19
   5   0 -21   -0.06    0.15
   5   0 -20    0.38    0.19
   5   0 -20    0.33    0.23
   5   0 -20    0.46    0.24
   5   0 -19   -0.03    0.19
   5   0 -19    0.03    0.24
   5   0 -19    0.12    0.24
   5   0 -18   18.14    1.01
   5   0 -18   17.42    1.04
   5   0 -18   18.34    1.06
   5   0 -17   -0.10    0.21
   5   0 -17    0.11    0.23
   5   0 -17   -0.04    0.23
  -5   0  17   -0.11    0.35
   5   0 -16    7.17    0.61
  -5   0  16    6.59    0.95
   5   0 -16    6.25    0.58
   5   0 -16    7.32    0.62
   5   0 -15    0.25    0.22
  -5   0  15    0.32    0.38
   5   0 -15    0.14    0.21
   5   0 -15    0.14    0.21
   5   0 -14  721.64   26.80
  -5   0  14  714.10   27.69
   5   0 -14  743.09   26.78
   5   0 -14  713.15   27.43
   5   0 -14  713.89   26.79
   5   0 -13    0.16    0.27
   5   0 -13    0.03    0.19
   5   0 -13   -0.03    0.19
   5   0 -12   11.96    0.71
   5   0 -12    9.87    0.98
   5   0 -12   11.09    0.72
   5   0 -11    0.03    0.16
   5   0 -11    0.05    0.15
   5   0 -11    0.07    0.26
   5   0 -10  353.31   13.74
   5   0 -10  375.40   14.06
   5   0  -9   -0.04    0.17
   5   0  -9    0.12    0.22
   5   0  -8  110.42    4.70
   5   0  -8  116.45    4.92
   5   0  -8  122.34    4.83
   5   0  -7   -0.04    0.14
  -5   0   7    0.04    0.15
  -5   0   7    0.04    0.19
   5   0  -7    0.41    0.22
   5   0  -6   86.19    3.66
   5   0  -6   86.47    3.82
   5   0  -6   95.50    3.73
  -5   0   6   90.09    3.76
  -5   0   6   84.41    3.74
  -5   0   6   88.50    3.67
  -5   0   5    0.12    0.19
  -5   0   5    0.04    0.19
  -5   0   5    0.03    0.15
   5   0  -5    0.09    0.22
   5   0  -5    0.21    0.17
  -5   0   4   87.36    3.90
   5   0  -4   95.39    4.02
   5   0  -4   98.70    3.91
  -5   0   4   91.27    3.85
  -5   0   4  104.85    4.03
  -5   0   3    0.37    0.22
   5   0  -3    0.22    0.21
  -5   0   3    0.16    0.18
   5   0  -3    0.10    0.17
  -5   0   2   61.06    2.74
   5   0  -2   64.54    2.77
   5   0  -2   65.57    2.88
   5   0  -2   64.35    2.77
  -5   0   2   66.31    2.83
  -5   0   2   61.30    2.73
  -5   0   1    0.14    0.19
  -5   0   1    0.10    0.15
  -5   0   1   -0.04    0.21
   5   0  -1    0.13    0.19
   5   0  -1    0.04    0.17
   5   0  -1    0.09    0.21
  -5   0   0  270.46   10.70
   5   0   0  297.49   10.76
   5   0   0  284.29   10.82
  -5   0   0  282.61   10.80
  -5   0  -1    0.13    0.21
  -5   0  -1    0.09    0.14
   5   0   1   -0.03    0.15
   5   0   1   -0.04    0.20
  -5   0  -2    1.06    0.23
   5   0   2    1.34    0.28
  -5   0  -2    0.98    0.29
  -5   0  -2    1.52    0.34
   5   0   2    1.35    0.32
  -5   0  -3   -0.06    0.13
   5   0   3   -0.04    0.19
  -5   0  -3   -0.56    0.26
   5   0   3    0.05    0.22
  -5   0  -3    0.11    0.24
  -5   0  -4  263.04   10.51
  -5   0  -4  279.28   10.80
   5   0   4  290.54   10.71
   5   0   4  279.88   10.85
  -5   0  -4  287.14   10.95
  -5   0  -5    0.04    0.17
  -5   0  -5   -0.34    0.32
   5   0   5    0.24    0.23
  -5   0  -5   -0.06    0.26
   5   0   5    0.06    0.26
   5   0   6   59.38    2.75
   5   0   6   55.08    2.88
  -5   0  -6   59.54    2.88
  -5   0  -6   57.88    3.00
  -5   0  -7   -0.34    0.33
   5   0   7    0.06    0.21
   5   0   7   -0.08    0.33
  -5   0  -7   -0.07    0.28
   5   0   8    3.32    0.31
  -5   0  -8    3.17    0.37
  -5   0  -8    3.91    0.71
   5   0   8    3.69    0.52
   5   0   8    3.22    0.34
   5   0   8    2.33    0.53
  -5   0  -8    3.24    0.59
  -5   0  -9   -0.11    0.38
   5   0   9    0.16    0.16
  -5   0  -9   -0.07    0.23
   5   0   9   -0.06    0.20
   5   0   9   -0.09    0.40
  -5   0  -9    0.08    0.25
  -5   0 -10  142.88    5.64
   5   0  10  154.19    5.62
  -5   0 -10  153.42    6.33
   5   0  10  143.98    6.44
  -5   0 -10  146.91    6.63
   5   0  10  131.39    5.43
  -5   0 -11   -0.13    0.39
  -5   0 -11   -0.04    0.25
   5   0  11   -0.06    0.20
  -5   0 -11   -0.09    0.32
   5   0  11    0.22    0.35
  -5   0 -12    1.41    0.34
   5   0  12    0.80    0.44
   5   0  12    1.08    0.27
  -5   0 -12    1.07    0.53
  -5   0 -12    2.14    0.52
  -5   0 -13   -0.04    0.27
  -5   0 -13    0.14    0.36
   5   0  13   -0.12    0.31
   5   0  13    0.07    0.22
  -5   0 -14   29.84    1.60
   5   0  14   35.54    1.62
  -5   0 -15   -0.29    0.25
   5   0  15   -0.03    0.24
   5   0  16    5.74    0.48
  -5   0 -16    5.73    0.49
  -5   0 -17    0.23    0.18
   5   0  17   -0.02    0.18
  -5   0 -18    0.03    0.11
   5   0  18    0.02    0.13
   5   0  19   -0.10    0.08
   5   1 -22    1.16    0.15
  -5   1  22    1.06    0.15
  -5   1  22    1.10    0.17
   5   1 -22    1.53    0.20
   5   1 -21    1.23    0.18
  -5   1  21    1.15    0.19
  -5   1  21    1.06    0.19
   5   1 -21    1.08    0.17
  -5   1  20   41.57    1.76
   5   1 -20   41.25    1.77
   5   1 -20   40.16    1.76
  -5   1  19   21.02    1.09
   5   1 -19   22.39    1.11
   5   1 -19   21.31    1.10
   5   1 -18    4.22    0.44
  -5   1  18    4.61    0.44
   5   1 -18    5.53    0.49
  -5   1  17   11.25    0.73
   5   1 -17    9.83    0.65
   5   1 -17   10.34    0.72
   5   1 -17    9.96    0.71
  -5   1  16  121.09    4.80
   5   1 -16  121.01    4.76
   5   1 -16  115.16    4.80
   5   1 -16  118.58    4.81
   5   1 -16  123.00    5.66
   5   1 -16  121.48    4.82
  -5   1  16  126.85    5.66
  -5   1  15   74.63    3.11
   5   1 -15   74.32    3.08
   5   1 -15   73.48    3.14
  -5   1  15   71.57    3.76
   5   1 -15   75.41    3.11
   5   1 -15   73.16    3.13
   5   1 -15   69.51    3.80
   5   1 -15   73.48    3.12
  -5   1  15   73.64    3.83
   5   1 -14    0.56    0.22
  -5   1  14    0.29    0.35
   5   1 -14    0.20    0.31
  -5   1  14    0.47    0.22
   5   1 -14    1.40    0.29
   5   1 -14    0.64    0.24
   5   1 -14    0.36    0.22
   5   1 -14    0.42    0.20
  -5   1  13   38.06    1.75
   5   1 -13   37.63    1.74
   5   1 -13   39.41    1.79
   5   1 -13   38.73    1.75
   5   1 -13   37.71    1.77
   5   1 -13   37.28    2.31
  -5   1  13   35.61    2.28
   5   1 -13   38.28    1.76
   5   1 -12  142.07    5.53
   5   1 -12  139.13    5.56
   5   1 -12  143.07    5.52
   5   1 -12  144.14    5.56
   5   1 -12  146.69    6.26
  -5   1  12  147.69    6.25
   5   1 -12  139.37    5.54
   5   1 -11   60.02    2.51
   5   1 -11   59.20    2.51
   5   1 -11   59.55    2.47
   5   1 -11   60.73    3.08
  -5   1  11   59.03    3.07
   5   1 -11   58.37    2.48
   5   1 -10    2.19    0.47
   5   1 -10    2.29    0.37
  -5   1  10    2.04    0.45
   5   1  -9   35.25    1.80
   5   1  -9   35.33    1.95
  -5   1   9   32.32    1.91
   5   1  -9   31.78    1.72
   5   1  -8   61.84    2.77
  -5   1   8   58.58    2.72
  -5   1   8   59.59    2.87
   5   1  -8   61.28    2.89
   5   1  -8   59.45    2.71
   5   1  -7  501.14   17.91
  -5   1   7  441.81   17.83
  -5   1   7  490.18   18.02
   5   1  -7  488.90   18.02
   5   1  -7  476.09   17.85
  -5   1   7  469.02   17.71
  -5   1   6 1004.55   38.96
  -5   1   6 1031.84   38.85
  -5   1   6 1040.13   39.07
   5   1  -6 1098.63   39.09
   5   1  -6 1104.02   38.99
   5   1  -6 1072.70   38.95
   5   1  -5    1.03    0.28
  -5   1   5    0.83    0.29
  -5   1   5    0.87    0.25
  -5   1   5    0.55    0.21
   5   1  -5    1.06    0.26
   5   1  -4 1249.88   42.93
  -5   1   4 1185.56   42.96
  -5   1   4 1189.28   43.03
   5   1  -4 1203.20   43.03
   5   1  -4 1138.40   42.92
   5   1  -4 1114.44   42.63
  -5   1   4 1168.20   42.89
   5   1  -3   89.27    3.36
  -5   1   3   82.14    3.37
  -5   1   3   77.71    3.43
   5   1  -3   77.47    3.42
   5   1  -3   77.88    3.37
   5   1  -3   75.34    3.09
  -5   1   3   78.85    3.33
  -5   1   2   90.66    3.85
   5   1  -2   98.73    3.84
   5   1  -2   90.03    3.93
  -5   1   2   97.30    3.87
   5   1  -2   95.34    3.90
   5   1  -2   89.01    3.64
   5   1  -1   49.74    2.17
   5   1  -1   50.79    2.31
   5   1  -1   50.11    2.26
   5   1  -1   48.69    2.06
  -5   1   1   53.32    2.26
  -5   1   1   44.84    1.95
   5   1   0   50.88    2.43
  -5   1   0   54.90    2.45
   5   1   0   54.75    2.46
   5   1   0   54.72    2.27
  -5   1   0   50.86    2.19
   5   1   1  269.32   10.48
   5   1   1  282.94   10.33
  -5   1  -1  265.48   10.48
  -5   1  -1  268.09   10.27
   5   1   2  396.01   14.60
  -5   1  -2  389.21   14.61
   5   1   2  376.40   14.42
  -5   1  -2  375.71   14.41
  -5   1  -3  130.15    5.00
   5   1   3  113.86    4.83
   5   1   3  116.45    4.53
  -5   1  -3  113.31    4.87
   5   1   3  108.67    4.73
   5   1   3  118.13    4.91
  -5   1  -3  112.87    4.77
  -5   1  -4  359.60   13.45
   5   1   4  340.62   13.47
   5   1   4  323.49   13.24
  -5   1  -4  357.62   13.35
   5   1   4  362.28   13.44
  -5   1  -5    1.89    0.41
  -5   1  -5    1.26    0.34
   5   1   5    1.37    0.34
   5   1   5    1.83    0.44
  -5   1  -6    8.61    0.82
   5   1   6    8.77    0.85
   5   1   6    9.71    0.91
  -5   1  -6    8.70    0.88
  -5   1  -6    9.38    0.90
  -5   1  -7    6.05    0.76
   5   1   7    6.01    0.47
   5   1   7    6.73    0.80
   5   1   7    5.66    0.46
   5   1   7    7.06    0.76
  -5   1  -7    5.62    0.47
  -5   1  -7    5.92    0.75
   5   1   8   69.37    2.79
  -5   1  -8   63.74    2.76
   5   1   8   66.13    2.79
   5   1   8   63.31    3.30
  -5   1  -8   67.24    2.81
   5   1   8   67.61    3.38
  -5   1  -8   67.55    3.37
  -5   1  -8   69.96    3.47
  -5   1  -9    3.65    0.70
   5   1   9    2.59    0.56
   5   1   9    2.25    0.33
   5   1   9    2.62    0.35
  -5   1  -9    3.22    0.38
   5   1   9    1.89    0.54
  -5   1  -9    2.45    0.33
  -5   1  -9    2.68    0.58
   5   1  10   25.99    1.33
   5   1  10   25.32    1.84
  -5   1 -10   24.75    1.30
  -5   1 -10   27.11    1.37
   5   1  10   24.72    1.83
  -5   1 -10   27.58    1.88
  -5   1 -10   25.77    1.95
  -5   1 -11    9.60    1.18
   5   1  11    6.65    0.92
   5   1  11    7.75    0.63
  -5   1 -11    8.76    0.65
   5   1  11    7.29    0.94
  -5   1 -11    9.36    0.69
  -5   1 -11    7.37    0.97
   5   1  12   67.49    2.83
  -5   1 -12   63.39    2.78
  -5   1 -12   66.50    3.53
   5   1  12   57.03    3.44
  -5   1 -12   66.68    2.86
   5   1  12   59.31    3.43
  -5   1 -12   72.58    3.85
  -5   1 -13    2.09    0.38
  -5   1 -13    2.35    0.35
  -5   1 -13    2.47    0.66
   5   1  13    2.55    0.37
   5   1  13    1.76    0.52
   5   1  13    2.09    0.58
  -5   1 -13    2.45    0.60
   5   1  14   20.04    1.08
  -5   1 -14   17.60    0.99
  -5   1 -14   17.57    1.06
   5   1  15   34.84    1.65
  -5   1 -15   34.58    1.67
   5   1  16   21.54    1.09
  -5   1 -16   19.48    1.06
   5   1  17    9.84    0.60
  -5   1 -17    9.71    0.60
   5   1  18    8.12    0.47
   5   1  18    8.04    0.48
  -5   1 -18    8.78    0.49
   5   1  19    2.21    0.19
  -5   2  21    0.15    0.08
   5   2 -21    0.33    0.13
  -5   2  20    8.05    0.45
   5   2 -20    7.84    0.50
  -5   2  20    7.76    0.43
   5   2 -20    7.67    0.44
   5   2 -19    0.71    0.18
  -5   2  19    1.12    0.20
   5   2 -19    1.17    0.24
  -5   2  18   66.75    2.69
   5   2 -18   65.23    2.75
   5   2 -18   65.79    2.70
   5   2 -18   65.81    2.68
  -5   2  17   16.01    0.90
   5   2 -17   16.04    0.94
   5   2 -17   17.28    0.92
   5   2 -17   17.02    0.91
   5   2 -16    2.19    0.31
  -5   2  16    1.70    0.28
   5   2 -16    2.27    0.35
   5   2 -16    1.74    0.29
  -5   2  15   14.72    1.29
  -5   2  15   15.85    0.90
   5   2 -15   15.53    0.92
   5   2 -15   15.25    0.90
   5   2 -15   16.57    1.37
   5   2 -15   15.72    0.91
  -5   2  14   68.31    2.89
   5   2 -14   69.32    2.93
   5   2 -14   71.02    2.93
   5   2 -14   68.36    2.90
   5   2 -14   68.78    3.56
   5   2 -14   69.04    2.91
  -5   2  14   70.45    3.56
  -5   2  13   74.81    3.09
   5   2 -13   75.06    3.12
   5   2 -13   76.73    3.11
   5   2 -13   73.47    3.10
   5   2 -13   79.88    3.81
   5   2 -13   71.99    3.09
  -5   2  13   79.43    3.78
  -5   2  12  222.09    8.60
   5   2 -12  240.20    8.66
   5   2 -12  211.54    8.60
   5   2 -12  225.90    8.62
   5   2 -12  231.66    9.32
   5   2 -12  234.28    8.63
  -5   2  12  229.20    9.30
   5   2 -11    0.73    0.21
  -5   2  11    1.13    0.23
   5   2 -11    1.16    0.23
   5   2 -11    0.68    0.31
  -5   2  11    0.97    0.37
   5   2 -11    1.01    0.24
   5   2 -10  276.35   10.15
   5   2 -10  260.83   10.69
  -5   2  10  265.53   10.71
   5   2 -10  266.88   10.13
   5   2  -9   98.89    4.41
  -5   2   9  102.00    4.44
   5   2  -9   98.79    3.91
   5   2  -8  697.87   26.85
  -5   2   8  736.39   26.88
  -5   2   7  321.30   12.39
   5   2  -7  320.57   12.39
   5   2  -6  587.67   22.71
  -5   2   6  618.74   22.72
   5   2  -6  612.72   22.72
   5   2  -5    0.27    0.21
   5   2  -5    0.28    0.21
  -5   2   5    0.23    0.20
  -5   2   4  331.23   12.59
   5   2  -4  321.80   12.58
   5   2  -4  338.35   12.62
  -5   2   3    3.92    0.46
   5   2  -3    3.29    0.41
   5   2  -3    3.33    0.39
  -5   2   3    4.46    0.43
   5   2  -3    3.67    0.45
   5   2  -2  109.28    4.74
   5   2  -2  122.41    4.86
   5   2  -2  121.66    4.77
  -5   2   2  120.87    4.74
  -5   2   2  113.36    4.80
   5   2  -1 1398.02   53.96
   5   2  -1 1547.29   53.95
   5   2  -1 1471.41   53.87
  -5   2   1 1450.86   53.91
  -5   2   0  190.63    7.44
   5   2   0  166.56    7.10
   5   2   0  187.67    7.04
  -5   2   0  176.73    7.13
   5   2   1   84.90    3.73
   5   2   1   87.12    3.59
  -5   2  -1   87.58    3.80
  -5   2  -2  114.99    5.06
   5   2   2  112.12    4.78
  -5   2  -2  118.65    4.91
   5   2   3  137.13    5.68
  -5   2  -3  139.21    5.80
   5   2   4  481.46   18.64
  -5   2  -4  504.03   18.79
   5   2   5   21.00    1.40
   5   2   5   21.76    1.46
   5   2   5   22.07    1.36
   5   2   6   21.99    1.44
   5   2   6   20.70    1.46
   5   2   6   20.25    1.07
  -5   2  -6   20.05    1.52
   5   2   6   20.90    1.34
  -5   2  -7    2.62    0.31
   5   2   7    1.79    0.27
   5   2   7    2.75    0.34
   5   2   7    2.25    0.49
   5   2   7    3.00    0.56
   5   2   7    2.25    0.45
  -5   2  -7    2.87    0.59
   5   2   8   76.71    3.76
   5   2   8   74.25    3.80
   5   2   8   81.49    3.25
   5   2   8   81.75    3.20
   5   2   8   75.21    3.69
  -5   2  -8   74.28    3.18
  -5   2  -8   70.90    3.85
  -5   2  -9    2.58    0.34
   5   2   9    2.70    0.35
   5   2   9    2.53    0.36
   5   2   9    2.94    0.60
   5   2   9    3.12    0.59
   5   2   9    2.56    0.54
   5   2  10   24.34    1.26
   5   2  10   23.44    1.77
   5   2  10   26.55    1.33
   5   2  10   20.28    1.63
  -5   2 -10   24.41    1.27
  -5   2 -10   26.92    1.95
   5   2  10   24.25    1.74
  -5   2 -11    2.49    0.37
   5   2  11    3.19    0.59
   5   2  11    2.80    0.37
   5   2  11    3.01    0.62
   5   2  11    2.94    0.40
  -5   2 -11    3.42    0.70
   5   2  11    3.07    0.63
  -5   2 -12    0.36    0.23
   5   2  12    0.03    0.19
   5   2  12    0.03    0.24
   5   2  12   -0.20    0.39
  -5   2 -12    0.11    0.35
   5   2  13   24.12    1.23
   5   2  13   23.84    1.27
  -5   2 -13   24.05    1.25
   5   2  14   78.21    3.14
   5   2  14   75.84    3.19
  -5   2 -14   75.38    3.15
  -5   2 -15    1.64    0.26
   5   2  15    1.55    0.25
   5   2  15    1.24    0.27
  -5   2 -16    0.37    0.16
   5   2  16    0.28    0.19
   5   2  16    0.57    0.17
   5   2  17   14.03    0.66
  -5   2 -17   14.02    0.66
   5   2  18   23.10    0.96
   5   3 -20   11.84    0.54
   5   3 -19    2.17    0.23
   5   3 -18    1.57    0.24
   5   3 -17    9.41    0.60
   5   3 -16   43.32    1.90
   5   3 -15    0.80    0.26
   5   3 -14    6.46    0.52
   5   3 -13  126.68    4.99
   5   3 -12   94.23    3.81
   5   3 -11  649.08   24.01
   5   3 -10  171.49    6.62
  -5   3   0   16.81    1.12
  -5   3  -1    7.62    0.76
  -5   3  -2   73.57    3.47
  -5   3  -3    9.62    0.94
  -5   3  -4    4.89    0.68
  -5   3  -5   60.27    3.14
  -5   3  -6  279.67   11.32
   5   3   7  124.47    4.97
  -5   3  -7  136.09    5.87
   5   3   8   44.97    1.98
  -5   3  -8   43.21    2.65
   5   3   9   29.65    1.43
  -5   3  -9   29.43    2.08
   5   3  10    1.56    0.28
  -5   3 -10    1.16    0.48
   5   3  11   20.77    1.09
   5   3  12   16.42    0.89
   5   3  13    2.36    0.29
   5   3  14    1.95    0.25
   5   3  15    2.29    0.22
   5   3  16   14.25    0.62
   5   4 -17    2.24    0.20
   5   4 -16    0.19    0.14
   5   4 -15    5.13    0.40
   5   4 -14   24.36    1.16
   5   4 -13    2.18    0.29
   5   4 -12   14.76    0.84
   5   4 -11    2.05    0.29
   5   4 -10   18.49    1.02
   5   5 -13    0.97    0.14
   5   5 -12   17.28    0.81
   5   5 -11    8.79    0.52
   5   5 -10    3.05    0.30
   5   5  -9   13.52    0.75
   5   5  -8   24.91    1.20
   5   6  -5    0.40    0.13
   5   6  -4   12.60    0.63
  -6  -6   9    4.52    0.26
  -6  -6   9    3.97    0.23
  -6  -6   8    0.05    0.10
  -6  -6   8   -0.05    0.09
  -6  -6   7    0.05    0.10
  -6  -6   7    0.23    0.12
  -6  -6   6   14.29    0.69
  -6  -6   6   14.82    0.69
  -6  -6   5    0.19    0.13
  -6  -6   4   -0.05    0.15
  -6  -6   4   -0.01    0.13
  -6  -6   3    1.75    0.23
  -6  -6   3    2.02    0.23
  -6  -6   2   17.25    0.80
  -6  -6   2   15.55    0.80
  -6  -6   1    2.47    0.27
  -6  -6   1    3.06    0.27
  -6  -6   0    6.07    0.40
  -6  -6   0    6.74    0.42
  -6  -6  -1    8.30    0.44
  -6  -6  -1    8.18    0.45
  -6  -6  -2    5.35    0.32
   6  -6   2    4.37    0.26
  -6  -6  -2    4.75    0.32
  -6  -6  -3    0.88    0.13
  -6  -6  -3    0.84    0.11
   6  -6   3    0.85    0.11
   6  -6   4    3.56    0.21
   6  -6   5    3.60    0.21
  -6  -5  15    3.54    0.23
  -6  -5  14   17.31    0.75
  -6  -5  14   17.28    0.77
  -6  -5  13    2.88    0.25
  -6  -5  13    3.18    0.27
  -6  -5  13    3.43    0.30
  -6  -5  12    3.33    0.29
  -6  -5  12    3.09    0.31
  -6  -5  12    3.95    0.32
  -6  -5  12    3.02    0.23
  -6  -5  11   10.79    0.61
  -6  -5  11    9.71    0.62
  -6  -5  11   10.26    0.59
  -6  -5  11    9.76    0.53
  -6  -5  10    7.10    0.48
  -6  -5  10    8.28    0.56
  -6  -5  10    7.35    0.52
  -6  -5  10    8.41    0.54
  -6  -5   9    0.82    0.22
  -6  -5   9    1.07    0.26
  -6  -5   9    0.56    0.20
  -6  -5   8   60.50    2.55
  -6  -5   8   58.88    2.47
  -6  -5   7    2.84    0.34
  -6  -5   7    2.98    0.38
  -6  -5   6    8.96    0.68
  -6  -5   6    9.63    0.67
  -6  -5   6    9.78    0.66
  -6  -5   5    0.37    0.25
  -6  -5   5   -0.03    0.22
  -6  -5   5   -0.14    0.20
  -6  -5   4   17.18    1.01
  -6  -5   4   17.59    1.00
  -6  -5   3   21.93    1.18
  -6  -5   2    4.39    0.49
  -6  -5   2    5.43    0.52
  -6  -5   1   36.67    1.76
   6  -5  -1   40.03    1.66
  -6  -5   1   34.54    1.73
  -6  -5   0    5.40    0.53
  -6  -5   0    4.09    0.47
   6  -5   0    5.70    0.44
  -6  -5  -1    2.01    0.36
  -6  -5  -1    1.77    0.32
   6  -5   1    2.05    0.30
   6  -5   1    2.34    0.26
  -6  -5  -2    2.25    0.35
  -6  -5  -2    1.97    0.36
   6  -5   2    2.25    0.32
   6  -5   2    3.08    0.30
   6  -5   3    1.84    0.28
  -6  -5  -3    2.23    0.35
   6  -5   3    2.11    0.27
  -6  -5  -3    1.25    0.31
  -6  -5  -4   10.66    0.69
   6  -5   4   10.02    0.65
   6  -5   4   10.44    0.60
  -6  -5  -4    8.89    0.66
   6  -5   4    9.29    0.53
  -6  -5  -5    1.06    0.26
   6  -5   5    0.85    0.18
   6  -5   5    1.39    0.27
   6  -5   5    1.02    0.20
  -6  -5  -5    0.65    0.23
  -6  -5  -6    5.46    0.46
  -6  -5  -6    5.43    0.43
   6  -5   6    5.48    0.41
   6  -5   6    6.38    0.45
   6  -5   6    4.91    0.36
  -6  -5  -7    0.74    0.18
   6  -5   7    0.72    0.16
  -6  -5  -7    0.46    0.19
   6  -5   7    0.46    0.18
   6  -5   8   -0.01    0.12
  -6  -5  -8    0.10    0.14
   6  -5   8    0.13    0.16
   6  -5   8    0.11    0.15
   6  -5   9    1.56    0.20
   6  -5   9    1.59    0.17
  -6  -5  -9    1.43    0.16
   6  -5   9    1.70    0.20
   6  -5  10    0.86    0.12
   6  -5  10    0.98    0.14
   6  -5  10    1.00    0.14
   6  -5  11   17.32    0.72
  -6  -4  18    5.08    0.31
  -6  -4  17    0.06    0.07
  -6  -4  17    0.08    0.09
  -6  -4  17    0.27    0.14
  -6  -4  16   33.65    1.39
  -6  -4  16   34.25    1.44
  -6  -4  15   -0.02    0.13
  -6  -4  15    0.06    0.16
  -6  -4  15   -0.14    0.20
  -6  -4  14    1.99    0.25
  -6  -4  14    2.75    0.32
  -6  -4  14    2.48    0.34
  -6  -4  13    7.76    0.53
  -6  -4  13    8.09    0.60
  -6  -4  12    1.79    0.25
  -6  -4  12    2.33    0.32
  -6  -4  11    8.15    0.61
  -6  -4  11    7.44    0.63
  -6  -4  11    8.49    0.55
  -6  -4  10    4.19    0.40
  -6  -4  10    4.66    0.46
  -6  -4  10    4.17    0.48
  -6  -4   9    0.42    0.24
  -6  -4   9    0.44    0.23
  -6  -4   8   43.99    1.97
  -6  -4   8   43.80    2.03
   6  -4  -8   45.65    2.71
  -6  -4   7    0.42    0.26
  -6  -4   7    0.14    0.24
   6  -4  -7    0.32    0.36
  -6  -4   6  123.04    4.98
  -6  -4   6  124.27    4.92
   6  -4  -6  123.78    5.81
  -6  -4   6  124.97    5.89
  -6  -4   5    7.71    0.64
   6  -4  -5    8.07    1.02
  -6  -4   5    7.76    1.04
  -6  -4   5    8.83    0.65
  -6  -4   4    0.10    0.21
   6  -4  -4    0.25    0.18
  -6  -4   4    0.12    0.36
   6  -4  -4    0.43    0.37
  -6  -4   3    4.49    0.47
  -6  -4   3    4.38    0.82
   6  -4  -3    4.70    0.42
   6  -4  -3    4.64    0.80
   6  -4  -2  131.10    4.58
   6  -4  -2  126.25    5.28
  -6  -4   2  117.50    5.63
   6  -4  -2  128.16    5.64
  -6  -4   1    0.49    0.43
  -6  -4   1   -0.08    0.26
   6  -4  -1    0.37    0.23
   6  -4  -1    0.47    0.19
   6  -4  -1    0.25    0.30
   6  -4  -1    0.46    0.42
  -6  -4   0    8.37    0.69
   6  -4   0    8.60    0.62
   6  -4   0    5.85    0.92
   6  -4   0    8.53    0.94
   6  -4   0    8.78    0.59
  -6  -4   0    8.49    0.67
  -6  -4   0    8.29    1.09
  -6  -4  -1    5.67    0.58
   6  -4   1    5.98    0.53
   6  -4   1    6.72    0.53
  -6  -4  -1    5.14    0.56
   6  -4   1    5.87    0.80
   6  -4   1    5.68    0.91
  -6  -4  -2    6.12    0.93
  -6  -4  -2    6.02    0.59
   6  -4   2    6.67    0.54
   6  -4   2    6.14    0.42
   6  -4   2    5.63    0.51
   6  -4   2    6.26    0.84
  -6  -4  -2    5.26    0.55
   6  -4   2    6.58    0.96
  -6  -4  -3    1.83    0.37
   6  -4   3    1.83    0.24
  -6  -4  -3    1.20    0.35
   6  -4   3    1.63    0.31
   6  -4   3    1.45    0.29
   6  -4   3    1.43    0.46
  -6  -4  -3    1.53    0.54
   6  -4   3    1.92    0.57
   6  -4   4   -0.09    0.21
  -6  -4  -4    0.64    0.29
   6  -4   4    0.36    0.17
   6  -4   4    0.21    0.24
   6  -4   4    0.10    0.30
  -6  -4  -4    0.08    0.25
  -6  -4  -4    0.35    0.34
   6  -4   4    0.24    0.39
  -6  -4  -5   19.07    1.66
  -6  -4  -5   19.28    1.16
   6  -4   5   22.27    1.01
   6  -4   5   19.90    1.10
   6  -4   5   19.77    1.59
   6  -4   5   22.85    1.80
  -6  -4  -5   16.01    1.11
   6  -4   6    1.31    0.25
  -6  -4  -6    1.56    0.35
   6  -4   6    0.72    0.27
   6  -4   6    1.09    0.31
  -6  -4  -6    0.43    0.27
   6  -4   7   19.37    1.07
   6  -4   7   20.56    1.11
  -6  -4  -7   21.02    1.16
  -6  -4  -7   18.97    1.13
   6  -4   7   20.47    1.01
  -6  -4  -8    0.44    0.25
   6  -4   8    0.34    0.21
  -6  -4  -8    1.08    0.31
   6  -4   8    0.46    0.22
   6  -4   8    0.40    0.24
  -6  -4  -9    7.75    0.59
  -6  -4  -9    6.67    0.52
   6  -4   9    7.33    0.53
   6  -4   9    7.59    0.51
  -6  -4 -10    8.57    0.59
   6  -4  10    8.04    0.53
   6  -4  10    8.81    0.58
   6  -4  10    8.41    0.53
   6  -4  11    5.37    0.38
   6  -4  11    5.65    0.43
  -6  -4 -11    5.56    0.43
   6  -4  11    5.34    0.39
  -6  -4 -12   24.86    1.08
   6  -4  12   22.48    1.02
   6  -4  12   26.80    1.11
   6  -4  12   24.63    1.07
   6  -4  13    1.88    0.18
  -6  -3  19    1.01    0.15
   6  -3 -19    0.66    0.15
   6  -3 -18   28.58    1.23
  -6  -3  18   28.32    1.21
  -6  -3  17   14.05    0.67
   6  -3 -17   14.82    0.80
  -6  -3  17   13.98    0.73
  -6  -3  17   13.25    0.78
   6  -3 -17   13.13    0.76
  -6  -3  16    1.51    0.21
   6  -3 -16    1.78    0.29
  -6  -3  16    1.29    0.24
   6  -3 -16    1.65    0.28
  -6  -3  15  104.52    4.18
   6  -3 -15  111.01    4.35
   6  -3 -15  106.87    4.32
  -6  -3  15  110.47    4.29
  -6  -3  14   63.58    2.76
  -6  -3  14   68.75    2.88
  -6  -3  13   29.61    1.44
   6  -3 -13   32.64    1.56
  -6  -3  13   29.82    2.21
   6  -3 -13   34.20    2.27
  -6  -3  12  113.76    4.48
   6  -3 -12  109.10    4.53
  -6  -3  12  123.58    5.60
   6  -3 -12  112.02    5.43
  -6  -3  11  178.38    7.07
   6  -3 -11  186.02    7.13
   6  -3 -11  176.56    8.02
  -6  -3  10    1.19    0.22
  -6  -3  10    0.92    0.25
  -6  -3  10    1.24    0.49
   6  -3 -10    0.83    0.40
   6  -3 -10    1.01    0.26
   6  -3 -10    0.22    0.37
  -6  -3   9  203.39    7.86
   6  -3  -9  202.72    7.85
  -6  -3   9  223.17    8.91
   6  -3  -9  210.94    8.84
  -6  -3   9  204.80    7.78
   6  -3  -9  194.52    8.67
  -6  -3   8  125.84    4.96
  -6  -3   8  123.44    4.89
   6  -3  -8  130.83    5.84
   6  -3  -8  118.64    5.73
  -6  -3   8  131.23    5.88
  -6  -3   7    0.39    0.20
  -6  -3   7    1.04    0.49
   6  -3  -7    0.49    0.38
  -6  -3   7    1.20    0.27
   6  -3  -7    1.38    0.49
  -6  -3   6   33.80    1.67
  -6  -3   6   36.02    1.64
   6  -3  -6   38.67    2.33
   6  -3  -6   39.01    2.36
  -6  -3   6   37.67    2.42
  -6  -3   5    2.61    0.61
   6  -3  -5    2.65    0.30
  -6  -3   5    2.96    0.38
   6  -3  -5    2.63    0.63
   6  -3  -5    2.82    0.60
  -6  -3   5    3.59    0.37
   6  -3  -4  196.18    7.56
   6  -3  -4  201.56    8.23
  -6  -3   4  203.32    7.71
   6  -3  -4  208.79    8.47
  -6  -3   4  213.56    8.69
   6  -3  -4  196.26    8.50
  -6  -3   4  196.67    7.64
  -6  -3   3   -0.03    0.17
  -6  -3   3   -0.11    0.41
  -6  -3   3    0.03    0.21
   6  -3  -3    0.28    0.18
   6  -3  -3   -0.06    0.14
   6  -3  -3   -0.07    0.31
   6  -3  -3   -0.09    0.34
   6  -3  -3    0.30    0.42
   6  -3  -2   80.40    3.07
   6  -3  -2   72.63    3.62
   6  -3  -2   74.76    3.08
   6  -3  -2   78.04    3.77
   6  -3  -2   73.03    3.93
  -6  -3   2   72.31    3.13
  -6  -3   2   74.98    3.19
  -6  -3   2   80.40    4.06
  -6  -3   1    3.60    0.74
  -6  -3   1    5.40    0.51
   6  -3  -1    4.95    0.44
   6  -3  -1    5.61    0.44
   6  -3  -1    4.58    0.69
  -6  -3   1    4.67    0.46
   6  -3  -1    4.05    0.64
   6  -3  -1    5.42    0.85
   6  -3   0   18.90    1.06
   6  -3   0   17.99    1.04
   6  -3   0   20.82    1.53
   6  -3   0   18.84    1.46
   6  -3   0   17.34    1.61
  -6  -3   0   18.76    1.47
  -6  -3   0   19.15    1.67
   6  -3   1   35.24    1.64
   6  -3   1   39.29    1.69
   6  -3   1   34.90    2.19
  -6  -3  -1   33.43    2.12
   6  -3   1   36.76    2.41
  -6  -3  -1   33.11    2.33
   6  -3   2   17.67    0.95
   6  -3   2   15.81    0.94
  -6  -3  -2   16.61    1.51
   6  -3   2   17.80    1.46
   6  -3   2   15.15    1.47
   6  -3   2   18.37    0.86
   6  -3   3  365.33   14.66
   6  -3   3  360.72   15.50
   6  -3   3  377.04   15.64
  -6  -3  -3  369.07   15.63
   6  -3   4   37.20    1.70
   6  -3   4   36.73    1.72
   6  -3   4   36.93    2.37
   6  -3   4   37.18    1.61
   6  -3   4   33.83    2.38
  -6  -3  -4   35.14    2.41
   6  -3   5 1059.42   37.86
  -6  -3  -5 1011.28   37.93
   6  -3   5 1012.06   37.99
   6  -3   5  998.69   38.94
  -6  -3  -5 1057.27   38.10
   6  -3   5  963.61   38.96
   6  -3   5 1067.66   37.96
  -6  -3  -5  968.99   38.98
  -6  -3  -6  250.82    9.82
   6  -3   6  257.67    9.81
   6  -3   6  265.05    9.74
  -6  -3  -6  270.54    9.98
   6  -3   6  242.40   10.72
  -6  -3  -6  249.85   10.81
  -6  -3  -7  137.54    5.62
  -6  -3  -7  124.89    6.46
   6  -3   7  147.13    5.61
   6  -3   7  144.35    5.66
  -6  -3  -7  140.12    5.74
   6  -3   7  130.35    6.42
   6  -3   7  153.70    5.56
   6  -3   8   13.38    0.71
   6  -3   8   15.60    0.84
  -6  -3  -8   13.13    0.84
   6  -3   8   12.04    0.82
  -6  -3  -8   11.03    1.26
   6  -3   8   11.95    1.27
  -6  -3  -8   12.66    0.91
   6  -3   8   11.90    1.26
   6  -3   8   13.12    0.77
  -6  -3  -9    1.52    0.54
   6  -3   9    1.92    0.31
   6  -3   9    1.72    0.30
  -6  -3  -9    1.40    0.31
   6  -3   9    1.35    0.30
   6  -3   9    0.98    0.47
  -6  -3  -9    1.31    0.34
   6  -3   9    2.28    0.59
  -6  -3 -10   20.08    1.08
   6  -3  10   17.08    0.97
   6  -3  10   18.48    1.04
  -6  -3 -10   19.88    1.15
   6  -3  10   19.43    1.00
   6  -3  11    4.51    0.46
   6  -3  11    5.09    0.42
  -6  -3 -11    5.00    0.48
  -6  -3 -12    4.24    0.42
   6  -3  12    3.67    0.38
   6  -3  12    4.64    0.34
  -6  -3 -12    4.18    0.44
   6  -3  12    4.08    0.39
   6  -3  13    0.02    0.18
  -6  -3 -13    0.02    0.19
   6  -3  13    0.04    0.16
   6  -3  14    9.53    0.51
  -6  -3 -14    9.17    0.55
  -6  -3 -14    9.60    0.56
   6  -3  14    9.02    0.50
  -6  -3 -15    0.14    0.09
  -6  -3 -15    0.53    0.14
  -6  -2  20   33.50    1.36
   6  -2 -20   36.03    1.47
   6  -2 -20   31.34    1.36
   6  -2 -20   32.34    1.36
   6  -2 -20   34.55    1.46
   6  -2 -19    4.22    0.39
  -6  -2  19    3.55    0.31
   6  -2 -19    4.31    0.36
   6  -2 -19    4.33    0.34
  -6  -2  19    4.50    0.34
   6  -2 -19    4.14    0.40
   6  -2 -18    0.04    0.16
   6  -2 -18    0.20    0.24
  -6  -2  18   -0.04    0.15
  -6  -2  18    0.20    0.17
   6  -2 -18    0.28    0.19
   6  -2 -18   -0.18    0.22
  -6  -2  17    8.62    0.58
   6  -2 -17    8.18    0.66
  -6  -2  17    8.58    0.53
   6  -2 -17    8.52    0.61
   6  -2 -17    8.00    0.57
   6  -2 -17    8.36    0.66
  -6  -2  16   90.37    3.62
   6  -2 -16   93.68    3.74
  -6  -2  16   83.10    3.56
   6  -2 -16   91.69    3.68
   6  -2 -16   88.64    3.62
   6  -2 -16   92.09    3.74
   6  -2 -15    1.26    0.26
   6  -2 -15    0.96    0.29
  -6  -2  15    0.83    0.23
   6  -2 -15    0.17    0.21
   6  -2 -15    0.66    0.42
   6  -2 -15    1.12    0.31
  -6  -2  14   67.17    2.85
   6  -2 -14   71.99    2.99
  -6  -2  14   69.25    3.83
  -6  -2  14   62.84    2.73
   6  -2 -14   65.70    3.68
   6  -2 -14   71.42    2.88
   6  -2 -14   68.43    3.52
   6  -2 -14   70.23    2.97
  -6  -2  14   75.84    3.61
  -6  -2  13   97.43    3.76
   6  -2 -13   96.11    3.87
  -6  -2  13   81.37    3.63
  -6  -2  13  105.17    4.88
   6  -2 -13   92.83    4.66
   6  -2 -13   92.89    3.75
   6  -2 -13   91.21    4.40
   6  -2 -13   99.57    3.86
  -6  -2  13  100.18    4.50
  -6  -2  12   69.29    2.99
   6  -2 -12   76.62    3.12
  -6  -2  12   77.43    3.99
   6  -2 -12   71.32    3.02
  -6  -2  12   68.98    2.93
   6  -2 -12   65.60    3.77
   6  -2 -12   74.33    3.02
   6  -2 -12   75.36    3.64
  -6  -2  12   73.95    3.64
   6  -2 -12   78.98    3.12
   6  -2 -11   47.41    2.16
  -6  -2  11   46.53    2.04
  -6  -2  11   50.76    2.93
   6  -2 -11   48.83    2.10
   6  -2 -11   47.94    2.09
   6  -2 -11   43.20    2.55
  -6  -2  11   46.55    2.62
   6  -2 -11   51.36    2.16
  -6  -2  10  117.94    4.80
  -6  -2  10  134.60    5.78
   6  -2 -10  125.19    4.93
   6  -2 -10  122.87    4.83
   6  -2 -10  121.41    5.42
  -6  -2  10  122.26    5.46
   6  -2 -10  126.25    4.89
   6  -2 -10  133.47    5.68
   6  -2  -9   60.25    2.64
  -6  -2   9   64.57    3.31
   6  -2  -9   64.37    3.11
   6  -2  -9   64.56    3.36
  -6  -2   9   62.59    3.10
  -6  -2   9   60.59    2.56
   6  -2  -9   66.12    3.33
  -6  -2   8  102.14    4.25
  -6  -2   8  124.50    5.10
   6  -2  -8  108.75    4.33
   6  -2  -8  108.20    4.77
  -6  -2   8  109.95    4.80
   6  -2  -8  114.70    5.13
   6  -2  -8  110.16    5.00
  -6  -2   8  114.71    5.07
  -6  -2   7   33.81    1.93
   6  -2  -7   34.18    1.93
   6  -2  -7   34.72    2.17
   6  -2  -7   35.90    2.13
  -6  -2   7   34.69    2.15
  -6  -2   6  110.55    4.80
  -6  -2   6  113.62    5.11
   6  -2  -6  113.09    4.80
   6  -2  -6  117.78    5.14
   6  -2  -6  103.69    4.98
  -6  -2   5   25.42    1.53
   6  -2  -5   22.96    1.46
   6  -2  -5   25.21    1.71
  -6  -2   5   24.34    1.65
  -6  -2   5   28.00    1.80
  -6  -2   4   44.15    2.26
   6  -2  -4   40.89    2.18
   6  -2  -4   44.19    2.31
   6  -2  -4   43.85    2.44
  -6  -2   4   45.75    2.42
  -6  -2   4   42.39    2.48
   6  -2  -3    2.17    0.46
  -6  -2   3    2.96    0.51
  -6  -2   3    1.74    0.53
   6  -2  -3    1.59    0.46
   6  -2  -3    1.73    0.37
  -6  -2   3    2.44    0.44
  -6  -2   2  160.30    6.77
   6  -2  -2  162.67    6.73
   6  -2  -2  165.53    6.80
   6  -2  -2  167.96    7.00
  -6  -2   2  162.98    6.92
  -6  -2   2  177.29    7.16
  -6  -2   1   10.48    1.08
   6  -2  -1   12.68    1.02
   6  -2  -1    9.96    1.01
  -6  -2   1   10.36    0.99
   6  -2   0  144.15    5.86
   6  -2   0  146.44    6.02
   6  -2   0  138.04    6.06
  -6  -2   0  135.20    5.98
  -6  -2   0  137.05    6.14
   6  -2   1   59.18    2.77
  -6  -2  -1   53.24    2.86
   6  -2   1   58.50    2.98
   6  -2   1   55.99    3.01
   6  -2   2  226.25    8.78
   6  -2   2  203.61    8.93
   6  -2   2  228.06    9.15
  -6  -2  -2  222.41    8.95
   6  -2   3   10.69    0.65
   6  -2   3    9.95    1.05
   6  -2   3   10.61    0.91
   6  -2   3   12.28    1.12
   6  -2   3   10.34    1.00
  -6  -2  -3   10.58    0.70
  -6  -2  -3   13.30    1.08
  -6  -2  -4  399.33   14.94
   6  -2   4  410.91   14.81
   6  -2   4  418.79   14.89
   6  -2   4  382.49   15.38
   6  -2   4  402.89   14.92
   6  -2   4  385.54   15.68
   6  -2   4  367.01   15.49
  -6  -2  -4  396.27   14.98
  -6  -2  -4  412.06   15.53
   6  -2   4  353.58   15.67
   6  -2   5    4.96    0.42
  -6  -2  -5    5.23    0.48
   6  -2   5    3.33    0.66
   6  -2   5    3.68    0.58
   6  -2   5    5.27    0.80
   6  -2   5    3.89    0.62
  -6  -2  -5    5.12    0.49
   6  -2   5    4.88    0.44
  -6  -2  -5    3.90    0.61
   6  -2   5    5.59    0.41
   6  -2   6   78.52    3.22
   6  -2   6   81.11    3.24
   6  -2   6   82.87    3.83
   6  -2   6   82.18    3.29
   6  -2   6   71.80    3.96
   6  -2   6   76.13    3.75
  -6  -2  -6   82.95    3.37
   6  -2   6   73.95    4.00
  -6  -2  -6   77.30    3.24
  -6  -2  -6   81.68    3.34
   6  -2   6   80.11    3.20
   6  -2   7   27.74    1.26
   6  -2   7   29.13    1.35
  -6  -2  -7   28.25    1.43
   6  -2   7   29.19    1.85
   6  -2   7   25.04    1.30
   6  -2   7   27.99    1.38
   6  -2   7   24.70    1.90
  -6  -2  -7   28.02    1.45
   6  -2   7   28.14    2.01
  -6  -2  -7   28.18    1.36
   6  -2   7   27.53    1.30
   6  -2   8  154.74    5.94
   6  -2   8  158.67    6.04
   6  -2   8  154.24    6.67
  -6  -2  -8  155.05    6.14
   6  -2   8  148.80    6.70
   6  -2   8  153.88    5.99
   6  -2   8  167.15    6.10
   6  -2   8  146.06    6.88
  -6  -2  -8  151.93    6.15
   6  -2   8  162.27    7.05
  -6  -2  -8  157.63    6.06
  -6  -2  -8  132.45    7.00
   6  -2   8  153.97    5.99
   6  -2   9   97.63    3.88
  -6  -2  -9   97.33    3.99
   6  -2   9   90.61    4.51
   6  -2   9   90.47    3.79
   6  -2   9   96.77    3.89
   6  -2   9   98.15    4.75
   6  -2   9   94.00    4.48
  -6  -2  -9   95.67    4.99
  -6  -2  -9  100.19    4.00
   6  -2   9   86.60    4.67
  -6  -2  -9   98.56    3.91
   6  -2  10   37.72    2.33
   6  -2  10   40.66    1.84
  -6  -2 -10   40.69    1.96
   6  -2  10   38.28    2.39
   6  -2  10   40.52    1.85
   6  -2  10   38.04    2.51
  -6  -2 -10   39.07    1.93
   6  -2  10   39.77    2.60
  -6  -2 -10   40.89    1.87
  -6  -2 -10   48.51    2.98
   6  -2  11   32.62    1.54
  -6  -2 -11   33.04    1.64
   6  -2  11   30.57    1.51
   6  -2  11   32.21    2.18
   6  -2  11   33.75    1.51
  -6  -2 -11   30.28    1.60
   6  -2  11   30.51    2.21
  -6  -2 -11   32.72    1.56
  -6  -2 -11   32.71    2.41
   6  -2  12   37.63    1.73
  -6  -2 -12   36.56    1.83
   6  -2  12   36.27    1.70
  -6  -2 -12   36.19    1.80
  -6  -2 -12   40.40    1.77
   6  -2  12   40.35    1.70
   6  -2  13    5.61    0.44
   6  -2  13    5.20    0.44
  -6  -2 -13    4.88    0.52
   6  -2  13    5.53    0.42
  -6  -2 -13    4.33    0.47
  -6  -2 -13    5.07    0.45
  -6  -2 -14    0.34    0.18
  -6  -2 -14    0.18    0.24
   6  -2  14    0.40    0.18
  -6  -2 -14    0.70    0.25
  -6  -2 -15   24.33    1.15
   6  -2  15   22.13    1.02
  -6  -2 -15   21.12    1.07
  -6  -2 -15   22.80    1.04
  -6  -2 -16    1.65    0.17
   6  -2  16    1.76    0.17
  -6  -2 -16    1.90    0.25
  -6  -2 -17   10.67    0.51
  -6  -2 -17   12.53    0.58
   6  -1 -22   43.05    1.77
   6  -1 -22   44.42    1.77
  -6  -1  21   16.87    0.79
   6  -1 -21   15.79    0.79
   6  -1 -21   16.47    0.80
   6  -1 -21   15.37    0.77
   6  -1 -20    0.10    0.16
  -6  -1  20   -0.10    0.16
   6  -1 -20   -0.24    0.19
   6  -1 -20    0.02    0.17
   6  -1 -20    0.07    0.22
  -6  -1  19   13.36    0.77
   6  -1 -19   12.84    0.79
   6  -1 -19   13.02    0.80
   6  -1 -19   12.89    0.77
   6  -1 -19   13.37    0.82
  -6  -1  18   44.87    1.97
   6  -1 -18   44.56    1.99
   6  -1 -18   43.84    2.00
   6  -1 -18   41.06    1.94
   6  -1 -18   42.03    2.01
   6  -1 -17    0.26    0.21
   6  -1 -17   -0.11    0.22
  -6  -1  17    0.16    0.23
   6  -1 -17    0.18    0.24
   6  -1 -17   -0.04    0.22
   6  -1 -16   23.95    1.31
  -6  -1  16   26.21    2.00
  -6  -1  16   24.79    1.28
   6  -1 -16   24.08    1.30
   6  -1 -16   24.72    1.82
   6  -1 -16   23.67    1.26
   6  -1 -16   27.03    1.91
   6  -1 -16   22.71    1.31
  -6  -1  16   24.21    1.84
   6  -1 -15  157.39    6.20
  -6  -1  15  151.49    7.12
  -6  -1  15  170.44    6.17
   6  -1 -15  143.16    6.13
   6  -1 -15  154.72    6.13
   6  -1 -15  139.87    6.85
   6  -1 -15  165.56    7.03
   6  -1 -15  162.92    6.20
  -6  -1  15  158.45    7.00
  -6  -1  14   77.46    3.12
   6  -1 -14   66.07    3.12
   6  -1 -14   75.73    3.12
   6  -1 -14   74.03    3.10
   6  -1 -14   70.97    3.10
   6  -1 -14   74.62    3.84
   6  -1 -14   75.13    3.82
  -6  -1  14   79.31    3.90
   6  -1 -14   73.11    3.13
   6  -1 -13    3.40    0.64
  -6  -1  13    4.36    0.45
  -6  -1  13    3.71    0.77
  -6  -1  13    4.78    0.79
   6  -1 -13    4.66    0.46
   6  -1 -13    4.57    0.45
   6  -1 -13    3.40    0.68
   6  -1 -13    4.61    0.47
   6  -1 -13    4.42    0.44
  -6  -1  12   24.71    1.85
   6  -1 -12   23.76    1.25
   6  -1 -12   25.63    1.26
   6  -1 -12   21.94    1.73
   6  -1 -12   27.14    1.81
   6  -1 -12   22.70    1.22
  -6  -1  12   27.55    1.85
   6  -1 -12   25.24    1.28
   6  -1 -11    5.29    0.73
   6  -1 -11    4.75    0.45
   6  -1 -11    5.56    0.48
   6  -1 -11    7.17    0.88
   6  -1 -11    5.82    0.49
  -6  -1  11    7.15    0.85
  -6  -1  10  192.28    7.77
   6  -1 -10  180.14    7.09
   6  -1 -10  186.60    7.06
   6  -1 -10  180.39    7.05
   6  -1 -10  187.69    7.70
   6  -1 -10  181.85    7.80
   6  -1 -10  183.58    7.06
   6  -1 -10  194.12    7.72
   6  -1  -9    1.34    0.38
   6  -1  -9    1.27    0.24
   6  -1  -9    1.47    0.41
  -6  -1   9    1.25    0.40
   6  -1  -9    1.05    0.42
  -6  -1   8   56.40    2.88
   6  -1  -8   58.83    2.87
   6  -1  -8   57.40    2.97
   6  -1  -8   55.72    2.86
  -6  -1   8   59.10    2.87
  -6  -1   7    9.59    0.88
  -6  -1   7    8.73    0.85
   6  -1  -7    8.40    0.82
  -6  -1   7    8.09    0.82
   6  -1  -7    8.96    0.93
   6  -1  -7    9.02    0.86
  -6  -1   6  110.26    4.50
   6  -1  -6   99.80    4.38
   6  -1  -6  100.30    4.41
  -6  -1   6  105.02    4.47
  -6  -1   6   99.38    4.41
  -6  -1   5   81.50    3.67
  -6  -1   5   82.00    3.66
   6  -1  -5   75.69    3.55
  -6  -1   5   89.28    3.72
   6  -1  -5   71.85    3.58
  -6  -1   4  204.17    7.87
   6  -1  -4  188.29    7.75
   6  -1  -4  187.46    7.80
  -6  -1   4  196.47    7.86
  -6  -1   3  293.96   11.02
   6  -1  -3  280.86   10.93
   6  -1  -3  266.89   11.03
   6  -1  -3  272.15   10.97
  -6  -1   3  287.29   11.01
   6  -1  -2  302.17   11.85
   6  -1  -2  297.25   11.77
   6  -1  -2  297.58   11.98
  -6  -1   2  317.87   11.96
   6  -1  -2  305.17   11.92
  -6  -1   2  319.04   11.96
  -6  -1   1  445.39   17.71
   6  -1  -1  464.27   17.76
   6  -1  -1  476.07   17.72
  -6  -1   1  474.28   17.85
   6  -1  -1  470.06   17.91
   6  -1  -1  483.33   17.87
  -6  -1   1  472.84   17.86
  -6  -1   0  933.39   35.54
   6  -1   0  943.62   35.57
   6  -1   0  956.60   35.58
   6  -1   0  981.90   35.74
  -6  -1   0  982.00   35.66
   6  -1   0  951.09   35.69
  -6  -1   0  972.08   35.72
  -6  -1  -1  126.83    4.97
   6  -1   1  113.41    4.97
   6  -1   1  116.24    5.01
   6  -1   1  116.68    5.11
   6  -1   1  122.22    5.13
  -6  -1  -1  116.24    5.01
  -6  -1  -1  116.24    5.13
  -6  -1  -2  160.37    6.50
   6  -1   2  158.25    6.62
   6  -1   2  163.48    6.68
  -6  -1  -2  163.16    6.59
   6  -1   2  159.91    6.68
   6  -1   2  161.16    6.74
  -6  -1  -2  169.06    6.81
  -6  -1  -3    1.36    0.37
   6  -1   3    1.23    0.39
   6  -1   3    0.81    0.33
  -6  -1  -3    1.21    0.46
   6  -1   3    1.30    0.37
   6  -1   3    1.56    0.44
  -6  -1  -4    1.27    0.44
   6  -1   4    0.89    0.33
   6  -1   4    0.97    0.38
   6  -1   4    1.61    0.40
   6  -1   4    1.09    0.38
   6  -1   4    1.16    0.43
   6  -1   5    0.07    0.15
  -6  -1  -5    0.15    0.18
  -6  -1  -5    0.24    0.27
   6  -1   5    0.07    0.30
  -6  -1  -5    0.37    0.42
   6  -1   5    0.59    0.38
   6  -1   5   -0.07    0.27
   6  -1   5   -0.07    0.27
   6  -1   5    0.30    0.31
   6  -1   6   29.24    1.82
   6  -1   6   29.34    1.35
  -6  -1  -6   27.94    1.39
   6  -1   6   29.39    1.88
   6  -1   6   25.77    1.28
   6  -1   6   25.88    1.77
   6  -1   6   27.60    1.28
   6  -1   6   25.46    1.24
   6  -1   6   26.83    1.74
   6  -1   6   28.17    1.92
  -6  -1  -6   27.83    1.35
  -6  -1  -6   30.34    1.72
  -6  -1  -6   31.37    2.09
  -6  -1  -7   -0.11    0.40
   6  -1   7    0.54    0.20
  -6  -1  -7   -0.03    0.19
  -6  -1  -7    0.10    0.21
   6  -1   7    0.23    0.20
   6  -1   7    0.51    0.19
   6  -1   7    0.57    0.35
   6  -1   7    0.82    0.37
   6  -1   7    0.30    0.40
   6  -1   7    0.15    0.15
   6  -1   7   -0.08    0.27
   6  -1   7    0.26    0.34
  -6  -1  -7    0.27    0.28
   6  -1   8    5.82    0.50
  -6  -1  -8    4.85    0.88
   6  -1   8    4.95    0.44
   6  -1   8    5.40    0.46
   6  -1   8    5.54    0.78
   6  -1   8    4.99    0.72
  -6  -1  -8    5.62    0.49
   6  -1   8    5.75    0.80
  -6  -1  -8    6.12    0.52
   6  -1   8    5.37    0.81
   6  -1   8    4.77    0.81
  -6  -1  -8    5.72    0.70
   6  -1   9   51.10    2.27
   6  -1   9   53.43    2.99
   6  -1   9   48.27    2.17
   6  -1   9   50.53    2.85
   6  -1   9   52.45    2.22
   6  -1   9   47.78    2.74
   6  -1   9   51.74    2.88
  -6  -1  -9   49.14    2.26
  -6  -1  -9   52.97    2.31
  -6  -1  -9   51.71    2.68
  -6  -1  -9   53.11    3.24
   6  -1   9   52.45    2.18
   6  -1  10  189.97    7.12
   6  -1  10  180.10    7.95
   6  -1  10  177.19    7.79
   6  -1  10  184.55    7.05
   6  -1  10  180.58    7.74
  -6  -1 -10  178.19    7.09
  -6  -1 -10  192.06    7.17
  -6  -1 -10  193.63    8.45
   6  -1  10  181.69    7.91
   6  -1  10  175.29    6.97
   6  -1  11   43.43    1.97
   6  -1  11   48.57    2.12
   6  -1  11   45.01    2.77
  -6  -1 -11   50.91    2.24
   6  -1  11   44.78    2.03
  -6  -1 -11   43.74    2.07
  -6  -1 -11   45.27    2.13
  -6  -1 -11   47.09    3.07
   6  -1  11   45.66    2.72
   6  -1  12   35.07    1.66
   6  -1  12   39.15    1.82
   6  -1  12   36.40    2.42
   6  -1  12   32.57    2.29
   6  -1  12   37.11    1.74
  -6  -1 -12   37.96    1.80
  -6  -1 -12   43.08    1.88
  -6  -1 -12   41.18    1.92
  -6  -1 -12   41.02    2.78
   6  -1  13   11.13    0.77
   6  -1  13   10.33    0.70
  -6  -1 -13   11.82    0.77
  -6  -1 -13   12.32    0.82
   6  -1  14   31.29    1.51
  -6  -1 -14   33.57    1.60
   6  -1  14   29.28    1.42
  -6  -1 -14   30.41    1.46
  -6  -1 -14   31.81    1.54
   6  -1  15    6.65    0.51
  -6  -1 -15    6.89    0.57
   6  -1  15    6.17    0.44
  -6  -1 -15    6.14    0.52
  -6  -1 -16    2.07    0.31
   6  -1  16    1.94    0.27
   6  -1  16    1.66    0.21
  -6  -1 -16    2.18    0.29
   6  -1  17    2.82    0.27
  -6  -1 -17    3.14    0.29
  -6  -1 -17    3.28    0.29
   6  -1  18    2.05    0.17
  -6   0  22   18.57    0.79
   6   0 -22   17.93    0.81
   6   0 -22   15.98    0.78
   6   0 -21    0.08    0.12
   6   0 -21    0.12    0.17
   6   0 -21   -0.02    0.15
   6   0 -20  137.45    5.34
   6   0 -20  141.34    5.41
   6   0 -20  139.84    5.42
   6   0 -19    0.13    0.18
   6   0 -19   -0.06    0.23
   6   0 -19    0.18    0.26
   6   0 -18   98.91    4.04
   6   0 -18   97.63    4.06
   6   0 -18  103.24    4.10
   6   0 -17   -0.07    0.20
   6   0 -17    0.56    0.26
   6   0 -17   -0.22    0.25
   6   0 -16   72.59    3.15
  -6   0  16   79.80    4.06
   6   0 -16   77.29    3.18
   6   0 -16   72.00    3.17
  -6   0  15   -0.11    0.31
   6   0 -15   -0.03    0.24
   6   0 -15    0.04    0.22
   6   0 -14    1.89    0.34
  -6   0  14    2.18    0.61
   6   0 -14    2.57    0.53
   6   0 -13   -0.03    0.19
   6   0 -13    0.27    0.21
   6   0 -13    0.08    0.27
   6   0 -12  291.61   11.06
   6   0 -12  289.31   11.05
   6   0 -12  296.60   11.01
   6   0 -12  301.26   11.71
   6   0 -12  287.79   11.03
   6   0 -11   -0.06    0.17
   6   0 -11    0.14    0.20
   6   0 -11   -0.10    0.16
   6   0 -11   -0.23    0.28
   6   0 -11    0.11    0.16
   6   0 -10  346.89   13.09
   6   0 -10  351.06   13.07
   6   0 -10  339.04   13.66
   6   0 -10  354.80   13.07
   6   0  -9   -0.14    0.28
   6   0  -8    0.31    0.22
   6   0  -8    0.38    0.27
  -6   0   8   -0.11    0.25
   6   0  -7   -0.06    0.23
  -6   0   7   -0.05    0.22
   6   0  -7    0.05    0.20
  -6   0   6   10.65    0.87
   6   0  -6   10.52    0.91
   6   0  -6   12.88    0.88
  -6   0   6    9.87    0.76
  -6   0   5    0.04    0.17
   6   0  -5    0.06    0.24
  -6   0   5    0.11    0.23
   6   0  -5   -0.04    0.18
   6   0  -4  282.76   10.89
   6   0  -4  281.51   10.72
  -6   0   4  300.88   10.88
  -6   0   4  259.21   10.62
  -6   0   3    0.04    0.19
  -6   0   3   -0.04    0.14
  -6   0   3    0.36    0.27
   6   0  -3   -0.06    0.29
   6   0  -3    0.22    0.20
  -6   0   2  213.78    8.86
   6   0  -2  237.98    8.93
   6   0  -2  233.38    9.08
   6   0  -2  223.67    8.91
  -6   0   2  246.95    9.05
  -6   0   2  228.36    8.89
  -6   0   1    0.17    0.16
  -6   0   1    0.20    0.19
   6   0  -1    0.12    0.22
   6   0  -1    0.16    0.28
   6   0  -1    0.13    0.19
  -6   0   0   10.19    0.76
   6   0   0   13.53    0.85
   6   0   0   11.58    0.94
   6   0   0   11.30    0.85
  -6   0   0   10.98    0.83
  -6   0  -1    0.08    0.15
  -6   0  -1   -0.10    0.21
   6   0   1   -0.04    0.19
   6   0   1    0.15    0.23
  -6   0  -2  216.35    8.85
   6   0   2  235.27    8.95
  -6   0  -2  220.14    9.03
   6   0   2  241.36    9.13
  -6   0  -2  244.92    9.15
   6   0   3   -0.05    0.17
  -6   0  -3   -0.06    0.26
   6   0   3   -0.06    0.32
  -6   0  -3   -0.13    0.25
   6   0   3   -0.06    0.23
   6   0   4   31.79    1.72
  -6   0  -4   31.73    1.86
   6   0   4   31.32    1.89
  -6   0  -4   33.98    1.98
   6   0   5   -0.07    0.32
   6   0   5    0.16    0.23
  -6   0  -5   -0.20    0.31
  -6   0  -6    8.26    0.93
  -6   0  -6    6.54    0.52
   6   0   6    6.55    0.49
   6   0   6    5.70    0.65
   6   0   6    6.53    0.82
  -6   0  -6    5.30    0.72
   6   0   7    0.02    0.14
  -6   0  -7    0.13    0.20
   6   0   7   -0.06    0.21
   6   0   7    0.03    0.17
  -6   0  -7   -0.10    0.35
   6   0   7   -0.09    0.30
  -6   0  -7   -0.16    0.33
  -6   0  -8  117.47    4.64
   6   0   8  118.71    4.58
   6   0   8  108.80    4.43
  -6   0  -8  120.04    5.29
   6   0   8  114.74    5.35
  -6   0  -8  119.43    5.51
  -6   0  -9    0.04    0.21
  -6   0  -9   -0.18    0.31
   6   0   9   -0.10    0.35
  -6   0  -9   -0.23    0.42
   6   0   9    0.22    0.21
  -6   0 -10   10.92    1.27
  -6   0 -10   10.23    0.76
  -6   0 -10   12.30    1.16
   6   0  10   10.01    0.73
   6   0  10   11.33    1.21
  -6   0 -11    0.13    0.37
  -6   0 -11    0.08    0.23
   6   0  11    0.07    0.19
   6   0  11   -0.11    0.36
  -6   0 -11   -0.09    0.31
  -6   0 -12    8.19    0.68
   6   0  12    8.80    0.67
  -6   0 -12    7.54    1.12
   6   0  12    8.14    1.07
  -6   0 -13   -0.07    0.23
   6   0  13   -0.03    0.23
  -6   0 -14   12.25    0.79
   6   0  14   11.31    0.75
  -6   0 -15    0.11    0.20
   6   0  15   -0.08    0.23
  -6   0 -16    0.46    0.18
   6   0  16    0.53    0.20
  -6   0 -17   -0.05    0.12
   6   0  17    0.08    0.14
   6   0  18    1.73    0.16
  -6   1  22   47.97    1.87
  -6   1  22   51.36    1.88
   6   1 -22   48.27    1.91
   6   1 -22   45.82    1.87
  -6   1  21   15.66    0.74
   6   1 -21   15.83    0.78
   6   1 -21   15.74    0.75
   6   1 -21   13.94    0.72
   6   1 -20   -0.06    0.17
  -6   1  20   -0.06    0.17
   6   1 -20    0.05    0.19
   6   1 -20    0.08    0.16
  -6   1  19   12.55    0.74
   6   1 -19   12.37    0.77
   6   1 -19   12.59    0.75
   6   1 -19   11.97    0.75
  -6   1  18   44.27    1.95
   6   1 -18   42.21    1.95
   6   1 -18   44.59    1.97
   6   1 -18   42.00    1.95
   6   1 -17    0.03    0.20
  -6   1  17    0.03    0.22
   6   1 -17    0.27    0.20
   6   1 -17    0.13    0.23
   6   1 -17   -0.03    0.19
  -6   1  16   24.12    1.24
  -6   1  16   25.33    1.84
   6   1 -16   22.64    1.19
  -6   1  16   22.32    1.74
   6   1 -16   22.22    1.24
   6   1 -16   22.85    1.24
   6   1 -16   23.15    1.78
   6   1 -16   24.30    1.26
   6   1 -15  151.28    6.02
  -6   1  15  161.65    6.95
   6   1 -15  152.25    6.08
   6   1 -15  152.19    6.05
   6   1 -15  160.90    6.08
  -6   1  15  160.38    6.07
   6   1 -15  148.21    6.85
   6   1 -15  148.20    6.05
  -6   1  15  157.80    6.92
  -6   1  14   74.52    3.12
   6   1 -14   71.13    3.09
   6   1 -14   73.60    3.14
   6   1 -14   76.49    3.12
   6   1 -14   73.05    3.12
   6   1 -14   74.43    3.85
   6   1 -14   76.00    3.14
  -6   1  14   75.40    3.86
   6   1 -13    4.97    0.75
  -6   1  13    3.85    0.42
   6   1 -13    4.39    0.42
   6   1 -13    4.19    0.43
   6   1 -13    3.51    0.42
   6   1 -13    4.23    0.43
   6   1 -13    4.20    0.43
  -6   1  13    4.12    0.71
   6   1 -12   24.41    1.24
   6   1 -12   22.71    1.25
   6   1 -12   26.06    1.27
   6   1 -12   25.18    1.23
   6   1 -12   24.46    1.74
  -6   1  12   24.88    1.77
   6   1 -12   25.20    1.26
   6   1 -11    5.21    0.44
   6   1 -11    6.12    0.78
   6   1 -11    4.87    0.46
   6   1 -11    5.58    0.47
   6   1 -11    4.97    0.44
   6   1 -11    5.23    0.45
  -6   1  11    4.15    0.69
   6   1 -10  184.85    7.01
   6   1 -10  180.24    7.00
   6   1 -10  185.39    7.66
  -6   1  10  190.62    7.68
   6   1 -10  177.81    6.95
   6   1 -10  184.68    6.99
   6   1  -9    0.93    0.36
  -6   1   9    0.79    0.36
   6   1  -9    0.97    0.29
   6   1  -9    1.03    0.21
  -6   1   8   59.78    2.98
   6   1  -8   63.11    3.00
   6   1  -8   57.68    2.79
   6   1  -7    8.67    0.75
   6   1  -7    8.50    0.83
  -6   1   7    7.09    0.76
   6   1  -7    9.19    0.77
  -6   1   7    9.95    0.74
   6   1  -6  110.36    4.45
  -6   1   6  101.94    4.54
   6   1  -6  102.98    4.54
   6   1  -6  103.94    4.44
  -6   1   6  103.13    4.37
  -6   1   5   81.70    3.64
   6   1  -5   77.84    3.60
   6   1  -5   79.13    3.54
  -6   1   5   81.68    3.51
   6   1  -4  207.02    7.86
   6   1  -4  203.87    8.02
   6   1  -4  183.98    7.89
  -6   1   4  203.77    7.89
  -6   1   4  200.73    8.02
   6   1  -3  288.47   10.92
  -6   1   3  281.35   11.09
   6   1  -3  276.41   11.07
   6   1  -3  287.70   11.02
  -6   1   3  286.79   10.95
   6   1  -2  311.73   12.01
  -6   1   2  331.88   11.92
   6   1  -2  330.52   11.96
   6   1  -2  288.05   11.62
   6   1  -1  488.88   17.92
   6   1  -1  485.72   17.90
   6   1  -1  451.50   17.58
  -6   1   1  482.40   17.83
   6   1   0  993.98   35.61
   6   1   0  945.80   35.59
   6   1   0  929.16   35.32
  -6   1   0  989.05   35.59
   6   1   1  116.05    4.90
   6   1   1  113.72    4.92
   6   1   1  115.49    4.70
  -6   1  -1  115.36    4.91
  -6   1  -1  115.34    4.63
   6   1   2  158.29    6.63
  -6   1  -2  163.52    6.68
   6   1   2  164.02    6.50
  -6   1  -2  161.53    6.45
   6   1   3    0.74    0.26
  -6   1  -3    1.40    0.32
   6   1   3    1.01    0.36
  -6   1  -3    1.03    0.36
  -6   1  -4    1.49    0.38
   6   1   4    1.50    0.39
  -6   1  -4    0.62    0.28
   6   1   4    0.98    0.40
   6   1   4    1.31    0.37
  -6   1  -4    0.69    0.37
  -6   1  -5    0.14    0.24
   6   1   5    0.13    0.28
   6   1   5    0.26    0.17
   6   1   5   -0.08    0.32
   6   1   5    0.79    0.36
   6   1   6   26.45    1.78
   6   1   6   30.62    1.38
   6   1   6   31.25    1.95
  -6   1  -6   27.36    1.32
   6   1   6   28.21    1.36
   6   1   6   27.12    1.75
  -6   1  -6   27.86    1.37
  -6   1  -6   24.95    1.81
  -6   1  -6   24.88    1.75
  -6   1  -7    0.45    0.37
  -6   1  -7    0.44    0.21
   6   1   7    0.59    0.38
  -6   1  -7    0.33    0.20
   6   1   7    0.24    0.19
   6   1   7    0.18    0.31
   6   1   7   -0.08    0.29
  -6   1  -7    0.60    0.38
   6   1   8    5.97    0.51
  -6   1  -8    5.62    0.48
   6   1   8    4.87    0.75
  -6   1  -8    5.68    0.52
   6   1   8    4.74    0.77
  -6   1  -8    6.66    0.86
  -6   1  -8    5.66    0.82
   6   1   8    5.62    0.79
   6   1   9   51.71    2.33
   6   1   9   53.01    3.02
  -6   1  -9   51.33    2.30
   6   1   9   51.40    2.94
  -6   1  -9   54.58    2.38
  -6   1  -9   52.02    2.96
  -6   1  -9   54.84    3.12
   6   1   9   52.84    2.96
   6   1  10  191.77    7.31
   6   1  10  175.41    8.12
  -6   1 -10  188.86    7.27
   6   1  10  183.99    8.13
  -6   1 -10  191.46    7.34
  -6   1 -10  183.71    8.12
  -6   1 -10  199.83    8.38
   6   1  10  175.16    8.04
   6   1  11   44.44    2.74
   6   1  11   47.50    2.14
   6   1  11   44.61    2.80
  -6   1 -11   44.87    2.08
   6   1  11   44.83    2.79
  -6   1 -11   47.83    2.17
  -6   1 -11   47.11    2.79
  -6   1 -11   45.41    2.92
   6   1  12   37.91    2.44
   6   1  12   40.60    1.86
   6   1  12   36.98    2.48
  -6   1 -12   37.21    1.78
   6   1  12   36.31    2.46
  -6   1 -12   39.13    1.88
  -6   1 -12   39.85    2.47
  -6   1 -12   42.25    2.72
   6   1  13   11.32    0.78
  -6   1 -13   10.62    0.70
  -6   1 -13   11.23    0.79
   6   1  14   29.79    1.48
  -6   1 -14   30.38    1.39
  -6   1 -14   30.49    1.50
   6   1  15    6.57    0.52
   6   1  15    5.93    0.51
  -6   1 -15    6.48    0.51
  -6   1 -16    1.65    0.26
   6   1  16    2.00    0.27
   6   1  16    1.28    0.25
   6   1  17    2.77    0.26
   6   1  17    3.05    0.28
  -6   1 -17    2.91    0.27
   6   1  18    2.29    0.19
   6   1  18    2.44    0.21
   6   2 -21    0.95    0.18
  -6   2  20   30.87    1.32
  -6   2  20   35.13    1.35
   6   2 -20   36.15    1.44
   6   2 -20   30.13    1.33
  -6   2  19    3.67    0.31
   6   2 -19    3.64    0.37
   6   2 -19    3.96    0.33
   6   2 -19    4.66    0.34
   6   2 -18    0.07    0.15
  -6   2  18    0.02    0.15
   6   2 -18   -0.11    0.25
   6   2 -18    0.13    0.17
  -6   2  17    8.42    0.57
   6   2 -17    7.99    0.57
   6   2 -17    8.53    0.59
  -6   2  16   93.58    3.63
   6   2 -16   89.13    3.63
   6   2 -16   86.15    3.63
   6   2 -15    0.87    0.24
  -6   2  15    0.86    0.23
   6   2 -15    0.92    0.25
   6   2 -14   67.73    2.90
  -6   2  14   68.75    2.87
   6   2 -14   67.35    2.87
   6   2 -14   68.83    3.55
   6   2 -14   68.83    2.89
  -6   2  14   70.15    3.54
  -6   2  13   96.35    3.87
   6   2 -13   90.75    3.89
   6   2 -13  102.81    3.91
   6   2 -13   98.40    4.59
   6   2 -13   95.19    3.89
  -6   2  13   92.72    4.52
  -6   2  12   73.26    3.02
   6   2 -12   72.79    3.06
   6   2 -12   73.62    3.05
   6   2 -12   71.54    3.03
   6   2 -12   73.63    3.67
  -6   2  12   74.23    3.67
   6   2 -12   74.05    3.05
   6   2 -11   46.73    2.11
   6   2 -11   49.00    2.11
   6   2 -11   48.45    2.10
   6   2 -11   49.13    2.66
  -6   2  11   47.90    2.64
   6   2 -11   47.63    2.11
   6   2 -10  126.89    4.91
   6   2 -10  128.71    4.91
   6   2 -10  119.86    4.88
   6   2 -10  123.57    5.48
  -6   2  10  126.79    5.51
   6   2 -10  123.92    4.90
   6   2  -9   59.71    2.58
   6   2  -9   65.81    3.14
  -6   2   9   64.49    3.12
   6   2  -9   62.10    2.59
   6   2  -8  107.05    4.28
   6   2  -8  117.94    4.85
  -6   2   8  106.20    4.77
   6   2  -8  108.37    4.29
  -6   2   7   35.34    1.97
   6   2  -7   34.93    1.98
   6   2  -7   35.62    1.59
  -6   2   6  103.89    4.65
   6   2  -6  112.86    4.71
  -6   2   5   24.71    1.50
   6   2  -5   25.08    1.51
  -6   2   4   40.81    2.00
  -6   2   4   43.84    2.20
   6   2  -4   43.30    2.22
  -6   2   3    2.02    0.39
   6   2  -3    1.79    0.34
  -6   2   3    2.54    0.38
   6   2  -3    1.85    0.37
  -6   2   2  152.38    6.67
   6   2  -2  165.89    6.76
   6   2  -2  165.60    6.63
   6   2  -2  169.84    6.65
  -6   2   2  171.88    6.62
   6   2  -1   10.74    0.81
   6   2  -1    9.87    0.86
   6   2  -1   11.34    0.87
  -6   2   1   12.27    0.90
  -6   2   0  151.58    6.09
   6   2   0  144.29    6.09
   6   2   0  146.43    6.06
   6   2   1   56.07    2.78
   6   2   1   59.71    2.87
  -6   2  -1   61.30    2.91
   6   2   2  219.26    8.99
  -6   2  -2  237.02    9.19
   6   2   3   11.78    0.97
  -6   2  -3   11.00    1.02
   6   2   4  374.74   14.98
   6   2   4  396.23   14.48
  -6   2  -4  381.10   15.17
   6   2   5    5.28    0.46
   6   2   5    4.76    0.68
  -6   2  -5    5.46    0.79
   6   2   6   83.14    3.30
   6   2   6   78.55    3.88
   6   2   6   79.98    3.34
  -6   2  -6   78.83    3.30
  -6   2  -6   89.21    4.13
   6   2   7   30.83    1.43
   6   2   7   31.34    1.97
   6   2   7   29.73    1.46
  -6   2  -7   27.14    1.40
  -6   2  -7   31.56    2.10
   6   2   8  161.51    6.24
   6   2   8  151.15    6.94
   6   2   8  167.37    6.30
  -6   2  -8  158.19    7.14
  -6   2  -8  157.54    6.25
   6   2   9   91.86    4.55
   6   2   9  101.20    3.97
   6   2   9   91.49    4.62
   6   2   9   98.49    4.00
  -6   2  -9   96.66    3.96
   6   2  10   34.46    2.31
   6   2  10   44.63    1.91
   6   2  10   35.01    2.39
   6   2  10   44.15    1.96
  -6   2 -10   39.38    1.88
  -6   2 -10   43.21    2.70
   6   2  11   30.47    1.55
   6   2  11   31.01    2.09
   6   2  11   34.69    1.63
  -6   2 -11   32.78    2.28
  -6   2 -11   33.69    1.59
   6   2  12   38.16    1.78
   6   2  12   39.81    1.85
  -6   2 -12   39.32    1.80
   6   2  13    5.91    0.47
   6   2  13    6.00    0.52
  -6   2 -13    4.85    0.45
  -6   2 -14    0.53    0.19
   6   2  14    0.49    0.22
   6   2  14    0.56    0.20
   6   2  15   21.87    1.01
   6   2  15   23.05    1.09
  -6   2 -15   21.65    1.02
  -6   2 -16    1.62    0.17
   6   2  16    1.77    0.17
   6   2  16    1.99    0.22
   6   2  17   11.19    0.54
   6   3 -19    0.82    0.16
   6   3 -18   27.88    1.26
   6   3 -17   14.86    0.81
   6   3 -16    1.73    0.30
   6   3 -15  115.73    4.58
   6   3 -14   72.01    3.00
   6   3 -13   32.68    1.56
   6   3 -12  114.97    4.48
   6   3 -12  108.62    4.40
   6   3 -11  194.48    7.29
   6   3 -11  183.88    7.22
   6   3 -10    0.86    0.23
   6   3  -9  202.28    7.72
   6   3  -8  127.73    5.00
   6   3  -7    0.66    0.20
   6   3  -6   37.81    1.71
   6   3  -5    3.18    0.35
   6   3  -4  198.21    7.56
   6   3  -3    0.03    0.17
   6   3  -2   74.35    3.03
  -6   3  -1   36.20    2.05
  -6   3  -2   18.71    1.40
  -6   3  -3  388.62   15.25
  -6   3  -4   36.13    2.24
   6   3   5 1008.79   37.25
  -6   3  -5 1037.30   38.21
  -6   3  -6  252.56   10.43
   6   3   6  250.26    9.48
   6   3   7  132.40    5.20
  -6   3  -7  134.36    6.12
   6   3   8   14.13    0.83
  -6   3  -8   12.88    1.33
   6   3   9    1.62    0.28
  -6   3  -9    2.59    0.62
   6   3  10   17.99    0.97
   6   3  11    5.60    0.46
   6   3  12    3.59    0.35
   6   3  13    0.02    0.14
   6   3  14    9.15    0.50
   6   3  15    0.16    0.08
   6   4 -17    0.21    0.10
   6   4 -16   35.82    1.51
   6   4 -15   -0.06    0.16
   6   4 -14    2.75    0.32
   6   4 -13    9.07    0.61
   6   4 -12    2.29    0.33
   6   4 -11    8.06    0.60
   6   4 -10    4.83    0.46
   6   4  -2  116.98    4.62
   6   4  -1    0.46    0.18
   6   4   0    9.29    0.62
   6   5 -13    3.25    0.24
   6   5 -12    3.17    0.27
   6   5 -11    9.19    0.54
   6   5 -10    7.59    0.49
   6   5  -9    0.68    0.21
   6   5  -8   55.34    2.32
   6   5   6    6.26    0.42
   6   5   7    0.39    0.14
   6   5   8    0.09    0.10
   6   6  -6   12.17    0.57
   6   6  -5    0.40    0.11
   6   6  -4    0.03    0.11
  -7  -6   8    7.29    0.35
  -7  -6   7    4.38    0.26
  -7  -6   7    3.96    0.24
  -7  -6   6    1.03    0.13
  -7  -6   6    0.92    0.14
  -7  -6   5    5.58    0.34
  -7  -6   5    6.52    0.35
  -7  -6   4    9.05    0.46
  -7  -6   3    0.47    0.13
  -7  -6   3    0.46    0.12
  -7  -6   2   30.33    1.27
  -7  -6   2   31.38    1.28
  -7  -6   1   10.39    0.52
  -7  -6   1   11.13    0.54
  -7  -6   0    2.09    0.19
  -7  -6   0    2.28    0.19
  -7  -6  -1    0.44    0.11
  -7  -6  -1    0.34    0.10
  -7  -6  -2   18.09    0.75
  -7  -5  13    0.10    0.09
  -7  -5  13   -0.01    0.11
  -7  -5  13    0.06    0.08
  -7  -5  12    1.42    0.18
  -7  -5  12    1.42    0.21
  -7  -5  12    1.66    0.19
  -7  -5  11   15.37    0.74
  -7  -5  11   15.11    0.78
  -7  -5  11   14.65    0.67
  -7  -5  11   15.03    0.73
  -7  -5  10    6.93    0.47
  -7  -5  10    7.00    0.50
  -7  -5  10    7.05    0.44
  -7  -5  10    7.04    0.42
  -7  -5   9    4.43    0.39
  -7  -5   9    4.59    0.42
  -7  -5   9    5.01    0.38
  -7  -5   8    6.50    0.48
  -7  -5   8    5.03    0.45
  -7  -5   8    5.59    0.43
  -7  -5   7   54.36    2.32
  -7  -5   7   55.59    2.33
  -7  -5   7   53.67    2.29
  -7  -5   6    0.57    0.24
  -7  -5   6    0.50    0.21
  -7  -5   5   12.08    0.77
  -7  -5   5   14.46    0.77
  -7  -5   4    4.89    0.46
  -7  -5   3    0.59    0.28
  -7  -5   3    1.41    0.32
   7  -5  -3    0.94    0.19
   7  -5  -2   25.60    1.14
  -7  -5   2   23.88    1.26
  -7  -5   1    0.44    0.26
   7  -5  -1    0.80    0.21
  -7  -5   1    0.53    0.25
  -7  -5   0    0.09    0.22
  -7  -5   0    0.03    0.23
   7  -5   0    0.02    0.17
  -7  -5  -1   12.93    0.76
   7  -5   1   11.23    0.61
  -7  -5  -1   10.37    0.72
   7  -5   1   11.66    0.67
  -7  -5  -2   11.01    0.69
   7  -5   2    9.46    0.62
   7  -5   2   11.00    0.59
  -7  -5  -2    9.84    0.69
  -7  -5  -3    2.36    0.33
  -7  -5  -3    2.23    0.32
   7  -5   3    1.75    0.27
   7  -5   3    2.01    0.24
   7  -5   4   15.85    0.81
   7  -5   4   14.42    0.76
  -7  -5  -4   15.80    0.85
  -7  -5  -4   16.41    0.86
  -7  -5  -5   11.15    0.65
   7  -5   5   11.61    0.64
   7  -5   5   11.43    0.59
  -7  -5  -5   11.31    0.64
   7  -5   5    9.45    0.51
  -7  -5  -6    2.28    0.25
  -7  -5  -6    2.44    0.26
   7  -5   6    2.29    0.24
   7  -5   6    2.01    0.18
   7  -5   7   13.79    0.64
   7  -5   7   13.12    0.65
  -7  -5  -7   12.98    0.60
   7  -5   8   34.40    1.45
   7  -5   8   38.88    1.52
  -7  -5  -8   37.24    1.50
   7  -5   9    8.93    0.44
   7  -5   9   10.12    0.46
  -7  -4  17    1.12    0.13
  -7  -4  16   30.08    1.23
  -7  -4  16   29.96    1.35
  -7  -4  15    0.81    0.14
  -7  -4  15    1.44    0.23
  -7  -4  15    1.27    0.24
  -7  -4  14   21.41    0.99
  -7  -4  14   22.03    1.10
  -7  -4  14   22.60    1.11
  -7  -4  13    0.11    0.16
  -7  -4  13   -0.11    0.24
  -7  -4  12   43.33    1.87
  -7  -4  11   33.77    1.54
  -7  -4  11   35.53    1.64
  -7  -4  11   31.32    1.44
  -7  -4  10  134.05    5.14
  -7  -4  10  127.52    5.06
  -7  -4   9   17.37    0.94
  -7  -4   9   16.81    0.99
  -7  -4   8   46.62    2.11
   7  -4  -8   44.12    2.76
  -7  -4   8   46.66    2.06
  -7  -4   7   17.38    1.03
   7  -4  -7   16.94    1.53
  -7  -4   7   17.35    0.99
  -7  -4   7   20.25    1.69
  -7  -4   6    5.01    0.86
  -7  -4   6    3.58    0.42
  -7  -4   6    3.90    0.45
   7  -4  -6    4.34    0.79
  -7  -4   5    0.30    0.25
  -7  -4   5    0.72    0.43
   7  -4  -5    0.76    0.19
  -7  -4   5    0.85    0.30
   7  -4  -5    0.35    0.38
  -7  -4   4   10.71    1.24
  -7  -4   4    9.86    0.75
   7  -4  -4   10.14    0.63
  -7  -4   4    9.72    0.72
   7  -4  -4   10.75    1.22
   7  -4  -3   72.15    2.82
  -7  -4   3   69.44    2.97
   7  -4  -3   64.27    3.71
  -7  -4   3   62.24    2.89
  -7  -4   3   70.35    3.84
   7  -4  -2  139.28    4.98
   7  -4  -2  129.42    4.89
   7  -4  -2  132.36    5.68
   7  -4  -2  115.64    5.92
  -7  -4   2  106.94    4.99
  -7  -4   2  128.12    6.07
  -7  -4   1    2.66    0.67
   7  -4  -1    2.53    0.34
   7  -4  -1    2.76    0.32
   7  -4  -1    2.56    0.54
   7  -4   0   37.55    1.78
   7  -4   0   39.01    2.33
   7  -4   0   41.56    1.77
   7  -4   0   34.22    2.49
  -7  -4   0   39.86    2.61
   7  -4   1    8.29    0.62
  -7  -4  -1    8.63    1.09
   7  -4   1    8.53    0.59
  -7  -4  -1    6.45    0.62
   7  -4   1    7.27    0.88
  -7  -4  -1    7.10    0.64
   7  -4   1    8.23    1.08
  -7  -4  -2    1.37    0.33
  -7  -4  -2    0.81    0.46
  -7  -4  -2    1.65    0.36
   7  -4   2    1.35    0.32
   7  -4   2    1.32    0.27
   7  -4   2    1.36    0.44
   7  -4   2    0.69    0.40
  -7  -4  -3   -0.11    0.29
   7  -4   3    0.08    0.14
  -7  -4  -3    0.26    0.28
  -7  -4  -3    0.20    0.26
   7  -4   3    0.45    0.28
   7  -4   3    0.18    0.20
   7  -4   3    0.09    0.31
   7  -4   3    0.79    0.42
  -7  -4  -4    0.15    0.27
   7  -4   4    0.16    0.18
  -7  -4  -4    0.11    0.27
   7  -4   4    0.03    0.21
  -7  -4  -5    1.08    0.32
   7  -4   5    0.89    0.21
  -7  -4  -5    1.00    0.30
   7  -4   5    0.51    0.26
   7  -4   5    0.78    0.25
  -7  -4  -6    5.53    0.52
   7  -4   6    5.00    0.46
   7  -4   6    4.62    0.47
  -7  -4  -6    4.41    0.49
   7  -4   6    5.20    0.41
  -7  -4  -7    0.70    0.26
   7  -4   7    0.42    0.20
  -7  -4  -7    0.30    0.24
   7  -4   7    0.42    0.25
   7  -4   7    0.44    0.24
   7  -4   8    0.53    0.19
  -7  -4  -8    0.38    0.22
   7  -4   8    0.46    0.22
  -7  -4  -8    0.49    0.21
  -7  -4  -9    4.14    0.41
   7  -4   9    4.07    0.36
  -7  -4  -9    4.76    0.38
   7  -4   9    4.64    0.36
  -7  -4 -10   14.54    0.76
   7  -4  10   13.23    0.70
   7  -4  10   14.48    0.75
  -7  -4 -10   13.88    0.68
   7  -4  10   15.70    0.72
   7  -4  11    0.02    0.12
  -7  -4 -11    0.07    0.12
   7  -4  11    0.09    0.10
   7  -4  11    0.21    0.14
  -7  -4 -12   -0.02    0.08
   7  -4  12    0.04    0.09
   7  -3 -19    0.03    0.09
  -7  -3  19    0.09    0.09
  -7  -3  18    2.80    0.22
   7  -3 -18    2.80    0.28
  -7  -3  18    2.81    0.28
   7  -3 -17    0.16    0.17
  -7  -3  17    0.25    0.16
  -7  -3  17   -0.02    0.20
   7  -3 -16   61.36    2.45
  -7  -3  16   62.63    2.41
  -7  -3  15    7.37    0.45
   7  -3 -15    7.36    0.57
  -7  -3  15    7.14    0.55
  -7  -3  14   40.48    1.80
   7  -3 -14   47.20    1.99
  -7  -3  13   19.82    1.02
   7  -3 -13   21.60    1.16
  -7  -3  12    1.34    0.26
   7  -3 -12    0.48    0.25
   7  -3 -12    0.46    0.40
   7  -3 -11   52.34    2.29
  -7  -3  11   47.89    2.18
   7  -3 -11   56.57    3.17
   7  -3 -10   50.70    2.26
  -7  -3  10   49.75    2.20
   7  -3 -10   50.36    3.05
   7  -3  -9   86.61    3.43
  -7  -3   9   79.00    3.38
  -7  -3   9   83.26    3.32
   7  -3  -9   85.19    4.33
  -7  -3   8    0.03    0.19
  -7  -3   8    0.03    0.23
  -7  -3   7    3.97    0.42
  -7  -3   7    4.74    0.47
   7  -3  -7    4.44    0.76
   7  -3  -7    4.81    0.82
   7  -3  -6  163.60    6.15
   7  -3  -6  165.89    7.27
  -7  -3   6  158.26    6.30
   7  -3  -6  155.53    7.18
  -7  -3   6  161.00    6.26
  -7  -3   5    0.89    0.25
  -7  -3   5    0.30    0.22
   7  -3  -5    0.40    0.19
   7  -3  -5    0.85    0.45
   7  -3  -5    0.66    0.46
   7  -3  -4   16.73    0.86
  -7  -3   4   17.10    1.00
   7  -3  -4   15.32    1.43
   7  -3  -4   16.42    1.52
  -7  -3   4   16.08    0.96
   7  -3  -4   17.17    0.90
  -7  -3   3   84.05    3.52
   7  -3  -3   92.03    3.43
   7  -3  -3   82.78    3.37
   7  -3  -3   80.46    4.00
   7  -3  -3   87.74    4.31
   7  -3  -3   79.15    4.30
  -7  -3   3   79.46    3.47
  -7  -3   2   91.82    3.83
   7  -3  -2   97.68    3.75
   7  -3  -2   95.42    3.70
   7  -3  -2   94.10    4.39
   7  -3  -2   92.74    4.58
   7  -3  -2   86.58    4.59
  -7  -3   2   86.15    3.77
  -7  -3   2   88.93    4.67
  -7  -3   1  142.17    5.84
   7  -3  -1  147.45    5.75
   7  -3  -1  158.66    5.75
   7  -3  -1  143.51    6.39
   7  -3  -1  132.91    6.51
   7  -3  -1  148.60    6.77
  -7  -3   1  145.92    6.80
   7  -3   0   94.75    3.82
   7  -3   0   98.48    3.82
   7  -3   0   94.42    4.50
   7  -3   0   82.97    4.49
  -7  -3   0   93.64    3.91
   7  -3   0  100.49    4.82
  -7  -3   0   89.19    4.54
  -7  -3   0   95.88    4.80
  -7  -3  -1  560.54   21.59
   7  -3   1  588.44   21.52
   7  -3   1  617.13   21.55
   7  -3   1  563.54   22.30
   7  -3   1  576.86   22.61
  -7  -3  -1  520.34   22.29
  -7  -3  -1  588.62   22.63
  -7  -3  -2   59.76    2.77
   7  -3   2   72.41    2.79
   7  -3   2   64.14    3.41
   7  -3   2   61.02    3.52
  -7  -3  -2   68.95    3.66
   7  -3   2   62.15    2.59
   7  -3   3   36.17    1.60
   7  -3   3   37.09    1.72
   7  -3   3   37.67    1.73
   7  -3   3   37.14    2.35
  -7  -3  -3   36.31    2.45
   7  -3   3   33.47    2.37
  -7  -3  -4   92.69    3.79
   7  -3   4   93.71    3.82
   7  -3   4   96.02    3.86
   7  -3   4   94.11    4.64
   7  -3   4   94.46    4.74
  -7  -3  -4   92.03    4.73
   7  -3   4   94.89    3.73
  -7  -3  -5   52.06    2.26
   7  -3   5   52.35    2.29
   7  -3   5   48.09    2.99
  -7  -3  -5   50.11    3.07
   7  -3   5   52.57    2.21
  -7  -3  -6    2.36    0.63
   7  -3   6    2.16    0.31
   7  -3   6    2.18    0.34
  -7  -3  -6    2.19    0.33
   7  -3   6    1.52    0.52
  -7  -3  -7   87.82    3.45
   7  -3   7   73.60    3.37
   7  -3   7   76.02    4.14
   7  -3   7   92.70    3.52
   7  -3   7   86.32    3.37
   7  -3   7   80.21    4.21
  -7  -3  -7   79.95    4.32
  -7  -3  -8  124.68    4.83
   7  -3   8  113.04    4.75
   7  -3   8  125.00    4.85
   7  -3   8  123.31    4.75
   7  -3   9    0.42    0.23
   7  -3   9    0.78    0.22
  -7  -3  -9    0.21    0.22
   7  -3   9    0.23    0.22
  -7  -3 -10    9.13    0.61
   7  -3  10    7.41    0.52
   7  -3  10    8.10    0.58
   7  -3  10    8.37    0.57
  -7  -3 -11   10.79    0.67
   7  -3  11    9.45    0.61
   7  -3  11    9.92    0.55
   7  -3  11   10.30    0.61
  -7  -3 -12    2.99    0.27
  -7  -3 -12    2.91    0.33
  -7  -3 -12    3.08    0.32
   7  -3  12    3.37    0.30
  -7  -3 -13    0.02    0.14
   7  -3  13   -0.01    0.11
  -7  -3 -13   -0.08    0.14
  -7  -3 -14    1.15    0.16
   7  -2 -20    1.70    0.23
   7  -2 -20    2.09    0.22
   7  -2 -19    5.95    0.45
  -7  -2  19    5.31    0.37
  -7  -2  19    5.30    0.37
   7  -2 -19    5.30    0.36
   7  -2 -19    5.31    0.43
  -7  -2  18   65.99    2.60
   7  -2 -18   64.50    2.68
   7  -2 -18   63.29    2.59
   7  -2 -18   61.03    2.66
   7  -2 -17    2.40    0.31
   7  -2 -17    2.24    0.35
  -7  -2  17    2.13    0.26
  -7  -2  17    2.63    0.32
   7  -2 -17    2.25    0.34
  -7  -2  16   13.33    0.79
   7  -2 -16   12.57    0.84
   7  -2 -16   12.72    0.77
   7  -2 -16   12.38    0.83
   7  -2 -15    0.21    0.19
   7  -2 -15    0.67    0.26
  -7  -2  15    0.41    0.20
   7  -2 -15    0.37    0.25
  -7  -2  14    1.41    0.44
  -7  -2  14    1.44    0.28
   7  -2 -14    1.06    0.25
  -7  -2  14    2.41    0.65
   7  -2 -14    1.33    0.31
   7  -2 -14    1.02    0.49
   7  -2 -14    2.46    0.37
  -7  -2  13    0.94    0.37
   7  -2 -13    0.91    0.39
  -7  -2  13    0.39    0.22
  -7  -2  13    0.50    0.39
   7  -2 -13    0.64    0.21
   7  -2 -13    1.15    0.50
   7  -2 -13    0.73    0.25
   7  -2 -13    0.34    0.23
   7  -2 -13    0.82    0.23
  -7  -2  12   10.17    1.05
   7  -2 -12    8.44    0.70
  -7  -2  12    8.91    1.14
   7  -2 -12    8.87    0.64
   7  -2 -12    8.23    0.62
   7  -2 -12    9.56    1.00
   7  -2 -12    7.57    1.05
   7  -2 -12    9.96    0.70
   7  -2 -11   15.27    0.98
  -7  -2  11   14.78    1.47
   7  -2 -11   17.87    0.95
   7  -2 -11   15.75    0.92
   7  -2 -11   16.67    1.36
  -7  -2  11   18.76    1.44
   7  -2 -11   17.60    1.00
   7  -2 -10   84.58    3.52
  -7  -2  10   88.02    4.37
   7  -2 -10   83.02    3.43
   7  -2 -10   81.05    4.02
  -7  -2  10   87.05    4.14
   7  -2 -10   84.86    4.22
   7  -2  -9  328.64   12.12
  -7  -2   9  306.62   11.97
  -7  -2   9  317.52   12.98
   7  -2  -9  324.45   12.02
   7  -2  -9  321.43   12.71
  -7  -2   9  335.29   12.80
   7  -2  -9  312.79   13.04
  -7  -2   9  341.31   13.02
   7  -2  -9  312.72   12.89
   7  -2  -8  497.89   18.19
  -7  -2   8  466.59   18.07
  -7  -2   8  501.69   18.83
   7  -2  -8  503.09   18.79
   7  -2  -8  484.35   18.10
   7  -2  -8  502.42   19.16
  -7  -2   8  498.38   19.05
   7  -2  -8  502.46   19.01
   7  -2  -7   12.33    0.70
  -7  -2   7   14.55    1.17
  -7  -2   7   12.85    0.76
   7  -2  -7   14.38    1.16
   7  -2  -7   14.45    1.35
   7  -2  -7   14.16    1.27
  -7  -2   7   14.50    1.29
  -7  -2   6   24.97    1.24
   7  -2  -6   25.12    1.18
   7  -2  -6   26.27    1.20
  -7  -2   6   28.68    1.75
   7  -2  -6   26.30    1.66
   7  -2  -6   26.80    1.93
   7  -2  -6   24.17    1.77
  -7  -2   6   28.06    1.90
  -7  -2   5  203.90    8.16
   7  -2  -5  223.53    8.11
  -7  -2   5  224.36    8.83
   7  -2  -5  213.49    8.10
   7  -2  -5  212.07    8.71
   7  -2  -5  220.71    9.09
   7  -2  -5  208.43    8.95
  -7  -2   5  217.00    9.01
  -7  -2   5  223.16    9.06
   7  -2  -4  307.45   11.10
  -7  -2   4  294.27   11.78
   7  -2  -4  287.73   11.07
   7  -2  -4  287.18   11.68
   7  -2  -4  298.90   11.76
   7  -2  -4  305.04   12.08
  -7  -2   4  307.66   12.09
   7  -2  -4  298.83   11.97
  -7  -2   4  294.79   11.98
   7  -2  -3   35.97    1.56
   7  -2  -3   36.86    1.55
  -7  -2   3   36.92    2.10
   7  -2  -3   32.43    1.97
   7  -2  -3   36.35    2.05
   7  -2  -3   32.42    2.20
   7  -2  -3   31.79    2.14
  -7  -2   3   31.28    2.11
  -7  -2   3   34.79    2.24
  -7  -2   2    2.43    0.32
   7  -2  -2    3.47    0.34
  -7  -2   2    3.50    0.57
   7  -2  -2    2.65    0.29
   7  -2  -2    2.76    0.54
  -7  -2   2    2.47    0.59
   7  -2  -2    2.21    0.59
  -7  -2   2    2.06    0.52
   7  -2  -2    1.78    0.53
   7  -2  -2    2.70    0.52
  -7  -2   1   32.59    1.52
   7  -2  -1   34.52    1.49
   7  -2  -1   32.81    1.47
   7  -2  -1   32.95    1.91
   7  -2  -1   31.81    1.95
   7  -2  -1   33.01    2.12
   7  -2  -1   28.10    2.02
  -7  -2   1   28.68    1.97
  -7  -2   1   29.97    2.06
   7  -2   0   62.64    3.11
   7  -2   0   54.63    3.23
  -7  -2   0   57.38    3.21
  -7  -2   0   63.22    3.37
  -7  -2  -1    5.82    0.45
   7  -2   1    5.77    0.46
  -7  -2  -1    6.22    0.78
   7  -2   1    5.96    0.48
   7  -2   1    5.21    0.79
  -7  -2  -1    5.51    0.82
   7  -2   1    5.72    0.68
  -7  -2  -2  149.31    5.72
   7  -2   2  142.85    5.70
   7  -2   2  146.55    6.22
   7  -2   2  151.53    6.48
   7  -2   2  148.27    6.45
  -7  -2  -2  156.40    6.44
  -7  -2  -2  150.19    6.58
   7  -2   2  146.49    5.60
  -7  -2  -3    4.33    0.78
  -7  -2  -3    4.85    0.44
   7  -2   3    3.47    0.37
   7  -2   3    4.30    0.42
   7  -2   3    4.41    0.72
   7  -2   3    4.39    0.68
   7  -2   3    4.83    0.63
  -7  -2  -3    4.16    0.64
   7  -2   3    3.88    0.35
  -7  -2  -4    7.95    0.60
   7  -2   4    6.59    0.50
   7  -2   4    6.89    0.53
   7  -2   4    8.04    0.58
   7  -2   4    7.51    0.95
   7  -2   4    8.48    0.91
  -7  -2  -4    7.73    1.01
   7  -2   4    6.75    0.78
  -7  -2  -4    7.92    0.54
  -7  -2  -4    8.28    0.88
   7  -2   4    7.09    0.50
  -7  -2  -5  107.58    4.27
   7  -2   5  102.68    4.16
   7  -2   5  101.43    4.16
   7  -2   5  100.82    4.73
   7  -2   5  105.08    4.22
   7  -2   5  106.53    5.04
   7  -2   5  102.56    4.80
  -7  -2  -5  110.90    4.30
   7  -2   5   91.65    4.93
  -7  -2  -5  108.43    4.19
  -7  -2  -5  111.69    4.83
  -7  -2  -5  110.90    5.21
   7  -2   5  103.62    4.11
   7  -2   6  106.48    4.31
  -7  -2  -6  112.91    4.43
   7  -2   6  109.71    4.31
   7  -2   6  105.05    4.92
   7  -2   6  104.77    4.34
   7  -2   6  109.10    5.18
   7  -2   6  107.39    4.93
  -7  -2  -6  108.69    4.42
   7  -2   6  100.93    5.16
  -7  -2  -6  110.91    4.33
  -7  -2  -6  103.00    5.29
   7  -2   6  111.11    4.27
   7  -2   7  113.32    4.42
  -7  -2  -7  108.12    4.51
   7  -2   7  106.24    4.38
   7  -2   7  105.02    5.03
   7  -2   7  118.03    4.47
   7  -2   7  102.46    5.21
   7  -2   7  118.03    4.39
  -7  -2  -7  110.48    4.51
   7  -2   7  101.83    5.26
  -7  -2  -7  112.17    4.44
  -7  -2  -7  102.71    5.44
   7  -2   8   18.11    0.99
  -7  -2  -8   17.99    1.08
   7  -2   8   18.42    0.96
   7  -2   8   17.30    1.41
   7  -2   8   16.21    0.98
   7  -2   8   16.60    1.50
  -7  -2  -8   16.49    1.03
   7  -2   8   17.80    1.60
  -7  -2  -8   18.42    1.01
  -7  -2  -8   16.55    1.64
   7  -2   8   18.83    0.97
   7  -2   9   13.45    0.82
  -7  -2  -9   14.33    0.92
   7  -2   9   12.85    0.75
   7  -2   9   13.14    1.21
   7  -2   9   13.06    0.82
   7  -2   9   12.17    1.26
  -7  -2  -9   13.20    0.88
  -7  -2  -9   14.79    0.87
   7  -2   9   11.64    1.29
   7  -2   9   13.52    0.80
   7  -2  10    6.81    0.53
  -7  -2 -10    6.38    0.59
   7  -2  10    5.87    0.51
  -7  -2 -10    7.53    0.61
  -7  -2 -10    6.39    0.54
   7  -2  11    4.32    0.42
  -7  -2 -11    4.35    0.50
   7  -2  11    4.79    0.42
  -7  -2 -11    4.72    0.48
  -7  -2 -11    5.06    0.46
   7  -2  12   37.89    1.70
   7  -2  12   39.67    1.74
  -7  -2 -12   41.58    1.87
   7  -2  12   38.18    1.69
  -7  -2 -12   38.68    1.79
  -7  -2 -12   41.80    1.77
  -7  -2 -13    0.11    0.17
  -7  -2 -13    0.03    0.22
   7  -2  13    0.10    0.16
   7  -2  14    4.37    0.33
  -7  -2 -14    4.19    0.40
  -7  -2 -14    4.93    0.35
  -7  -2 -15    0.30    0.16
   7  -2  15    0.28    0.10
  -7  -2 -16   15.10    0.68
   7  -1 -21    6.67    0.38
  -7  -1  21    7.63    0.43
   7  -1 -21    7.01    0.41
   7  -1 -21    7.01    0.45
   7  -1 -21    7.04    0.42
  -7  -1  20   32.84    1.40
   7  -1 -20   30.78    1.40
   7  -1 -20   31.64    1.37
   7  -1 -20   30.70    1.38
   7  -1 -20   30.47    1.42
   7  -1 -19    3.92    0.39
  -7  -1  19    4.31    0.41
   7  -1 -19    4.20    0.42
   7  -1 -19    4.90    0.41
   7  -1 -19    4.55    0.45
  -7  -1  18   16.19    0.95
   7  -1 -18   16.69    0.97
   7  -1 -18   16.63    0.92
   7  -1 -18   17.29    0.95
   7  -1 -18   16.32    0.99
   7  -1 -17    0.53    0.23
  -7  -1  17    0.48    0.22
   7  -1 -17   -0.03    0.25
   7  -1 -17    0.30    0.21
   7  -1 -17    0.22    0.27
  -7  -1  16   14.83    0.91
   7  -1 -16   14.85    0.94
   7  -1 -16   12.87    0.84
   7  -1 -16   14.97    0.90
   7  -1 -16   14.73    0.95
  -7  -1  15   13.26    0.85
   7  -1 -15   12.23    0.86
   7  -1 -15   10.95    1.18
   7  -1 -15   12.23    0.83
   7  -1 -15   12.55    0.82
   7  -1 -15   11.67    0.78
   7  -1 -15   11.63    1.21
  -7  -1  15   14.77    1.36
   7  -1 -15   11.77    0.83
  -7  -1  14  131.54    5.02
  -7  -1  14  132.01    6.09
   7  -1 -14  122.15    5.01
   7  -1 -14  123.46    4.99
   7  -1 -14  115.69    5.75
   7  -1 -14  124.13    4.95
   7  -1 -14  124.23    5.77
  -7  -1  14  124.37    5.84
   7  -1 -14  125.64    5.04
   7  -1 -13    1.49    0.47
  -7  -1  13    0.60    0.47
   7  -1 -13    1.20    0.30
   7  -1 -13    0.74    0.40
   7  -1 -13    1.04    0.30
  -7  -1  13    0.32    0.33
   7  -1 -13    0.84    0.25
   7  -1 -12  225.97    8.68
   7  -1 -12  227.57    8.68
   7  -1 -12  222.45    9.45
   7  -1 -12  215.92    9.51
  -7  -1  12  245.24    9.66
   7  -1 -12  225.70    8.70
   7  -1 -11   57.53    2.48
   7  -1 -11   57.29    2.49
   7  -1 -11   57.65    3.11
  -7  -1  11   56.20    3.13
   7  -1 -11   54.28    3.13
   7  -1 -11   59.22    2.51
   7  -1 -10  375.15   14.02
   7  -1 -10  370.40   13.96
  -7  -1  10  385.73   14.83
   7  -1 -10  371.13   14.71
   7  -1 -10  367.09   13.96
   7  -1 -10  352.42   14.78
   7  -1 -10  377.92   13.97
   7  -1 -10  386.34   14.70
   7  -1  -9   -0.08    0.29
   7  -1  -9   -0.13    0.18
   7  -1  -9   -0.06    0.16
   7  -1  -9   -0.12    0.15
   7  -1  -9    0.06    0.12
  -7  -1   9   -0.17    0.38
   7  -1  -9    0.11    0.17
   7  -1  -9    0.09    0.32
   7  -1  -9   -0.11    0.15
   7  -1  -9    0.39    0.37
  -7  -1   8    0.58    0.35
   7  -1  -8    1.30    0.42
  -7  -1   8    0.57    0.38
   7  -1  -8    0.77    0.19
   7  -1  -8    0.98    0.42
   7  -1  -8    0.58    0.18
   7  -1  -8    1.28    0.39
  -7  -1   7  167.51    6.84
   7  -1  -7  154.59    6.69
   7  -1  -7  157.54    6.86
   7  -1  -7  151.73    6.66
  -7  -1   7  166.26    6.82
  -7  -1   7  156.90    6.67
  -7  -1   6  890.34   32.22
   7  -1  -6  837.79   32.06
   7  -1  -6  812.04   32.21
  -7  -1   6  869.53   32.07
   7  -1  -6  831.56   32.05
  -7  -1   6  896.73   32.24
  -7  -1   5  710.20   25.13
   7  -1  -5  642.55   24.94
  -7  -1   5  685.85   25.11
   7  -1  -5  631.77   24.93
  -7  -1   5  645.26   24.94
  -7  -1   4    0.15    0.32
  -7  -1   4   -0.20    0.31
   7  -1  -4    0.14    0.30
   7  -1  -4    0.13    0.27
  -7  -1   3   26.23    1.69
   7  -1  -3   26.46    1.65
   7  -1  -3   25.93    1.59
   7  -1  -3   23.90    1.70
   7  -1  -3   25.80    1.66
  -7  -1   3   27.59    1.68
   7  -1  -2  147.12    6.25
   7  -1  -2  156.95    6.20
   7  -1  -2  142.59    6.38
   7  -1  -2  151.64    6.32
  -7  -1   2  149.89    6.35
  -7  -1   2  144.73    6.27
   7  -1  -1   18.84    1.33
   7  -1  -1   21.42    1.35
   7  -1  -1   20.04    1.48
   7  -1  -1   20.69    1.43
  -7  -1   1   22.18    1.46
  -7  -1   1   18.08    1.36
   7  -1   0  351.49   13.14
   7  -1   0  327.24   13.07
   7  -1   0  345.72   13.29
   7  -1   0  335.97   13.22
  -7  -1   0  337.56   13.22
  -7  -1   0  331.82   13.18
   7  -1   1  227.57    8.84
   7  -1   1  227.87    8.84
   7  -1   1  219.39    8.93
   7  -1   1  216.26    8.92
  -7  -1  -1  207.46    8.77
  -7  -1  -1  216.88    8.93
   7  -1   2  142.95    6.14
   7  -1   2  145.70    6.14
   7  -1   2  143.67    6.18
  -7  -1  -2  139.66    6.08
   7  -1   2  146.77    6.25
  -7  -1  -2  149.96    6.29
  -7  -1  -3    0.09    0.32
  -7  -1  -3    0.33    0.17
  -7  -1  -3    0.20    0.17
   7  -1   3    0.39    0.18
   7  -1   3    0.86    0.21
   7  -1   3    0.64    0.36
   7  -1   3    0.44    0.32
  -7  -1  -3    0.59    0.32
   7  -1   3    0.86    0.35
   7  -1   3    0.08    0.32
   7  -1   4   60.39    2.54
  -7  -1  -4   61.04    2.60
   7  -1   4   57.00    3.06
   7  -1   4   57.40    2.46
   7  -1   4   60.15    2.51
   7  -1   4   60.85    3.10
   7  -1   4   60.67    2.49
   7  -1   4   54.97    3.04
  -7  -1  -4   60.92    3.00
   7  -1   4   62.38    3.23
  -7  -1  -4   58.73    2.54
  -7  -1  -4   65.64    3.35
   7  -1   4   65.58    2.48
  -7  -1  -5    0.82    0.43
   7  -1   5    0.80    0.20
  -7  -1  -5    0.46    0.26
  -7  -1  -5    1.07    0.23
   7  -1   5    0.79    0.19
   7  -1   5    1.22    0.25
   7  -1   5    1.11    0.23
   7  -1   5    0.71    0.32
   7  -1   5    0.84    0.20
   7  -1   5    1.43    0.45
   7  -1   5    0.67    0.37
   7  -1   5    1.04    0.43
  -7  -1  -5    0.85    0.35
  -7  -1  -6   11.04    1.25
   7  -1   6   11.40    0.76
  -7  -1  -6   12.39    0.82
   7  -1   6   13.63    1.24
   7  -1   6   12.18    0.74
   7  -1   6   14.84    1.23
   7  -1   6   12.44    0.74
   7  -1   6   10.25    1.07
   7  -1   6   13.02    1.28
  -7  -1  -6   11.57    0.78
  -7  -1  -6   11.64    1.06
   7  -1   6   15.30    0.76
  -7  -1  -7   10.96    1.25
   7  -1   7    9.44    0.68
   7  -1   7   10.43    1.06
  -7  -1  -7    8.22    0.70
   7  -1   7   11.44    1.14
   7  -1   7    9.59    0.63
   7  -1   7   11.05    1.06
   7  -1   7    9.51    0.64
   7  -1   7    8.54    0.96
  -7  -1  -7    9.64    0.69
  -7  -1  -7   10.66    1.00
   7  -1   7   10.10    1.15
   7  -1   7   10.03    0.63
  -7  -1  -8   -0.25    0.37
  -7  -1  -8    0.14    0.21
   7  -1   8    0.13    0.21
   7  -1   8    0.49    0.20
  -7  -1  -8    0.63    0.34
   7  -1   8    0.61    0.38
   7  -1   8    0.25    0.18
   7  -1   8    0.71    0.41
   7  -1   8    0.71    0.41
   7  -1   8    0.11    0.35
   7  -1   8   -0.09    0.34
   7  -1   9   21.70    1.69
   7  -1   9   21.32    1.21
   7  -1   9   20.91    1.71
   7  -1   9   24.01    1.14
   7  -1   9   22.81    1.66
   7  -1   9   23.26    1.18
   7  -1   9   22.88    1.68
   7  -1   9   22.66    1.85
  -7  -1  -9   22.66    1.24
  -7  -1  -9   24.07    1.98
  -7  -1 -10    1.06    0.51
   7  -1  10    0.92    0.24
  -7  -1 -10    1.64    0.33
   7  -1  10    1.78    0.32
   7  -1  10    0.88    0.44
   7  -1  10    0.97    0.26
   7  -1  10    0.98    0.39
   7  -1  10    0.42    0.36
   7  -1  10    1.54    0.56
  -7  -1 -11    4.48    0.50
  -7  -1 -11    5.12    0.55
  -7  -1 -11    5.09    0.91
   7  -1  11    4.43    0.47
   7  -1  11    5.00    0.45
   7  -1  11    5.26    0.82
   7  -1  11    3.96    0.77
   7  -1  12   32.86    1.61
  -7  -1 -12   36.38    1.72
   7  -1  12   32.17    1.53
  -7  -1 -12   33.84    1.65
  -7  -1 -13    0.52    0.26
  -7  -1 -13    0.48    0.29
   7  -1  13    0.42    0.25
   7  -1  13    0.42    0.19
   7  -1  14   29.50    1.39
  -7  -1 -14   32.34    1.48
   7  -1  14   28.34    1.31
  -7  -1 -14   31.23    1.44
   7  -1  15    5.28    0.41
  -7  -1 -15    5.27    0.44
   7  -1  15    5.00    0.34
  -7  -1 -15    5.72    0.44
   7  -1  16    6.74    0.42
  -7  -1 -16    7.16    0.45
  -7  -1 -16    6.53    0.42
   7  -1  17    3.23    0.21
  -7   0  22   18.63    0.78
   7   0 -22   16.45    0.77
   7   0 -21   -0.08    0.11
   7   0 -21    0.17    0.14
   7   0 -21    0.11    0.15
   7   0 -20   18.32    0.90
   7   0 -20   19.21    0.94
   7   0 -20   17.02    0.94
   7   0 -19    0.07    0.18
   7   0 -19    0.03    0.19
   7   0 -19    0.20    0.23
   7   0 -18    4.14    0.42
   7   0 -18    3.37    0.40
   7   0 -18    3.34    0.44
   7   0 -17   -0.26    0.25
   7   0 -17   -0.10    0.21
   7   0 -16   85.27    3.64
  -7   0  16   91.69    4.58
   7   0 -16   88.43    3.62
   7   0 -15    0.04    0.22
  -7   0  15   -0.12    0.38
   7   0 -15    0.07    0.21
   7   0 -14  323.26   12.01
   7   0 -14  312.50   11.99
   7   0 -14  311.83   11.93
   7   0 -14  318.40   12.01
   7   0 -13   -0.04    0.20
   7   0 -13   -0.14    0.22
   7   0 -13    0.24    0.20
   7   0 -13   -0.18    0.33
   7   0 -13   -0.03    0.21
   7   0 -12  208.82    8.16
   7   0 -12  214.05    8.16
   7   0 -12  203.77    8.07
   7   0 -12  203.50    8.80
   7   0 -12  227.10    8.18
   7   0 -11    0.07    0.18
   7   0 -11    0.06    0.18
   7   0 -11    0.03    0.15
   7   0 -11   -0.17    0.32
   7   0 -11   -0.03    0.19
   7   0 -10   -0.03    0.17
   7   0 -10    0.12    0.16
   7   0 -10    0.20    0.14
   7   0 -10    0.16    0.31
   7   0 -10    0.23    0.20
   7   0  -9    0.02    0.14
   7   0  -9    0.14    0.15
   7   0  -9    0.16    0.32
   7   0  -9   -0.03    0.17
   7   0  -8   23.18    1.56
   7   0  -8   20.42    1.36
  -7   0   8   22.43    1.49
   7   0  -7    0.07    0.25
  -7   0   7    0.07    0.23
   7   0  -7    0.22    0.24
   7   0  -6   50.61    2.56
   7   0  -6   47.68    2.33
  -7   0   6   50.94    2.53
  -7   0   5   -0.04    0.16
   7   0  -5    0.07    0.26
  -7   0   5    0.13    0.26
   7   0  -5   -0.10    0.22
   7   0  -4  484.15   18.26
   7   0  -4  470.71   17.99
  -7   0   4  520.61   18.24
  -7   0   4  447.91   17.87
   7   0  -3   -0.07    0.28
  -7   0   3    0.14    0.19
  -7   0   3    0.19    0.28
   7   0  -3    0.05    0.23
  -7   0   2  180.88    7.37
   7   0  -2  191.41    7.48
   7   0  -2  180.03    7.26
  -7   0   2  175.10    7.18
  -7   0   1    0.10    0.19
   7   0  -1    0.05    0.22
   7   0  -1    0.64    0.33
  -7   0   1   -0.06    0.25
   7   0  -1   -0.11    0.24
   7   0   0  242.59    9.11
  -7   0   0  206.14    9.17
   7   0   0  233.67    9.34
   7   0   0  240.88    9.22
  -7   0   0  239.64    9.17
  -7   0  -1    0.11    0.22
   7   0   1    0.19    0.21
   7   0   1   -0.06    0.25
  -7   0  -2    2.11    0.45
   7   0   2    3.15    0.43
   7   0   2    2.96    0.50
  -7   0  -2    1.85    0.47
  -7   0  -3    0.07    0.25
   7   0   3    0.20    0.22
  -7   0  -3   -0.07    0.34
   7   0   3    0.29    0.38
   7   0   3   -0.14    0.31
  -7   0  -4   49.40    2.16
   7   0   4   48.42    2.43
   7   0   4   50.42    2.14
   7   0   4   48.55    2.70
   7   0   4   46.05    2.64
  -7   0  -4   52.90    2.70
  -7   0  -4   50.22    2.73
  -7   0  -5    0.09    0.30
  -7   0  -5   -0.06    0.17
   7   0   5   -0.06    0.22
   7   0   5    0.14    0.17
   7   0   5    0.17    0.28
  -7   0  -5   -0.16    0.31
   7   0   5   -0.09    0.28
  -7   0  -6   92.18    3.82
   7   0   6   92.76    3.78
   7   0   6   94.24    4.49
   7   0   6   90.94    4.47
  -7   0  -6   96.49    4.42
  -7   0  -6   95.56    4.60
  -7   0  -7    0.22    0.35
  -7   0  -7   -0.03    0.20
   7   0   7    0.10    0.32
  -7   0  -7    0.27    0.36
   7   0   7   -0.06    0.19
   7   0   7    0.19    0.37
  -7   0  -8   12.67    0.87
   7   0   8   12.95    0.83
   7   0   8   14.75    1.33
   7   0   8   13.54    1.30
  -7   0  -8   13.16    1.24
  -7   0  -8   14.90    1.42
  -7   0  -9   -0.12    0.34
   7   0   9    0.11    0.34
  -7   0  -9   -0.15    0.22
   7   0   9    0.03    0.20
   7   0   9    0.10    0.36
  -7   0  -9   -0.09    0.31
  -7   0 -10    9.00    1.17
  -7   0 -10    9.65    0.71
   7   0  10    8.31    0.66
   7   0  10    8.96    1.06
  -7   0 -10    8.38    0.98
   7   0  10    7.96    1.05
  -7   0 -11   -0.13    0.36
   7   0  11   -0.23    0.36
  -7   0 -11    0.04    0.25
   7   0  11   -0.07    0.21
   7   0  11    0.10    0.30
  -7   0 -11   -0.18    0.30
  -7   0 -12    0.97    0.28
   7   0  12    0.26    0.23
  -7   0 -13   -0.06    0.21
   7   0  13    0.03    0.22
  -7   0 -14    7.08    0.54
   7   0  14    7.06    0.52
  -7   0 -15    0.02    0.15
   7   0  15    0.16    0.17
   7   0  16    0.28    0.14
   7   0  17   -0.04    0.07
  -7   1  21    7.16    0.42
   7   1 -21    7.47    0.45
   7   1 -21    7.62    0.43
   7   1 -21    7.54    0.43
  -7   1  20   32.51    1.39
   7   1 -20   30.63    1.40
   7   1 -20   33.01    1.40
   7   1 -20   29.78    1.39
   7   1 -19    3.91    0.39
  -7   1  19    4.55    0.40
   7   1 -19    4.19    0.40
   7   1 -19    4.00    0.40
  -7   1  18   16.76    0.93
   7   1 -18   15.41    0.85
   7   1 -18   16.50    0.94
   7   1 -18   16.79    0.94
   7   1 -18   17.45    0.96
   7   1 -17    0.57    0.24
   7   1 -17    0.19    0.17
   7   1 -17   -0.09    0.23
   7   1 -17   -0.03    0.21
   7   1 -16   14.60    0.87
   7   1 -16   15.34    0.93
   7   1 -16   14.18    0.88
   7   1 -16   14.67    0.91
   7   1 -16   16.27    0.94
  -7   1  16   12.98    0.87
  -7   1  15   11.68    0.80
   7   1 -15   10.41    0.73
   7   1 -15   10.50    1.16
   7   1 -15   12.08    0.82
   7   1 -15   10.88    0.75
   7   1 -15   13.41    0.82
   7   1 -15   11.84    0.80
  -7   1  15   12.48    1.24
   7   1 -14  121.27    4.93
   7   1 -14  126.80    4.98
   7   1 -14  126.74    4.93
   7   1 -14  121.19    4.95
   7   1 -14  124.87    5.78
  -7   1  14  121.57    5.76
   7   1 -14  124.65    4.97
  -7   1  14  123.05    4.95
   7   1 -13    0.61    0.36
   7   1 -13    0.80    0.25
   7   1 -13    0.73    0.25
   7   1 -13    0.79    0.24
   7   1 -13    0.37    0.23
   7   1 -13    0.41    0.25
   7   1 -12  215.05    8.57
   7   1 -12  223.81    8.61
   7   1 -12  225.89    8.61
   7   1 -12  224.99    9.41
   7   1 -12  223.18    8.55
  -7   1  12  229.01    9.47
   7   1 -12  233.75    8.62
   7   1 -11   55.79    2.44
   7   1 -11   55.12    2.46
   7   1 -11   56.54    2.46
   7   1 -11   54.06    3.04
  -7   1  11   55.33    3.09
   7   1 -11   58.11    2.41
   7   1 -11   58.85    2.47
   7   1 -10  369.13   13.94
   7   1 -10  366.04   13.96
  -7   1  10  388.53   14.79
   7   1 -10  378.28   14.72
   7   1 -10  377.07   13.96
   7   1 -10  370.56   13.89
   7   1 -10  373.44   13.95
   7   1  -9    0.17    0.34
   7   1  -9   -0.08    0.17
  -7   1   9    0.17    0.31
   7   1  -9    0.26    0.19
   7   1  -9    0.02    0.14
   7   1  -9    0.32    0.26
   7   1  -9    0.03    0.17
   7   1  -8    1.25    0.39
  -7   1   8    0.72    0.36
   7   1  -8    0.97    0.23
   7   1  -8    0.97    0.22
   7   1  -8    1.54    0.38
  -7   1   8    0.43    0.23
  -7   1   7  160.31    6.74
   7   1  -7  160.59    6.70
   7   1  -7  152.85    6.53
  -7   1   7  158.71    6.46
  -7   1   6  868.43   31.89
   7   1  -6  855.90   31.83
   7   1  -6  836.17   31.68
  -7   1   6  837.85   31.61
  -7   1   5  613.04   24.47
  -7   1   5  683.01   24.74
   7   1  -5  677.74   24.70
   7   1  -5  649.73   24.59
  -7   1   4    0.28    0.24
   7   1  -4    0.06    0.22
   7   1  -4    0.07    0.30
  -7   1   3   25.75    1.66
   7   1  -3   25.99    1.66
  -7   1   3   26.84    1.56
   7   1  -3   28.10    1.63
   7   1  -2  155.43    6.35
   7   1  -2  141.70    6.23
  -7   1   2  156.69    6.22
   7   1  -1   18.25    1.30
  -7   1   1   17.85    1.24
   7   1   0  329.99   13.17
   7   1   0  343.70   13.20
  -7   1   0  344.99   13.17
   7   1   1  224.95    8.88
   7   1   1  221.30    8.90
   7   1   1  210.96    8.59
  -7   1  -1  230.06    8.91
   7   1   2  147.74    6.29
  -7   1  -2  156.37    6.36
   7   1   2  150.14    6.36
   7   1   2  144.64    6.09
  -7   1  -3    0.55    0.19
   7   1   3    0.83    0.20
   7   1   3    0.36    0.19
   7   1   3    0.71    0.40
   7   1   3    0.73    0.30
  -7   1  -3    0.08    0.31
   7   1   3    0.52    0.36
   7   1   4   64.73    2.60
  -7   1  -4   59.46    2.54
   7   1   4   62.16    3.17
   7   1   4   57.28    2.56
  -7   1  -4   57.95    3.13
   7   1   4   63.52    3.06
  -7   1  -4   63.26    2.60
  -7   1  -5    0.76    0.23
  -7   1  -5    1.31    0.24
   7   1   5    0.99    0.24
   7   1   6   13.41    0.82
  -7   1  -6   11.99    0.76
   7   1   6   13.04    1.23
   7   1   6   13.06    1.16
  -7   1  -6   13.00    0.82
  -7   1  -6   11.10    1.16
  -7   1  -6   13.52    1.20
   7   1   7   10.20    0.71
   7   1   7   11.87    1.18
  -7   1  -7   11.03    0.70
  -7   1  -7   10.00    0.72
   7   1   7    9.27    1.01
  -7   1  -7    9.02    1.04
  -7   1  -8    0.29    0.22
   7   1   8    0.38    0.37
  -7   1  -8    0.37    0.21
   7   1   8    0.10    0.22
   7   1   8   -0.10    0.29
   7   1   8    0.52    0.40
  -7   1  -8    0.30    0.36
   7   1   9   19.94    1.65
   7   1   9   20.97    1.20
   7   1   9   24.15    1.81
  -7   1  -9   23.62    1.20
   7   1   9   21.72    1.71
  -7   1  -9   21.44    1.23
  -7   1  -9   22.17    1.75
  -7   1 -10    1.45    0.31
  -7   1 -10    1.16    0.27
   7   1  10    1.08    0.30
   7   1  10    1.51    0.52
   7   1  10    1.41    0.51
   7   1  10    1.69    0.53
  -7   1 -10    1.03    0.48
  -7   1 -11    5.06    0.52
  -7   1 -11    4.86    0.46
   7   1  11    4.65    0.49
   7   1  11    4.05    0.76
   7   1  11    4.53    0.78
  -7   1 -11    4.02    0.73
   7   1  12   33.67    1.64
  -7   1 -12   34.36    1.58
  -7   1 -12   33.87    1.66
  -7   1 -13    0.28    0.27
  -7   1 -13    0.56    0.21
   7   1  13    0.41    0.24
   7   1  13    0.45    0.27
   7   1  14   29.29    1.40
   7   1  14   29.11    1.41
  -7   1 -14   30.75    1.43
   7   1  15    5.18    0.41
   7   1  15    5.58    0.42
  -7   1 -15    5.76    0.43
   7   1  16    6.16    0.40
   7   1  16    6.51    0.41
  -7   1 -16    6.53    0.41
   7   1  17    2.94    0.21
   7   1  17    3.53    0.24
  -7   2  20    1.56    0.14
  -7   2  20    1.66    0.15
  -7   2  19    5.03    0.35
   7   2 -19    5.25    0.36
   7   2 -19    5.34    0.37
  -7   2  18   59.78    2.46
   7   2 -18   56.04    2.50
   7   2 -18   63.73    2.49
   7   2 -18   62.37    2.50
   7   2 -17    1.70    0.28
  -7   2  17    1.97    0.28
   7   2 -17    1.98    0.33
   7   2 -17    2.08    0.30
  -7   2  16   12.07    0.74
   7   2 -16   12.17    0.78
   7   2 -16   12.36    0.76
   7   2 -16   12.03    0.76
  -7   2  15    0.20    0.20
   7   2 -15    0.03    0.19
   7   2 -15    0.29    0.21
   7   2 -15    0.28    0.24
   7   2 -15    0.31    0.24
   7   2 -14    1.21    0.26
   7   2 -14    2.27    0.49
  -7   2  14    0.83    0.37
  -7   2  14    2.02    0.31
   7   2 -14    1.45    0.30
   7   2 -14    2.03    0.33
   7   2 -14    2.04    0.32
  -7   2  13    1.20    0.40
   7   2 -13    0.85    0.41
  -7   2  13    0.98    0.25
   7   2 -13    0.93    0.25
   7   2 -13    0.80    0.25
   7   2 -13    1.21    0.28
   7   2 -13    1.19    0.27
   7   2 -12    7.63    0.92
   7   2 -12    8.44    0.65
   7   2 -12    8.60    0.64
   7   2 -12    9.28    0.65
  -7   2  12   10.89    1.07
   7   2 -12    9.85    0.67
   7   2 -11   16.67    0.96
   7   2 -11   16.64    0.94
   7   2 -11   16.28    0.93
   7   2 -11   16.64    1.37
  -7   2  11   16.97    1.38
   7   2 -11   16.31    0.95
   7   2 -10   84.38    3.50
   7   2 -10   81.16    3.47
   7   2 -10   86.56    4.13
   7   2 -10   91.27    3.49
  -7   2  10   88.22    4.16
   7   2 -10   83.71    3.50
   7   2  -9  332.36   12.48
   7   2  -9  336.07   13.17
   7   2  -9  328.32   12.45
  -7   2   9  339.19   13.16
   7   2  -9  331.14   12.47
   7   2  -8  488.52   18.15
  -7   2   8  507.94   18.83
   7   2  -8  497.94   18.82
   7   2  -8  470.05   18.11
   7   2  -8  498.13   18.16
  -7   2   7   14.18    1.16
   7   2  -7   13.25    0.81
   7   2  -7   15.46    1.22
   7   2  -7   15.01    0.85
  -7   2   6   25.24    1.66
   7   2  -6   26.25    1.69
   7   2  -6   27.12    1.30
   7   2  -6   26.43    1.29
  -7   2   5  195.52    8.53
   7   2  -5  215.44    8.63
   7   2  -5  207.71    8.04
   7   2  -5  220.15    8.05
  -7   2   4  259.24   11.44
   7   2  -4  282.39   11.53
  -7   2   3   31.64    1.93
   7   2  -3   33.82    1.99
   7   2  -3   34.58    1.88
   7   2  -3   35.97    1.57
  -7   2   3   34.38    1.83
  -7   2   2    2.38    0.45
   7   2  -2    3.31    0.50
   7   2  -2    2.23    0.28
   7   2  -2    2.32    0.46
   7   2  -1   32.44    1.88
   7   2  -1   30.34    1.44
   7   2  -1   31.56    1.80
  -7   2   1   34.95    1.84
   7   2   0   59.40    2.98
   7   2   0   59.52    2.52
   7   2   0   63.12    3.01
  -7   2   0   66.01    3.04
   7   2   1    5.75    0.45
   7   2   1    6.02    0.72
  -7   2  -1    7.00    0.78
   7   2   1    5.81    0.68
   7   2   2  144.44    6.21
   7   2   2  142.48    5.70
   7   2   2  158.61    6.42
  -7   2  -2  158.76    6.45
   7   2   3    4.53    0.39
   7   2   3    4.40    0.42
   7   2   3    4.78    0.71
   7   2   3    4.62    0.64
  -7   2  -3    5.32    0.76
   7   2   4    7.26    0.52
   7   2   4    7.63    0.57
   7   2   4    7.48    0.84
  -7   2  -4    6.80    0.52
  -7   2  -4    9.42    1.02
   7   2   5  105.55    4.25
   7   2   5  109.17    4.90
   7   2   5  113.53    4.33
  -7   2  -5  102.51    4.25
  -7   2  -5  109.71    5.12
   7   2   6  110.78    4.42
   7   2   6  109.27    5.08
   7   2   6  113.47    4.48
  -7   2  -6  111.15    4.43
  -7   2  -6  108.30    5.25
   7   2   7  116.49    4.53
   7   2   7  113.36    4.57
  -7   2  -7  115.05    4.54
  -7   2  -7  113.63    5.43
   7   2   7  102.36    5.13
   7   2   8   18.17    1.02
   7   2   8   20.55    1.10
  -7   2  -8   17.35    1.01
  -7   2  -8   18.99    1.63
   7   2   8   18.43    1.48
   7   2   9   14.31    0.84
   7   2   9   12.79    1.22
   7   2   9   12.90    0.85
  -7   2  -9   13.00    0.82
   7   2  10    7.33    0.57
   7   2  10    8.14    0.62
  -7   2 -10    5.84    0.92
  -7   2 -10    6.55    0.55
   7   2  11    4.98    0.45
   7   2  11    4.41    0.46
  -7   2 -11    5.02    0.46
   7   2  12   40.92    1.77
   7   2  12   39.46    1.81
  -7   2 -12   38.86    1.77
  -7   2 -13    0.26    0.17
   7   2  13    0.04    0.15
   7   2  13    0.15    0.21
   7   2  14    4.80    0.34
   7   2  14    4.02    0.37
  -7   2 -14    4.38    0.34
   7   2  15    0.29    0.09
   7   2  15    0.38    0.15
   7   2  16   14.90    0.67
   7   3 -19    0.05    0.10
   7   3 -18    3.02    0.29
   7   3 -17   -0.02    0.17
   7   3 -16   60.88    2.54
   7   3 -15    8.12    0.60
   7   3 -14   45.92    1.99
   7   3 -13   20.96    1.08
   7   3 -12    1.12    0.25
   7   3 -11   53.82    2.34
   7   3 -10   48.20    2.14
   7   3  -9   81.40    3.35
   7   3  -8    0.79    0.24
   7   3  -7    4.21    0.43
   7   3  -6  162.27    6.30
   7   3  -5    0.32    0.19
   7   3  -4   18.34    1.00
   7   3  -3   86.55    3.51
   7   3  -2   92.28    3.72
   7   3  -1  144.68    5.62
  -7   3  -1  620.25   23.55
   7   3   2   61.53    2.63
  -7   3  -2   70.10    3.33
   7   3   3   33.01    1.54
  -7   3  -3   36.00    2.17
   7   3   4   87.87    3.60
  -7   3  -4   96.40    4.44
   7   3   5   49.18    2.11
   7   3   5   43.47    2.66
  -7   3  -5   51.99    2.89
   7   3   6    2.50    0.33
  -7   3  -6    1.85    0.55
   7   3   7   82.35    3.38
  -7   3  -7   84.67    4.26
   7   3   8  123.53    4.85
   7   3   9    0.26    0.20
   7   3  10    7.63    0.53
   7   3  11    9.81    0.60
   7   3  12    3.06    0.29
   7   3  13   -0.13    0.12
   7   3  14    0.99    0.12
   7   4 -17    0.97    0.14
   7   4 -16   34.85    1.46
   7   4 -15    0.95    0.20
   7   4 -14   23.91    1.13
   7   4 -13    0.16    0.19
   7   4 -12   43.10    1.90
   7   4 -11   36.30    1.67
   7   4 -10  131.03    5.14
   7   4  -5    0.39    0.19
   7   4  -4    9.51    0.64
   7   4  -3   67.96    2.84
   7   4  -2  127.96    5.03
   7   4  -1    2.66    0.34
   7   4   0   36.98    1.69
   7   4   1    7.02    0.53
   7   5 -13    0.21    0.09
   7   5 -12    1.53    0.19
   7   5 -11   13.78    0.69
   7   5 -10    7.21    0.47
   7   5  -9    4.59    0.37
   7   5  -8    5.73    0.44
   7   5   4   15.24    0.75
   7   5   5   10.86    0.57
   7   5   6    2.31    0.21
   7   5   7   12.31    0.58
   7   6  -5    5.59    0.31
   7   6  -4    9.17    0.45
  -8  -6   4    2.16    0.16
  -8  -6   4    1.95    0.16
  -8  -6   3    3.91    0.23
  -8  -6   2   14.98    0.64
  -8  -6   2   15.80    0.65
  -8  -6   1    0.27    0.09
  -8  -5  13    7.14    0.37
  -8  -5  12   17.23    0.76
  -8  -5  12   20.00    0.82
  -8  -5  11   15.46    0.72
  -8  -5  11   16.96    0.77
  -8  -5  10    0.84    0.12
  -8  -5  10    0.93    0.17
  -8  -5  10    0.86    0.17
  -8  -5   9    5.90    0.40
  -8  -5   9    6.36    0.42
  -8  -5   9    5.65    0.36
  -8  -5   8   29.51    1.31
  -8  -5   8   30.92    1.32
  -8  -5   8   28.33    1.27
  -8  -5   7    0.20    0.17
  -8  -5   7    0.14    0.18
  -8  -5   7    0.18    0.15
  -8  -5   6    5.12    0.42
  -8  -5   6    4.82    0.36
  -8  -5   6    5.36    0.41
  -8  -5   5    3.85    0.39
  -8  -5   5    4.08    0.37
  -8  -5   4   15.26    0.82
  -8  -5   3    0.60    0.22
   8  -5  -3    0.60    0.16
   8  -5  -2   14.12    0.67
  -8  -5   2   10.78    0.72
  -8  -5   1    4.32    0.41
   8  -5  -1    5.38    0.37
  -8  -5   0   18.69    0.97
   8  -5   0   18.81    0.90
  -8  -5   0   19.34    0.98
  -8  -5  -1    3.02    0.33
  -8  -5  -1    2.41    0.30
   8  -5   1    2.38    0.27
   8  -5   1    2.84    0.24
  -8  -5  -2   18.34    0.90
   8  -5   2   18.52    0.86
   8  -5   2   16.47    0.80
  -8  -5  -2   17.13    0.89
  -8  -5  -3    5.42    0.42
   8  -5   3    5.58    0.36
  -8  -5  -3    5.06    0.41
   8  -5   3    6.06    0.40
  -8  -5  -4    3.85    0.33
   8  -5   4    3.99    0.31
   8  -5   4    3.24    0.26
  -8  -5  -4    3.61    0.31
  -8  -5  -5    7.27    0.43
   8  -5   5    6.13    0.37
   8  -5   5    6.35    0.40
  -8  -5  -5    7.44    0.42
  -8  -5  -6    2.30    0.21
   8  -5   6    2.26    0.19
  -8  -5  -6    2.14    0.19
  -8  -5  -7    5.22    0.30
   8  -5   7    5.08    0.29
  -8  -4  16   11.02    0.54
  -8  -4  16   10.19    0.55
  -8  -4  15   15.53    0.75
  -8  -4  15   16.98    0.77
  -8  -4  14   10.09    0.51
  -8  -4  14   11.69    0.65
  -8  -4  14    9.80    0.62
  -8  -4  13   24.03    1.06
  -8  -4  12    0.72    0.18
  -8  -4  12    0.56    0.26
  -8  -4  11   18.31    0.89
  -8  -4  11   14.94    0.95
  -8  -4  10  129.03    4.83
  -8  -4  10  119.32    4.74
  -8  -4   9    3.93    0.41
  -8  -4   9    4.22    0.39
  -8  -4   8    6.86    0.56
  -8  -4   8    6.69    0.52
  -8  -4   7   37.68    1.71
  -8  -4   7   33.79    1.64
  -8  -4   6  103.30    4.11
  -8  -4   6   98.09    4.04
  -8  -4   5   -0.03    0.23
  -8  -4   5    0.30    0.25
   8  -4  -5    0.33    0.17
  -8  -4   4   11.12    1.23
  -8  -4   4   10.82    0.76
   8  -4  -4   11.14    0.65
  -8  -4   4    8.52    0.68
   8  -4  -4    9.21    1.12
  -8  -4   3    3.68    0.44
  -8  -4   3    3.72    0.74
   8  -4  -3    4.22    0.38
  -8  -4   3    3.80    0.45
   8  -4  -3    3.00    0.32
   8  -4  -3    3.92    0.77
  -8  -4   2    0.38    0.26
  -8  -4   2   -0.11    0.32
  -8  -4   2    0.42    0.26
   8  -4  -2    0.46    0.23
   8  -4  -2    0.47    0.20
   8  -4  -2    0.23    0.32
  -8  -4   1    2.38    0.61
  -8  -4   1    2.34    0.38
   8  -4  -1    2.19    0.33
   8  -4  -1    2.20    0.29
  -8  -4   1    2.71    0.39
   8  -4  -1    1.92    0.57
  -8  -4   0   70.64    3.15
   8  -4   0   79.20    3.12
   8  -4   0   74.71    3.06
   8  -4   1    0.19    0.22
   8  -4   2   13.56    0.81
   8  -4   2   13.07    0.77
  -8  -4  -2   12.30    0.84
  -8  -4  -3    0.10    0.23
   8  -4   3    0.19    0.23
   8  -4   3    0.36    0.21
  -8  -4  -4   41.48    1.95
   8  -4   4   44.02    1.89
  -8  -4  -4   41.92    1.95
   8  -4   4   43.27    1.78
  -8  -4  -5   30.24    1.50
   8  -4   5   31.28    1.46
   8  -4   5   31.25    1.46
  -8  -4  -5   32.65    1.53
   8  -4   5   31.87    1.36
  -8  -4  -6   54.92    2.38
   8  -4   6   52.86    2.31
   8  -4   6   56.14    2.34
  -8  -4  -6   58.49    2.40
   8  -4   6   56.64    2.24
  -8  -4  -7   20.52    1.02
   8  -4   7   17.93    0.94
   8  -4   7   17.01    0.95
  -8  -4  -7   21.54    1.01
   8  -4   7   20.28    0.90
  -8  -4  -8    0.30    0.18
   8  -4   8    0.15    0.13
  -8  -4  -8    0.17    0.18
   8  -4   8    0.08    0.16
   8  -4   9    0.13    0.12
  -8  -4  -9    0.20    0.16
   8  -4   9    0.21    0.12
   8  -4   9    0.35    0.15
  -8  -4  -9    0.19    0.13
  -8  -4 -10    0.66    0.16
   8  -4  10    0.69    0.11
   8  -4  10    0.68    0.14
  -8  -4 -11    3.18    0.22
   8  -4  11    3.52    0.23
   8  -3 -18    9.98    0.50
  -8  -3  18    9.56    0.51
   8  -3 -17    3.44    0.32
  -8  -3  17    4.17    0.32
  -8  -3  17    3.88    0.36
   8  -3 -16   51.33    2.20
  -8  -3  16   52.88    2.19
  -8  -3  15    0.16    0.22
   8  -3 -15    0.14    0.20
   8  -3 -14   11.04    0.72
  -8  -3  14    9.83    0.55
  -8  -3  13    1.10    0.20
   8  -3 -13    1.19    0.27
   8  -3 -12   34.09    1.66
  -8  -3  12   34.05    1.52
   8  -3 -11   12.98    0.85
  -8  -3  11   13.15    0.76
   8  -3 -11   11.26    1.28
   8  -3 -10   11.82    0.80
  -8  -3  10   11.55    0.72
   8  -3 -10    9.62    1.20
   8  -3 -10   12.95    1.31
   8  -3  -9   22.85    1.21
  -8  -3   9   22.34    1.16
   8  -3  -9   19.61    1.79
   8  -3  -8   24.17    1.22
  -8  -3   8   23.60    1.18
   8  -3  -8   19.59    1.78
  -8  -3   8   20.15    1.10
  -8  -3   8   18.70    1.71
  -8  -3   7   14.13    0.86
   8  -3  -7   13.70    0.75
   8  -3  -7   12.58    1.37
  -8  -3   7   13.11    0.81
  -8  -3   7   14.71    1.43
  -8  -3   6    1.57    0.28
  -8  -3   6    1.07    0.49
  -8  -3   6    1.74    0.31
   8  -3  -6    1.29    0.23
   8  -3  -6    2.21    0.65
  -8  -3   5    7.19    1.01
  -8  -3   5    7.78    0.61
   8  -3  -5    6.98    0.50
   8  -3  -5    7.39    1.03
   8  -3  -5    8.10    0.53
  -8  -3   5    5.96    0.54
  -8  -3   4   77.25    3.33
   8  -3  -4   82.31    3.24
   8  -3  -4   83.31    3.21
   8  -3  -4   73.67    4.14
   8  -3  -4   78.25    4.16
  -8  -3   4   74.55    3.30
  -8  -3   4   79.44    4.21
   8  -3  -3   39.63    1.72
  -8  -3   3   40.00    1.82
   8  -3  -3   36.52    1.67
   8  -3  -3   35.12    2.23
   8  -3  -3   36.65    2.52
   8  -3  -3   37.81    2.50
  -8  -3   3   34.77    1.75
   8  -3  -2  107.75    4.22
   8  -3  -2  109.08    4.20
   8  -3  -2  101.09    4.87
   8  -3  -2   93.98    5.08
   8  -3  -2  105.54    5.22
  -8  -3   2  101.11    4.28
  -8  -3   2  109.00    4.33
  -8  -3   1    7.34    0.63
   8  -3  -1    9.65    0.63
   8  -3  -1    8.31    0.59
   8  -3  -1    7.29    0.90
   8  -3  -1    7.16    1.00
  -8  -3   1    7.56    1.01
   8  -3  -1    7.29    1.02
  -8  -3   0    9.36    0.72
   8  -3   0   10.18    0.70
   8  -3   0   10.87    0.70
   8  -3   0   11.25    1.11
  -8  -3   0   11.01    1.18
   8  -3   0   10.25    1.19
  -8  -3  -1    5.31    0.52
   8  -3   1    4.73    0.48
   8  -3   1    4.84    0.46
   8  -3   1    4.62    0.75
   8  -3   1    2.98    0.70
  -8  -3  -2    4.13    0.46
   8  -3   2    3.98    0.44
   8  -3   2    5.13    0.77
   8  -3   2    4.43    0.80
   8  -3   2    3.57    0.33
  -8  -3  -3    4.40    0.48
   8  -3   3    3.48    0.43
   8  -3   3    4.27    0.44
   8  -3   3    2.47    0.62
   8  -3   3    3.37    0.73
   8  -3   3    3.96    0.36
  -8  -3  -4   -0.24    0.37
   8  -3   4    0.07    0.17
  -8  -3  -4    0.07    0.22
   8  -3   4    0.21    0.23
   8  -3   4    0.16    0.25
   8  -3   4    0.33    0.38
   8  -3   5   13.62    0.84
   8  -3   5   13.68    1.29
   8  -3   5   13.44    1.33
  -8  -3  -5   13.31    1.38
   8  -3   5   13.86    0.78
  -8  -3  -6   86.80    3.44
   8  -3   6   86.84    3.43
   8  -3   6   82.41    3.45
   8  -3   6   81.80    3.35
  -8  -3  -6   76.24    4.28
  -8  -3  -7    5.04    0.47
   8  -3   7    4.89    0.45
   8  -3   7    5.24    0.49
   8  -3   7    5.44    0.44
  -8  -3  -8   23.62    1.19
   8  -3   8   23.74    1.14
   8  -3   8   24.39    1.19
   8  -3   8   22.65    1.12
   8  -3   9    0.96    0.23
  -8  -3  -9    0.81    0.26
   8  -3   9    0.92    0.22
  -8  -3  -9    0.97    0.23
   8  -3   9    0.73    0.23
   8  -3  10    4.42    0.36
  -8  -3 -10    4.56    0.43
  -8  -3 -10    5.23    0.41
   8  -3  10    4.22    0.32
   8  -3  10    4.36    0.38
   8  -3  11    4.91    0.35
  -8  -3 -11    5.15    0.36
   8  -3  12    2.42    0.21
  -8  -3 -12    2.53    0.20
  -8  -3 -13   10.17    0.52
   8  -2 -20    9.09    0.50
   8  -2 -20    9.02    0.45
   8  -2 -19    0.99    0.15
   8  -2 -19    1.49    0.23
  -8  -2  19    1.18    0.15
  -8  -2  19    1.39    0.18
   8  -2 -19    1.42    0.21
  -8  -2  18   46.59    1.88
   8  -2 -18   45.54    1.96
   8  -2 -18   44.08    1.87
   8  -2 -18   43.96    1.92
   8  -2 -17    0.20    0.17
   8  -2 -17   -0.03    0.21
  -8  -2  17    0.32    0.17
  -8  -2  17    0.55    0.20
   8  -2 -17    0.27    0.20
  -8  -2  16    6.00    0.47
   8  -2 -16    4.95    0.50
   8  -2 -16    4.89    0.44
   8  -2 -16    4.48    0.46
  -8  -2  15   13.35    0.80
   8  -2 -15   13.49    0.86
   8  -2 -15   11.97    0.77
   8  -2 -15   11.97    0.82
  -8  -2  14   90.52    3.78
   8  -2 -14   94.69    3.90
   8  -2 -14   95.89    3.80
   8  -2 -14   91.77    3.84
  -8  -2  13  169.38    6.41
   8  -2 -13  166.93    6.50
  -8  -2  13  165.06    7.53
   8  -2 -13  160.91    6.40
   8  -2 -13  161.99    7.41
   8  -2 -13  165.27    6.39
  -8  -2  13  159.67    7.18
   8  -2 -13  160.73    6.43
   8  -2 -12   17.97    1.09
  -8  -2  12   16.06    1.58
   8  -2 -12   18.45    1.01
   8  -2 -12   17.64    1.00
   8  -2 -12   16.87    1.58
   8  -2 -12   19.79    1.53
  -8  -2  12   16.94    1.48
   8  -2 -12   16.63    1.01
   8  -2 -11    8.77    0.99
   8  -2 -11    9.29    0.73
  -8  -2  11    6.96    1.04
   8  -2 -11    9.09    0.64
   8  -2 -11    9.78    0.67
  -8  -2  11   10.38    1.11
   8  -2 -10    7.88    0.93
   8  -2 -10    8.89    0.69
  -8  -2  10    9.59    1.14
   8  -2 -10    8.50    0.62
  -8  -2  10    7.70    0.96
   8  -2 -10    7.66    1.00
   8  -2  -9  221.74    8.23
   8  -2  -9  200.61    7.97
  -8  -2   9  207.71    9.05
   8  -2  -9  213.00    8.87
  -8  -2   9  223.91    8.98
   8  -2  -9  212.95    8.11
   8  -2  -9  203.17    9.17
   8  -2  -9  218.04    9.04
  -8  -2   9  227.12    9.11
   8  -2  -8  119.09    4.74
   8  -2  -8  113.75    4.53
   8  -2  -8  115.91    4.55
  -8  -2   8  121.69    5.46
   8  -2  -8  114.92    5.30
   8  -2  -8  118.94    4.64
   8  -2  -8  112.85    5.60
   8  -2  -8  111.59    5.43
  -8  -2   8  123.65    5.53
   8  -2  -7  112.45    4.37
   8  -2  -7  114.94    4.39
  -8  -2   7  118.20    5.33
  -8  -2   7  118.99    5.25
   8  -2  -7  107.67    5.09
   8  -2  -7  112.42    4.46
   8  -2  -7  116.02    5.51
   8  -2  -7  111.94    5.29
  -8  -2   7  105.78    4.39
  -8  -2   6   66.13    2.91
   8  -2  -6   73.24    2.88
   8  -2  -6   74.97    2.90
  -8  -2   6   76.61    3.69
   8  -2  -6   68.16    3.53
   8  -2  -6   68.78    2.95
   8  -2  -6   68.66    3.81
   8  -2  -6   70.74    3.70
  -8  -2   6   74.29    3.78
  -8  -2   5   58.59    2.51
   8  -2  -5   61.17    2.47
   8  -2  -5   56.84    2.52
  -8  -2   5   60.43    3.20
   8  -2  -5   61.08    2.47
   8  -2  -5   61.28    3.12
   8  -2  -5   57.39    2.52
   8  -2  -5   54.29    3.32
   8  -2  -5   63.02    3.31
  -8  -2   5   60.08    2.52
  -8  -2   5   60.32    3.34
  -8  -2   5   66.26    3.35
   8  -2  -4  114.62    4.25
   8  -2  -4   99.60    4.26
  -8  -2   4  109.76    5.01
   8  -2  -4  113.98    4.24
   8  -2  -4   99.87    4.84
  -8  -2   4  106.15    4.29
   8  -2  -4  100.33    5.16
   8  -2  -4  108.63    5.10
  -8  -2   4  103.64    5.14
  -8  -2   4  112.14    5.15
  -8  -2   3    5.57    0.80
  -8  -2   3    5.09    0.45
   8  -2  -3    4.69    0.41
   8  -2  -3    4.67    0.40
  -8  -2   3    5.37    0.74
   8  -2  -3    4.27    0.66
   8  -2  -3    4.72    0.82
  -8  -2   3    3.41    0.70
   8  -2  -3    6.00    0.85
   8  -2  -3    4.48    0.66
  -8  -2   2   53.06    2.31
  -8  -2   2   56.38    2.92
   8  -2  -2   59.88    2.29
   8  -2  -2   49.18    2.26
   8  -2  -2   53.17    2.25
   8  -2  -2   49.59    2.77
   8  -2  -2   49.78    3.02
   8  -2  -2   50.47    2.97
  -8  -2   2   51.03    2.98
  -8  -2   2   55.62    3.05
  -8  -2   1   29.30    1.45
  -8  -2   1   31.28    1.96
   8  -2  -1   33.58    1.45
   8  -2  -1   29.04    1.41
   8  -2  -1   29.28    1.40
   8  -2  -1   29.51    1.87
  -8  -2   1   29.66    2.02
   8  -2  -1   29.00    2.08
   8  -2  -1   29.58    2.04
  -8  -2   1   31.04    2.10
  -8  -2   0   45.30    2.11
   8  -2   0   48.07    2.08
   8  -2   0   46.85    2.58
   8  -2   0   51.59    2.12
   8  -2   0   46.84    2.64
   8  -2   0   48.13    2.82
   8  -2   0   47.97    2.83
  -8  -2   0   47.66    2.74
  -8  -2   0   52.55    2.90
   8  -2   1   18.55    0.96
   8  -2   1   16.22    0.91
   8  -2   1   16.05    1.30
   8  -2   1   16.98    1.40
   8  -2   1   18.04    1.50
   8  -2   1   18.68    1.53
  -8  -2  -1   17.83    1.43
  -8  -2  -1   19.94    1.60
  -8  -2  -2   20.03    1.03
   8  -2   2   17.11    0.96
   8  -2   2   18.07    0.96
   8  -2   2   18.03    1.36
   8  -2   2   19.13    1.49
   8  -2   2   18.27    1.50
   8  -2   2   16.73    1.51
  -8  -2  -2   17.16    1.40
  -8  -2  -2   16.21    1.51
   8  -2   2   18.25    0.90
  -8  -2  -3    0.11    0.38
   8  -2   3    0.06    0.17
   8  -2   3    0.11    0.39
   8  -2   3    0.14    0.20
  -8  -2  -3    0.53    0.25
   8  -2   3   -0.06    0.20
   8  -2   3    0.18    0.16
  -8  -2  -3    0.60    0.35
   8  -2   3    0.09    0.37
   8  -2   3    0.55    0.37
   8  -2   3    0.08    0.23
  -8  -2  -4    3.92    0.73
   8  -2   4    3.39    0.39
   8  -2   4    4.06    0.42
   8  -2   4    2.86    0.35
   8  -2   4    2.60    0.61
   8  -2   4    3.29    0.62
   8  -2   4    3.12    0.57
  -8  -2  -4    4.40    0.67
   8  -2   4    3.49    0.35
  -8  -2  -5   66.09    2.79
   8  -2   5   59.55    2.68
   8  -2   5   66.67    2.71
   8  -2   5   62.75    3.26
   8  -2   5   63.54    2.73
   8  -2   5   61.12    3.41
  -8  -2  -5   58.22    3.21
   8  -2   5   59.24    3.26
  -8  -2  -5   65.38    3.67
   8  -2   5   71.64    2.68
  -8  -2  -6  286.27   10.66
   8  -2   6  272.77   10.54
   8  -2   6  277.89   10.52
   8  -2   6  260.50   11.20
   8  -2   6  291.04   10.59
   8  -2   6  265.67   11.38
  -8  -2  -6  289.24   10.58
  -8  -2  -6  284.00   11.75
   8  -2   6  274.53   10.49
  -8  -2  -7  165.56    6.14
   8  -2   7  155.32    6.01
   8  -2   7  145.19    5.95
   8  -2   7  142.03    6.62
   8  -2   7  157.69    6.04
   8  -2   7  154.03    6.85
  -8  -2  -7  158.12    6.05
  -8  -2  -7  149.64    7.11
   8  -2   7  158.77    5.97
   8  -2   8  224.77    8.27
  -8  -2  -8  225.61    8.42
   8  -2   8  211.34    8.29
   8  -2   8  219.90    8.24
   8  -2   8  214.48    8.31
   8  -2   8  203.52    9.07
  -8  -2  -8  217.42    8.33
  -8  -2  -8  218.81    9.50
   8  -2   9   24.92    1.23
  -8  -2  -9   27.82    1.39
   8  -2   9   25.59    1.27
   8  -2   9   25.47    1.26
  -8  -2  -9   26.13    1.29
   8  -2  10   12.79    0.72
  -8  -2 -10   12.51    0.82
   8  -2  10   12.08    0.73
   8  -2  10   12.66    0.73
  -8  -2 -10   13.11    0.78
  -8  -2 -11    5.22    0.48
   8  -2  11    4.36    0.38
   8  -2  11    4.24    0.36
  -8  -2 -11    5.32    0.43
  -8  -2 -12   25.45    1.18
   8  -2  12   24.10    1.06
  -8  -2 -13   35.77    1.47
   8  -2  13   29.92    1.33
   8  -2  14    0.06    0.08
  -8  -2 -15   -0.06    0.12
  -8  -1  21    9.96    0.49
   8  -1 -21    9.67    0.50
   8  -1 -21    9.45    0.48
   8  -1 -21    9.75    0.51
  -8  -1  20   10.08    0.57
   8  -1 -20    9.75    0.57
   8  -1 -20   10.65    0.57
   8  -1 -20    9.71    0.58
  -8  -1  19    6.58    0.49
   8  -1 -19    7.33    0.52
   8  -1 -19    6.66    0.42
   8  -1 -19    6.23    0.47
   8  -1 -19    6.38    0.51
  -8  -1  18   65.35    2.61
   8  -1 -18   59.48    2.60
   8  -1 -18   62.10    2.50
   8  -1 -18   60.44    2.57
   8  -1 -18   59.06    2.61
  -8  -1  17   16.44    0.92
   8  -1 -17   13.57    0.88
   8  -1 -17   14.27    0.79
   8  -1 -17   15.03    0.87
   8  -1 -17   12.74    0.87
   8  -1 -16    0.18    0.26
  -8  -1  16    0.61    0.26
   8  -1 -16    0.37    0.17
   8  -1 -16    0.59    0.26
   8  -1 -16    0.33    0.27
  -8  -1  15   13.33    0.84
   8  -1 -15   12.37    0.86
  -8  -1  15   13.10    1.42
   8  -1 -15   12.16    0.83
   8  -1 -15   11.57    0.80
   8  -1 -15   12.88    1.27
   8  -1 -15   12.45    1.25
  -8  -1  15   12.82    1.30
   8  -1 -15   11.64    0.83
  -8  -1  14   44.47    2.86
   8  -1 -14   40.56    1.95
   8  -1 -14   39.84    1.93
   8  -1 -14   43.59    2.66
   8  -1 -14   38.93    2.54
  -8  -1  14   42.36    2.68
   8  -1 -14   41.87    1.98
  -8  -1  14   42.77    1.97
  -8  -1  13   49.17    3.09
   8  -1 -13   47.13    2.19
   8  -1 -13   50.26    2.21
   8  -1 -13   45.43    2.86
   8  -1 -13   48.11    2.87
  -8  -1  13   47.91    2.95
   8  -1 -13   47.47    2.21
   8  -1 -12  222.26    8.68
   8  -1 -12  228.69    8.69
   8  -1 -12  223.79    9.54
   8  -1 -12  217.81    9.58
  -8  -1  12  232.05    9.70
   8  -1 -12  227.97    8.70
   8  -1 -11   10.21    1.10
   8  -1 -11    7.67    0.68
   8  -1 -11   10.12    0.70
   8  -1 -11    8.23    0.66
  -8  -1  11   10.32    1.16
   8  -1 -11    9.72    1.13
   8  -1 -11    9.48    0.68
   8  -1 -10   55.24    2.52
   8  -1 -10   57.52    2.37
   8  -1 -10   55.46    2.37
   8  -1 -10   55.53    2.46
  -8  -1  10   62.60    3.32
   8  -1 -10   56.36    3.13
   8  -1 -10   57.72    2.48
   8  -1 -10   57.08    3.24
   8  -1 -10   54.94    2.45
   8  -1 -10   56.20    3.04
   8  -1  -9   24.82    1.16
   8  -1  -9   23.77    1.16
  -8  -1   9   23.69    1.82
   8  -1  -9   23.14    1.21
   8  -1  -9   21.63    1.69
   8  -1  -9   23.74    1.23
   8  -1  -9   22.10    1.76
   8  -1  -9   22.70    1.19
   8  -1  -9   22.37    1.65
   8  -1  -8  288.41   10.43
   8  -1  -8  282.56   10.45
  -8  -1   8  297.69   11.50
   8  -1  -8  277.05   11.32
   8  -1  -8  271.80   10.50
   8  -1  -8  282.31   10.53
   8  -1  -8  280.09   11.45
   8  -1  -8  262.36   10.46
   8  -1  -8  271.08   11.18
  -8  -1   8  270.02   11.12
   8  -1  -7   63.73    2.52
   8  -1  -7   58.54    2.59
   8  -1  -7   67.68    2.57
  -8  -1   7   65.60    3.37
   8  -1  -7   59.52    3.19
   8  -1  -7   62.65    2.59
   8  -1  -7   59.47    2.60
   8  -1  -7   60.94    3.35
   8  -1  -7   54.39    2.52
   8  -1  -7   62.95    3.18
  -8  -1   7   61.10    3.32
  -8  -1   7   57.13    3.05
  -8  -1   6    4.33    0.63
   8  -1  -6    5.28    0.39
   8  -1  -6    4.60    0.43
   8  -1  -6    4.91    0.40
  -8  -1   6    5.29    0.80
   8  -1  -6    4.43    0.41
   8  -1  -6    4.27    0.42
   8  -1  -6    3.92    0.68
   8  -1  -6    5.73    0.87
  -8  -1   6    5.33    0.82
   8  -1  -6    4.56    0.65
   8  -1  -5   16.98    0.85
  -8  -1   5   17.78    1.43
   8  -1  -5   15.92    0.91
   8  -1  -5   16.91    0.86
   8  -1  -5   16.36    1.33
   8  -1  -5   15.10    0.87
   8  -1  -5   16.21    1.29
  -8  -1   5   15.40    1.38
  -8  -1   5   16.07    1.25
  -8  -1   4   41.97    2.42
   8  -1  -4   41.94    1.71
   8  -1  -4   37.52    1.76
   8  -1  -4   41.68    1.73
   8  -1  -4   38.35    2.27
   8  -1  -4   38.46    2.25
  -8  -1   4   36.57    2.35
  -8  -1   4   33.18    2.14
  -8  -1   3    1.26    0.42
  -8  -1   3    1.08    0.41
   8  -1  -3    1.08    0.21
   8  -1  -3    1.30    0.22
   8  -1  -3    1.04    0.21
   8  -1  -3    0.37    0.42
   8  -1  -3    0.92    0.37
   8  -1  -3    1.45    0.45
   8  -1  -2   11.75    0.69
   8  -1  -2   12.95    0.75
   8  -1  -2   15.04    1.19
   8  -1  -2   13.61    1.08
   8  -1  -2   14.28    1.27
   8  -1  -2   12.55    1.11
  -8  -1   2    9.96    1.08
  -8  -1   2   13.47    1.13
  -8  -1   1   18.14    1.44
   8  -1  -1   20.54    0.98
   8  -1  -1   19.61    1.01
   8  -1  -1   19.15    1.41
   8  -1  -1   18.99    1.36
   8  -1  -1   22.27    1.60
   8  -1  -1   17.62    1.42
  -8  -1   1   18.39    1.40
   8  -1   0   35.00    1.63
   8  -1   0   37.25    1.61
   8  -1   0   33.75    2.10
   8  -1   0   36.82    1.61
   8  -1   0   35.40    2.06
   8  -1   0   37.24    2.26
   8  -1   0   36.37    2.18
  -8  -1   0   41.28    2.24
  -8  -1   0   37.08    2.18
   8  -1   1   38.54    1.67
   8  -1   1   42.74    1.81
   8  -1   1   41.76    1.76
   8  -1   1   40.80    2.31
   8  -1   1   42.61    1.78
   8  -1   1   44.21    2.31
   8  -1   1   36.64    1.72
   8  -1   1   38.09    2.37
   8  -1   1   41.19    2.38
  -8  -1  -1   39.85    2.31
  -8  -1  -1   42.03    2.40
   8  -1   2  220.01    8.40
  -8  -1  -2  222.52    8.56
   8  -1   2  228.56    8.52
   8  -1   2  238.08    8.48
   8  -1   2  220.29    9.16
   8  -1   2  232.31    8.49
   8  -1   2  233.76    9.16
   8  -1   2  220.03    8.45
   8  -1   2  219.04    9.24
   8  -1   2  207.21    9.23
  -8  -1  -2  217.50    9.13
  -8  -1  -2  199.17    9.20
   8  -1   3   34.06    1.48
   8  -1   3   33.21    1.57
  -8  -1  -3   37.48    1.66
   8  -1   3   34.92    1.52
   8  -1   3   33.78    2.10
   8  -1   3   35.89    1.55
   8  -1   3   32.58    2.02
   8  -1   3   32.14    1.51
   8  -1   3   28.72    2.04
   8  -1   3   30.12    2.10
  -8  -1  -3   32.02    1.58
  -8  -1  -3   35.44    2.07
  -8  -1  -3   30.07    2.11
  -8  -1  -4    0.21    0.37
   8  -1   4    0.33    0.18
  -8  -1  -4    0.84    0.24
  -8  -1  -4    0.88    0.38
   8  -1   4    0.51    0.18
  -8  -1  -4    0.90    0.27
   8  -1   4    0.76    0.21
   8  -1   4    0.24    0.20
   8  -1   4    0.71    0.37
   8  -1   4    0.20    0.15
   8  -1   4    0.79    0.44
   8  -1   4    0.44    0.32
   8  -1   4    0.97    0.45
   8  -1   5   14.13    0.76
   8  -1   5   13.65    0.83
  -8  -1  -5   15.09    0.91
   8  -1   5   12.91    0.74
   8  -1   5   13.50    1.25
   8  -1   5   14.18    0.80
   8  -1   5   13.00    1.17
   8  -1   5   12.63    0.77
   8  -1   5   13.43    1.24
   8  -1   5   11.90    1.24
  -8  -1  -5   13.40    0.85
  -8  -1  -5   14.31    1.22
  -8  -1  -5   16.37    1.45
   8  -1   6   60.35    2.49
   8  -1   6   63.94    2.62
  -8  -1  -6   60.50    2.65
   8  -1   6   57.07    2.45
   8  -1   6   63.93    3.30
   8  -1   6   61.17    2.52
   8  -1   6   56.78    3.09
   8  -1   6   61.79    2.54
   8  -1   6   58.43    3.20
   8  -1   6   52.38    3.22
  -8  -1  -6   58.54    2.61
  -8  -1  -6   61.38    3.17
  -8  -1  -6   62.73    3.47
   8  -1   7   15.33    0.85
   8  -1   7   14.88    0.93
   8  -1   7   14.26    1.34
   8  -1   7   15.89    0.87
   8  -1   7   16.31    1.30
   8  -1   7   15.92    0.89
   8  -1   7   15.91    1.37
   8  -1   7   15.77    1.47
  -8  -1  -7   15.53    0.96
  -8  -1  -7   17.19    1.36
  -8  -1  -7   14.67    1.50
  -8  -1  -8    2.19    0.62
   8  -1   8    1.86    0.30
  -8  -1  -8    1.66    0.33
   8  -1   8    2.10    0.35
   8  -1   8    2.40    0.30
   8  -1   8    2.45    0.32
   8  -1   8    1.32    0.45
   8  -1   8    2.62    0.57
   8  -1   8    1.81    0.56
  -8  -1  -8    2.49    0.54
  -8  -1  -9    2.68    0.65
  -8  -1  -9    2.52    0.37
   8  -1   9    2.34    0.35
   8  -1   9    1.94    0.26
   8  -1   9    1.81    0.29
   8  -1   9    2.32    0.55
   8  -1   9    0.80    0.39
   8  -1   9    1.58    0.54
   8  -1  10   85.05    3.43
   8  -1  10   77.94    3.33
  -8  -1 -10   86.51    3.46
   8  -1  11   38.36    1.84
  -8  -1 -11   42.46    1.94
   8  -1  11   38.85    1.76
  -8  -1 -11   43.82    1.90
   8  -1  12    8.54    0.62
  -8  -1 -12   10.26    0.70
   8  -1  12    8.35    0.55
  -8  -1 -12    9.50    0.65
   8  -1  13    5.01    0.42
  -8  -1 -13    5.18    0.47
   8  -1  13    4.75    0.35
  -8  -1 -13    4.47    0.43
  -8  -1 -14    0.65    0.19
  -8  -1 -14    0.44    0.20
   8  -1  14    0.73    0.18
   8  -1  14    0.28    0.11
   8  -1  15    0.63    0.15
   8   0 -21    0.23    0.09
   8   0 -21    0.07    0.13
   8   0 -20  154.50    5.81
   8   0 -20  159.25    5.82
   8   0 -20  145.63    5.87
   8   0 -19   -0.02    0.17
   8   0 -19   -0.08    0.15
   8   0 -18    5.12    0.46
   8   0 -18    6.01    0.47
   8   0 -17   -0.16    0.24
   8   0 -17    0.22    0.19
   8   0 -16    6.07    0.56
   8   0 -16    6.48    0.59
   8   0 -16    6.25    0.51
   8   0 -16    6.35    0.58
   8   0 -15   -0.11    0.21
  -8   0  15   -0.13    0.36
   8   0 -15   -0.19    0.26
   8   0 -15    0.09    0.20
   8   0 -15    0.04    0.24
   8   0 -14  393.95   14.65
   8   0 -14  377.30   14.63
   8   0 -14  392.46   14.53
   8   0 -14  388.32   14.63
   8   0 -13   -0.04    0.23
   8   0 -13   -0.07    0.24
   8   0 -13    0.17    0.20
   8   0 -13    0.38    0.34
   8   0 -13    0.33    0.26
   8   0 -12   20.84    1.17
   8   0 -12   20.38    1.17
   8   0 -12   21.85    1.66
   8   0 -12   20.00    1.05
   8   0 -12   20.44    1.15
   8   0 -11    0.07    0.23
   8   0 -11    0.03    0.19
   8   0 -11   -0.10    0.31
   8   0 -11   -0.07    0.20
   8   0 -10  123.47    4.95
   8   0 -10  119.68    5.62
   8   0 -10  125.76    4.94
   8   0  -9   -0.05    0.18
   8   0  -9   -0.06    0.19
   8   0  -9   -0.09    0.33
   8   0  -9    0.06    0.18
   8   0  -9    0.46    0.29
   8   0  -8    0.61    0.19
   8   0  -8    0.39    0.20
   8   0  -8    0.42    0.20
   8   0  -8    0.51    0.20
  -8   0   8    1.08    0.41
   8   0  -8    0.51    0.28
  -8   0   7    0.24    0.29
   8   0  -7    0.02    0.15
   8   0  -7   -0.13    0.17
   8   0  -7    0.17    0.18
   8   0  -7   -0.09    0.37
   8   0  -7   -0.08    0.16
   8   0  -7    0.12    0.20
  -8   0   6    3.00    0.42
   8   0  -6    3.14    0.31
   8   0  -6    2.28    0.29
  -8   0   6    3.38    0.58
   8   0  -6    2.68    0.33
   8   0  -6    2.75    0.57
   8   0  -6    2.27    0.29
   8   0  -6    1.61    0.37
  -8   0   5   -0.05    0.17
   8   0  -5    0.04    0.14
   8   0  -5   -0.08    0.16
   8   0  -5   -0.17    0.32
  -8   0   5   -0.08    0.32
   8   0  -5    0.29    0.23
   8   0  -4   42.56    2.43
   8   0  -4   41.14    2.17
  -8   0   4   47.49    2.46
  -8   0   4   39.17    2.07
  -8   0   3    0.57    0.25
   8   0  -3    0.08    0.33
  -8   0   3   -0.15    0.28
   8   0  -3    0.06    0.22
  -8   0   2    1.66    0.36
   8   0  -2    3.01    0.58
   8   0  -2    2.26    0.43
  -8   0   1   -0.06    0.21
   8   0  -1    0.08    0.34
  -8   0   1   -0.21    0.32
   8   0  -1   -0.06    0.25
   8   0   0  782.88   29.26
   8   0   0  794.08   28.84
   8   0   0  799.91   29.59
   8   0   0  792.54   29.39
  -8   0   0  772.16   29.46
  -8   0   0  750.98   29.31
  -8   0  -1    0.19    0.24
   8   0   1    0.20    0.15
   8   0   1   -0.05    0.22
   8   0   1    0.02    0.15
   8   0   2  259.35   10.66
   8   0   2  296.48   10.71
   8   0   2  298.72   11.20
   8   0   2  304.91   10.80
   8   0   2  309.42   11.49
  -8   0  -2  269.54   11.43
  -8   0  -2  314.91   11.46
  -8   0  -3    0.08    0.27
  -8   0  -3    0.12    0.19
   8   0   3    0.18    0.14
   8   0   3    0.28    0.26
   8   0   3    0.05    0.17
   8   0   3    0.24    0.30
  -8   0  -3   -0.16    0.31
  -8   0  -4   94.91    3.58
   8   0   4   75.64    3.35
   8   0   4   83.76    3.82
   8   0   4   89.46    3.50
   8   0   4   86.78    4.20
   8   0   4   88.45    4.18
  -8   0  -4   91.94    4.21
  -8   0  -4   93.28    4.23
  -8   0  -5   -0.29    0.37
  -8   0  -5    0.17    0.20
  -8   0  -5    0.18    0.32
   8   0   5    0.12    0.20
   8   0   5   -0.09    0.31
   8   0   5   -0.09    0.30
  -8   0  -6   12.31    0.84
   8   0   6   13.64    0.84
  -8   0  -6   13.33    1.24
   8   0   6   12.37    1.24
   8   0   6   11.47    1.21
  -8   0  -6   16.37    1.40
  -8   0  -7    0.11    0.38
  -8   0  -7   -0.11    0.19
   8   0   7    0.10    0.20
   8   0   7   -0.10    0.32
   8   0   7   -0.21    0.34
  -8   0  -7   -0.10    0.33
  -8   0  -8    3.11    0.68
  -8   0  -8    3.41    0.43
   8   0   8    2.80    0.38
   8   0   8    2.99    0.65
   8   0   8    2.91    0.67
  -8   0  -8    3.19    0.65
  -8   0  -9   -0.24    0.29
  -8   0  -9    0.26    0.24
   8   0   9    0.03    0.21
   8   0   9   -0.21    0.37
   8   0   9   -0.22    0.34
  -8   0  -9    0.19    0.33
  -8   0 -10    0.11    0.20
   8   0  10    0.26    0.24
   8   0  10    0.80    0.41
   8   0  10    0.97    0.48
  -8   0 -10    0.18    0.29
   8   0  11    0.15    0.24
  -8   0 -12    9.97    0.66
   8   0  12    8.13    0.62
  -8   0 -13    0.02    0.20
   8   0  13    0.18    0.19
   8   0  14    3.96    0.35
   8   0  15   -0.07    0.13
   8   0  16    7.26    0.35
  -8   1  21    9.97    0.49
   8   1 -21   10.63    0.50
   8   1 -21   10.22    0.50
   8   1 -21    9.52    0.49
  -8   1  20   10.33    0.56
   8   1 -20   10.24    0.55
   8   1 -20    9.30    0.54
   8   1 -20    9.02    0.55
  -8   1  19    6.13    0.47
   8   1 -19    6.89    0.49
   8   1 -19    6.55    0.48
   8   1 -19    6.34    0.49
  -8   1  18   63.55    2.63
   8   1 -18   61.61    2.60
   8   1 -18   64.25    2.64
   8   1 -18   61.91    2.65
  -8   1  17   15.42    0.89
   8   1 -17   14.28    0.82
   8   1 -17   15.14    0.86
   8   1 -17   14.89    0.88
   8   1 -17   13.04    0.87
   8   1 -16    0.30    0.21
   8   1 -16    0.18    0.18
  -8   1  16    0.33    0.22
   8   1 -16    0.49    0.26
   8   1 -16    0.38    0.24
   8   1 -16    0.10    0.24
  -8   1  15   12.34    0.80
  -8   1  15   11.39    1.23
   8   1 -15   12.28    0.78
   8   1 -15   10.54    1.18
   8   1 -15   11.50    0.81
   8   1 -15   12.35    0.77
   8   1 -15   12.16    0.82
   8   1 -15   11.34    0.80
   8   1 -14   40.24    1.87
   8   1 -14   38.47    1.90
   8   1 -14   43.58    1.86
   8   1 -14   39.70    1.90
   8   1 -14   39.86    2.55
  -8   1  14   39.12    2.55
   8   1 -14   35.19    1.86
  -8   1  14   42.54    1.92
   8   1 -13   45.65    2.17
   8   1 -13   47.35    2.22
   8   1 -13   49.31    2.21
   8   1 -13   50.65    2.15
   8   1 -13   49.76    2.92
  -8   1  13   54.46    3.05
   8   1 -13   46.98    2.21
   8   1 -12  229.74    8.81
   8   1 -12  223.16    8.83
   8   1 -12  238.51    8.85
   8   1 -12  237.47    9.74
   8   1 -12  233.01    8.74
  -8   1  12  228.18    9.75
   8   1 -12  220.85    8.81
   8   1 -11    9.47    1.06
   8   1 -11    7.98    0.64
   8   1 -11    8.18    0.65
   8   1 -11    8.78    0.66
   8   1 -11    8.59    0.60
  -8   1  11    9.91    1.12
   8   1 -10   55.29    2.51
   8   1 -10   58.58    2.55
  -8   1  10   57.01    3.25
   8   1 -10   56.64    3.20
   8   1 -10   58.95    2.55
   8   1 -10   59.97    2.45
  -8   1   9   24.81    1.82
   8   1  -9   23.67    1.27
   8   1  -9   22.05    1.73
   8   1  -9   23.96    1.27
   8   1  -9   25.97    1.19
  -8   1   8  282.89   11.29
   8   1  -8  270.11   11.20
   8   1  -8  286.53   10.45
   8   1  -8  280.97   10.44
   8   1  -8  280.70   11.03
   8   1  -8  257.92   10.39
   8   1  -7   59.48    2.57
  -8   1   7   66.17    3.31
   8   1  -7   54.51    2.51
   8   1  -7   61.89    3.21
   8   1  -7   62.83    2.60
   8   1  -7   61.80    2.60
   8   1  -7   59.03    3.06
   8   1  -7   62.00    2.57
  -8   1   7   61.40    3.00
   8   1  -6    3.64    0.63
   8   1  -6    4.43    0.42
   8   1  -6    3.91    0.39
  -8   1   6    3.52    0.65
   8   1  -6    5.32    0.45
   8   1  -6    4.81    0.44
   8   1  -6    4.32    0.63
   8   1  -6    4.42    0.40
  -8   1   6    4.00    0.59
   8   1  -5   16.87    0.90
  -8   1   5   15.23    1.31
   8   1  -5   15.70    0.89
   8   1  -5   15.07    0.86
   8   1  -5   13.69    1.25
   8   1  -5   15.36    0.89
   8   1  -5   18.46    1.34
   8   1  -5   16.78    0.88
  -8   1   5   16.14    1.21
  -8   1   4   40.84    2.38
   8   1  -4   44.69    1.84
   8   1  -4   38.28    1.80
   8   1  -4   39.36    1.78
   8   1  -4   40.18    2.33
   8   1  -4   44.22    1.84
   8   1  -4   38.69    2.26
   8   1  -4   38.21    1.76
  -8   1   4   41.46    2.23
  -8   1   3    0.88    0.38
   8   1  -3    1.89    0.28
   8   1  -3    1.17    0.21
   8   1  -3    1.07    0.22
   8   1  -3    1.15    0.23
   8   1  -3    2.09    0.47
   8   1  -3    1.29    0.22
  -8   1   3    1.43    0.40
   8   1  -3    1.31    0.43
   8   1  -2   13.44    0.78
   8   1  -2   16.09    0.84
   8   1  -2   11.88    1.11
   8   1  -2   13.56    0.78
   8   1  -2   14.98    1.19
   8   1  -2   13.64    0.76
  -8   1   2   12.92    1.07
   8   1  -1   18.30    0.96
   8   1  -1   17.90    1.36
   8   1  -1   18.11    0.96
   8   1  -1   18.12    1.35
[truncated: 135,401 more chars]
