# Supplementary material for: A molecular descriptor of intramolecular noncovalent interaction for regulating optoelectronic properties of organic semiconductors
Source: Nat Commun. 2023 May 1;14:2500. doi: 10.1038/s41467-023-38078-4 (PMC10151346; doi:10.1038/s41467-023-38078-4)
Supplement: Supplementary file 8 — Supplementary Data 5 [file 41467_2023_38078_MOESM8_ESM.cif]

####################################################################### 
# 
# This file contains crystal structure data downloaded from the 
# Cambridge Structural Database (CSD) hosted by the Cambridge 
# Crystallographic Data Centre (CCDC).
# 
# Full information about CCDC data access policies and citation 
# guidelines are available at http://www.ccdc.cam.ac.uk/access/V1 
# 
# Audit and citation data items may have been added by the CCDC. 
# Please retain this information to preserve the provenance of 
# this file and to allow appropriate attribution of the data. 
# 
#######################################################################

data_r20210926a
_audit_block_doi                 10.5517/ccdc.csd.cc2b7gwy
_database_code_depnum_ccdc_archive 'CCDC 2152140'
loop_
_audit_author_name
_audit_author_address
'Xiao Han'
;University of Chinese Academy of Sciences
China
;
_audit_update_record             
;
2022-02-15 deposited with the CCDC.	2022-08-06 downloaded from the CCDC.
;
_audit_creation_date             2021-09-26
_audit_creation_method           
;
Olex2 1.2
(compiled 2018.05.29 svn.r3508 for OlexSys, GUI svn.r5506)
;
_shelx_SHELXL_version_number     2018/3
_chemical_name_common            ?
_chemical_name_systematic        ?
_chemical_formula_moiety         'C26 H34 S2'
_chemical_formula_sum            'C26 H34 S2'
_chemical_formula_weight         410.65
_chemical_melting_point          ?
_chemical_oxdiff_formula         'C11 H10 N O'
loop_
_atom_type_symbol
_atom_type_description
_atom_type_scat_dispersion_real
_atom_type_scat_dispersion_imag
_atom_type_scat_source
C C 0.0033 0.0016 'International Tables Vol C Tables 4.2.6.8 and 6.1.1.4'
H H 0.0000 0.0000 'International Tables Vol C Tables 4.2.6.8 and 6.1.1.4'
S S 0.1246 0.1234 'International Tables Vol C Tables 4.2.6.8 and 6.1.1.4'

_shelx_space_group_comment       
;
The symmetry employed for this shelxl refinement is uniquely defined
by the following loop, which should always be used as a source of
symmetry information in preference to the above space-group names.
They are only intended as comments.
;
_space_group_crystal_system      monoclinic
_space_group_IT_number           14
_space_group_name_H-M_alt        'P 1 21/c 1'
_space_group_name_Hall           '-P 2ybc'
loop_
_space_group_symop_operation_xyz
'x, y, z'
'-x, y+1/2, -z+1/2'
'-x, -y, -z'
'x, -y-1/2, z-1/2'

_cell_length_a                   11.9739(7)
_cell_length_b                   5.6437(3)
_cell_length_c                   17.4128(9)
_cell_angle_alpha                90
_cell_angle_beta                 91.847(4)
_cell_angle_gamma                90
_cell_volume                     1176.10(11)
_cell_formula_units_Z            2
_cell_measurement_reflns_used    7059
_cell_measurement_temperature    113.15
_cell_measurement_theta_max      32.1480
_cell_measurement_theta_min      2.3330
_shelx_estimated_absorpt_T_max   0.961
_shelx_estimated_absorpt_T_min   0.946
_exptl_absorpt_coefficient_mu    0.235
_exptl_absorpt_correction_T_max  1.00000
_exptl_absorpt_correction_T_min  0.89747
_exptl_absorpt_correction_type   multi-scan
_exptl_absorpt_process_details   
'CrysAlisPro 1.171.39.46 (Rigaku Oxford Diffraction, 2018)'
_exptl_absorpt_special_details   ?
_exptl_crystal_colour            ?
_exptl_crystal_density_diffrn    1.160
_exptl_crystal_density_meas      ?
_exptl_crystal_density_method    ?
_exptl_crystal_description       block
_exptl_crystal_F_000             444
_exptl_crystal_size_max          0.24
_exptl_crystal_size_mid          0.2
_exptl_crystal_size_min          0.17
_exptl_transmission_factor_max   ?
_exptl_transmission_factor_min   ?
_diffrn_reflns_av_R_equivalents  0.0684
_diffrn_reflns_av_unetI/netI     0.0598
_diffrn_reflns_Laue_measured_fraction_full 0.999
_diffrn_reflns_Laue_measured_fraction_max 0.934
_diffrn_reflns_limit_h_max       17
_diffrn_reflns_limit_h_min       -18
_diffrn_reflns_limit_k_max       8
_diffrn_reflns_limit_k_min       -8
_diffrn_reflns_limit_l_max       26
_diffrn_reflns_limit_l_min       -25
_diffrn_reflns_number            16752
_diffrn_reflns_point_group_measured_fraction_full 0.999
_diffrn_reflns_point_group_measured_fraction_max 0.934
_diffrn_reflns_theta_full        25.242
_diffrn_reflns_theta_max         32.892
_diffrn_reflns_theta_min         2.340
_diffrn_ambient_temperature      113.15
_diffrn_detector                 'CCD plate'
_diffrn_detector_area_resol_mean ?
_diffrn_measured_fraction_theta_full 0.999
_diffrn_measured_fraction_theta_max 0.934
_diffrn_measurement_details      
;
List of Runs (angles in degrees, time in seconds):

  # Type    Start    End  Width  t~exp~   \w     \q     \k     \f   Frames
#--------------------------------------------------------------------------
  1  \w   -115.00  65.00   1.00   10.00    --  -25.00  45.00   0.00  180
  2  \w   -115.00  65.00   1.00   10.00    --  -25.00  45.00  90.00  180
  3  \w   -115.00  65.00   1.00   10.00    --  -25.00  45.00 180.00  180
;
_diffrn_measurement_device       'abstract diffractometer'
_diffrn_measurement_device_type  'Rigaku Saturn 70 CCD'
_diffrn_measurement_method       '\w scans'
_diffrn_orient_matrix_type       
'CrysAlisPro convention (1999,Acta A55,543-557)'
_diffrn_orient_matrix_UB_11      -0.0540671000
_diffrn_orient_matrix_UB_12      0.0104281000
_diffrn_orient_matrix_UB_13      -0.0175543000
_diffrn_orient_matrix_UB_21      0.0243149000
_diffrn_orient_matrix_UB_22      0.0265250000
_diffrn_orient_matrix_UB_23      -0.0355769000
_diffrn_orient_matrix_UB_31      0.0007001000
_diffrn_orient_matrix_UB_32      -0.1224696000
_diffrn_orient_matrix_UB_33      -0.0091864000
_diffrn_radiation_monochromator  confocal
_diffrn_radiation_probe          x-ray
_diffrn_radiation_type           MoK\a
_diffrn_radiation_wavelength     0.71073
_diffrn_source                   'rotating anode'
_diffrn_source_type              'Enhance (Mo) X-ray Source'
_reflns_Friedel_coverage         0.000
_reflns_Friedel_fraction_full    .
_reflns_Friedel_fraction_max     .
_reflns_number_gt                2951
_reflns_number_total             4115
_reflns_odcompleteness_completeness 99.92
_reflns_odcompleteness_iscentric 1
_reflns_odcompleteness_theta     26.32
_reflns_special_details          
;
 Reflections were merged by SHELXL according to the crystal
 class for the calculation of statistics and refinement.
 
 _reflns_Friedel_fraction is defined as the number of unique
 Friedel pairs measured divided by the number that would be
 possible theoretically, ignoring centric projections and
 systematic absences.
;
_reflns_threshold_expression     'I > 2\s(I)'
_computing_cell_refinement       'CrysAlisPro 1.171.39.46 (Rigaku OD, 2018)'
_computing_data_collection       'CrysAlisPro 1.171.39.46 (Rigaku OD, 2018)'
_computing_data_reduction        'CrysAlisPro 1.171.39.46 (Rigaku OD, 2018)'
_computing_molecular_graphics    'Olex2 (Dolomanov et al., 2009)'
_computing_publication_material  'Olex2 (Dolomanov et al., 2009)'
_computing_structure_refinement  'ShelXL (Sheldrick, 2015)'
_computing_structure_solution    'ShelXT (Sheldrick, 2015)'
_refine_diff_density_max         0.719
_refine_diff_density_min         -0.489
_refine_diff_density_rms         0.067
_refine_ls_extinction_coef       .
_refine_ls_extinction_method     none
_refine_ls_goodness_of_fit_ref   1.062
_refine_ls_hydrogen_treatment    constr
_refine_ls_matrix_type           full
_refine_ls_number_parameters     168
_refine_ls_number_reflns         4115
_refine_ls_number_restraints     157
_refine_ls_R_factor_all          0.0904
_refine_ls_R_factor_gt           0.0601
_refine_ls_restrained_S_all      1.087
_refine_ls_shift/su_max          0.000
_refine_ls_shift/su_mean         0.000
_refine_ls_structure_factor_coef Fsqd
_refine_ls_weighting_details     
'w=1/[\s^2^(Fo^2^)+(0.0689P)^2^+0.6247P] where P=(Fo^2^+2Fc^2^)/3'
_refine_ls_weighting_scheme      calc
_refine_ls_wR_factor_gt          0.1465
_refine_ls_wR_factor_ref         0.1662
_refine_special_details          ?
_olex2_refinement_description    
;
1. Fixed Uiso
 At 1.2 times of:
  All C(H) groups, All C(H,H) groups
 At 1.5 times of:
  All C(H,H,H) groups
2. Restrained distances
 C1-C2 \\sim C1A-C2A
 with sigma of 0.02
 S1-C1 \\sim S1A-C1A
 with sigma of 0.02
 C2-C3 \\sim C2A-C3A
 with sigma of 0.02
 S1-C2 \\sim S1A-C2A
 with sigma of 0.04
 S1-C3 \\sim S1A-C3A
 with sigma of 0.04
 S1-C5 \\sim S1A-C5
 with sigma of 0.04
 C1-C3 \\sim C1A-C3A
 with sigma of 0.04
 C3-C5 \\sim C3A-C5
 with sigma of 0.04
 C4-C5 \\sim C4A-C5
 with sigma of 0.02
 C1-C4 \\sim C1A-C4A
 with sigma of 0.04
 C2-C4 \\sim C2A-C4A
 with sigma of 0.04
 S1-C4 \\sim S1A-C4A
 with sigma of 0.02
 C3-C4 \\sim C3A-C4A
 with sigma of 0.02
3. Uiso/Uaniso restraints and constraints
S1 \\sim S1A \\sim C1 \\sim C1A \\sim C2 \\sim C2A \\sim C3 \\sim C3A: within
2A with sigma of 0.001 and sigma for terminal atoms of 0.002
Uanis(S1) \\sim Ueq, Uanis(S1A) \\sim Ueq, Uanis(C1) \\sim Ueq, Uanis(C1A)
\\sim Ueq, Uanis(C2) \\sim Ueq, Uanis(C2A) \\sim Ueq, Uanis(C3) \\sim Ueq,
Uanis(C3A) \\sim Ueq: with sigma of 0.001 and sigma for terminal atoms of 0.002
Uanis(C4) = Uanis(C4A)
4. Others
 Sof(S1A)=Sof(C1A)=Sof(H1A)=Sof(C2A)=Sof(H2A)=Sof(C3A)=Sof(H3A)=Sof(C4A)=1-
 FVAR(1)
 Sof(S1)=Sof(C1)=Sof(H1)=Sof(C2)=Sof(H2)=Sof(C3)=Sof(H3)=Sof(C4)=FVAR(1)
5.a Secondary CH2 refined with riding coordinates:
 C8(H8A,H8B), C9(H9A,H9B), C10(H10A,H10B), C11(H11A,H11B), C12(H12A,H12B)
5.b Aromatic/amide H refined with riding coordinates:
 C6(H6), C1(H1), C2(H2), C3(H3), C1A(H1A), C2A(H2A), C3A(H3A)
5.c Idealised Me refined as rotating group:
 C13(H13A,H13B,H13C)
;
_atom_sites_solution_hydrogens   geom
_atom_sites_solution_primary     dual
_atom_sites_solution_secondary   ?
loop_
_atom_site_label
_atom_site_type_symbol
_atom_site_fract_x
_atom_site_fract_y
_atom_site_fract_z
_atom_site_U_iso_or_equiv
_atom_site_adp_type
_atom_site_occupancy
_atom_site_site_symmetry_order
_atom_site_calc_flag
_atom_site_refinement_flags_posn
_atom_site_refinement_flags_adp
_atom_site_refinement_flags_occupancy
_atom_site_disorder_assembly
_atom_site_disorder_group
C5 C 0.54511(13) 0.1412(3) 0.56046(9) 0.0193(3) Uani 1 1 d D . . . .
C6 C 0.42952(13) 0.1219(3) 0.54543(9) 0.0202(3) Uani 1 1 d . . . . .
H6 H 0.380845 0.207513 0.577339 0.024 Uiso 1 1 calc R . . . .
C7 C 0.38223(12) -0.0151(3) 0.48656(9) 0.0195(3) Uani 1 1 d . . . . .
C8 C 0.25651(13) -0.0163(3) 0.47621(10) 0.0219(3) Uani 1 1 d . . . . .
H8A H 0.222822 -0.031931 0.527139 0.026 Uiso 1 1 calc R . . . .
H8B H 0.233563 -0.155775 0.445048 0.026 Uiso 1 1 calc R . . . .
C9 C 0.21141(13) 0.2090(3) 0.43683(10) 0.0236(3) Uani 1 1 d . . . . .
H9A H 0.229388 0.347297 0.469949 0.028 Uiso 1 1 calc R . . . .
H9B H 0.249448 0.231257 0.387704 0.028 Uiso 1 1 calc R . . . .
C10 C 0.08573(14) 0.2004(3) 0.42090(11) 0.0284(4) Uani 1 1 d . . . . .
H10A H 0.048200 0.171067 0.469835 0.034 Uiso 1 1 calc R . . . .
H10B H 0.068400 0.065381 0.386253 0.034 Uiso 1 1 calc R . . . .
C11 C 0.03804(14) 0.4259(3) 0.38465(11) 0.0279(4) Uani 1 1 d . . . . .
H11A H 0.051464 0.559581 0.420569 0.033 Uiso 1 1 calc R . . . .
H11B H 0.078349 0.460298 0.337164 0.033 Uiso 1 1 calc R . . . .
C12 C -0.08623(16) 0.4105(4) 0.36501(14) 0.0402(5) Uani 1 1 d . . . . .
H12A H -0.099320 0.277377 0.328818 0.048 Uiso 1 1 calc R . . . .
H12B H -0.126206 0.374038 0.412473 0.048 Uiso 1 1 calc R . . . .
C13 C -0.13540(19) 0.6329(4) 0.32971(15) 0.0479(6) Uani 1 1 d . . . . .
H13A H -0.098146 0.668041 0.281726 0.072 Uiso 1 1 calc GR . . . .
H13B H -0.124504 0.765433 0.365534 0.072 Uiso 1 1 calc GR . . . .
H13C H -0.215488 0.609676 0.318933 0.072 Uiso 1 1 calc GR . . . .
S1 S 0.51822(13) 0.5530(3) 0.64184(11) 0.0245(2) Uani 0.699(2) 1 d D U P A 1
C1 C 0.5945(3) 0.6032(7) 0.72460(18) 0.0245(3) Uani 0.699(2) 1 d D U P A 1
H1 H 0.585260 0.737965 0.756444 0.029 Uiso 0.699(2) 1 calc R . P A 1
C2 C 0.6699(3) 0.4286(6) 0.7398(2) 0.0258(3) Uani 0.699(2) 1 d D U P A 1
H2 H 0.716570 0.449147 0.784466 0.031 Uiso 0.699(2) 1 calc R . P A 1
C3 C 0.6884(3) 0.2055(8) 0.6940(2) 0.0259(4) Uani 0.699(2) 1 d D U P A 1
H3 H 0.736543 0.072482 0.700041 0.031 Uiso 0.699(2) 1 calc R . P A 1
C4 C 0.5873(9) 0.2882(19) 0.6264(6) 0.0174(8) Uani 0.699(2) 1 d D . P A 1
S1A S 0.66949(18) 0.2390(4) 0.68672(14) 0.0280(4) Uani 0.301(2) 1 d D U P A 2
C1A C 0.6573(7) 0.4713(13) 0.7441(5) 0.0258(4) Uani 0.301(2) 1 d D U P A 2
H1A H 0.697394 0.495406 0.791427 0.031 Uiso 0.301(2) 1 calc R . P A 2
C2A C 0.5808(7) 0.6204(16) 0.7122(4) 0.0248(3) Uani 0.301(2) 1 d D U P A 2
H2A H 0.571509 0.771203 0.735379 0.030 Uiso 0.301(2) 1 calc R . P A 2
C3A C 0.5058(14) 0.559(3) 0.6385(11) 0.0243(4) Uani 0.301(2) 1 d D U P A 2
H3A H 0.445299 0.637224 0.612694 0.029 Uiso 0.301(2) 1 calc R . P A 2
C4A C 0.573(2) 0.303(5) 0.6229(15) 0.0174(8) Uani 0.301(2) 1 d D . P A 2

loop_
_atom_site_aniso_label
_atom_site_aniso_U_11
_atom_site_aniso_U_22
_atom_site_aniso_U_33
_atom_site_aniso_U_23
_atom_site_aniso_U_13
_atom_site_aniso_U_12
C5 0.0212(7) 0.0161(7) 0.0206(7) 0.0003(6) -0.0006(5) 0.0013(5)
C6 0.0207(7) 0.0184(7) 0.0217(7) -0.0002(6) 0.0029(5) 0.0024(6)
C7 0.0179(6) 0.0195(7) 0.0212(7) 0.0026(6) 0.0006(5) 0.0016(5)
C8 0.0183(6) 0.0224(8) 0.0251(8) 0.0002(6) 0.0018(5) 0.0012(6)
C9 0.0176(7) 0.0230(8) 0.0302(8) 0.0001(7) 0.0008(6) 0.0004(6)
C10 0.0191(7) 0.0250(9) 0.0411(10) 0.0058(8) -0.0009(6) 0.0002(6)
C11 0.0215(7) 0.0266(9) 0.0353(9) 0.0039(7) -0.0016(6) 0.0012(6)
C12 0.0242(8) 0.0349(11) 0.0607(14) 0.0083(10) -0.0094(8) 0.0021(7)
C13 0.0393(11) 0.0445(13) 0.0590(14) 0.0062(11) -0.0137(10) 0.0129(10)
S1 0.0278(5) 0.0204(3) 0.0253(3) -0.0006(2) 0.0021(3) -0.0020(3)
C1 0.0258(5) 0.0226(5) 0.0251(5) -0.0016(4) 0.0009(4) -0.0015(4)
C2 0.0263(5) 0.0243(5) 0.0266(5) -0.0018(4) -0.0002(4) -0.0006(4)
C3 0.0262(6) 0.0245(6) 0.0268(6) -0.0018(5) -0.0016(5) -0.0002(5)
C4 0.014(3) 0.0159(16) 0.0219(12) 0.0006(13) -0.0008(13) 0.0036(14)
S1A 0.0295(6) 0.0255(6) 0.0290(5) -0.0038(4) 0.0016(5) -0.0021(5)
C1A 0.0266(6) 0.0243(6) 0.0265(5) -0.0020(5) 0.0003(5) -0.0010(5)
C2A 0.0260(5) 0.0228(5) 0.0255(5) -0.0011(5) 0.0010(5) -0.0010(5)
C3A 0.0258(6) 0.0220(6) 0.0251(6) -0.0009(5) 0.0013(5) -0.0007(5)
C4A 0.014(3) 0.0159(16) 0.0219(12) 0.0006(13) -0.0008(13) 0.0036(14)

_geom_special_details            
;
 All esds (except the esd in the dihedral angle between two l.s. planes)
 are estimated using the full covariance matrix.  The cell esds are taken
 into account individually in the estimation of esds in distances, angles
 and torsion angles; correlations between esds in cell parameters are only
 used when they are defined by crystal symmetry.  An approximate (isotropic)
 treatment of cell esds is used for estimating esds involving l.s. planes.
;
loop_
_geom_bond_atom_site_label_1
_geom_bond_atom_site_label_2
_geom_bond_distance
_geom_bond_site_symmetry_2
_geom_bond_publ_flag
C5 C6 1.405(2) . ?
C5 C7 1.407(2) 3_656 ?
C5 C4 1.492(5) . ?
C5 C4A 1.450(11) . ?
C6 H6 0.9500 . ?
C6 C7 1.390(2) . ?
C7 C8 1.510(2) . ?
C8 H8A 0.9900 . ?
C8 H8B 0.9900 . ?
C8 C9 1.534(2) . ?
C9 H9A 0.9900 . ?
C9 H9B 0.9900 . ?
C9 C10 1.522(2) . ?
C10 H10A 0.9900 . ?
C10 H10B 0.9900 . ?
C10 C11 1.523(2) . ?
C11 H11A 0.9900 . ?
C11 H11B 0.9900 . ?
C11 C12 1.518(2) . ?
C12 H12A 0.9900 . ?
C12 H12B 0.9900 . ?
C12 C13 1.509(3) . ?
C13 H13A 0.9800 . ?
C13 H13B 0.9800 . ?
C13 H13C 0.9800 . ?
S1 C1 1.705(3) . ?
S1 C4 1.733(7) . ?
C1 H1 0.9500 . ?
C1 C2 1.356(4) . ?
C2 H2 0.9500 . ?
C2 C3 1.511(5) . ?
C3 H3 0.9500 . ?
C3 C4 1.725(8) . ?
S1A C1A 1.657(7) . ?
S1A C4A 1.622(17) . ?
C1A H1A 0.9500 . ?
C1A C2A 1.350(9) . ?
C2A H2A 0.9500 . ?
C2A C3A 1.581(14) . ?
C3A H3A 0.9500 . ?
C3A C4A 1.675(19) . ?

loop_
_geom_angle_atom_site_label_1
_geom_angle_atom_site_label_2
_geom_angle_atom_site_label_3
_geom_angle
_geom_angle_site_symmetry_1
_geom_angle_site_symmetry_3
_geom_angle_publ_flag
C6 C5 C7 118.46(14) . 3_656 ?
C6 C5 C4 119.6(4) . . ?
C6 C5 C4A 112.8(11) . . ?
C7 C5 C4 121.9(4) 3_656 . ?
C7 C5 C4A 128.7(12) 3_656 . ?
C5 C6 H6 118.1 . . ?
C7 C6 C5 123.78(14) . . ?
C7 C6 H6 118.1 . . ?
C5 C7 C8 124.12(14) 3_656 . ?
C6 C7 C5 117.76(14) . 3_656 ?
C6 C7 C8 118.11(14) . . ?
C7 C8 H8A 109.1 . . ?
C7 C8 H8B 109.1 . . ?
C7 C8 C9 112.64(13) . . ?
H8A C8 H8B 107.8 . . ?
C9 C8 H8A 109.1 . . ?
C9 C8 H8B 109.1 . . ?
C8 C9 H9A 109.0 . . ?
C8 C9 H9B 109.0 . . ?
H9A C9 H9B 107.8 . . ?
C10 C9 C8 112.75(14) . . ?
C10 C9 H9A 109.0 . . ?
C10 C9 H9B 109.0 . . ?
C9 C10 H10A 108.8 . . ?
C9 C10 H10B 108.8 . . ?
C9 C10 C11 113.85(14) . . ?
H10A C10 H10B 107.7 . . ?
C11 C10 H10A 108.8 . . ?
C11 C10 H10B 108.8 . . ?
C10 C11 H11A 108.9 . . ?
C10 C11 H11B 108.9 . . ?
H11A C11 H11B 107.7 . . ?
C12 C11 C10 113.41(15) . . ?
C12 C11 H11A 108.9 . . ?
C12 C11 H11B 108.9 . . ?
C11 C12 H12A 108.7 . . ?
C11 C12 H12B 108.7 . . ?
H12A C12 H12B 107.6 . . ?
C13 C12 C11 114.27(18) . . ?
C13 C12 H12A 108.7 . . ?
C13 C12 H12B 108.7 . . ?
C12 C13 H13A 109.5 . . ?
C12 C13 H13B 109.5 . . ?
C12 C13 H13C 109.5 . . ?
H13A C13 H13B 109.5 . . ?
H13A C13 H13C 109.5 . . ?
H13B C13 H13C 109.5 . . ?
C1 S1 C4 91.6(2) . . ?
S1 C1 H1 123.9 . . ?
C2 C1 S1 112.3(3) . . ?
C2 C1 H1 123.9 . . ?
C1 C2 H2 116.2 . . ?
C1 C2 C3 127.6(3) . . ?
C3 C2 H2 116.2 . . ?
C2 C3 H3 134.3 . . ?
C2 C3 C4 91.3(3) . . ?
C4 C3 H3 134.3 . . ?
C5 C4 S1 116.5(4) . . ?
C5 C4 C3 126.0(5) . . ?
C3 C4 S1 117.1(3) . . ?
C4A S1A C1A 99.3(6) . . ?
S1A C1A H1A 125.8 . . ?
C2A C1A S1A 108.5(7) . . ?
C2A C1A H1A 125.8 . . ?
C1A C2A H2A 118.1 . . ?
C1A C2A C3A 123.8(9) . . ?
C3A C2A H2A 118.1 . . ?
C2A C3A H3A 133.3 . . ?
C2A C3A C4A 93.4(9) . . ?
C4A C3A H3A 133.3 . . ?
C5 C4A S1A 120.9(13) . . ?
C5 C4A C3A 124.5(13) . . ?
S1A C4A C3A 114.5(8) . . ?

loop_
_geom_torsion_atom_site_label_1
_geom_torsion_atom_site_label_2
_geom_torsion_atom_site_label_3
_geom_torsion_atom_site_label_4
_geom_torsion
_geom_torsion_site_symmetry_1
_geom_torsion_site_symmetry_2
_geom_torsion_site_symmetry_3
_geom_torsion_site_symmetry_4
_geom_torsion_publ_flag
C5 C6 C7 C5 0.0(3) . . . 3_656 ?
C5 C6 C7 C8 -179.01(15) . . . . ?
C5 C7 C8 C9 -101.96(19) 3_656 . . . ?
C6 C5 C4 S1 -39.8(13) . . . . ?
C6 C5 C4 C3 133.2(9) . . . . ?
C6 C5 C4A S1A 138(2) . . . . ?
C6 C5 C4A C3A -38(4) . . . . ?
C6 C7 C8 C9 76.95(19) . . . . ?
C7 C5 C6 C7 0.0(3) 3_656 . . . ?
C7 C5 C4 S1 141.8(6) 3_656 . . . ?
C7 C5 C4 C3 -45.2(15) 3_656 . . . ?
C7 C5 C4A S1A -45(4) 3_656 . . . ?
C7 C5 C4A C3A 139(2) 3_656 . . . ?
C7 C8 C9 C10 175.70(14) . . . . ?
C8 C9 C10 C11 177.75(16) . . . . ?
C9 C10 C11 C12 176.85(17) . . . . ?
C10 C11 C12 C13 179.4(2) . . . . ?
S1 C1 C2 C3 -1.8(5) . . . . ?
C1 S1 C4 C5 174.1(10) . . . . ?
C1 S1 C4 C3 0.5(10) . . . . ?
C1 C2 C3 C4 1.9(7) . . . . ?
C2 C3 C4 C5 -174.2(12) . . . . ?
C2 C3 C4 S1 -1.2(10) . . . . ?
C4 C5 C6 C7 -178.4(7) . . . . ?
C4 S1 C1 C2 0.6(6) . . . . ?
S1A C1A C2A C3A 7.7(14) . . . . ?
C1A S1A C4A C5 -176(3) . . . . ?
C1A S1A C4A C3A 1(3) . . . . ?
C1A C2A C3A C4A -6(2) . . . . ?
C2A C3A C4A C5 180(3) . . . . ?
C2A C3A C4A S1A 3(3) . . . . ?
C4A C5 C6 C7 177.5(16) . . . . ?
C4A S1A C1A C2A -4.4(16) . . . . ?

_shelx_res_file                  
;
TITL r20210926a_a.res in P2(1)/c
    r20210926a.res
    created by SHELXL-2018/3 at 17:15:11 on 26-Sep-2021
REM Old TITL r20210926a_a.res in P2(1)/c
REM SHELXT solution in P2(1)/c: R1 0.181, Rweak 0.006, Alpha 0.019
REM <I/s> 0.484 for 258 systematic absences, Orientation as input
REM Formula found by SHELXT: C12 O2
CELL 0.71073 11.9739 5.6437 17.4128 90 91.847 90
ZERR 2 0.0007 0.0003 0.0009 0 0.004 0
LATT 1
SYMM -X,0.5+Y,0.5-Z
SFAC C H S
UNIT 52 68 4
SADI C1 C2 C1A C2A
SADI S1 C1 S1A C1A
SADI C2 C3 C2A C3A
SADI 0.04 S1 C2 S1A C2A
SADI 0.04 S1 C3 S1A C3A
SADI 0.04 S1 C5 S1A C5
SADI 0.04 C1 C3 C1A C3A
SADI 0.04 C3 C5 C3A C5
SADI C4 C5 C4A C5
SADI 0.04 C1 C4 C1A C4A
SADI 0.04 C2 C4 C2A C4A
SADI S1 C4 S1A C4A
SADI C3 C4 C3A C4A
SIMU 0.001 0.002 2 S1 S1A C1 C1A C2 C2A C3 C3A
ISOR 0.001 0.002 S1 S1A C1 C1A C2 C2A C3 C3A
EADP C4 C4A

L.S. 10
PLAN  20
SIZE 0.24 0.2 0.17
TEMP -160
list 4
conf
htab
bond $h
fmap 2 53
acta
OMIT 1 0 0
REM <olex2.extras>
REM <HklSrc "%.\\r20210926a.hkl">
REM </olex2.extras>

WGHT    0.068900    0.624700
FVAR       0.73106   0.69876
C5    1    0.545115    0.141222    0.560458    11.00000    0.02116    0.01614 =
         0.02060    0.00027   -0.00058    0.00134
C6    1    0.429521    0.121940    0.545433    11.00000    0.02067    0.01836 =
         0.02175   -0.00025    0.00288    0.00239
AFIX  43
H6    2    0.380845    0.207513    0.577339    11.00000   -1.20000
AFIX   0
C7    1    0.382232   -0.015147    0.486564    11.00000    0.01785    0.01946 =
         0.02115    0.00259    0.00059    0.00159
C8    1    0.256505   -0.016268    0.476206    11.00000    0.01834    0.02238 =
         0.02507    0.00023    0.00185    0.00116
AFIX  23
H8A   2    0.222822   -0.031931    0.527139    11.00000   -1.20000
H8B   2    0.233563   -0.155775    0.445048    11.00000   -1.20000
AFIX   0
C9    1    0.211412    0.208995    0.436832    11.00000    0.01759    0.02299 =
         0.03024    0.00014    0.00077    0.00038
AFIX  23
H9A   2    0.229388    0.347297    0.469949    11.00000   -1.20000
H9B   2    0.249448    0.231257    0.387704    11.00000   -1.20000
AFIX   0
C10   1    0.085733    0.200446    0.420904    11.00000    0.01906    0.02502 =
         0.04111    0.00583   -0.00092    0.00020
AFIX  23
H10A  2    0.048200    0.171067    0.469835    11.00000   -1.20000
H10B  2    0.068400    0.065381    0.386253    11.00000   -1.20000
AFIX   0
C11   1    0.038037    0.425866    0.384648    11.00000    0.02155    0.02657 =
         0.03529    0.00394   -0.00165    0.00121
AFIX  23
H11A  2    0.051464    0.559581    0.420569    11.00000   -1.20000
H11B  2    0.078349    0.460298    0.337164    11.00000   -1.20000
AFIX   0
C12   1   -0.086234    0.410539    0.365008    11.00000    0.02424    0.03489 =
         0.06074    0.00831   -0.00943    0.00215
AFIX  23
H12A  2   -0.099320    0.277377    0.328818    11.00000   -1.20000
H12B  2   -0.126206    0.374038    0.412473    11.00000   -1.20000
AFIX   0
C13   1   -0.135400    0.632902    0.329708    11.00000    0.03930    0.04446 =
         0.05905    0.00616   -0.01368    0.01294
AFIX 137
H13A  2   -0.098146    0.668041    0.281726    11.00000   -1.50000
H13B  2   -0.124504    0.765433    0.365534    11.00000   -1.50000
H13C  2   -0.215488    0.609676    0.318933    11.00000   -1.50000
AFIX   0
PART 1
S1    3    0.518219    0.552954    0.641840    21.00000    0.02776    0.02042 =
         0.02532   -0.00065    0.00213   -0.00200
C1    1    0.594506    0.603154    0.724603    21.00000    0.02582    0.02264 =
         0.02515   -0.00155    0.00090   -0.00151
AFIX  43
H1    2    0.585260    0.737965    0.756444    21.00000   -1.20000
AFIX   0
C2    1    0.669914    0.428627    0.739797    21.00000    0.02628    0.02429 =
         0.02663   -0.00183   -0.00022   -0.00065
AFIX  43
H2    2    0.716570    0.449147    0.784466    21.00000   -1.20000
AFIX   0
C3    1    0.688405    0.205450    0.694016    21.00000    0.02619    0.02445 =
         0.02679   -0.00179   -0.00164   -0.00017
AFIX  43
H3    2    0.736543    0.072482    0.700041    21.00000   -1.20000
AFIX   0
C4    1    0.587314    0.288175    0.626447    21.00000    0.01428    0.01587 =
         0.02189    0.00055   -0.00078    0.00360
PART 0
PART 2
S1A   3    0.669489    0.239041    0.686719   -21.00000    0.02947    0.02550 =
         0.02901   -0.00383    0.00163   -0.00207
C1A   1    0.657318    0.471281    0.744098   -21.00000    0.02663    0.02427 =
         0.02645   -0.00199    0.00032   -0.00101
AFIX  43
H1A   2    0.697394    0.495406    0.791427   -21.00000   -1.20000
AFIX   0
C2A   1    0.580810    0.620402    0.712202   -21.00000    0.02603    0.02279 =
         0.02555   -0.00114    0.00104   -0.00101
AFIX  43
H2A   2    0.571509    0.771203    0.735379   -21.00000   -1.20000
AFIX   0
C3A   1    0.505789    0.558629    0.638513   -21.00000    0.02581    0.02204 =
         0.02512   -0.00089    0.00134   -0.00065
AFIX  43
H3A   2    0.445299    0.637224    0.612694   -21.00000   -1.20000
AFIX   0
C4A   1    0.572578    0.303123    0.622874   -21.00000    0.01428    0.01587 =
         0.02189    0.00055   -0.00078    0.00360
HKLF 4


REM  r20210926a_a.res in P2(1)/c
REM wR2 = 0.1662, GooF = S = 1.062, Restrained GooF = 1.087 for all data
REM R1 = 0.0601 for 2951 Fo > 4sig(Fo) and 0.0904 for all 4115 data
REM 168 parameters refined using 157 restraints

END

WGHT      0.0689      0.6247

REM Instructions for potential hydrogen bonds
EQIV $2 -x+1, y+1/2, -z+3/2
HTAB C1 S1_$2
EQIV $3 x, y+1, z
HTAB C2A S1A_$3

REM Highest difference peak  0.719,  deepest hole -0.489,  1-sigma level  0.067
Q1    1   0.6366  0.2740  0.6594  11.00000  0.05    0.72
Q2    1   0.5633  0.4727  0.6424  11.00000  0.05    0.71
Q3    1   0.5777  0.0623  0.5432  11.00000  0.05    0.32
Q4    1   0.5594  0.2032  0.5969  11.00000  0.05    0.29
Q5    1   0.4112  0.0200  0.5236  11.00000  0.05    0.28
Q6    1   0.2225  0.0894  0.4582  11.00000  0.05    0.27
Q7    1   0.4845  0.1574  0.5475  11.00000  0.05    0.27
Q8    1   0.6348  0.5448  0.7238  11.00000  0.05    0.25
Q9    1   0.6676  0.3724  0.6986  11.00000  0.05    0.25
Q10   1   0.3256  0.0193  0.4828  11.00000  0.05    0.23
Q11   1  -0.0141  0.3609  0.3665  11.00000  0.05    0.21
Q12   1   0.6417  0.8772  0.6991  11.00000  0.05    0.21
Q13   1   0.1487  0.2126  0.4267  11.00000  0.05    0.21
Q14   1   0.1059  0.5688  0.3402  11.00000  0.05    0.20
Q15   1  -0.1047  0.2556  0.3927  11.00000  0.05    0.20
Q16   1  -0.0786  0.0806  0.4016  11.00000  0.05    0.19
Q17   1   0.4023  0.7720  0.6427  11.00000  0.05    0.19
Q18   1   0.2859  0.4544  0.4813  11.00000  0.05    0.18
Q19   1   0.7106  0.2459  0.6772  11.00000  0.05    0.18
Q20   1   0.0616  0.3038  0.3998  11.00000  0.05    0.18
;
_shelx_res_checksum              86011
_shelx_hkl_file                  
;
   0   0   2  178.47    3.98
   0   0   2  168.14    4.56
   0   0  -2  190.61   10.52
   0   0  -2  180.67    4.73
   0   0   3    0.06    0.56
   0   0  -3   -1.00    0.56
   0   0   3   -0.31    0.47
   0   0   3   -1.94    2.02
   0   0  -3   -0.12    0.56
   0   0   4  723.21   11.56
   0   0   4  701.88   13.45
   0   0   4  656.06   12.26
   0   0   4  806.21   29.02
   0   0  -4  598.73   12.15
   0   0  -4  733.38   11.66
   0   0   5    0.53    0.83
   0   0   5    0.88    0.88
   0   0  -5    0.71    1.05
   0   0  -5    0.55    1.01
   0   0   5   -0.52    0.99
   0   0  -6  102.78    6.01
   0   0   6   87.23    5.43
   0   0   6   93.80    5.03
   0   0   6   95.70   12.16
   0   0  -6  103.78    5.33
   0   0   7   -0.54    1.24
   0   0  -7   -0.09    0.79
   0   0  -7    0.86    1.02
   0   0   7   -1.26    3.30
   0   0  -8   60.17    4.71
   0   0   8   46.76    9.66
   0   0  -8   47.01    4.70
   0   0   8   39.59    3.77
   0   0   9    4.18    4.91
   0   0  -9    0.22    1.12
   0   0  -9    1.01    1.75
   0   0 -10  501.10   15.38
   0   0  10  513.66   34.71
   0   0 -10  506.89   17.13
   0   0 -11   -1.15    1.14
   0   0 -11   -1.09    1.08
   0   0  12  200.71   23.52
   0   0 -12  186.68   10.26
   0   0 -12  168.96   11.14
   0   0 -13   -1.32    1.56
   0   0  13   -2.73    6.63
   0   0 -13   -0.11    1.23
   0   0  14  108.74   18.38
   0   0 -14  106.13    8.49
   0   0 -14   98.27    9.01
   0   0 -15    1.02    1.40
   0   0  15    5.45    7.89
   0   0 -15    2.26    1.29
   0   0 -16  179.55   11.54
   0   0  16  196.69   26.34
   0   0 -16  189.50   13.56
   0   0 -17    2.31    2.31
   0   0  17   -2.69    5.31
   0   0 -17   -2.72    2.59
   0   0 -18   67.76    8.56
   0   0 -18   73.06    8.19
   0   0 -19    4.64    2.42
   0   0 -19    4.72    2.40
   0   0  20   -5.79    4.93
   0   0 -20    2.47    3.18
   0   0  21    1.12    5.11
   0   0 -21    4.30    3.50
   0   0  22   26.73   11.30
   0   0 -22    4.54    2.72
   0   0  23   -0.92    5.61
   0   0 -23    3.88    3.67
   0   0 -24   49.51    9.18
   0   0  24   54.42   16.00
   0   0 -25   -2.49    3.39
   0   0  25    4.06    8.14
   0   0  26   14.41   10.04
   0   1   0   -0.26    0.36
   0  -1   0   -0.02    0.49
   0  -1   0   -0.41    0.43
   0   1   0    1.03    0.39
   0  -1   0    0.16    0.35
   0   1   0   -0.30    0.49
   0   1  -1   96.46    4.91
   0   1  -1   91.36    4.08
   0   1   1   94.61    3.78
   0  -1   1   84.46    3.88
   0  -1  -1   90.96    3.69
   0   1   1   86.97    3.45
   0  -1  -1   92.25    3.57
   0   1   1   96.10    3.34
   0  -1  -1   84.56    3.20
   0   1   2   14.99    1.74
   0  -1   2   16.18    2.25
   0   1   2   13.67    1.54
   0   1  -2   13.08    1.77
   0  -1  -2   12.01    1.51
   0   1   2   15.02    1.21
   0  -1  -2   13.55    1.15
   0  -1  -2   13.92    1.59
   0   1  -2   15.67    1.88
   0  -1   2   11.81    1.58
   0   1   3 9071.06   47.11
   0   1  -3 9999.00   56.24
   0   1  -4  614.72   13.85
   0  -1  -4  528.01   13.18
   0   1  -4  605.31   12.56
   0  -1   4  590.34   14.96
   0   1   4  495.18    6.86
   0   1   4  556.70   12.75
   0  -1  -4  494.65   11.40
   0   1  -4  571.35   14.11
   0   1   4  549.79   11.80
   0   1  -4  572.48   19.13
   0  -1  -4  569.09    6.56
   0  -1   4  612.21   14.42
   0  -1   5  609.85   16.52
   0  -1   5  603.66   17.94
   0   1  -5  617.69   15.30
   0   1  -5  572.47   13.13
   0   1   5  579.73    8.68
   0  -1  -5  596.46   13.64
   0  -1  -5  555.83    7.12
   0   1  -5  628.15   23.72
   0   1  -5  634.32   15.18
   0   1   6  482.77   32.71
   0  -1   6  488.58   19.52
   0   1  -6  445.83   24.26
   0   1   6  422.78    8.31
   0  -1  -6  428.70    7.10
   0  -1  -6  499.09   13.48
   0   1  -6  456.90   13.71
   0   1  -6  442.04   14.05
   0   1  -7  729.85   34.82
   0   1   7  650.95   11.46
   0   1  -7  706.79   18.60
   0  -1  -7  669.63   16.95
   0  -1  -7  676.16   10.24
   0  -1   7  657.67   25.31
   0   1  -7  757.62   18.62
   0   1   7  744.99   43.12
   0  -1  -8  143.31    8.26
   0   1  -8  168.25    9.34
   0  -1   8  126.88   12.23
   0  -1  -8  151.09    5.49
   0   1   8  147.99    5.89
   0   1  -8  139.10    8.57
   0   1   8  140.45   18.74
   0  -1  -9  164.43    9.44
   0  -1   9  169.17   14.97
   0   1   9  141.35   20.51
   0  -1  -9  179.55    6.53
   0   1   9  167.57    6.83
   0   1  -9  150.55    9.34
   0   1  -9  151.74    9.43
   0  -1 -10   53.70    3.82
   0   1 -10   52.11    5.73
   0  -1  10   48.42    8.85
   0   1 -10   44.76    5.46
   0   1  10   50.35    3.91
   0   1  10   45.09   12.88
   0  -1 -10   52.19    5.66
   0  -1 -11  473.70   17.98
   0   1 -11  428.02   17.53
   0   1 -11  459.36   17.98
   0   1  11  467.63   12.77
   0   1  11  493.12   39.80
   0  -1 -11  490.47   12.27
   0  -1 -12  196.31   11.95
   0  -1 -12  215.52    8.52
   0   1  12  189.04   25.57
   0  -1  12  182.50   18.59
   0   1 -12  224.97   13.17
   0   1 -12  197.89   12.30
   0   1 -13  113.89    9.85
   0   1  13  112.72   20.50
   0  -1 -13  126.63    6.87
   0  -1 -13  109.09    9.59
   0   1 -13  112.63    9.46
   0  -1  13  119.51   15.88
   0   1 -14  118.80   10.16
   0  -1 -14   93.60    9.22
   0   1 -14  105.15    9.61
   0   1  14   88.96   18.92
   0  -1 -14  103.40    6.47
   0  -1  14   95.38   15.02
   0   1 -15   15.91    4.17
   0  -1 -15    9.10    3.25
   0   1 -15   19.89    4.30
   0  -1 -15   14.72    2.60
   0  -1  15   12.77    7.35
   0  -1 -16   84.14    6.34
   0  -1  16   78.31   14.64
   0   1  16   87.98   20.10
   0  -1 -16   78.22    9.09
   0   1 -16   74.46    8.59
   0   1 -16   58.44    7.76
   0  -1 -17    4.23    1.85
   0  -1  17   11.30    7.02
   0   1  17   19.87    9.82
   0   1 -17   13.00    4.18
   0  -1 -17    6.00    2.69
   0   1 -17    6.53    2.41
   0   1 -18   16.61    4.57
   0  -1 -18   17.33    4.59
   0   1 -18   11.44    3.83
   0  -1  18    7.65    5.75
   0   1  19    0.68    9.61
   0  -1  19   18.88    8.33
   0  -1 -19   18.56    5.27
   0   1 -19   12.95    4.17
   0   1 -19   16.03    4.39
   0   1  20   11.83    9.08
   0   1 -20    6.60    3.08
   0  -1  20    6.54    5.49
   0   1 -20   13.18    4.67
   0  -1 -20    5.47    3.70
   0   1  21   28.42   12.04
   0  -1  21   28.29   10.21
   0  -1 -21   56.26    9.17
   0   1 -21   48.99    7.98
   0   1 -21   39.54    7.72
   0   1 -22   -3.68    2.84
   0   1  22    3.52    8.23
   0  -1 -22    9.94    5.00
   0  -1  22    9.72    7.88
   0  -1 -23    8.92    4.76
   0   1  23    2.45    8.81
   0  -1  23   -2.46    7.10
   0   1 -23    8.34    4.13
   0   1  24    5.23    8.41
   0  -1 -24    2.65    3.08
   0  -1  24    1.35    6.14
   0   1 -24   -1.19    3.23
   0   1 -25    3.65    3.28
   0   1  25    2.08    7.95
   0   2   0  179.80   10.18
   0   2   0  157.14    5.81
   0  -2   0  176.58    7.18
   0  -2   0  183.09    6.04
   0   2   0  180.30    7.26
   0  -2  -1  415.02   10.35
   0   2   1  459.17   10.65
   0   2  -1  426.54   15.11
   0  -2   1  434.41   11.76
   0   2   1  382.24   10.11
   0   2  -1  383.05    8.11
   0  -2   1  403.05    8.07
   0   2   1  414.40   10.14
   0  -2  -1  450.43   10.61
   0  -2  -1  385.65   10.21
   0   2  -1  466.59   10.46
   0   2   2   47.11    3.52
   0   2  -2   52.25    5.35
   0  -2   2   45.67    2.44
   0   2   2   49.09    3.33
   0  -2  -2   48.94    3.43
   0  -2  -2   50.82    3.84
   0   2   2   44.64    3.71
   0  -2   2   48.26    5.21
   0  -2   2   44.52    3.95
   0  -2  -2   47.19    3.76
   0   2  -2   54.49    2.78
   0  -2   3  473.61   13.54
   0   2  -3  531.47   15.95
   0   2   3  491.03    9.83
   0   2  -3  448.31    8.83
   0  -2   3  530.61   17.42
   0  -2  -3  441.89    9.74
   0  -2   3  465.07    7.37
   0  -2  -3  520.92   13.59
   0  -2  -3  449.99   12.21
   0   2   3  497.36   12.07
   0   2  -4  126.12    8.01
   0   2   4  116.14    4.51
   0  -2  -4  142.64    5.27
   0   2  -4  109.29    7.85
   0  -2  -4  138.94    7.12
   0  -2   4  121.19    4.01
   0  -2   4  125.19    8.75
   0   2  -4  118.17    5.59
   0  -2  -4  116.44    6.92
   0  -2  -5    2.78    1.30
   0   2  -5    5.32    2.22
   0  -2   5    1.70    0.51
   0  -2  -5    4.43    1.80
   0   2  -5    1.43    1.77
   0   2   5    3.00    0.69
   0   2  -5    1.89    1.19
   0  -2  -5    4.02    0.86
   0   2  -6  399.14   17.86
   0  -2  -6  376.52   13.03
   0   2  -6  394.06   14.67
   0   2   6  358.42    7.24
   0  -2   6  358.08   10.33
   0   2  -6  368.67   14.94
   0  -2  -6  378.68    7.90
   0  -2  -7   66.45    3.16
   0   2   7   65.08    3.39
   0   2   7   87.47   17.02
   0  -2  -7   65.95    5.84
   0   2  -7   68.92    6.38
   0   2  -7   57.11    8.68
   0   2  -7   68.20    6.80
   0  -2   7   79.10    5.48
   0   2  -8 1688.12   50.73
   0  -2  -8 1614.33   15.44
   0   2  -8 1476.95   30.50
   0   2   8 1597.57   17.64
   0  -2  -8 1522.37   29.56
   0   2  -8 1553.65   33.51
   0   2   8 1657.80   74.03
   0  -2  -9  222.44    5.73
   0   2  -9  204.55   12.76
   0   2  -9  208.28   11.73
   0   2   9  229.06    6.85
   0   2   9  183.44   25.75
   0  -2  -9  227.64   11.88
   0  -2   9  246.55   12.77
   0  -2 -10  152.70   10.21
   0  -2 -10  156.69    4.98
   0   2 -10  154.52   10.30
   0   2 -10  156.21   11.28
   0  -2  10  144.02   10.61
   0   2  10  153.75   23.88
   0   2  10  148.08    5.66
   0   2 -11   55.58    6.42
   0   2  11   45.20   12.20
   0   2 -11   50.34    6.49
   0  -2 -11   59.66    3.12
   0   2  11   60.04    3.67
   0  -2 -11   60.40    6.93
   0  -2  11   53.27    7.51
   0  -2 -12   -0.23    1.28
   0  -2 -12    3.70    0.89
   0   2 -12    5.81    2.75
   0   2 -12   -0.86    2.03
   0   2  12    1.67    0.78
   0  -2  12    4.88    2.98
   0  -2 -13  317.18    7.46
   0   2  13  303.83   38.35
   0   2 -13  283.85   16.98
   0   2 -13  301.51   15.96
   0  -2  13  314.06   19.60
   0  -2 -13  316.47   16.67
   0   2 -14   28.35    5.20
   0  -2 -14   35.08    2.65
   0   2 -14   33.73    6.15
   0  -2 -14   41.61    6.52
   0  -2  14   26.61    6.37
   0   2  14   37.58   13.79
   0   2 -15    0.90    1.81
   0   2 -15    2.00    2.17
   0  -2 -15    6.11    2.82
   0   2 -16  120.12   11.11
   0   2 -16  112.32   11.88
   0  -2 -16  129.83   12.04
   0   2  16   79.91   20.32
   0  -2  16  112.32   13.78
   0   2 -17   -4.16    3.30
   0  -2  17    6.45    4.92
   0  -2 -17    1.87    2.45
   0   2  17   -0.09    8.08
   0   2 -17    3.36    2.31
   0   2 -18   22.43    5.45
   0  -2 -18   38.64    7.28
   0  -2  18   24.80    8.81
   0   2  18   17.13    7.11
   0   2 -18   38.17    6.76
   0   2 -19   22.39    6.07
   0  -2 -19   14.69    4.74
   0   2 -19   25.03    5.93
   0   2  19   16.70   11.99
   0  -2  19   20.82    7.32
   0   2 -20   10.29    5.63
   0   2 -20    2.69    3.07
   0  -2 -20    2.80    2.32
   0  -2  20    5.79    4.96
   0   2 -21    1.96    2.37
   0  -2 -21    6.17    3.97
   0   2 -21    0.18    1.88
   0   2 -22   -1.77    2.44
   0   2 -22   -1.64    2.99
   0  -2 -22    3.01    3.18
   0  -2 -23   59.79   10.52
   0   2 -23   49.79    9.17
   0   2  23   32.50   14.25
   0   2 -24   12.17    4.91
   0  -2 -24   17.21    6.31
   0   3   0    3.45    2.72
   0   3   0    0.48    0.81
   0  -3   0    0.21    0.96
   0  -3   0    0.69    1.18
   0   3  -1   97.19    8.77
   0   3  -1   88.43    4.80
   0  -3  -1   88.24    5.54
   0  -3   1   84.97    4.74
   0  -3   1   74.87    5.89
   0  -3  -1   88.85    6.17
   0  -3  -2  826.38   18.07
   0   3  -2  809.08   24.89
   0  -3   2  827.78   20.38
   0   3  -2  820.50   13.68
   0  -3  -2  822.30   18.55
   0  -3   2  788.87   13.00
   0  -3  -2  830.34   18.03
   0  -3  -3   65.56    4.97
   0  -3   3   66.04    3.46
   0  -3  -3   55.92    4.92
   0   3  -3   64.61    3.93
   0  -3  -3   68.18    5.60
   0   3  -3   63.46    6.88
   0  -3  -4 1027.20   18.86
   0   3  -4 1047.92   26.79
   0  -3  -4 1137.61   24.83
   0  -3  -4 1108.29   23.13
   0   3  -4 1030.06   15.67
   0   3  -4 1031.09   27.71
   0  -3   4 1054.70   12.65
   0  -3  -5  340.86   10.53
   0   3  -5  367.02   10.99
   0   3  -5  353.23   15.67
   0  -3  -5  386.35   15.30
   0   3  -5  366.87   16.93
   0  -3  -5  321.17   13.14
   0  -3   5  363.67    7.21
   0   3   5  354.88    9.92
   0   3   6  884.51   14.58
   0  -3   6  858.29   11.53
   0   3  -6  919.41   25.28
   0   3  -6  843.02   26.32
   0  -3  -6  804.04   15.39
   0  -3  -6  799.17   21.44
   0   3  -6  882.00   21.86
   0  -3   7  308.45    7.57
   0   3  -7  307.17   15.65
   0   3   7  306.06    8.31
   0   3  -7  298.80   15.84
   0  -3  -7  303.66    8.97
   0   3  -7  324.50   15.39
   0  -3  -7  333.42   14.39
   0  -3  -8    1.85    0.81
   0  -3  -8    2.70    2.28
   0   3  -8    1.85    1.45
   0   3   8    0.46    0.61
   0   3   8   -0.78    7.49
   0  -3   8    1.53    0.54
   0   3  -8    0.39    2.10
   0   3  -8    1.35    2.72
   0   3   9  309.06   36.64
   0   3  -9  309.62   15.42
   0   3  -9  336.73   18.35
   0  -3  -9  317.55    8.26
   0   3   9  304.23    8.49
   0  -3   9  356.09   10.89
   0  -3  -9  322.72   15.60
   0   3  10  282.99    8.14
   0   3 -10  268.13   16.71
   0  -3  10  303.57   11.44
   0   3  10  309.11   36.68
   0   3 -10  282.76   15.37
   0  -3 -10  284.08    7.29
   0  -3 -10  295.65   15.30
   0  -3  11   74.05    6.49
   0   3 -11   78.92    9.34
   0  -3 -11   99.63    9.40
   0  -3 -11   76.55    3.49
   0   3  11   88.18   20.26
   0   3 -11   83.32    8.22
   0   3 -12    0.81    1.57
   0   3 -12    3.25    2.56
   0  -3 -12    4.46    2.45
   0  -3 -12    1.34    0.54
   0  -3  12    1.74    1.44
   0   3 -13   13.01    3.37
   0   3  13    6.40    6.88
   0   3 -13    0.92    1.96
   0  -3  13   11.16    2.89
   0  -3 -13   14.65    3.89
   0  -3 -14   66.57    8.51
   0   3 -14   71.07    8.34
   0  -3  14   76.50    8.14
   0   3  14   80.54   21.59
   0   3 -14   70.09    9.62
   0   3  15   82.87   22.46
   0  -3 -15   79.09    9.42
   0   3 -15   83.10    9.24
   0  -3  15   96.83    9.67
   0   3 -15   85.12   10.96
   0  -3 -16   77.51    9.96
   0   3  16   63.46   19.92
   0   3 -16   90.48   11.61
   0   3 -16   88.54    9.79
   0   3 -17   -0.31    2.22
   0   3  17   -1.84    7.92
   0   3 -17   -3.51    2.74
   0  -3 -17   -3.95    3.35
   0   3  18   -4.50    9.35
   0   3 -18    2.17    2.09
   0  -3 -18   -2.28    3.07
   0   3 -18    3.19    4.18
   0  -3 -19   -4.06    2.95
   0   3 -19   -0.01    2.21
   0   3 -20   61.75   10.23
   0  -3 -20   44.30    8.97
   0   3 -20   55.62    8.96
   0   3  20   48.38   20.30
   0   3 -21  107.23   14.23
   0  -3 -21   86.52   12.25
   0   3  21  127.23   30.77
   0   3 -21   94.33   11.91
   0   3  22    6.53   13.14
   0  -3 -22   -1.59    4.01
   0   3 -22    7.17    4.69
   0   3 -22    5.08    3.51
   0  -3 -23   -0.63    3.77
   0   3 -23   15.79    6.33
   0   3  23    1.46    8.25
   0   3 -23   -1.37    2.75
   0   3 -24    2.68    3.61
   0   4   0   28.08    5.41
   0  -4   0   25.66    3.51
   0  -4   0   26.75    4.11
   0  -4   1  340.82   11.03
   0   4  -1  303.48   17.67
   0  -4   1  332.57   14.56
   0   4   1  294.03   18.81
   0  -4  -1  287.98   12.91
   0  -4  -1  312.49   12.26
   0  -4  -2   18.09    3.42
   0  -4   2   12.36    2.17
   0  -4  -2   14.14    3.13
   0   4  -2    8.16    3.37
   0   4   2   15.68    4.67
   0   4  -2   15.69    3.82
   0   4  -2   11.65    2.10
   0   4  -3  667.34   24.88
   0  -4  -3  685.71   20.58
   0   4  -3  725.65   25.98
   0  -4  -3  687.31   18.83
   0   4  -3  639.46   14.41
   0  -4   3  722.78   13.45
   0  -4  -3  604.64   18.83
   0   4  -4    5.94    2.92
   0  -4  -4    1.56    1.15
   0   4  -4    3.21    2.72
   0   4  -4    1.78    1.21
   0  -4   4    2.68    0.73
   0  -4  -4    3.61    1.85
   0  -4  -5  294.89   11.81
   0   4   5  256.49   30.63
   0  -4   5  332.05    6.94
   0   4  -5  291.63   17.16
   0   4  -5  294.34   16.32
   0  -4  -5  330.32   14.56
   0   4  -5  288.47    9.19
   0   4  -6   81.63    5.44
   0  -4   6  121.62    3.50
   0   4   6   97.05   19.95
   0   4  -6  117.75   10.13
   0  -4  -6  109.79    6.94
   0  -4  -6  121.66    9.21
   0   4  -6  135.23   12.00
   0   4  -7   36.12    5.89
   0  -4  -7   36.24    3.89
   0   4   7   47.98   17.05
   0  -4  -7   34.77    5.20
   0   4  -7   30.20    6.22
   0   4   8   28.96   12.41
   0  -4  -8   45.62    6.18
   0   4  -8   46.20    6.51
   0   4  -8   53.64    8.36
   0  -4  -8   40.03    3.94
   0   4   9  263.94   34.88
   0  -4  -9  276.21    9.52
   0   4  -9  288.62   18.92
   0   4  -9  293.60   16.46
   0  -4  -9  316.78   16.82
   0  -4 -10   73.73    4.66
   0   4 -10   64.37    7.86
   0  -4 -10   75.71    8.37
   0   4 -10   77.65   10.06
   0   4  11  -11.21   11.07
   0   4 -11   -0.94    1.44
   0  -4 -11   -3.39    3.04
   0   4 -11   -1.85    1.78
   0  -4 -12   35.51    6.08
   0   4 -12   31.17    5.68
   0   4  12   21.30   10.93
   0   4 -12   27.68    6.77
   0  -4 -13  167.38   13.79
   0   4 -13  139.55   11.91
   0   4 -13  135.62   14.29
   0   4 -14    0.03    1.83
   0   4  14   -8.90   13.92
   0   4 -14   -1.83    3.27
   0  -4 -14    0.46    2.04
   0   4  15   81.99   23.74
   0   4 -15   81.01   11.68
   0   4 -15   76.04    9.33
   0  -4 -15  103.17   11.96
   0   4 -16   16.68    5.47
   0   4 -16   15.25    4.61
   0  -4 -16   14.72    5.18
   0   4  16    3.24   11.71
   0   4 -17   31.19    8.23
   0   4 -17   31.99    6.51
   0  -4 -17   23.51    6.14
   0   4  17   48.92   19.05
   0   4 -18  102.91   14.04
   0   4 -18  105.86   11.96
   0  -4 -18   91.12   12.24
   0   4  18   92.73   25.17
   0   4 -19    2.45    2.78
   0   4 -19    2.38    4.84
   0   4  19   14.63   11.36
   0  -4 -19    7.23    4.39
   0   4 -20    6.35    3.36
   0  -4 -20    0.18    3.39
   0   4 -20    1.44    4.13
   0   4  20   13.71   15.99
   0   4 -21   12.78    4.32
   0   4 -21   19.42    7.55
   0   4  21   12.17   13.16
   0  -4 -21   13.12    5.88
   0   4 -22    4.01    2.57
   0  -4 -22    3.27    3.89
   0   4 -23   12.03    5.63
   0   4 -23   12.60    4.75
   0   5   0   -1.59    1.89
   0   5   0    2.98    4.20
   0   5   0    0.85    2.03
   0   5   1  242.99   18.44
   0   5   1  198.10   13.92
   0   5  -1  227.89   23.45
   0   5  -1  191.15   14.36
   0   5   1  215.03   25.75
   0   5  -1  213.88   16.43
   0   5  -2  305.27   19.05
   0   5   2  260.87   29.44
   0   5   2  265.53   15.90
   0   5   2  288.09   21.21
   0   5  -2  282.79   23.15
   0   5  -2  280.25   17.81
   0   5  -3    9.66    3.97
   0   5   3   11.43    4.64
   0   5   3    0.12    4.98
   0   5  -3    8.84    5.20
   0   5  -3   12.42    3.36
   0   5  -4   15.38    4.09
   0   5  -4   17.60    4.65
   0   5  -5   56.17    7.96
   0   5  -5   56.13    8.57
   0   5   5   50.58   14.94
   0  -5  -5   57.55    6.84
   0  -5  -6  139.46   10.73
   0   5  -6  136.32   13.41
   0   5  -6  121.14   11.40
   0   5   6  132.16   24.12
   0   5  -7   11.13    4.07
   0  -5  -7   14.34    3.88
   0   5   7   10.95   10.97
   0   5  -7   11.78    4.20
   0   5  -8   83.17   10.88
   0  -5  -8   88.37    8.96
   0   5  -8   79.79    8.99
   0   5   8   92.39   22.00
   0   5   8   82.60    7.53
   0   5   9   20.87   11.48
   0   5  -9   21.68    6.24
   0   5  -9   19.08    4.35
   0  -5  -9   21.09    4.77
   0   5 -10    0.95    2.32
   0  -5 -10   -0.21    1.94
   0   5 -10    5.49    3.82
   0   5 -11   23.08    5.18
   0   5  11   14.38   13.62
   0   5 -11   18.97    6.00
   0  -5 -11   27.60    5.84
   0   5 -12  199.93   18.20
   0  -5 -12  236.74   17.12
   0   5 -12  228.74   16.02
   0  -5 -13   27.95    5.91
   0   5  13   33.48   17.03
   0   5 -13   12.75    4.19
   0   5 -13   16.61    5.73
   0   5  14   37.58   15.48
   0   5 -14   34.92    8.44
   0   5 -14   47.42    7.80
   0  -5 -14   39.99    7.45
   0   5 -15    6.17    3.64
   0   5 -15    0.56    1.75
   0  -5 -15    4.29    2.28
   0  -5 -16    3.93    3.40
   0   5 -16    8.33    4.63
   0   5 -16    3.50    3.60
   0  -5 -17    0.76    3.23
   0   5 -17    1.99    3.61
   0   5  17    4.81   11.22
   0   5 -17    3.85    3.37
   0  -5 -18   17.65    6.51
   0   5 -18   12.01    6.19
   0  -5 -19   11.20    5.98
   0   5 -19   22.85    7.76
   0  -5 -20   -0.21    3.57
   0   5 -20    7.82    6.50
   0   6   0   33.67    7.17
   0   6   0   65.99    8.93
   0   6  -1    1.65    1.88
   0   6   1    6.53    2.85
   0   6   1    7.33    4.60
   0   6  -1    1.50    3.11
   0   6   2  143.29   16.94
   0   6  -2  131.18   13.89
   0   6   2  125.88   21.86
   0   6  -2  145.94   14.09
   0   6   2  152.66   13.38
   0   6   3   22.01    4.87
   0   6  -3   14.95    4.87
   0   6   3   22.24    6.94
   0   6  -3   17.98    5.30
   0   6   3   13.94    8.07
   0   6   4   83.33    9.39
   0   6  -4   93.04   11.08
   0   6   4   69.70   17.91
   0   6   4   92.09   14.76
   0   6  -4   93.21   11.82
   0   6   5  309.16   17.82
   0   6   5  338.41   27.22
   0   6  -5  305.82   19.81
   0   6   5  344.73   39.90
   0   6  -5  316.56   22.35
   0   6  -6    6.79    4.42
   0   6   6    2.23    4.11
   0   6   6    8.64   10.49
   0   6   6   -1.48    2.14
   0   6  -7   23.06    5.98
   0   6   7   20.83    8.84
   0  -6  -7   23.33    5.27
   0  -6  -8   16.53    4.93
   0   6  -8   11.66    5.16
   0   6   8   16.14   10.58
   0  -6  -9   31.14    6.17
   0   6  -9   29.09    7.51
   0   6   9   22.91   13.06
   0   6  10    3.40    7.02
   0   6 -10   10.48    4.08
   0  -6 -10   12.47    4.61
   0   6  11   40.70   21.46
   0  -6 -11   33.92    6.85
   0   6 -11   44.87    9.75
   0   6 -12   21.09    7.25
   0   6  12   29.21   19.09
   0  -6 -12   14.14    4.21
   0   6  13   10.03   10.53
   0   6 -13   32.04    8.46
   0  -6 -13   28.09    6.65
   0   6  14    1.47   13.72
   0   6 -14    3.45    4.68
   0  -6 -14    5.48    4.61
   0   6 -15   39.79   10.01
   0  -6 -15   30.85    7.00
   0   6  15   46.36   19.89
   0   6  16   -3.05   11.15
   0  -6 -16   16.13    5.82
   0   6 -16    6.59    4.89
   0   6 -17   31.62    9.13
   0  -6 -17   15.18    5.91
   0   6  17    9.48   16.57
   0  -6 -18    1.39    3.03
   0   7   0   -1.64    2.27
   0   7  -1   85.40   12.44
   0   7   1   81.37   11.45
   0   7  -2   26.33    7.41
   0   7   2   33.83    7.34
   0   7  -3   12.86    6.13
   0   7   3    1.84    2.48
   0   7  -4   -4.28    3.49
   0   7  -5    6.49    3.61
   0   7  -6    5.95    4.47
   0   7  -7  114.29   15.52
   0   7  -8   28.88    8.67
   0   7  -9   25.96    8.45
   0   7 -10   34.67    9.53
   0   7  10   33.09   15.19
   0   7  11   85.36   24.83
   0   7 -11  119.45   16.67
   0   7 -12    3.47    3.58
   0   7  12  -13.21   15.84
   0   7  13   14.45   14.21
   0   7  14   -1.28   11.43
   0   8   0    7.61    4.50
   0   8  -1   -3.39    3.97
   0   8  -2   20.98    7.21
   0   8  -3   71.67   12.46
   0   8  -4   81.69   13.23
   0   8  -5   -7.87    5.00
   0   8  -6    6.03    4.56
   0   8  -7   -0.83    3.74
  -1   0  26   20.43   10.96
  -1   0  25    4.48    7.45
   1   0 -25   -0.62    2.82
   1   0 -24   53.08   10.34
  -1   0  24   68.31   20.31
   1   0 -23   -0.72    2.11
  -1   0  23   -8.17    8.06
   1   0 -22  187.91   17.08
  -1   0  22  219.22   31.33
  -1   0  21   -8.86    9.48
   1   0 -21    7.23    3.35
  -1   0  20   35.62   14.04
   1   0 -20   24.46    5.87
   1   0 -19    2.90    1.81
  -1   0  19   -0.77    7.01
   1   0 -18   27.21    5.81
   1   0 -18   32.71    5.21
  -1   0  18   18.71    9.97
   1   0 -17   -3.60    2.35
   1   0 -17    2.93    1.57
  -1   0  17   -5.25    6.87
   1   0 -16  116.47    9.20
   1   0 -16  120.19   11.14
  -1   0  16  145.70   24.70
   1   0 -15    2.24    1.27
  -1   0  15   -1.58    4.84
   1   0 -15    0.71    1.40
   1   0 -14  142.15    9.45
   1   0 -14  153.11   11.74
  -1   0  14  153.61   22.87
   1   0 -13   -0.60    1.28
   1   0 -13   -0.38    2.24
  -1   0  13    1.21    6.13
  -1   0  12   64.69   15.75
   1   0 -12   88.24    8.02
   1   0 -12   60.32    5.86
   1   0 -11   -2.03    1.28
   1   0 -11   -0.85    1.29
  -1   0  11   -0.78    5.02
   1   0 -10  185.71    9.05
  -1   0  10  190.13   22.43
   1   0 -10  181.02   10.76
   1   0  -9    1.09    1.25
   1   0  -9   -0.15    0.55
   1   0  -9    0.10    1.53
  -1   0   9    0.88    4.45
  -1   0   8   15.03    3.99
   1   0  -8   26.25    2.64
   1   0  -8   26.43    2.96
   1   0  -8   18.82    3.22
   1   0  -7   -1.17    1.18
   1   0  -7   -0.53    0.91
   1   0  -7   -0.65    0.88
   1   0  -6 1618.68   23.08
  -1   0   6 1618.85   22.60
   1   0  -6 1480.79   24.29
   1   0  -6 1475.26   19.20
   1   0  -6 1608.33   17.57
  -1   0   5    0.47    1.44
  -1   0   5   -0.44    0.64
   1   0  -5    0.14    0.52
   1   0  -5   -0.42    0.86
   1   0  -5    0.14    0.70
  -1   0   4 1876.23   15.37
   1   0  -4 1905.85   23.22
   1   0  -4 1791.52   14.89
  -1   0   4 1832.69   19.94
   1   0  -4 1798.98   19.35
   1   0  -3    0.77    0.35
   1   0  -3    0.29    0.67
  -1   0   3    1.11    0.91
   1   0  -3    0.15    0.57
  -1   0   3    0.32    0.54
  -1   0   3   -0.01    0.44
  -1   0   2  996.71    8.73
   1   0  -2  980.18    8.38
   1   0  -2  978.00   10.83
  -1   0   2 1031.72   14.60
  -1   0   2  988.63   11.06
   1   0  -2 1050.22   14.21
  -1   0   1    0.21    0.23
  -1   0   1    0.12    0.23
  -1   0   1   -0.62    0.56
   1   0  -1   -0.33    0.29
   1   0  -1    0.17    0.30
   1   0  -1    0.22    0.14
   1   0   0   67.51    2.30
  -1   0   0  105.45    3.58
   1   0   1   -0.83    0.70
  -1   0  -1   -0.14    0.43
  -1   0  -1   -0.03    0.20
  -1   0  -1   -0.12    0.35
   1   0   1   -0.04    0.29
   1   0   1    0.02    0.19
   1   0   2 2057.35   18.00
   1   0   2 1952.22   15.15
  -1   0  -2 1971.78   17.51
   1   0   2 1862.91   25.85
  -1   0  -2 2115.11   29.10
   1   0   3   -0.95    2.08
  -1   0  -3    1.30    1.63
   1   0   3    1.14    0.81
   1   0   3    0.91    0.58
  -1   0  -3   -0.07    0.81
  -1   0  -3    0.01    0.48
  -1   0  -4   94.67    4.68
   1   0   4   83.10    4.39
   1   0   4   82.32    8.20
   1   0   4  107.35    5.12
  -1   0  -4   83.95    9.33
  -1   0  -4   90.93    4.67
   1   0   5   -0.42    0.83
  -1   0  -5    0.54    0.94
   1   0   5    0.72    2.21
  -1   0  -5    0.01    2.87
   1   0   5    0.76    0.78
  -1   0  -5   -1.42    0.95
   1   0   6  309.65   10.15
   1   0   6  337.05   20.34
  -1   0  -6  306.23   10.01
  -1   0  -6  296.88   10.05
  -1   0  -7    2.29    1.24
   1   0   7   -1.47    4.21
   1   0   7    0.38    0.97
  -1   0  -7    1.47    1.10
  -1   0  -8  248.86   10.44
  -1   0  -8  231.76    9.81
   1   0   8  211.76   19.51
   1   0   9    5.33    5.24
  -1   0  -9    3.99    1.86
  -1   0  -9    2.21    1.31
  -1   0 -10  869.03   21.31
  -1   0 -10  863.30   22.14
   1   0  10  819.17   40.83
  -1   0 -11   -0.54    1.46
  -1   0 -11   -0.49    1.60
   1   0  11    0.70    5.08
  -1   0 -12  326.95   14.22
   1   0  12  375.28   30.23
  -1   0 -12  343.42   15.52
  -1   0 -13   -2.33    2.38
  -1   0 -13    1.29    1.36
   1   0  13    2.55    3.48
  -1   0 -14  165.48   11.07
  -1   0 -14  132.53   10.76
   1   0  14  158.87   20.79
   1   0  15   -0.05    5.19
  -1   0 -15   -1.21    1.31
  -1   0 -15   -0.19    1.46
  -1   0 -16    0.21    1.41
   1   0  16    3.36    7.03
  -1   0 -16    4.14    2.45
  -1   0 -17   -0.96    1.83
  -1   0 -17   -0.35    1.72
   1   0  17   -2.90    7.70
  -1   0 -18  316.19   16.79
  -1   0 -18  289.34   18.14
   1   0  18  311.81   33.13
  -1   0 -19   -0.61    2.02
  -1   0 -19   -2.77    2.39
   1   0  19    1.06    5.91
   1   0  20   36.75   11.99
  -1   0 -20   26.68    6.16
   1   0  21    8.35    6.81
  -1   0 -21    7.33    3.93
  -1   0 -22   -0.35    2.60
   1   0  22   13.08   10.04
   1   0  23    2.41    8.02
  -1   0 -23    0.70    2.51
  -1   0 -24   17.73    6.00
   1   0  24   17.49    6.98
   1   0  25   -0.34    7.74
  -1   0 -25   -1.71    3.83
   1   0  26    4.09    7.86
  -1   1  25    7.11    9.35
   1   1 -25    9.02    4.83
   1   1 -24   -1.51    3.80
  -1   1  24   11.04   11.41
   1  -1 -24   -1.10    2.71
  -1   1  23    5.88    6.93
   1   1 -23   -4.81    3.90
   1  -1 -23   -0.81    2.84
  -1  -1  23    0.95    5.59
   1   1 -22    3.90    3.31
  -1   1  22    6.11    7.87
   1  -1 -22    1.00    2.58
  -1  -1  22    4.87    7.91
  -1  -1  21   15.23    7.83
  -1   1  21   10.05    6.39
   1   1 -21   23.41    5.91
   1  -1 -21   16.42    5.36
  -1  -1  20    4.17    7.53
  -1   1  20   -6.08    6.75
   1   1 -20    2.15    3.20
   1   1 -20    1.94    3.18
   1  -1 -20   -1.60    2.33
   1  -1 -19  111.65   12.08
  -1  -1  19   90.06   16.97
  -1   1  19  114.09   26.56
   1   1 -19  114.24   11.37
   1   1 -19  121.92   12.53
   1   1 -18  164.39   13.42
   1  -1 -18  164.64   14.08
  -1   1  18  191.60   32.79
  -1  -1  18  132.96   20.51
   1   1 -18  178.60   14.56
  -1  -1  17  261.48   28.07
  -1   1  17  256.21   35.12
   1   1 -17  275.15   16.46
   1  -1 -17  271.34   17.40
   1   1 -17  251.51   16.74
   1  -1 -16   88.32    9.90
   1  -1 -16   96.22    6.22
   1   1 -16   80.05    8.86
  -1  -1  16   79.82   15.46
   1   1 -16   91.11    9.98
   1   1 -15    3.83    2.70
  -1  -1  15    1.61    5.62
   1   1 -15    2.56    1.95
   1  -1 -15    1.66    1.21
   1  -1 -15    2.80    1.67
  -1   1  15   -4.73    6.08
   1   1 -14   20.35    4.29
  -1   1  14   20.89    7.45
   1   1 -14   21.77    4.50
   1  -1 -14   32.00    3.37
   1  -1 -14   17.36    3.79
  -1  -1  14   31.06   11.20
   1  -1 -13   55.96    6.77
  -1  -1  13   39.19    9.57
  -1   1  13   48.79   15.27
   1   1 -13   55.97    7.01
   1   1 -13   47.65    6.45
   1  -1 -13   58.96    4.38
   1   1 -12   44.95    6.09
   1   1 -12   53.29    6.37
   1  -1 -12   51.37    6.30
   1  -1 -12   58.92    4.13
  -1  -1  12   52.66   12.41
  -1   1  12   56.90   14.11
  -1   1  11  477.48   41.88
   1  -1 -11  466.02   10.82
   1   1 -11  443.87   17.21
   1   1 -11  437.44   18.21
  -1  -1  11  465.21   30.83
   1  -1 -11  492.48   18.21
   1  -1 -10  171.38   10.30
  -1   1  10  212.63   27.59
   1   1 -10  193.37   11.54
  -1  -1  10  200.74   19.82
   1  -1 -10  191.87    6.40
   1   1 -10  186.97   10.76
   1  -1  -9   58.41    3.20
   1   1  -9   63.69    6.02
   1   1  -9   55.64    5.86
   1  -1  -9   49.44    5.20
  -1  -1   9   50.11    9.11
   1  -1  -9   51.06    2.75
   1   1  -8   42.84    4.74
  -1  -1   8   32.33    7.32
   1   1  -8   37.05    4.75
   1  -1  -8   44.90    2.39
   1  -1  -8   38.14    4.28
  -1  -1   8   43.33    3.75
   1  -1  -8   39.81    4.74
   1  -1  -8   43.60    2.23
   1  -1  -7  204.20    4.15
  -1  -1   7  230.17   17.22
   1   1  -7  202.53   10.70
   1  -1  -7  204.15    9.45
   1  -1  -7  208.10   10.15
   1   1  -7  201.67    9.82
  -1  -1   7  201.26    7.51
   1  -1  -7  197.27    3.94
   1  -1  -6   96.37    5.97
   1   1  -6   98.21    6.96
  -1  -1   6   93.32    9.99
   1  -1  -6  109.09    6.70
  -1  -1   6   94.93    4.59
   1   1  -5    1.04    1.03
  -1   1   5   -0.37    0.80
  -1  -1   5    1.37    2.48
   1   1  -5    1.23    0.80
   1  -1  -5   -1.04    1.24
   1  -1  -5   -1.66    1.36
  -1  -1   5    1.60    0.76
  -1  -1   5    1.77    0.65
  -1   1   4 1106.35   18.39
   1   1  -4 1186.52   17.78
   1   1  -4 1076.43   21.59
  -1  -1   4 1266.72   26.22
   1  -1  -4 1198.05   17.22
  -1  -1   4 1087.56   17.30
   1  -1  -4 1008.20   17.83
  -1  -1   4 1190.29   24.38
  -1   1   4 1077.52   17.12
   1   1  -3 2809.70   26.23
  -1   1   3 2359.13   25.03
   1  -1  -3 2614.42   22.67
  -1  -1   3 2316.77   32.86
  -1   1   3 2567.46   22.62
  -1  -1   3 2642.67   25.70
   1   1  -3 2604.57   32.42
   1  -1  -3 2360.30   25.29
   1  -1  -2 3327.43   21.63
  -1   1   2 3230.77   26.86
  -1  -1   2 3439.56   27.25
  -1  -1   2 3286.83   37.56
   1   1  -2 3591.61   37.17
   1  -1  -2 3329.36   27.31
  -1   1   2 3356.56   21.96
   1   1  -2 3531.92   27.91
   1  -1  -1  296.62    6.68
   1   1  -1  300.98    7.66
  -1  -1   1  289.15    7.55
  -1  -1   1  345.70   11.88
  -1   1   1  287.37    5.13
  -1   1   1  311.91    6.77
  -1   1   1  282.73    7.44
   1  -1  -1  298.76    5.24
   1   1  -1  340.84   11.47
   1  -1  -1  302.60    7.49
  -1  -1   0   33.78    2.43
   1   1   0   28.25    2.24
  -1   1   0   28.27    2.34
   1  -1   0   23.99    2.19
   1   1   0   30.30    2.25
   1   1   0   31.40    3.51
   1   1   0   32.34    3.80
   1  -1   0   30.47    2.28
  -1   1   0   35.05    2.50
  -1  -1  -1  662.29   11.33
  -1   1  -1  682.16   10.73
  -1  -1  -1  754.12   23.37
  -1  -1  -1  623.62    9.80
   1  -1   1  665.18   10.17
   1  -1   1  668.83   12.70
   1   1   1  734.58   21.42
   1   1   1  558.98   10.51
   1   1   1  558.73    9.32
  -1   1  -1  643.53   12.32
   1   1   2  332.37    8.49
  -1   1  -2  349.14    9.86
   1   1   2  389.46   18.94
  -1  -1  -2  374.83   19.89
   1   1   2  350.68    6.71
  -1  -1  -2  321.46    6.86
  -1   1  -2  342.23    8.98
   1  -1   2  344.81    8.18
   1  -1   2  373.80   10.20
  -1   1  -2  349.11    6.77
  -1  -1  -2  294.85    8.10
  -1   1  -3   23.49    2.87
   1   1   3   25.83    1.95
   1  -1   3   23.56    2.41
   1   1   3   28.03    6.62
  -1   1  -3   20.67    2.86
  -1  -1  -3   27.35    1.90
   1  -1   3   21.56    2.76
  -1   1  -3   24.22    2.23
  -1  -1  -3   25.00    2.71
   1  -1   3   20.53    2.56
  -1  -1  -3   31.14    7.48
   1   1   3   17.33    2.05
   1  -1   4 1118.15   19.69
   1  -1   4 1128.66   20.22
  -1  -1  -4 1426.29   47.96
   1   1   4 1059.22   13.21
  -1  -1  -4 1166.41   18.43
  -1   1  -4 1232.53   21.30
  -1   1  -4 1062.62   16.19
   1   1   4 1275.34   18.61
  -1  -1  -4 1040.68   12.50
   1  -1   4 1159.66   18.46
   1   1   4 1288.68   42.44
  -1   1  -4 1136.97   24.18
  -1   1  -5   70.89    5.52
  -1  -1  -5   67.38    3.35
   1   1   5   66.27    3.88
   1   1   5   78.09   11.65
   1  -1   5   57.36    5.31
   1  -1   5   70.28    4.88
  -1   1  -5   66.47    7.56
  -1   1  -5   72.21    4.58
  -1  -1  -5   67.73    4.95
  -1  -1  -6  470.72    9.59
  -1   1  -6  498.48   23.92
   1   1   6  558.02   32.18
   1  -1   6  477.46   17.46
  -1   1  -6  507.54   15.57
  -1   1  -6  530.16   13.45
  -1  -1  -6  485.81   13.86
   1   1   6  551.19   11.85
  -1   1  -7  924.89   22.07
  -1  -1  -7  924.24   14.35
   1   1   7 1053.91   46.13
   1  -1   7  952.22   27.76
  -1   1  -7  967.28   19.64
  -1  -1  -7  861.29   19.84
   1   1   7  981.91   16.77
  -1  -1  -8    8.09    2.22
   1   1   8   12.33    2.14
   1  -1   8    8.32    3.17
  -1   1  -8    9.08    2.35
  -1   1  -8    2.97    1.58
  -1  -1  -8    7.04    1.37
   1   1   9   10.03    2.05
   1  -1   9   11.03    3.34
  -1  -1  -9    9.54    1.66
  -1  -1  -9    7.96    2.37
  -1   1  -9    6.55    2.44
  -1   1  -9   12.49    2.68
   1   1   9   13.70    7.00
  -1   1 -10   17.88    3.96
   1  -1  10   13.60    4.65
   1   1  10   15.93    7.60
   1   1  10   22.09    3.22
  -1   1 -10   19.12    3.40
  -1  -1 -10   12.08    2.96
  -1  -1 -10   12.86    2.16
  -1   1 -11   61.53    6.78
  -1  -1 -11   69.29    6.90
  -1  -1 -11   68.49    5.35
  -1   1 -11   70.28    6.59
   1  -1  11   77.40   10.96
   1  -1  12    2.75    3.69
  -1  -1 -12    1.90    1.60
  -1   1 -12    2.21    1.67
   1   1  12   -1.10    5.28
  -1   1 -12    0.18    1.80
  -1  -1 -12    3.02    1.52
  -1  -1 -13  376.12   17.57
   1   1  13  405.06   37.12
  -1   1 -13  404.06   17.46
  -1   1 -13  381.39   18.03
   1  -1  13  337.48   24.81
  -1  -1 -13  404.97   13.66
  -1   1 -14  309.15   16.75
  -1  -1 -14  312.73   12.36
   1  -1  14  290.37   24.44
  -1   1 -14  332.23   16.69
  -1  -1 -14  304.21   16.29
   1   1  14  289.51   32.12
  -1  -1 -15   89.56    9.27
  -1   1 -15   86.11    9.06
   1  -1  15   91.58   14.16
   1   1  15   85.05   18.97
  -1  -1 -15   83.47    6.71
  -1   1 -15   91.76    9.05
  -1  -1 -16    7.33    2.18
   1  -1  16   18.85    5.79
  -1   1 -16   15.53    4.63
  -1   1 -16   19.97    4.27
   1   1  16   15.12    6.52
  -1  -1 -16   11.46    3.55
   1   1  17   46.45   16.22
  -1   1 -17   25.21    5.50
  -1   1 -17   16.16    4.47
  -1  -1 -17   34.41    4.59
  -1  -1 -17   19.88    4.77
   1  -1  17   51.56   12.06
  -1   1 -18    2.39    3.26
   1  -1  18   -6.67    4.27
  -1   1 -18   -2.14    1.77
  -1  -1 -18   -2.78    2.05
   1   1  18    4.13    7.49
   1  -1  19    8.93    6.49
  -1   1 -19    3.95    2.64
  -1   1 -19   -0.23    2.26
   1   1  19   -0.43    5.38
  -1  -1 -19    4.23    3.73
   1   1  20    0.45    9.65
  -1  -1 -20   -2.71    2.76
   1  -1  20   12.20    6.90
  -1   1 -20    1.58    1.82
  -1   1 -20    1.73    3.08
  -1  -1 -21   85.74   11.23
  -1   1 -21   71.59   10.02
   1   1  21   48.82   16.04
   1  -1  21   75.09   15.62
  -1   1 -21   71.99    9.53
   1  -1  22    1.46    4.96
  -1   1 -22    0.35    2.79
  -1  -1 -22    3.83    3.81
   1   1  22    1.01    6.07
  -1   1 -23    0.13    2.04
   1   1  23   13.13    9.76
  -1  -1 -23   -3.02    2.57
   1  -1  23    9.70    6.11
  -1  -1 -24    0.70    2.86
   1  -1  24    8.48    7.57
  -1   1 -24   11.35    5.01
   1   1  24    3.49    7.24
  -1   1 -25    7.15    4.75
   1   1  25   23.23   13.11
   1  -2 -24    8.92    5.53
   1   2 -24   12.39    5.45
   1  -2 -23   49.37   10.10
   1   2 -23   65.90   10.41
  -1   2  23   70.59   23.73
  -1   2  22   13.08   14.65
   1   2 -22   28.96    6.50
   1  -2 -22    9.20    4.90
   1   2 -22   14.96    5.51
   1   2 -21    5.59    3.79
   1  -2 -21    6.56    3.84
  -1   2  21    0.59    9.28
   1   2 -21    0.43    2.68
  -1   2  20   47.16   18.78
   1  -2 -20   34.80    7.23
   1   2 -20   28.68    6.37
   1   2 -20   42.83    7.67
   1  -2 -19   27.25    6.34
  -1   2  19   19.87   13.55
   1   2 -19   22.62    5.74
  -1  -2  19   22.55    8.48
   1   2 -19   20.60    5.75
   1   2 -18   58.37    8.73
  -1  -2  18   38.77    8.81
  -1   2  18   69.51   23.13
   1  -2 -18   70.88    9.60
   1   2 -18   69.11    9.14
   1   2 -17    5.62    3.70
  -1  -2  17    0.21    3.65
   1  -2 -17   -0.35    2.29
  -1   2  17    6.72   12.97
   1   2 -17   -1.43    2.19
   1   2 -16   29.35    5.88
   1  -2 -16   24.43    5.01
  -1  -2  16   29.55    7.60
   1   2 -16   15.09    5.04
   1   2 -15   52.42    7.87
   1   2 -15   62.16    8.08
   1  -2 -15   64.25    8.18
  -1  -2  15   65.15   10.69
  -1   2  15   52.36   17.17
  -1  -2  14  808.43   35.27
   1   2 -14  812.01   28.10
  -1   2  14  813.07   63.51
   1   2 -14  787.31   28.46
   1  -2 -14  806.74   27.29
   1   2 -13   77.04    8.42
   1  -2 -13   69.84    7.80
   1   2 -13   62.01    7.85
  -1  -2  13   64.47    9.39
  -1   2  13   49.44   16.16
   1  -2 -12   75.02    7.74
  -1  -2  12   86.21   10.21
   1   2 -12   73.35    8.26
  -1   2  12   48.59   15.44
   1   2 -12   75.40    8.06
  -1   2  11  259.79   34.27
  -1  -2  11  250.76   16.36
   1   2 -11  267.78   15.41
   1  -2 -11  267.46   13.85
   1   2 -11  268.23   14.85
  -1   2  10   29.85   13.24
  -1  -2  10   19.05    4.27
   1   2 -10   23.24    4.92
   1   2 -10   23.12    4.48
   1  -2 -10   21.22    3.88
  -1  -2   9    2.60    1.26
   1   2  -9    3.10    1.49
   1   2  -9    2.09    1.83
   1  -2  -9    1.05    1.21
  -1  -2   9    3.55    1.07
   1  -2  -9    4.59    1.94
   1  -2  -8  288.10   14.03
  -1  -2   8  266.13   11.91
   1   2  -8  265.39   13.65
   1   2  -8  274.29   13.85
   1  -2  -8  297.15   12.50
   1   2  -7  470.27   17.78
   1   2  -7  481.59   18.16
   1  -2  -7  468.11   16.79
   1  -2  -7  503.24   15.45
  -1  -2   7  505.98   13.51
  -1   2   6   17.90    1.17
  -1  -2   6   17.38    1.46
  -1  -2   6   13.75    1.73
  -1  -2   6   16.20    2.81
   1  -2  -6   15.14    2.55
   1   2  -6   14.88    3.18
   1  -2  -6   17.95    3.32
   1  -2  -5    1.48    1.12
   1   2  -5    5.91    1.98
  -1   2   5    7.11    0.88
  -1  -2   5    5.98    1.90
   1  -2  -5    5.77    1.54
   1  -2  -4  130.76    6.44
   1  -2  -4  116.99    7.07
   1   2  -4  104.40    7.94
  -1  -2   4   92.59    6.55
  -1   2   4  121.02    6.02
  -1   2   4  125.44    4.24
   1  -2  -3  469.21   11.47
   1   2  -3  481.73   17.07
   1  -2  -3  436.06   12.90
  -1   2   3  456.57    9.35
  -1  -2   3  465.24   13.50
  -1  -2   2   96.66    8.24
   1  -2  -2  104.34    5.03
  -1   2   2   99.02    4.70
  -1   2   2   82.84    4.34
   1   2  -2   93.95    7.82
  -1   2   2   95.42    5.20
  -1  -2   2   97.31    6.08
  -1   2   2   90.40    5.48
   1  -2  -2   98.64    5.89
  -1  -2   1  487.48   12.83
   1   2  -1  433.19    7.31
   1  -2  -1  442.98   11.37
  -1   2   1  524.94   11.55
  -1   2   1  442.41   11.47
  -1   2   1  463.87    9.32
   1   2  -1  538.93   12.55
   1   2  -1  498.75   16.99
  -1   2   1  466.60   12.27
   1   2  -1  496.86   17.99
   1  -2  -1  410.40    9.07
  -1   2   0  247.34    9.45
   1  -2   0  238.97    7.78
   1   2   0  267.10   15.64
  -1   2   0  268.12    6.82
   1   2   0  252.72    6.86
   1   2   0  265.20   13.61
  -1   2   0  256.16    8.73
  -1   2   0  289.26    8.68
  -1   2   0  246.99    9.93
  -1  -2   0  256.67    9.16
  -1  -2  -1  399.98   11.41
   1   2   1  425.59   10.84
   1   2   1  428.75   22.73
  -1  -2  -1  386.06   10.69
   1   2   1  394.58    9.64
  -1   2  -1  383.68    9.63
  -1   2  -1  414.86   12.02
   1   2   1  449.33   11.70
  -1   2  -1  355.63    7.69
  -1   2  -1  391.48   12.62
   1  -2   1  401.05    9.66
  -1  -2  -2  514.03   12.09
   1   2   2  518.86   12.11
   1  -2   2  464.34   10.06
   1   2   2  556.24   28.73
  -1   2  -2  552.94   13.33
   1  -2   2  553.79   14.86
  -1   2  -2  545.69   15.56
   1   2   2  541.96   11.58
  -1  -2  -2  549.14   13.51
  -1   2  -2  476.87   10.89
   1   2   3    5.39    1.27
  -1  -2  -3    6.03    1.67
  -1   2  -3    7.95    1.59
  -1  -2  -3    7.10    1.52
   1  -2   3    5.90    1.60
  -1   2  -3    3.64    1.29
   1  -2   3    6.19    1.27
  -1   2  -3    4.48    1.16
   1  -2   4   19.57    2.90
  -1   2  -4   15.50    2.52
   1   2   4   23.61    6.48
  -1  -2  -4   18.82    2.10
  -1   2  -4   13.55    2.67
   1   2   4   17.01    1.93
  -1   2  -4   14.07    2.34
   1  -2   4   14.97    2.01
  -1  -2  -4   16.19    2.70
  -1  -2  -5 1371.09   25.34
  -1  -2  -5 1338.13   17.93
  -1   2  -5 1350.15   25.82
   1   2   5 1427.51   17.54
   1  -2   5 1278.73   20.34
   1  -2   5 1350.65   26.99
   1   2   5 1418.18   55.50
  -1   2  -5 1316.54   28.08
  -1   2  -5 1311.40   22.39
   1   2   6   73.94    4.02
  -1  -2  -6   73.13    4.13
  -1   2  -6   76.31    7.20
  -1  -2  -6   75.17    6.24
  -1   2  -6   56.93    6.96
   1   2   6   61.00   11.21
   1  -2   6   62.68    5.02
  -1   2  -6   71.12    5.51
   1   2   7  597.21   40.07
  -1   2  -7  514.36   18.69
  -1  -2  -7  598.20   18.28
  -1   2  -7  575.19   16.33
  -1  -2  -7  498.97   10.86
   1  -2   7  547.95   16.41
   1   2   7  537.24   11.80
  -1   2  -7  488.37   23.35
   1   2   8   -0.19    5.64
   1  -2   8    2.61    1.46
  -1  -2  -8    3.77    1.11
   1   2   8    2.48    1.20
  -1  -2  -8    2.35    1.37
  -1   2  -8    1.86    1.58
  -1   2  -8    3.53    2.11
   1   2   9    3.75    6.15
  -1  -2  -9    5.85    2.21
  -1   2  -9    2.33    2.21
  -1  -2  -9    2.13    1.00
  -1   2  -9   -0.17    1.23
   1   2   9    1.68    0.83
   1  -2   9    2.77    2.09
   1  -2  10  908.89   26.92
  -1   2 -10  837.74   22.85
  -1  -2 -10  844.89   14.37
  -1   2 -10  868.49   27.40
  -1  -2 -10  861.49   24.69
   1   2  10  888.43   17.49
  -1   2 -11   29.43    5.36
   1   2  11   33.82    3.59
   1  -2  11   34.11    6.12
  -1   2 -11   35.02    4.73
   1   2  11   45.95   13.40
  -1  -2 -11   33.98    5.29
  -1  -2 -11   31.92    2.86
  -1   2 -12   26.83    4.62
  -1  -2 -12   30.59    2.93
  -1   2 -12   25.51    5.09
   1  -2  12   26.57    5.86
  -1  -2 -12   25.32    4.71
  -1   2 -13  126.25   10.14
   1   2  13  110.09   20.62
   1  -2  13  141.70   13.08
  -1  -2 -13  139.33   11.39
  -1  -2 -13  142.36    6.25
  -1   2 -13  129.93   11.85
   1  -2  14    1.89    2.20
  -1   2 -14    0.27    2.05
   1   2  14    6.98    8.52
  -1  -2 -14   -0.33    0.79
  -1  -2 -14    2.12    1.68
  -1   2 -14    1.49    1.62
  -1  -2 -15   26.00    2.87
   1  -2  15   26.25    6.90
  -1   2 -15   26.52    6.04
   1   2  15   21.96   12.14
  -1  -2 -15   21.54    4.92
  -1   2 -15   22.46    4.74
  -1  -2 -16   46.39    7.68
   1  -2  16   38.76    8.11
  -1   2 -16   64.17    9.09
   1   2  16   46.49   14.85
  -1   2 -16   47.03    7.06
  -1  -2 -17    4.93    3.05
  -1   2 -17    8.39    3.17
   1  -2  17   12.20    5.39
  -1   2 -17    3.61    2.42
  -1   2 -18   18.84    4.62
  -1   2 -18   30.01    6.59
  -1  -2 -18   33.05    6.81
   1  -2  18   35.51    8.37
   1   2  18   23.06   14.36
   1  -2  19    0.53    3.41
   1   2  19    8.48   11.80
  -1  -2 -19    6.36    3.86
  -1   2 -19    4.43    2.99
  -1   2 -19    3.02    3.31
  -1  -2 -20   -5.20    3.79
   1  -2  20    3.95    5.11
  -1   2 -20    6.41    3.99
  -1   2 -20    0.41    2.05
   1   2  20   -4.68    6.92
  -1   2 -21   -2.42    4.15
  -1  -2 -21    9.01    4.30
   1  -2  21    7.13    4.91
  -1   2 -21    2.63    2.70
  -1   2 -22    1.50    2.70
   1   2  22   -2.62    7.84
  -1   2 -22    0.52    3.17
  -1  -2 -22    8.06    5.55
  -1  -2 -23   25.91    6.90
  -1   2 -23   38.26    7.86
   1   2  23   30.62   14.01
  -1   2 -24   30.13    7.72
  -1  -2 -24   15.05    5.76
   1   2  24   20.96   12.39
  -1   2 -25    4.84    4.05
   1   3 -24   11.80    5.81
   1   3 -23   -3.26    4.89
   1  -3 -23    7.43    5.02
   1   3 -23   -0.01    2.46
   1  -3 -22   22.36    6.73
  -1   3  22    3.30    9.77
   1   3 -22   22.00    7.19
   1   3 -22   21.13    6.10
   1   3 -21   95.77   13.25
   1   3 -21   86.24   11.36
   1  -3 -21   80.06   11.72
  -1   3  20   19.42   11.77
   1  -3 -20   31.32    7.24
   1   3 -20   34.00    8.27
   1   3 -20   34.69    7.35
   1  -3 -19   -0.22    2.05
   1   3 -19    0.03    2.40
   1   3 -19   -0.98    3.43
  -1   3  18   -3.22    6.50
   1   3 -18    4.52    3.46
   1   3 -18   -3.92    2.34
   1  -3 -18    3.39    2.73
   1   3 -17    3.22    3.42
   1   3 -17    3.66    2.75
   1  -3 -17    1.23    2.95
  -1   3  17    2.50   10.47
  -1   3  16  120.78   27.87
   1   3 -16  140.00   12.87
   1   3 -16  104.70   12.22
   1  -3 -16  118.96   11.95
   1   3 -15    1.34    2.08
   1  -3 -15    6.90    3.22
   1   3 -15   10.01    3.60
  -1   3  15    3.78    9.10
   1  -3 -14   35.24    5.89
   1   3 -14   34.16    6.08
  -1  -3  14   38.66    5.39
  -1   3  14   19.93   10.65
   1   3 -14   41.21    7.03
  -1  -3  13   21.27    3.85
   1   3 -13   20.50    5.25
   1   3 -13   10.82    3.45
  -1   3  13    6.23    6.97
   1  -3 -13   15.22    3.91
  -1  -3  12    9.13    2.38
   1   3 -12    3.97    2.68
   1  -3 -12    4.35    2.19
  -1   3  12   -1.11    8.18
   1   3 -12    9.57    3.48
   1  -3 -11  457.96   19.25
   1   3 -11  545.15   22.90
   1   3 -11  492.94   23.25
  -1   3  11  576.18   54.21
  -1  -3  11  473.70   14.43
  -1   3  10   78.01   18.79
  -1  -3  10   90.62    4.47
   1  -3 -10   82.07    7.98
  -1  -3  10   83.52    5.21
   1   3 -10   81.89    9.28
   1   3 -10   79.51    8.50
  -1  -3   9  777.79   10.93
   1   3  -9  727.69   26.47
   1  -3  -9  762.65   26.05
   1  -3  -9  743.12   22.90
  -1   3   9  692.81    9.00
   1   3  -9  764.27   26.12
  -1   3   9  705.66    8.93
  -1  -3   9  761.18   12.04
   1  -3  -8   78.22    8.03
   1   3  -8   65.51    7.94
  -1   3   8   78.58    3.89
   1  -3  -8   77.68    7.07
   1   3  -8   63.85    7.61
  -1   3   8   70.92    3.16
   1  -3  -7    1.63    1.22
   1  -3  -7   -0.96    1.96
  -1   3   7    1.35    0.80
   1   3  -7    2.48    1.72
  -1   3   7    0.33    0.67
   1   3  -7   -1.33    1.60
   1  -3  -6  317.08   12.99
   1  -3  -6  351.77   15.34
  -1  -3   6  333.42   14.80
   1   3  -6  349.88   17.08
  -1   3   6  376.96    8.89
   1   3  -5   -0.58    2.12
  -1  -3   5    4.35    2.05
   1  -3  -5    1.28    1.61
   1  -3  -5    3.08    1.43
  -1   3   5    2.43    0.98
   1  -3  -4  146.33    9.05
  -1  -3   4  150.52    9.26
   1   3  -4  142.77   11.04
   1  -3  -4  155.33    8.18
  -1   3   4  152.76    6.61
   1   3  -3  152.16   11.69
   1   3  -3  122.25    6.56
   1  -3  -3  139.20    8.42
  -1  -3   3  146.96    8.96
   1   3  -3  130.51    3.83
   1  -3  -3  148.57    7.44
  -1   3   3  136.03    7.73
   1   3  -2  764.79   23.63
   1  -3  -2  778.23   16.43
  -1   3   2  665.92   17.83
  -1  -3   2  703.78   19.33
   1   3  -2  694.46   25.22
   1  -3  -2  702.15   17.56
   1   3  -2  668.98   10.51
  -1  -3   1  227.43   10.65
   1  -3  -1  272.30   10.40
  -1   3   1  252.08    8.65
   1   3  -1  223.84   14.51
  -1   3   1  260.20   11.54
   1   3  -1  243.73   16.25
   1   3  -1  249.94    7.49
   1   3   0    5.08    2.67
  -1  -3   0   -0.25    1.15
   1   3   0    0.52    0.95
  -1   3   0    2.23    0.90
  -1   3   0    0.92    0.98
   1  -3   0    0.27    0.93
   1   3   0    3.47    2.96
  -1   3   0    2.35    1.58
  -1   3  -1   58.28    5.90
  -1   3  -1   60.74    6.01
  -1   3  -1   60.26    4.00
   1  -3   1   62.20    4.43
  -1   3  -1   70.48    4.82
   1   3   1   65.87    4.68
   1   3   1   61.17    7.96
  -1  -3  -1   61.11    5.32
   1   3   1   57.16    9.70
  -1   3  -2    1.27    1.19
  -1  -3  -2   -2.15    1.50
  -1   3  -2    0.37    1.33
  -1   3  -2   -0.38    0.84
  -1   3  -2   -0.36    0.54
   1  -3   2   -0.01    0.66
  -1  -3  -2    1.00    0.91
   1   3   2   -2.86    3.54
  -1  -3  -3  107.34    6.70
   1  -3   3  109.78    8.86
  -1   3  -3  105.45    7.61
  -1   3  -3   96.22    8.09
   1  -3   3  100.13    5.36
  -1   3  -3  111.70    6.55
   1   3   3   80.81   13.35
  -1  -3  -3  121.15    7.79
  -1   3  -4  672.86   18.79
  -1   3  -4  631.58   15.93
  -1   3  -4  653.73   21.92
  -1  -3  -4  620.16   18.23
   1  -3   4  598.54   12.79
  -1  -3  -4  684.35   16.27
  -1  -3  -5    8.98    2.51
   1  -3   5   10.33    1.93
  -1  -3  -5    6.96    1.51
   1   3   5    8.54    6.52
  -1   3  -5    7.27    2.76
  -1   3  -5    8.20    2.01
  -1   3  -5    4.55    1.83
  -1  -3  -6  111.69    6.29
  -1  -3  -6   97.92    8.02
  -1   3  -6   93.04    7.31
   1   3   6  122.01   19.52
  -1   3  -6   85.85    7.16
  -1   3  -6   96.94    9.15
   1  -3   6   99.70    5.38
   1  -3   7    9.22    1.87
  -1  -3  -7    8.69    3.14
  -1  -3  -7    7.97    1.78
  -1   3  -7   12.34    3.59
   1   3   7   11.74    7.63
  -1   3  -7   12.07    3.06
  -1   3  -7   10.38    3.19
  -1   3  -8   23.64    3.69
  -1   3  -8   27.68    6.46
   1  -3   8   23.92    3.06
  -1  -3  -8   25.57    4.27
   1   3   8   34.41   11.98
  -1  -3  -8   29.46    3.17
  -1   3  -8   22.75    4.53
  -1  -3  -9    4.73    2.12
  -1  -3  -9    3.33    1.00
  -1   3  -9    5.01    2.34
   1   3   9    7.15    8.22
   1  -3   9    3.98    1.01
  -1   3  -9    1.66    1.92
   1   3  10   27.35   10.35
  -1   3 -10   29.74    5.43
  -1  -3 -10   27.01    4.91
  -1  -3 -10   31.50    3.09
   1  -3  10   26.49    3.77
  -1   3 -10   31.67    4.53
   1  -3  11    6.97    2.67
  -1   3 -11    3.33    1.56
  -1  -3 -11    5.32    2.23
   1   3  11    4.10    5.03
  -1  -3 -11    7.65    1.63
  -1   3 -11   14.93    3.43
   1  -3  12  177.95   11.80
  -1   3 -12  184.85   14.96
  -1  -3 -12  183.38   13.39
   1   3  12  183.95   29.50
  -1  -3 -12  173.57    7.00
  -1   3 -12  200.74   12.64
  -1  -3 -13   17.54    2.23
  -1   3 -13   18.76    4.13
  -1  -3 -13   29.44    5.75
  -1   3 -13   22.53    5.68
   1   3  13   28.13   13.23
   1  -3  13   30.45    5.14
  -1  -3 -14    1.76    2.61
  -1   3 -14   14.54    4.79
   1  -3  14    5.64    3.09
   1   3  14    0.12    7.32
  -1   3 -14    2.59    1.87
  -1   3 -15   82.00   11.01
   1  -3  15   43.92    7.31
   1   3  15   59.36   18.15
  -1   3 -15   57.76    7.51
  -1  -3 -15   62.05    8.96
  -1   3 -16  145.82   14.69
   1   3  16  124.99   27.30
  -1  -3 -16  143.03   13.66
   1  -3  16  105.27   11.30
  -1   3 -16  133.16   11.70
  -1   3 -17    7.97    3.62
   1   3  17    6.45   10.79
  -1   3 -17    3.13    2.11
  -1  -3 -17    3.68    1.96
  -1   3 -18   -2.63    2.63
  -1  -3 -18   -3.15    3.26
  -1   3 -18   -1.38    2.79
  -1   3 -19   25.02    6.80
   1   3  19    3.22    7.94
  -1  -3 -19   14.23    4.83
  -1   3 -19   12.58    3.94
  -1  -3 -20   33.76    8.26
   1   3  20   34.60   14.87
  -1   3 -20   31.28    6.53
  -1   3 -20   40.01    8.27
  -1   3 -21   42.49    9.46
  -1  -3 -21   33.80    8.76
   1   3  21   32.59   15.24
  -1   3 -21   36.03    7.07
  -1   3 -22   17.91    5.64
  -1   3 -22   24.43    7.72
  -1  -3 -22   27.42    7.65
  -1   3 -23    2.91    3.94
  -1   3 -23    4.60    2.81
  -1  -3 -23   10.32    4.42
  -1   3 -24   -0.67    3.86
  -1   3 -24    9.41    4.77
   1   4 -23   15.48    7.14
   1   4 -23   18.79    6.11
   1   4 -22    3.71    3.75
   1  -4 -22    0.62    3.68
   1   4 -22    9.15    4.59
   1   4 -21    2.40    2.27
   1  -4 -21   -0.64    3.21
   1  -4 -20    9.14    4.40
   1   4 -20   16.41    6.65
   1   4 -20   19.71    6.50
  -1   4  20   23.65   18.48
   1  -4 -19   20.79    6.54
   1   4 -19   14.70    5.71
   1   4 -19   16.61    5.21
  -1   4  18    2.56    7.97
   1   4 -18   10.80    4.87
   1  -4 -18   -0.71    2.57
   1   4 -18   12.31    5.65
   1   4 -17    3.28    2.99
   1  -4 -17   10.08    4.61
   1   4 -17   16.14    5.43
  -1   4  17    1.43    8.67
   1  -4 -16   26.96    6.68
   1   4 -16   20.67    5.43
   1   4 -16   12.63    4.73
   1   4 -15   35.26    8.08
  -1   4  15   25.47   13.87
   1   4 -15   46.10    7.49
   1  -4 -15   36.77    7.42
   1   4 -14    4.93    3.77
   1   4 -14    0.85    1.91
  -1   4  14   16.49   17.25
   1  -4 -14    5.38    3.92
   1  -4 -13  131.44   11.96
   1   4 -13  122.35   13.39
   1   4 -13  120.94   11.74
  -1   4  13  119.92   28.89
   1  -4 -12  138.18   11.88
   1   4 -12  138.47   14.02
  -1   4  12  115.67   27.52
   1   4 -12  126.98   11.99
   1   4 -11    0.90    1.66
  -1   4  11    1.38    6.29
   1   4 -11    4.69    3.37
   1  -4 -11    9.21    3.51
   1  -4 -10   19.31    4.40
   1   4 -10   16.51    4.02
   1   4 -10   23.87    5.67
  -1   4  10   13.56   10.71
  -1   4   9  274.37   38.76
   1   4  -9  244.95   16.34
  -1   4   9  240.86    8.64
   1  -4  -9  238.09   14.12
   1   4  -9  209.30   15.78
   1   4  -8  458.81   23.03
   1   4  -8  479.53   22.27
  -1   4   8  447.73   13.19
   1  -4  -8  421.15   20.26
   1  -4  -7   -1.28    2.11
   1  -4  -7    0.28    1.52
  -1   4   7    0.00    0.94
   1   4  -7    2.62    2.69
   1   4  -7    0.15    2.32
   1   4  -6  457.39   22.30
   1  -4  -6  386.67   15.71
  -1   4   6  443.93   14.64
   1   4  -6  472.57   22.13
   1  -4  -6  412.74   18.31
  -1  -4   5  101.04    8.83
   1  -4  -5   91.88    8.16
   1  -4  -5  101.62    7.63
   1   4  -5  100.60   10.57
  -1   4   5   86.18    7.07
   1  -4  -4  117.05    8.86
   1  -4  -4  117.49    7.87
   1   4  -4   99.69   10.26
  -1  -4   4   98.12    8.68
  -1   4   4  110.03    8.10
   1   4  -3   24.30    4.25
   1  -4  -3   23.42    3.96
   1   4  -3   16.37    4.96
  -1   4   3   30.24    4.46
   1  -4  -3   23.64    3.39
  -1  -4   3   23.47    3.98
   1   4  -3   21.66    2.16
  -1   4   2   46.83    5.82
   1  -4  -2   48.32    5.23
   1   4  -2   50.07    7.70
  -1   4   2   43.21    7.53
   1   4  -2   42.38    3.30
   1   4  -2   52.21    7.97
  -1  -4   2   32.25    4.67
   1   4  -1   22.52    5.61
  -1  -4   1   26.49    4.33
  -1   4   1   29.60    5.38
  -1   4   1   25.68    4.39
   1   4  -1   31.92    6.52
   1  -4  -1   33.49    3.97
   1   4  -1   26.47    2.92
  -1   4   0   29.44    4.62
   1  -4   0   22.92    3.25
   1   4   0   26.39    5.51
  -1   4   0   26.83    5.65
   1   4   0   27.16    8.06
  -1  -4   0   20.72    3.70
  -1  -4  -1  191.00   10.86
   1  -4   1  199.07    9.23
   1   4   1  183.12   15.47
  -1   4  -1  194.65   12.48
   1   4   1  204.70   21.35
  -1   4  -1  181.09   12.41
   1  -4   2  409.24   12.53
   1   4   2  456.07   24.86
  -1   4  -2  380.47   17.93
   1   4   2  445.34   32.77
  -1  -4  -2  374.13   15.04
  -1   4  -2  381.79   17.31
   1  -4   3   25.46    3.06
  -1   4  -3   40.84    6.33
   1   4   3   33.84   10.68
  -1  -4  -3   24.35    3.86
  -1  -4  -3   15.54    3.39
  -1   4  -3   20.45    3.22
  -1   4  -3   27.65    4.78
  -1  -4  -4   64.41    6.57
  -1   4  -4   56.22    5.35
   1  -4   4   69.36    4.86
  -1   4  -4   59.74    7.60
   1   4   4   52.35   12.44
  -1  -4  -4   77.14    6.50
  -1   4  -4   63.43    6.73
   1  -4   5  520.30   12.37
  -1   4  -5  464.40   21.56
  -1  -4  -5  449.91   15.47
  -1   4  -5  436.08   14.34
  -1  -4  -5  534.41   19.41
  -1   4  -5  492.85   18.90
   1   4   5  427.47   37.16
  -1   4  -6   73.25    9.15
  -1  -4  -6   82.41    7.75
   1   4   6   51.15   13.47
  -1   4  -6   54.61    6.45
  -1  -4  -6   65.10    5.67
   1  -4   6   63.60    4.32
  -1   4  -6   65.25    6.26
   1   4   7    9.44    7.58
  -1  -4  -7    7.88    2.11
  -1   4  -7    2.74    2.47
   1  -4   7    7.34    1.44
  -1  -4  -7    8.01    2.82
  -1   4  -7    7.64    2.67
  -1  -4  -8   14.71    3.69
   1  -4   8    9.54    1.76
   1   4   8   11.65    8.02
  -1   4  -8   12.66    4.26
  -1  -4  -8   10.09    2.25
  -1   4  -8   14.72    3.92
  -1   4  -9  241.03   17.18
  -1   4  -9  245.65   13.63
   1  -4   9  283.88    9.35
  -1  -4  -9  262.27   10.43
  -1  -4  -9  268.40   15.78
   1  -4  10   41.87    3.83
  -1  -4 -10   41.21    6.68
  -1   4 -10   37.12    5.49
  -1  -4 -10   37.47    3.84
   1   4  10   27.32   12.55
  -1   4 -10   41.28    7.22
   1   4  11   12.25   10.68
  -1  -4 -11    4.05    1.28
  -1   4 -11    4.82    3.64
  -1  -4 -11    1.15    2.33
  -1   4 -11    2.56    2.10
  -1   4 -12   12.78    4.43
  -1   4 -12    9.33    2.99
  -1  -4 -12   19.31    4.69
   1   4  12   26.93   15.21
  -1  -4 -13   24.36    5.48
   1   4  13   17.27   14.87
  -1   4 -13   22.24    4.81
  -1   4 -13   25.57    6.40
   1   4  14    5.56    7.99
  -1  -4 -14   -2.00    2.00
  -1   4 -14    2.52    2.12
  -1   4 -14   -2.62    2.14
   1   4  15   66.01   20.32
  -1   4 -15   75.83   11.60
  -1   4 -15   97.33   10.05
  -1  -4 -15   91.43   11.11
   1   4  16    7.02   11.14
  -1   4 -16    0.93    2.07
  -1  -4 -16   -0.85    2.64
  -1   4 -16   -1.38    2.54
  -1  -4 -17    1.86    2.54
   1   4  17   17.33   14.82
  -1   4 -17   11.62    4.36
  -1   4 -17    9.90    5.30
  -1  -4 -18  148.68   15.58
  -1   4 -18  117.49   11.87
  -1   4 -18   93.26   13.95
   1   4  18  123.73   28.27
  -1   4 -19   20.54    5.51
  -1  -4 -19   21.79    6.83
  -1   4 -19   23.59    7.62
   1   4  19   18.12   14.90
  -1   4 -20    0.93    3.32
  -1  -4 -20   -1.74    3.09
  -1   4 -20    2.27    3.52
  -1   4 -21   38.42    7.50
   1   4  21   32.15   16.67
  -1   4 -21   57.77   11.04
  -1  -4 -21   53.22   10.20
  -1  -4 -22   -0.49    2.72
  -1   4 -22    5.17    3.66
  -1   4 -23   27.03    8.32
   1   5 -20   23.57    7.82
   1  -5 -20   13.15    5.30
   1   5 -19    1.59    3.68
   1  -5 -19   10.00    5.84
   1   5 -19    2.59    2.47
   1   5 -18   44.32    9.68
   1  -5 -18   59.38   10.38
  -1   5  18   69.50   24.03
   1   5 -18   45.92    8.04
  -1   5  17    5.55   13.06
   1   5 -17    3.34    5.06
   1   5 -17   -2.04    2.65
   1  -5 -17   11.37    5.31
   1   5 -16   33.39    6.96
  -1   5  16   14.29   13.12
   1  -5 -16   32.91    7.38
   1   5 -16   41.02    9.51
   1  -5 -15   -4.04    2.24
   1   5 -15    8.56    3.91
   1   5 -15    2.37    3.27
  -1   5  15   -4.20   10.73
   1   5 -14   56.35   10.34
  -1   5  14   34.31   17.30
   1  -5 -14   59.33    9.04
   1   5 -14   83.75   10.34
   1   5 -13   27.79    6.57
   1  -5 -13   33.77    6.92
   1   5 -13   27.56    7.54
  -1   5  13   25.45   14.38
  -1   5  12  201.24   37.49
   1   5 -12  172.48   14.77
   1   5 -12  153.23   15.88
   1  -5 -12  155.44   13.50
   1   5 -11   42.58    8.50
  -1   5  11   38.34   16.15
   1   5 -11   44.56    7.39
   1  -5 -11   35.08    6.02
   1   5 -10   14.39    4.46
   1   5 -10   18.99    5.38
   1  -5 -10   10.06    3.09
  -1   5   9   -1.08    7.05
   1   5  -9    8.93    4.22
   1  -5  -9    6.38    2.81
   1   5  -9    0.47    2.65
   1  -5  -8   90.55    8.87
   1   5  -8   86.95   11.53
  -1   5   8   76.38   19.32
   1   5  -8   83.74   10.27
   1   5  -7   30.71    6.30
  -1   5   7   46.10    5.44
   1  -5  -7   27.11    5.00
  -1   5   7   18.93   10.24
   1   5  -7   32.09    6.66
   1   5  -6   -1.48    2.82
   1   5  -6   -3.52    3.21
  -1   5   6   -1.00    1.28
   1  -5  -6    2.88    1.83
  -1   5   5  623.76   21.49
   1  -5  -5  601.95   23.44
   1   5  -5  567.08   26.86
   1  -5  -5  610.26   20.93
   1   5  -5  599.03   27.56
   1  -5  -4  104.79    9.40
  -1   5   4  100.98    8.94
   1   5  -4  115.08   12.15
   1   5  -4   92.86   10.93
  -1   5   3   16.81    5.48
   1   5  -3   13.53    4.42
  -1   5   3   13.85    3.68
   1  -5  -3   17.21    3.67
   1  -5  -2    9.98    3.02
  -1  -5   2   10.24    3.54
  -1   5   2   11.66    3.77
   1   5  -2   10.50    4.17
   1   5  -2   14.75    5.96
  -1   5   2   19.53    6.18
  -1  -5   1    6.15    2.60
   1   5  -1    6.53    3.58
  -1   5   1    6.47    3.44
   1  -5  -1    7.41    2.46
  -1   5   1    6.61    3.14
   1   5  -1    5.69    3.77
   1  -5   0  107.03    8.03
  -1   5   0  103.71   10.03
  -1   5   0  107.11   11.06
   1   5   0  109.73   13.55
  -1  -5   0  106.75    9.26
   1   5   0  117.01   15.56
   1  -5   1  220.97   10.68
  -1  -5  -1  210.93   12.71
   1   5   1  222.81   19.63
  -1   5  -1  199.52   14.67
   1   5   1  244.91   24.11
  -1   5  -1  209.33   14.76
  -1   5  -2  137.71   12.50
   1  -5   2  122.86    7.64
  -1   5  -2  130.05   11.48
   1   5   2   90.53   16.45
  -1  -5  -2  124.43    9.61
   1   5   2  131.35   15.50
  -1   5  -3   -1.44    1.77
   1  -5   3    1.21    1.28
   1   5   3    2.55    4.31
   1   5   3   -1.87    4.26
  -1  -5  -3    3.80    2.30
  -1   5  -3   -1.14    1.88
   1   5   4    0.02    3.42
   1  -5   4    4.34    1.30
   1   5   4   -0.11    6.16
  -1   5  -4   -2.33    3.17
  -1  -5  -4    1.01    1.06
  -1   5  -4    1.77    1.46
  -1  -5  -5    5.92    3.29
   1   5   5   -0.76    7.61
  -1  -5  -5    0.95    1.62
  -1   5  -5   -1.54    2.75
  -1   5  -5   -0.36    2.15
  -1  -5  -6   79.70    7.25
  -1   5  -6   96.45    9.28
  -1   5  -6   77.69   10.20
  -1  -5  -6   71.21    7.96
   1   5   6   95.44   20.32
   1   5   7   47.29   14.86
  -1   5  -7   48.21    6.46
  -1  -5  -7   42.64    5.30
  -1  -5  -7   54.75    7.66
  -1   5  -7   43.77    8.25
  -1   5  -8   82.81   11.14
  -1  -5  -8   95.33    9.88
  -1  -5  -8   95.38    7.53
   1   5   8  118.70   23.51
  -1   5  -8  105.22    9.58
  -1  -5  -9   59.34    8.04
   1   5   9   46.28   15.46
  -1  -5  -9   49.06    5.12
  -1   5  -9   48.74    8.73
  -1   5  -9   45.84    6.39
  -1   5 -10    1.38    2.13
   1   5  10    4.35   11.40
  -1   5 -10   -1.17    2.92
  -1  -5 -10    0.69    2.11
  -1  -5 -11    2.30    1.97
  -1   5 -11    3.36    3.32
  -1   5 -11    1.90    1.97
   1   5  11    6.33    7.87
  -1   5 -12  228.18   14.69
   1   5  12  245.00   36.57
  -1   5 -12  188.21   18.29
  -1   5 -13   -4.53    3.79
   1   5  13   -3.67    8.53
  -1   5 -13    6.16    3.08
  -1  -5 -13    5.61    3.04
   1   5  14    6.77   12.30
  -1   5 -14    2.31    2.42
  -1  -5 -14    7.52    4.56
  -1   5 -14    7.78    3.47
  -1  -5 -15   24.95    6.06
   1   5  15   16.94    7.72
  -1   5 -15   32.89    8.86
  -1   5 -16   18.47    7.18
   1   5  16   22.31   12.76
  -1  -5 -16   32.75    7.39
   1   5  17   66.36   23.69
  -1  -5 -17   43.57    9.01
  -1   5 -17   47.79   10.70
  -1  -5 -18   11.35    4.89
   1   5  18    9.92   11.13
  -1   5 -18    3.04    5.17
   1   5  19    0.35    9.41
  -1  -5 -19    6.18    4.18
  -1   5 -19    0.84    3.37
  -1   5 -20   10.36    5.83
  -1  -5 -20    6.84    4.68
   1  -6 -19   31.20    8.28
   1  -6 -18   14.12    5.92
   1  -6 -17  135.62   15.42
   1   6 -17   94.51   15.63
  -1   6  17   84.90   27.49
   1  -6 -16   46.57    8.77
  -1   6  16   34.71   20.17
   1   6 -16   30.62    9.04
   1   6 -15   93.85   14.65
   1  -6 -15  101.93   12.50
  -1   6  15   94.43   27.38
   1   6 -14   -6.38    5.28
   1  -6 -14    0.05    2.24
  -1   6  13   10.52   14.80
   1  -6 -13   27.16    6.82
   1   6 -13   26.82    9.06
  -1   6  12   -5.68   11.06
   1  -6 -12    3.82    3.23
   1   6 -12   -0.46    2.90
   1  -6 -11   20.53    4.99
   1   6 -11   28.05    7.98
  -1   6  11   16.49   17.80
   1   6 -10   48.58    7.95
  -1   6  10   51.66   18.70
   1   6 -10   32.36    7.97
   1  -6 -10   40.99    6.92
   1  -6  -9    1.79    1.59
   1   6  -9   -2.22    2.89
   1   6  -9    4.36    3.26
  -1   6   8   16.09    9.06
   1   6  -8   37.36    8.36
   1  -6  -8   23.31    4.88
   1   6  -8   20.77    6.15
   1  -6  -7   28.02    5.54
   1   6  -7   21.94    5.92
  -1   6   7   16.58   12.82
   1   6  -7   21.71    7.10
  -1   6   6    0.49    4.41
   1   6  -6    4.32    3.85
   1   6  -6    3.48    3.28
  -1   6   5  241.93   21.80
   1   6  -5  267.95   20.44
   1   6  -5  281.42   20.98
  -1   6   5  267.04   16.36
  -1   6   5  275.54   36.66
   1   6  -4   53.14    8.97
  -1   6   4   43.46    6.82
  -1   6   4   41.38    9.07
  -1   6   4   35.90   13.66
   1   6  -4   55.04    9.02
   1   6  -3    0.27    3.40
   1   6  -3    0.93    2.87
  -1   6   3    3.05    3.38
  -1   6   3    2.82    2.61
  -1   6   3    6.74    7.20
   1   6  -2   41.05    7.91
  -1   6   2   34.09    6.48
  -1   6   2   34.43    7.81
   1   6  -2   33.75    7.70
  -1   6   2   47.53   16.81
   1   6  -1    4.98    3.41
   1   6  -1    7.62    4.13
  -1   6   1    3.97    2.30
  -1   6   1    8.72    3.97
   1   6   0   -1.55    3.95
   1   6   0    3.16    2.08
  -1   6   0    1.20    2.48
   1   6   1    1.40    3.24
   1   6   1    2.86    2.16
  -1   6  -1    0.28    1.81
  -1   6  -2   66.21    9.56
   1   6   2   55.18   11.33
   1   6   3   12.11    8.60
  -1   6  -3   11.11    4.95
   1   6   3   12.33    6.56
   1   6   4   33.69    9.75
  -1   6  -4   36.79    7.48
   1   6   4   18.91    8.92
   1   6   5   10.24    6.06
  -1   6  -5   16.19    5.29
   1   6   5   -1.01    7.97
   1   6   6    1.42    5.50
  -1   6  -6    7.61    3.78
   1   6   6   10.32    7.47
  -1   6  -7   16.14    5.51
   1   6   7   17.35   12.19
   1   6   8   -5.44    9.22
  -1  -6  -8    6.81    3.30
  -1   6  -8    2.22    3.76
  -1   6  -9   15.17    5.69
   1   6   9   23.62   13.91
  -1  -6  -9   19.04    5.04
  -1  -6 -10    3.75    2.90
  -1   6 -10   14.13    6.12
   1   6  10   14.30   12.77
  -1   6 -11    1.60    2.60
  -1  -6 -11    3.97    2.89
   1   6  11   11.36   10.09
  -1  -6 -12    9.74    4.20
  -1   6 -12    6.57    5.52
   1   6  12   16.35   13.40
  -1   6 -13   26.78    7.75
  -1  -6 -13   17.82    5.79
   1   6  13   31.38   16.24
  -1  -6 -14   10.06    4.33
  -1   6 -14   15.14    6.61
   1   6  14   26.87   16.15
  -1   6 -15   52.12   11.74
   1   6  15   99.80   27.55
  -1  -6 -15   88.62   12.10
  -1   6 -16   -3.86    3.81
  -1  -6 -16    7.92    3.81
   1   6  16   17.23   13.20
  -1  -6 -17    5.47    3.23
   1   6  17   13.78   12.21
  -1  -6 -18    9.99    5.57
  -1   7  14    6.03   11.40
  -1   7  13   78.91   25.40
   1   7 -12   17.98    6.99
  -1   7  12    4.52   14.07
   1   7 -11   21.90    7.90
  -1   7  11   29.98   16.16
   1   7 -10   -7.31    5.72
  -1   7  10    3.28    8.43
   1   7  -9   15.71    6.96
  -1   7   9    6.03   10.13
  -1   7   8   50.51   20.01
   1   7  -8  107.91   15.20
   1   7  -7    7.99    4.75
   1   7  -6    8.84    4.86
   1   7  -5    9.94    4.01
   1   7  -4    8.18    4.73
   1   7  -3    3.60    3.06
   1   7  -2   48.69    9.57
  -1   7   2   54.28    8.79
  -1   7   1   92.44   11.73
   1   7  -1   83.43   11.88
  -1   7   0   10.66    4.61
   1   7   0    6.22    4.43
  -1   7  -1   92.05   12.17
   1   7   1  102.06   12.82
  -1   7  -2    7.98    3.55
   1   7   2    7.62    3.94
   1   7   3    4.33    3.58
  -1   7  -3   -6.44    4.56
  -1   7  -4   37.97    9.07
  -1   7  -5    2.77    3.52
  -1   7  -6   21.54    7.12
  -1   7  -7   17.39    6.65
  -1   7  -8   12.40    5.70
  -1   7  -9  117.09   16.02
  -1   7 -10   -6.95    5.42
  -1  -7 -11   44.87    8.45
   1   7  11   39.31   19.43
  -1   7 -11   54.83   11.17
  -1   7 -12    2.30    3.94
   1   7  12   -1.98    7.40
  -1  -7 -12    2.06    2.71
   1   7  13   -5.26   11.68
  -1  -7 -13    1.68    2.71
  -1  -7 -14   12.52    4.98
   1   7  14   11.83   13.29
   1   7  15    9.64   12.57
   1   8  -6    4.09    3.15
   1   8  -5    8.31    5.50
   1   8  -4    6.32    4.77
   1   8  -3    7.02    5.65
   1   8  -2   13.53    7.02
   1   8  -1    5.13    3.61
   1   8   0    3.83    4.40
  -1   8  -1   43.96    9.22
  -1   8  -2   36.25    8.57
  -1   8  -3   65.61   12.65
  -1   8  -4   40.03    9.81
  -1   8  -5   45.42   10.58
  -1   8  -6   27.06    8.66
  -1   8  -7    6.00    4.61
  -2   0  26    6.98    7.77
   2   0 -25    0.77    3.38
  -2   0  25   -0.80    9.38
  -2   0  24   17.21    9.62
   2   0 -24    5.99    3.35
   2   0 -23   -1.10    3.40
  -2   0  23   -3.10    6.75
  -2   0  22  123.65   25.66
   2   0 -22  122.95   13.89
   2   0 -21    0.26    2.42
  -2   0  21   -0.62    6.93
  -2   0  20   40.72   17.94
   2   0 -20    6.29    4.38
   2   0 -19   -3.80    2.94
  -2   0  19   -6.26    7.57
   2   0 -18  107.05    8.90
   2   0 -18  115.22   11.91
  -2   0  18   95.54   21.48
   2   0 -17   -0.34    1.99
   2   0 -17    0.13    1.29
  -2   0  17   -3.02    6.42
   2   0 -16   12.96    3.18
   2   0 -16   24.49    5.44
  -2   0  16   28.58   11.10
  -2   0  15   -2.31    6.15
   2   0 -15    1.20    1.55
   2   0 -15    3.60    1.89
  -2   0  14  354.52   36.36
   2   0 -14  378.00   18.45
   2   0 -14  369.64   15.10
   2   0 -13    2.52    2.42
   2   0 -13    2.00    1.62
   2   0 -12  143.05    8.48
   2   0 -12  132.92   10.52
  -2   0  12  161.60   23.45
  -2   0  11    2.52    8.37
   2   0 -11   -0.92    0.93
   2   0 -11   -0.65    1.60
   2   0 -10    8.41    2.86
   2   0 -10    5.30    1.73
   2   0  -9    0.39    0.76
   2   0  -9   -1.53    2.10
   2   0  -9   -0.37    0.98
   2   0  -9   -0.53    0.59
   2   0  -8 1056.61   16.61
   2   0  -8 1097.66   25.27
   2   0  -8 1126.69   19.11
   2   0  -8 1144.60   22.59
   2   0  -7   -0.01    0.96
   2   0  -7    0.24    0.54
   2   0  -7   -0.77    1.10
  -2   0   7    1.14    0.46
   2   0  -6    3.10    0.92
   2   0  -6    6.27    1.59
  -2   0   6    6.92    1.79
  -2   0   6    3.78    0.97
   2   0  -6    5.20    2.07
   2   0  -5    0.62    0.64
   2   0  -5   -0.10    0.49
  -2   0   5   -0.08    0.99
  -2   0   5    0.17    0.70
   2   0  -5    0.65    0.86
  -2   0   5    0.53    0.64
  -2   0   3   -0.15    0.53
   2   0  -3   -1.28    1.00
   2   0  -3    0.70    0.52
  -2   0   3   -1.04    1.25
   2   0  -3    0.33    0.90
  -2   0   3   -0.82    0.94
   2   0  -2 2026.63   24.71
   2   0  -2 1901.93   18.68
  -2   0   2 1853.74   19.17
   2   0  -2 2049.26   15.18
  -2   0   2 1942.21   15.50
  -2   0   2 1802.13   24.09
  -2   0   1   -0.13    0.64
   2   0  -1   -0.04    0.44
  -2   0   1   -1.10    1.24
   2   0  -1    0.71    0.70
   2   0  -1    0.40    0.64
  -2   0   1    0.46    0.41
   2   0   0 1472.01   17.69
   2   0   0 1446.14   14.51
   2   0   0 1753.74   22.61
  -2   0   0 1890.08   16.35
  -2   0   0 1763.32   22.84
  -2   0   0 1561.48   19.10
  -2   0  -1   -0.09    0.77
   2   0   1    0.78    0.48
  -2   0  -1    0.22    0.55
   2   0   1    0.90    0.77
  -2   0  -1   -0.95    0.56
  -2   0  -2 1556.65   25.40
   2   0   2 1523.14   23.65
   2   0   2 1503.25   19.00
  -2   0  -2 1550.92   15.94
  -2   0  -2 1543.93   18.53
  -2   0  -3   -2.05    0.93
  -2   0  -3   -2.62    2.60
   2   0   3   -0.37    1.18
   2   0   3   -0.84    0.57
   2   0   3    1.51    1.08
  -2   0  -3   -0.15    0.78
   2   0   4    5.02    1.18
   2   0   4    5.47    1.81
   2   0   4    6.24    2.86
  -2   0  -4    2.72    1.17
  -2   0  -4    3.43    2.55
  -2   0  -4    5.03    1.06
  -2   0  -5    0.04    0.87
   2   0   5   -1.03    1.65
   2   0   5    0.80    0.88
   2   0   5    0.39    0.61
  -2   0  -5   -1.78    1.48
  -2   0  -6   48.81    4.02
   2   0   6   49.87    7.32
  -2   0  -6   52.97    4.63
   2   0   7    4.47    3.99
  -2   0  -7    1.70    1.36
  -2   0  -7    0.90    1.55
   2   0   8  233.39   17.87
  -2   0  -8  229.10   10.80
  -2   0  -8  225.17   10.22
  -2   0  -9   -0.07    1.44
  -2   0  -9    2.91    1.19
  -2   0 -10 1228.85   27.00
  -2   0 -10 1259.51   26.83
   2   0  10 1234.64   46.22
  -2   0 -11   -2.15    1.91
   2   0  11   -2.32    2.82
  -2   0 -11   -0.53    1.37
  -2   0 -12  221.76   12.42
  -2   0 -12  203.01   11.74
   2   0  12  197.13   20.24
  -2   0 -13    0.67    1.54
   2   0  13   -2.81    4.42
  -2   0 -13   -1.44    1.75
  -2   0 -14  250.83   14.46
   2   0  14  239.03   24.06
  -2   0 -14  246.25   13.80
  -2   0 -15   -0.32    1.70
   2   0  15    4.19    4.34
  -2   0 -15   -0.73    1.47
  -2   0 -16   14.02    3.98
   2   0  16   28.93    9.96
  -2   0 -16   19.93    4.26
   2   0  17   -2.51    4.68
  -2   0 -17   -1.06    1.54
  -2   0 -17   -1.28    1.71
   2   0  18  112.48   18.37
  -2   0 -18   94.22   10.12
  -2   0 -18  124.01   11.96
   2   0  19    3.07    4.11
  -2   0 -19    0.54    1.98
  -2   0 -19    5.87    3.56
  -2   0 -20   26.74    5.63
  -2   0 -20   31.44    6.44
   2   0  20   37.55   11.00
  -2   0 -21   -6.82    3.56
   2   0  21    5.08    8.14
   2   0  22    0.47    4.75
  -2   0 -22   -0.48    2.97
  -2   0 -23    3.51    2.52
   2   0  23    5.60    5.65
   2   0  24    7.68    8.37
  -2   0 -24    7.18    4.32
  -2   0 -25    5.70    5.31
   2   0  25   14.56    9.37
   2   0  26    3.77    8.74
  -2   1  25   27.17   14.79
   2   1 -25   15.47    5.06
   2  -1 -24    1.58    2.49
   2   1 -24   -2.12    3.08
  -2   1  24   10.60   13.77
   2   1 -23    2.02    2.93
  -2  -1  23    2.83    5.91
   2  -1 -23    3.12    4.09
  -2   1  22   -3.94    8.99
   2   1 -22    1.96    2.74
  -2  -1  22    3.45    6.83
   2  -1 -22    2.11    2.98
  -2  -1  21   33.05   12.19
   2   1 -21   14.59    4.94
   2  -1 -21   26.70    6.22
  -2   1  21   30.31   16.67
   2   1 -20   87.03   11.14
  -2  -1  20   76.51   17.18
  -2   1  20  122.19   27.38
   2  -1 -20   99.47   12.04
   2   1 -20  122.70   12.25
   2   1 -19  121.63   11.38
  -2   1  19  100.79   25.57
   2   1 -19  126.68   12.87
   2  -1 -19  110.62   12.00
  -2  -1  19   85.83   17.92
   2   1 -18   15.20    4.82
   2  -1 -18   13.15    4.64
   2   1 -18    7.76    2.85
  -2  -1  18   21.90   10.59
  -2   1  18   17.98    8.70
   2   1 -17  213.88   14.44
  -2   1  17  196.95   32.58
  -2  -1  17  194.66   26.10
   2  -1 -17  185.01   14.37
   2   1 -17  206.77   15.47
   2   1 -16  354.44   19.85
   2  -1 -16  320.34   18.26
  -2  -1  16  316.72   31.98
   2   1 -16  313.86   16.93
  -2   1  16  333.76   42.00
   2  -1 -15   23.97    2.77
   2  -1 -15   26.93    5.44
   2   1 -15   21.82    4.61
  -2  -1  15   35.04   11.81
   2   1 -15   25.64    5.19
  -2  -1  14   -1.22    6.10
   2  -1 -14    0.74    1.80
   2  -1 -14    1.46    0.99
  -2   1  14   -2.33    5.60
   2   1 -14   -1.47    2.01
   2   1 -14    1.04    1.40
  -2  -1  13   41.88   10.88
  -2   1  13   56.73   17.24
   2  -1 -13   39.80    3.31
   2   1 -13   35.98    5.87
   2  -1 -13   35.16    5.58
   2   1 -13   33.50    4.96
   2  -1 -13   30.64    2.63
   2   1 -12  145.43   10.26
  -2   1  12  117.91   21.85
  -2  -1  12  160.66   20.98
   2  -1 -12  160.90    5.50
   2  -1 -12  148.47    5.96
   2   1 -12  148.23   11.34
   2  -1 -12  149.82   10.71
   2  -1 -11  576.77   21.56
   2   1 -11  598.49   22.05
  -2  -1  11  562.19   36.26
   2  -1 -11  606.39   20.57
   2  -1 -11  581.58    9.42
   2   1 -11  597.04   19.77
   2  -1 -11  611.25   11.19
  -2  -1  10   81.89   13.65
   2  -1 -10   93.15    8.25
   2  -1 -10   88.98    3.85
   2  -1 -10   86.56    3.26
   2   1 -10   95.08    7.57
   2   1 -10   82.09    7.86
   2  -1 -10   85.73    7.41
   2  -1  -9  301.70   13.60
  -2  -1   9  327.15   25.59
   2   1  -9  313.45   13.41
   2   1  -9  322.74   15.28
   2  -1  -9  323.02    6.48
   2  -1  -9  311.70   13.30
   2  -1  -9  324.08    5.46
  -2  -1   8  213.17    8.50
  -2  -1   8  216.01    9.31
   2   1  -8  202.69   11.91
  -2  -1   8  243.36   21.41
   2  -1  -8  239.38   10.93
   2  -1  -8  206.99   10.68
   2   1  -7  448.70   11.60
  -2  -1   7  441.52   11.09
   2  -1  -7  427.53   14.48
   2   1  -7  405.73   16.08
   2  -1  -7  468.49   14.35
  -2  -1   7  451.26   12.96
  -2  -1   6   42.49    3.83
  -2  -1   6   41.55    3.16
   2   1  -6   34.08    2.87
   2  -1  -6   38.99    4.14
   2  -1  -6   38.93    3.84
   2   1  -6   34.33    4.34
   2   1  -5   40.08    2.72
  -2  -1   5   37.96    2.68
   2   1  -5   36.48    4.78
   2  -1  -5   43.34    3.76
  -2  -1   5   34.39    3.39
   2  -1  -5   34.44    3.76
  -2   1   5   42.02    4.02
   2   1  -4 2170.48   17.65
   2   1  -4 2075.77   33.87
   2   1  -4 2260.36   25.76
  -2   1   4 2346.11   26.94
   2  -1  -4 2183.29   24.48
   2  -1  -4 2377.77   28.59
  -2  -1   4 2160.76   25.06
  -2  -1   3 1406.41   29.24
   2  -1  -3 1546.19   18.12
  -2   1   3 1481.31   11.75
   2   1  -3 1623.24   29.00
  -2  -1   3 1453.42   20.07
  -2   1   3 1525.48   19.23
   2   1  -3 1591.11   20.15
  -2   1   3 1613.05   22.50
   2  -1  -3 1429.68   21.12
   2   1  -3 1579.15   13.48
   2   1  -2   38.33    2.09
  -2   1   2   46.59    3.71
  -2  -1   2   42.95    5.16
  -2  -1   2   39.94    3.14
   2   1  -2   55.26    5.49
   2   1  -2   36.17    3.01
  -2   1   2   43.38    2.65
   2  -1  -2   44.91    2.83
  -2   1   2   52.99    3.20
   2  -1  -2   48.65    2.85
   2  -1  -2   47.22    3.73
  -2  -1   1 5196.96   53.73
  -2  -1   1 4456.81   31.10
  -2  -1   1 5144.56   34.16
  -2   1   1 5314.02   37.79
   2   1  -1 4801.79   50.74
   2  -1  -1 5773.86   38.49
  -2   1   1 4433.97   29.89
   2   1  -1 5315.50   34.14
   2   1   0 1966.99   19.76
  -2   1   0 1908.15   21.71
  -2  -1   0 1884.49   20.07
  -2   1   0 1728.38   21.03
   2   1   0 1811.22   21.63
   2   1   0 1946.36   32.35
   2   1   0 1793.86   20.88
   2  -1   0 1928.62   22.13
  -2  -1   0 2090.70   28.09
   2  -1   0 1971.26   22.17
  -2  -1  -1   39.62    3.33
   2   1   1   40.53    2.72
  -2  -1  -1   43.15    3.01
   2   1   1   52.48    3.65
   2   1   1   41.27    4.13
  -2   1  -1   49.91    3.98
  -2   1  -1   49.41    3.73
  -2  -1  -1   59.12    6.68
   2  -1   1   49.37    3.88
   2  -1   1   46.02    3.48
   2  -1   2  196.84    8.34
   2   1   2  222.01   12.16
  -2  -1  -2  190.41    7.25
  -2   1  -2  192.28    3.83
  -2   1  -2  219.83    8.56
   2   1   2  208.69    6.30
  -2  -1  -2  196.18   13.74
   2   1   2  195.06    7.26
  -2   1  -2  228.08    8.88
  -2  -1  -2  209.41    6.46
   2  -1   2  208.52    8.01
  -2  -1  -3  526.29   12.96
  -2  -1  -3  562.97   26.04
   2  -1   3  509.61   13.62
  -2   1  -3  643.83   16.20
  -2   1  -3  586.05   14.98
   2   1   3  517.42   12.22
  -2  -1  -3  577.11   10.74
   2  -1   3  562.70   14.64
   2  -1   3  517.94    9.19
   2   1   3  547.83   10.63
  -2   1  -3  546.13    8.51
   2   1   3  572.63   22.49
  -2   1  -4  424.93   13.29
  -2  -1  -4  363.62   11.34
  -2  -1  -4  379.92    9.13
   2  -1   4  405.43   13.46
   2   1   4  435.43   10.19
  -2   1  -4  433.58   15.50
   2  -1   4  419.41    9.89
   2   1   4  406.25   21.55
  -2   1  -4  390.16    8.58
   2   1   5    6.60    1.56
   2  -1   5    5.71    1.91
  -2   1  -5    3.28    2.19
  -2   1  -5    4.47    1.82
   2   1   5    7.47    4.27
   2  -1   5    6.28    1.75
  -2  -1  -5    6.69    1.46
  -2  -1  -5    7.07    1.93
  -2   1  -5    5.74    1.48
   2  -1   6  148.46    7.39
   2   1   6  165.99    7.53
  -2   1  -6  148.40    8.75
  -2  -1  -6  128.84    5.96
   2   1   6  144.45   15.18
   2  -1   6  142.05    9.54
  -2   1  -6  145.92    6.73
  -2  -1  -6  126.21    7.40
   2   1   7 1450.13   23.82
   2  -1   7 1588.65   35.27
  -2  -1  -7 1516.80   26.75
  -2   1  -7 1487.04   23.46
  -2   1  -7 1488.63   29.43
  -2  -1  -7 1583.40   21.66
   2  -1   8  117.39   10.71
   2   1   8  129.89   16.24
  -2   1  -8  123.55    8.92
  -2  -1  -8  103.20    5.88
  -2   1  -8  129.85    7.48
  -2  -1  -8  141.13    8.73
  -2   1  -9    7.41    2.10
  -2  -1  -9    6.79    1.56
  -2   1  -9    5.43    1.91
   2  -1   9    0.80    2.52
   2   1   9    4.60    3.40
  -2  -1  -9    2.98    1.33
   2   1  10   13.91    6.18
  -2   1 -10   12.46    3.10
  -2  -1 -10   17.55    2.80
  -2   1 -10   13.39    2.89
   2  -1  10   12.64    5.07
  -2  -1 -10   10.17    2.48
   2   1  11   -0.74    4.16
  -2  -1 -11    3.36    1.32
  -2   1 -11    8.05    2.26
   2  -1  11    3.63    3.18
  -2  -1 -11    6.10    1.99
  -2   1 -11    9.37    2.86
  -2  -1 -12    2.70    1.72
  -2   1 -12    4.05    2.64
   2   1  12   -1.01    4.10
  -2   1 -12    4.33    2.43
  -2  -1 -12    5.00    2.60
   2  -1  13   53.22    9.19
  -2   1 -13   80.62    7.54
  -2   1 -13   68.25    7.84
  -2  -1 -13   79.45    8.17
  -2  -1 -13   68.91    6.20
   2   1  13   86.86   16.80
   2  -1  14   68.87   11.66
   2   1  14   56.73   14.80
  -2   1 -14   70.07    7.56
  -2   1 -14   50.71    6.98
  -2  -1 -14   59.25    5.79
  -2  -1 -14   72.10    8.29
  -2   1 -15   85.10    8.55
   2  -1  15   63.92   11.90
   2   1  15   76.20   16.19
  -2  -1 -15   87.01    7.15
  -2  -1 -15   90.49    9.57
  -2   1 -15   76.96    8.80
  -2  -1 -16   24.76    5.26
  -2  -1 -16   28.41    4.54
  -2   1 -16   42.50    6.53
  -2   1 -16   41.05    6.56
   2  -1  16   38.13    9.35
   2   1  16   53.30   13.97
  -2   1 -17   51.14    7.61
  -2  -1 -17   55.37    8.20
  -2  -1 -17   45.66    5.64
  -2   1 -17   60.42    7.97
   2  -1  17   36.98    9.39
  -2  -1 -18    3.43    1.97
   2   1  18    0.63    4.89
  -2  -1 -18    2.05    3.50
  -2   1 -18    1.54    1.74
  -2   1 -18    5.99    2.17
   2  -1  18    4.75    4.44
  -2  -1 -19   -0.89    2.15
   2   1  19    3.71    5.63
  -2   1 -19    2.63    3.34
   2  -1  19   -1.00    4.20
  -2   1 -19    7.40    2.94
  -2   1 -20    8.01    3.58
  -2   1 -20   11.05    4.12
  -2  -1 -20   13.99    4.87
   2   1  20   10.58    6.68
   2  -1  20   16.52    7.40
   2   1  21   42.88   13.51
  -2   1 -21   38.79    7.59
   2  -1  21   46.33   12.47
  -2   1 -21   53.09    8.74
  -2  -1 -21   51.16    8.47
   2  -1  22    8.54    6.04
  -2  -1 -22   14.49    5.52
   2   1  22   -1.06    6.20
  -2   1 -22   14.09    5.10
   2   1  23    7.00    5.96
   2  -1  23    0.51    4.89
  -2   1 -23    1.65    3.82
  -2  -1 -23    0.55    2.82
   2   1  24   -3.61    6.71
  -2  -1 -24    3.02    3.58
  -2   1 -24    4.05    3.72
   2  -1  24    5.86    5.77
  -2   1 -25   24.91    7.22
   2  -1  25    5.70    6.09
   2   1  25   10.21    8.29
   2   2 -24   12.20    5.25
   2  -2 -24   12.27    5.88
  -2   2  23   39.53   20.51
   2   2 -23   44.06    9.08
   2  -2 -23   40.00    8.45
  -2   2  22   66.91   22.59
   2  -2 -22   51.20    9.45
   2   2 -22   55.62    9.51
   2   2 -21   -0.90    3.36
   2  -2 -21    4.10    2.69
  -2   2  20   78.44   24.91
   2   2 -20   50.40    8.08
   2  -2 -20   64.29    9.74
   2   2 -20   59.27    9.35
  -2   2  19    0.48    7.66
   2   2 -19    0.06    2.12
   2  -2 -19    2.67    3.24
   2   2 -19   -1.82    2.77
  -2  -2  19   -1.38    4.15
  -2  -2  18    5.05    4.78
   2  -2 -18    2.59    3.12
   2   2 -18   10.13    4.08
   2   2 -18    0.03    2.43
   2   2 -17    6.97    3.34
   2  -2 -17   10.81    4.28
  -2   2  17   18.32   11.83
   2   2 -17   16.02    4.51
  -2  -2  17    0.53    3.28
   2  -2 -16  100.82   10.42
   2   2 -16  117.18   11.74
  -2   2  16  101.29   24.66
  -2  -2  16   92.22   13.98
   2   2 -16  104.51   11.19
  -2  -2  15   68.44   11.45
   2  -2 -15   81.18    9.06
   2   2 -15   64.50    8.37
   2   2 -15   81.18    9.52
  -2   2  15   75.36   20.33
   2  -2 -14  518.22   22.04
   2   2 -14  493.89   22.33
  -2   2  14  577.76   57.18
   2   2 -14  491.94   22.87
  -2  -2  14  510.60   29.36
  -2   2  13  464.16   49.45
   2  -2 -13  460.75   19.71
   2   2 -13  431.12   20.36
  -2  -2  13  472.60   27.54
   2   2 -13  388.20   19.91
   2   2 -12  210.30   13.65
   2  -2 -12  195.92   12.41
   2   2 -12  188.98   13.63
  -2  -2  12  215.31   17.67
   2   2 -11   47.82    6.33
   2  -2 -11   48.22    6.05
   2   2 -11   47.73    6.66
  -2  -2  11   51.95    8.07
   2  -2 -11   47.76    6.88
  -2  -2  10    3.56    1.19
   2  -2 -10    3.92    2.50
  -2  -2  10    7.14    3.36
   2   2 -10    4.77    2.75
   2   2 -10    5.76    2.53
   2  -2 -10    1.24    1.75
   2  -2  -9   95.66    8.50
   2   2  -9  104.37    9.48
  -2  -2   9  102.69    9.59
   2  -2  -9  100.63    7.65
  -2  -2   9  102.50    5.42
   2  -2  -8   -1.59    1.05
   2  -2  -8   -0.63    0.96
  -2  -2   8    0.43    1.06
   2   2  -8   -3.87    2.15
  -2  -2   8   -1.01    1.62
  -2  -2   7   45.03    2.74
  -2  -2   7   51.56    5.18
   2  -2  -7   45.91    4.69
  -2  -2   7   44.25    4.81
   2   2  -7   42.45    6.04
   2  -2  -7   38.79    4.68
  -2  -2   6  247.28   11.21
  -2  -2   6  228.16    4.83
   2  -2  -6  223.49   11.16
   2   2  -6  242.44   14.00
  -2  -2   6  223.51    7.97
   2  -2  -6  229.10    9.59
   2   2  -5    1.35    2.08
   2  -2  -5   -0.32    1.09
  -2   2   5    0.96    0.63
   2  -2  -5    1.75    0.96
  -2  -2   5   -0.53    0.86
  -2   2   5    0.19    0.28
   2  -2  -4   65.48    5.69
  -2   2   4   69.21    3.20
  -2   2   4   68.87    3.74
   2   2  -4   77.01    7.74
   2  -2  -4   72.09    4.71
  -2  -2   4   58.74    5.12
  -2   2   4   73.16    4.78
  -2   2   3  300.31    8.70
   2  -2  -3  311.80   11.41
  -2  -2   3  296.48   11.07
   2  -2  -3  285.17    8.38
   2   2  -3  312.60   15.56
  -2   2   3  313.81    8.66
  -2   2   3  317.71    7.90
   2  -2  -2  228.34    6.66
   2   2  -2  239.91    4.22
  -2   2   2  232.56    7.26
  -2  -2   2  207.70    9.38
  -2   2   2  221.29    8.19
   2  -2  -2  247.85    9.79
   2   2  -2  267.17   14.60
   2   2  -2  264.03    5.48
  -2   2   2  238.57    6.59
   2  -2  -1  492.81    8.33
   2   2  -1  429.50   11.28
  -2   2   1  485.80   11.36
   2   2  -1  456.25   19.73
  -2  -2   1  521.71   14.24
  -2   2   1  476.87    7.99
   2   2  -1  436.86    8.02
   2  -2  -1  473.77   13.01
  -2   2   1  475.36   12.89
   2   2   0  443.94   15.67
  -2   2   0  482.54   10.71
  -2   2   0  459.63   13.23
   2   2   0  441.66   19.29
  -2  -2   0  461.02   12.99
   2  -2   0  443.19   12.32
  -2   2   0  452.61    6.70
  -2   2   0  443.16   12.21
  -2   2  -1 1147.17   22.24
   2  -2   1 1154.56   19.08
  -2   2  -1 1143.26   10.25
  -2   2  -1 1082.65   13.72
  -2  -2  -1 1134.93   20.66
  -2   2  -1 1157.69   19.77
  -2   2  -2   45.11    4.06
   2  -2   2   50.01    4.00
  -2   2  -2   33.48    4.06
  -2  -2  -2   38.28    3.88
  -2   2  -2   46.88    2.77
  -2  -2  -2   51.41    4.10
   2   2   2   43.75    7.06
  -2  -2  -3  220.95    9.50
   2  -2   3  244.27    8.92
  -2   2  -3  225.57   11.07
  -2   2  -3  222.64    9.82
   2   2   3  212.58   17.36
  -2   2  -3  251.97    6.87
  -2  -2  -3  192.87    7.71
  -2   2  -4 2731.24   35.82
   2   2   4 2764.55   67.46
   2  -2   4 2561.65   30.99
  -2   2  -4 2477.81   38.06
  -2  -2  -4 2466.44   27.31
  -2   2  -4 2252.42   23.24
   2  -2   4 2359.80   28.75
  -2  -2  -4 2542.64   34.36
  -2   2  -5   23.08    4.25
  -2  -2  -5   17.62    3.10
   2  -2   5   14.80    2.97
  -2  -2  -5   17.61    2.48
  -2   2  -5   13.52    1.90
  -2   2  -5   17.80    3.70
   2  -2   5   18.43    2.93
   2  -2   6   11.88    3.04
  -2  -2  -6    3.63    1.80
  -2  -2  -6    5.01    1.26
   2  -2   6    6.00    2.38
  -2   2  -6    9.80    1.90
  -2   2  -6    9.72    2.89
   2   2   6    7.00    6.49
  -2  -2  -7   95.63    5.25
   2  -2   7  111.89    8.19
  -2  -2  -7   86.04    7.13
  -2   2  -7  104.01    6.41
  -2   2  -7   87.68    8.22
  -2  -2  -8    7.84    1.53
   2   2   8    7.75    5.09
  -2   2  -8    8.98    2.25
  -2   2  -8    5.66    2.18
   2  -2   8   10.46    2.76
  -2  -2  -8    9.19    2.94
  -2  -2  -9  331.53   15.49
  -2  -2  -9  362.50   10.45
  -2   2  -9  320.78   16.50
   2  -2   9  294.23   15.00
   2   2   9  276.04   28.11
  -2   2  -9  331.27   13.03
   2  -2  10  115.27   10.09
  -2   2 -10  122.83    8.36
  -2  -2 -10  117.17    6.16
   2   2  10  111.61   18.89
  -2   2 -10  120.22   10.52
  -2  -2 -10  119.35    9.57
   2  -2  11   88.60    9.47
  -2  -2 -11   79.55    5.22
  -2  -2 -11   74.10    8.00
  -2   2 -11   89.36    7.47
   2   2  11   86.18   16.91
  -2   2 -11   75.55    8.66
  -2   2 -12   16.77    4.38
  -2  -2 -12   16.12    2.45
  -2  -2 -12   16.06    4.00
   2   2  12    5.66    7.59
  -2   2 -12   13.55    2.99
   2  -2  12   16.63    4.70
   2   2  13   21.76    7.76
  -2  -2 -13   47.27    6.60
  -2   2 -13   34.26    5.14
  -2   2 -13   35.74    6.00
  -2  -2 -13   44.08    4.03
   2  -2  13   35.12    7.03
  -2   2 -14    3.62    1.53
  -2  -2 -14    5.89    1.81
   2   2  14    9.28    6.65
  -2   2 -14    8.65    3.58
   2  -2  14    5.83    3.00
  -2  -2 -14    1.17    1.75
   2  -2  15   37.83    7.26
  -2  -2 -15   50.99    4.70
  -2  -2 -15   66.26    8.47
   2   2  15   23.12   11.52
  -2   2 -15   50.97    8.04
  -2   2 -15   54.07    6.77
  -2  -2 -16   -3.36    3.07
   2  -2  16   -5.10    3.99
  -2  -2 -16    4.10    1.68
  -2   2 -16    2.69    2.08
  -2   2 -16    2.12    1.32
   2   2  16   -6.45    8.24
   2  -2  17   14.95    5.03
  -2  -2 -17   30.46    6.49
  -2   2 -17   25.05    4.88
  -2   2 -17   22.43    5.30
   2  -2  18   18.48    6.28
  -2   2 -18   15.02    5.21
  -2  -2 -18   15.20    4.72
  -2   2 -18   17.07    4.24
   2   2  18   19.83    9.70
  -2   2 -19    6.43    3.35
   2  -2  19   11.28    6.39
   2   2  19    6.32    7.66
  -2   2 -19    2.64    2.38
  -2  -2 -19   -6.08    4.19
  -2  -2 -20   16.95    5.13
  -2   2 -20   20.48    5.04
   2  -2  20    2.06    2.76
   2   2  20   14.65   11.53
  -2   2 -20   21.05    6.19
  -2   2 -21   -1.11    1.86
  -2   2 -21    4.95    3.89
  -2  -2 -21    0.45    2.69
   2  -2  21   -1.96    3.15
  -2   2 -22    7.25    4.50
  -2   2 -22   11.38    4.43
   2   2  22    0.39    7.95
  -2  -2 -22    8.09    4.12
  -2  -2 -23    2.75    2.88
  -2   2 -23   -2.68    3.94
   2   2  23    6.06    8.00
  -2   2 -23    4.69    3.42
  -2   2 -24   32.69    7.65
   2   2  24   31.57   14.95
  -2  -2 -24   40.20    9.82
  -2   2 -25   33.67    8.02
   2   3 -23    2.76    3.40
  -2   3  23   -9.25   17.00
   2  -3 -23    1.67    2.97
  -2   3  22   17.92   14.12
   2  -3 -22   14.24    6.12
   2   3 -22    3.13    2.28
   2   3 -22   17.36    6.02
  -2   3  21   19.54   15.77
   2   3 -21   14.05    5.47
   2  -3 -21   19.34    6.24
   2   3 -21   11.23    5.35
   2   3 -20    6.53    4.33
   2   3 -20    4.57    3.38
   2  -3 -20    3.27    3.78
   2   3 -19   43.87    8.07
   2  -3 -19   37.88    7.28
   2   3 -19   41.72    8.66
  -2   3  18   17.10   11.18
   2   3 -18   22.01    6.44
   2   3 -18    9.41    3.75
   2  -3 -18   10.73    4.15
   2  -3 -17   32.65    6.39
  -2   3  17   32.45   16.78
   2   3 -17   24.49    5.99
   2   3 -17   35.74    7.17
   2   3 -16   18.31    4.59
   2  -3 -16   18.97    5.19
   2   3 -16   10.53    3.49
   2   3 -15   20.57    5.30
   2  -3 -15   21.93    5.23
   2   3 -15   24.67    5.72
  -2   3  15   18.75   13.16
   2   3 -14   31.05    6.38
   2  -3 -14   23.62    4.89
  -2   3  14   23.49   11.08
   2   3 -14   25.46    5.68
  -2  -3  13    1.22    1.52
   2  -3 -13    5.55    3.10
  -2   3  13   -1.44    7.42
   2   3 -13   -2.01    1.66
   2   3 -13   -3.30    2.90
   2   3 -12    6.30    3.03
   2  -3 -12    5.28    2.38
  -2  -3  12    2.45    1.48
   2   3 -12    4.73    2.24
   2   3 -11  125.75   11.55
   2   3 -11  127.47   11.72
  -2  -3  11  115.91    6.22
   2  -3 -11  120.36    9.80
   2  -3 -11  108.60   10.81
   2  -3 -10  228.02   14.64
   2  -3 -10  233.46   13.18
  -2  -3  10  242.87    5.89
   2   3 -10  226.70   15.56
   2   3 -10  244.02   16.12
  -2  -3  10  232.11    6.77
   2  -3  -9   67.75    7.73
   2   3  -9   74.97    8.93
   2  -3  -9   57.55    6.14
   2  -3  -8  154.36   10.97
   2   3  -8  133.04   11.58
  -2  -3   8  141.20   10.43
  -2  -3   7   24.30    4.40
  -2   3   7   28.04    1.87
   2  -3  -7   28.32    4.70
  -2   3   7   23.86    2.21
   2  -3  -7   23.34    3.63
   2   3  -7   33.32    5.96
   2  -3  -6  670.24   18.16
  -2   3   6  693.78   11.49
  -2  -3   6  610.96   20.23
  -2   3   6  682.59   13.56
   2   3  -6  702.34   26.57
   2  -3  -6  640.77   20.79
   2   3  -5   17.20    4.13
   2  -3  -5   21.76    3.04
  -2   3   5   19.94    2.33
  -2  -3   5   22.50    4.17
  -2   3   5   18.10    2.53
   2  -3  -5   15.90    3.49
  -2  -3   4   20.16    3.70
   2   3  -4   28.34    5.72
   2  -3  -4   26.03    3.37
  -2   3   4   22.62    3.06
  -2   3   4   27.70    2.89
   2  -3  -4   25.83    4.05
   2  -3  -3   60.92    5.88
  -2   3   3   73.42    5.48
   2  -3  -3   76.20    4.97
  -2  -3   3   62.96    6.11
  -2   3   2  561.11   12.17
   2   3  -2  588.93    8.81
   2   3  -2  644.39   13.31
   2  -3  -2  540.22   12.50
   2   3  -2  599.16   25.15
  -2  -3   2  598.53   18.53
   2  -3  -2  589.48   17.02
  -2   3   2  594.51   16.83
   2   3  -1   73.30    6.95
   2   3  -1   87.72    9.76
  -2   3   1   73.05    6.34
  -2  -3   1   79.37    6.54
   2  -3  -1   82.78    6.33
   2   3  -1   85.56    4.21
  -2   3   1   83.97    4.37
  -2   3   0  409.23   15.23
  -2   3   0  425.41   14.44
   2  -3   0  448.26   14.04
   2   3   0  411.69   21.48
   2   3   0  418.30   10.67
  -2  -3   0  463.65   15.23
   2   3   0  420.70   20.25
  -2   3   0  437.89    9.52
  -2  -3  -1  742.31   19.05
   2   3   1  694.31   28.48
  -2   3  -1  715.87   21.09
  -2   3  -1  720.64   17.37
   2   3   1  692.12   14.84
  -2   3  -1  732.49   12.17
   2   3   1  729.73   30.53
   2  -3   1  751.27   17.25
  -2   3  -2  537.94   13.91
  -2   3  -2  515.09   18.41
   2   3   2  557.45   29.52
  -2   3  -2  577.98   10.76
  -2  -3  -2  502.12   15.56
   2  -3   2  512.72   14.11
  -2  -3  -3  349.84   13.99
   2  -3   3  307.95   10.92
   2   3   3  336.89   24.77
  -2  -3  -3  330.34   12.36
  -2   3  -3  316.66   14.94
  -2   3  -3  333.29   11.10
  -2  -3  -4  291.68   11.40
  -2   3  -4  241.09    9.36
  -2   3  -4  243.70   13.58
   2   3   4  220.58   22.19
   2  -3   4  266.08   12.45
  -2  -3  -4  266.01   12.66
   2  -3   4  244.29    9.84
  -2   3  -5    4.85    1.68
  -2  -3  -5    3.30    1.91
   2  -3   5    8.28    2.68
   2   3   5    0.16    4.44
  -2   3  -5    0.54    1.50
   2  -3   5    2.65    1.33
  -2  -3  -5    1.17    0.94
   2  -3   6  421.87   13.15
   2   3   6  422.56   34.09
  -2  -3  -6  421.19   16.87
  -2   3  -6  448.60   13.76
  -2  -3  -6  408.59   13.09
  -2   3  -6  402.76   18.76
  -2  -3  -7  191.91   11.84
  -2  -3  -7  160.51    8.09
  -2   3  -7  188.28   13.12
   2  -3   7  162.32    8.68
  -2   3  -7  178.50    9.23
  -2   3  -8    3.66    2.47
  -2   3  -8    0.29    1.23
  -2  -3  -8    1.12    1.42
  -2  -3  -8    1.05    1.00
   2   3   8    1.37    5.80
   2  -3   8   -0.60    1.02
  -2  -3  -9    4.66    2.57
   2   3   9   12.98    9.18
  -2   3  -9    8.52    2.47
  -2   3  -9    8.79    4.02
  -2  -3  -9   10.14    2.35
   2  -3   9   10.25    2.40
   2  -3  10  276.73   13.60
  -2  -3 -10  287.98   15.90
  -2   3 -10  278.75   12.90
  -2   3 -10  258.50   16.76
  -2  -3 -10  264.73   10.12
   2   3  10  236.04   29.79
   2   3  11   25.90   11.12
  -2   3 -11   18.41    3.66
   2  -3  11   21.40    4.17
  -2  -3 -11   22.98    4.94
  -2  -3 -11   18.00    2.64
  -2   3 -11   12.85    3.97
  -2  -3 -12  469.71   21.89
  -2   3 -12  437.50   17.75
  -2  -3 -12  462.25   13.21
   2  -3  12  393.65   18.63
   2   3  12  395.47   39.93
  -2   3 -12  423.79   22.77
  -2   3 -13   29.32    6.33
   2   3  13   39.83   14.20
  -2  -3 -13   38.15    6.63
   2  -3  13   35.08    5.89
  -2  -3 -13   29.42    3.35
  -2   3 -13   31.29    4.91
  -2   3 -14   37.08    7.55
   2   3  14   47.12   15.93
   2  -3  14   50.21    7.49
  -2   3 -14   49.52    6.36
  -2  -3 -14   35.01    6.51
   2  -3  15   15.73    4.26
   2   3  15   17.32   10.83
  -2   3 -15   11.45    4.51
  -2  -3 -15   14.55    4.78
  -2   3 -15   16.14    3.64
  -2  -3 -16   47.04    8.27
  -2   3 -16   51.38    8.72
   2  -3  16   72.33    9.50
   2   3  16   55.37   17.08
  -2   3 -16   68.56    8.29
   2  -3  17   41.69    8.16
  -2  -3 -17   38.70    7.82
   2   3  17   39.49   16.32
  -2   3 -17   31.89    5.84
  -2   3 -17   42.21    8.64
  -2   3 -18    4.60    2.96
  -2  -3 -18    5.09    3.57
   2   3  18   -4.79    5.73
  -2   3 -18   -1.59    3.47
  -2  -3 -19   29.86    7.36
  -2   3 -19   33.07    6.13
   2   3  19   24.63   13.75
  -2   3 -19   16.71    6.54
  -2   3 -20   13.59    4.25
   2   3  20   13.09   12.93
  -2  -3 -20   11.31    5.40
  -2   3 -20   10.73    4.37
  -2   3 -21    1.49    2.36
  -2  -3 -21   -0.46    3.03
   2   3  21    6.50    9.74
  -2   3 -21    2.72    3.37
  -2   3 -22   25.72    6.35
  -2   3 -22   51.34   10.43
   2   3  22   57.83   18.70
  -2  -3 -22   36.82    9.56
  -2   3 -23    8.93    5.40
   2   3  23    0.59    6.93
  -2   3 -23   -4.00    3.20
  -2  -3 -23    9.03    5.50
  -2   3 -24    5.13    3.36
  -2   3 -24   -0.24    3.02
   2   4 -23   10.94    6.24
   2  -4 -22    7.83    4.80
   2   4 -22   10.52    5.28
   2   4 -22   19.69    5.96
   2   4 -21   -0.66    3.73
   2  -4 -21    2.17    2.56
   2   4 -21    0.03    3.73
  -2   4  21    3.15   19.94
   2   4 -20   -4.14    3.90
   2  -4 -20    1.75    3.85
   2   4 -20    8.27    4.33
   2   4 -19   49.00   10.22
   2  -4 -19   40.27    8.39
   2   4 -19   48.19    8.60
  -2   4  19   33.79   17.27
  -2   4  18   -3.56    9.11
   2   4 -18   -3.25    4.57
   2  -4 -18   -1.31    3.21
   2   4 -18   -1.94    2.82
   2   4 -17   44.63    8.22
   2  -4 -17   35.88    7.32
   2   4 -17   43.44    8.94
  -2   4  17   55.25   22.72
   2   4 -16   -4.25    3.38
  -2   4  16    7.52   10.09
   2   4 -16    8.29    4.63
   2  -4 -16    6.63    3.41
   2  -4 -15    1.33    2.46
   2   4 -15    7.27    4.42
   2   4 -15   13.65    5.21
   2  -4 -14   -1.36    1.74
   2   4 -14   -2.60    3.04
   2   4 -14    1.84    2.36
   2   4 -13   63.60    9.13
   2   4 -13   39.95    7.77
   2  -4 -13   72.65    9.03
  -2   4  13   41.26   18.13
   2  -4 -12  193.51   13.96
   2   4 -12  185.75   16.41
   2   4 -12  193.66   15.52
  -2   4  12  203.41   36.11
   2   4 -11   75.28   10.00
   2  -4 -11   72.30    9.33
   2  -4 -11   70.93    8.26
   2   4 -11   74.50    9.61
   2   4 -10   23.72    5.98
   2  -4 -10   22.19    5.50
   2  -4 -10   25.38    4.88
   2   4 -10   33.55    6.79
   2  -4  -9   67.07    7.30
   2   4  -9   50.35    8.23
   2   4  -9   75.90    9.94
   2  -4  -9   61.43    8.56
   2  -4  -8  261.16   15.83
   2   4  -8  227.48   16.45
  -2   4   8  241.58    8.74
   2  -4  -8  234.54   13.00
   2   4  -7  449.43   23.65
   2  -4  -7  435.02   19.59
   2  -4  -7  482.03   17.90
  -2  -4   7  436.82   19.65
  -2   4   7  432.80   13.20
  -2   4   6    7.56    1.98
   2  -4  -6    7.91    2.57
   2   4  -6   14.05    4.39
  -2  -4   6    6.40    2.44
   2  -4  -6   12.71    3.18
  -2  -4   5  342.41   16.71
   2  -4  -5  355.33   13.75
  -2   4   5  355.84   13.25
   2  -4  -5  355.21   16.37
   2  -4  -4   58.59    5.49
   2  -4  -4   53.94    6.26
   2   4  -4   49.79    7.97
  -2   4   4   45.53    5.20
  -2  -4   4   42.24    5.87
   2  -4  -3   87.93    6.21
   2  -4  -3   88.53    7.71
  -2   4   3   71.01    6.77
   2   4  -3   69.34    9.67
  -2  -4   3   74.33    7.74
  -2  -4   2   48.74    6.14
  -2   4   2   46.44    5.82
   2  -4  -2   51.88    5.63
   2   4  -2   43.89    4.62
   2   4  -2   39.08    7.40
  -2   4   2   40.51    6.55
   2   4  -2   51.84    3.24
  -2   4   1  434.79   17.71
  -2  -4   1  402.94   17.12
   2   4  -1  439.84   24.45
  -2   4   1  433.02   18.64
   2  -4  -1  434.36   15.88
   2   4  -1  470.12   20.57
   2   4  -1  434.79   11.13
  -2  -4   0  237.44   12.88
  -2   4   0  237.35   13.59
   2   4   0  261.85   19.36
   2   4   0  244.56   17.66
  -2   4   0  240.25   13.08
   2  -4   0  238.34   11.49
  -2   4  -1  443.56   19.09
  -2   4  -1  446.72   11.91
   2   4   1  487.73   26.98
   2   4   1  476.91   27.77
  -2   4  -1  468.16   17.48
   2  -4   1  469.50   15.16
  -2  -4  -1  445.38   17.32
  -2   4  -2   72.12    4.74
   2  -4   2   63.93    5.60
  -2  -4  -2   75.88    6.89
  -2   4  -2   66.59    7.68
   2   4   2   66.56   10.58
  -2   4  -2   63.17    6.14
   2   4   2   65.17   11.68
   2  -4   3    0.62    0.95
  -2   4  -3    1.01    0.96
   2   4   3   -2.40    3.38
  -2  -4  -3   -2.25    2.00
  -2   4  -3   -1.90    2.09
  -2  -4  -3   -1.95    1.41
  -2  -4  -4   63.24    7.16
  -2   4  -4   72.80    8.29
  -2  -4  -4   66.56    6.16
  -2   4  -4   74.31    6.21
   2  -4   4   75.62    5.81
   2   4   4   73.72   14.12
   2   4   5  389.11   33.46
  -2  -4  -5  309.41   15.75
  -2  -4  -5  337.82   14.05
  -2   4  -5  360.98   19.13
  -2   4  -5  333.51   13.29
   2  -4   5  372.87   12.47
  -2  -4  -6    1.66    1.74
   2   4   6   -0.85    5.98
  -2   4  -6    2.52    2.79
   2  -4   6   -0.63    1.15
  -2   4  -6    3.17    1.74
  -2  -4  -6   -0.20    1.01
  -2   4  -7   42.11    4.80
  -2  -4  -7   50.62    5.31
   2  -4   7   42.77    4.18
  -2   4  -7   54.01    8.18
  -2  -4  -7   43.60    6.13
  -2   4  -8    3.79    1.93
  -2  -4  -8   -0.64    1.61
   2  -4   8    3.79    1.50
   2   4   8    3.27    4.71
  -2  -4  -8    1.89    1.33
  -2   4  -8    8.96    3.58
  -2   4  -9  285.93   19.01
  -2  -4  -9  276.52   16.29
   2   4   9  296.99   33.78
  -2   4  -9  319.66   14.07
   2  -4   9  313.37   12.00
  -2  -4  -9  322.03   12.83
  -2  -4 -10   21.95    4.73
  -2  -4 -10   19.62    3.08
   2  -4  10   13.46    2.77
  -2   4 -10   26.79    4.47
  -2   4 -10   18.88    5.05
   2   4  10    7.18    8.74
   2  -4  11   23.50    3.54
  -2  -4 -11   23.39    5.36
  -2  -4 -11   21.77    3.16
  -2   4 -11   26.22    4.28
   2   4  11   14.41    4.90
  -2   4 -11   25.25    6.22
   2   4  12   34.30   14.60
  -2   4 -12   27.17    4.52
  -2  -4 -12   41.45    7.07
  -2   4 -12   39.24    7.54
  -2   4 -13   45.06    6.01
  -2  -4 -13   38.42    7.24
  -2   4 -13   33.77    7.80
   2   4  13   49.06   17.13
   2   4  14   37.15   14.13
  -2   4 -14   40.10    5.92
  -2   4 -14   35.53    8.23
  -2  -4 -14   33.14    7.08
  -2  -4 -15   19.23    5.63
  -2   4 -15   14.74    4.01
   2   4  15    0.40    7.14
  -2   4 -15   11.67    5.30
  -2   4 -16   11.59    3.52
   2   4  16   11.29   10.34
  -2   4 -16   13.57    6.60
  -2  -4 -16   16.10    5.31
  -2   4 -17   18.70    6.80
  -2   4 -17    9.04    3.55
  -2  -4 -17   10.15    3.92
   2   4  17   16.37   10.93
   2   4  18    7.41    9.18
  -2   4 -18    4.40    4.04
  -2  -4 -18    0.67    3.39
  -2   4 -18   12.34    4.47
  -2  -4 -19   51.16    9.81
   2   4  19   58.32   21.05
  -2   4 -19   49.45    7.80
  -2   4 -19   47.13    9.85
   2   4  20    5.74   11.14
  -2   4 -20   14.44    6.33
  -2  -4 -20   16.37    5.82
  -2  -4 -21   28.80    8.51
  -2   4 -21   11.07    5.56
   2   4  21   37.18   16.70
  -2   4 -22    6.23    4.56
   2  -5 -21    0.20    3.78
   2   5 -21    3.58    3.46
   2  -5 -20   12.93    5.69
   2   5 -20   18.88    6.24
   2   5 -20   22.73    8.60
   2  -5 -19    6.12    4.24
  -2   5  19    3.04   11.03
   2   5 -19    1.06    3.49
   2   5 -19   -0.54    2.94
   2   5 -18   10.43    5.55
   2  -5 -18   -1.74    3.36
  -2   5  18   11.46   11.32
   2   5 -18    0.31    3.47
   2   5 -17    6.99    3.85
   2   5 -17   18.27    6.41
  -2   5  17   26.23   20.82
   2  -5 -17    8.64    4.60
  -2   5  16   24.85   17.64
   2  -5 -16   42.91    8.24
   2   5 -16   42.74    8.04
   2   5 -16   40.57    9.54
   2  -5 -15    0.17    2.18
   2   5 -15    3.63    3.40
   2   5 -15    3.41    3.67
  -2   5  15    0.07   11.23
   2   5 -14   67.33    9.68
   2  -5 -14   58.83    9.04
   2   5 -14   61.16   10.62
  -2   5  13   21.65   17.76
   2  -5 -13   37.98    7.19
   2   5 -13   36.40    8.50
   2   5 -13   35.82    6.68
  -2   5  12   54.46   23.54
   2   5 -12   57.95   10.24
   2   5 -12   48.83    8.52
   2  -5 -12   51.37    7.73
   2  -5 -11   23.44    5.25
   2   5 -11   29.28    6.92
  -2   5  11   10.76    9.63
   2   5 -11   26.42    6.24
   2   5 -10   71.19   10.22
   2   5 -10   75.85   11.19
   2  -5 -10   80.42    8.90
   2  -5  -9   75.39   10.00
   2  -5  -9   84.64    8.83
   2   5  -9   83.33   11.43
   2   5  -9   89.85   11.73
   2   5  -8  100.73   12.44
   2  -5  -8   89.63    8.67
   2  -5  -8   97.85   10.66
   2   5  -8  115.79   13.31
   2  -5  -7  104.10    8.78
   2  -5  -7  121.58   11.55
   2   5  -7  132.49   13.68
  -2   5   7  108.00    8.19
   2   5  -7  110.20   12.72
   2  -5  -6   37.79    6.40
   2  -5  -6   40.75    5.33
  -2   5   6   30.53    4.60
   2   5  -6   28.16    6.29
  -2   5   5    6.32    2.39
   2  -5  -5   13.88    3.77
   2  -5  -5   10.14    2.54
   2   5  -5    8.51    3.50
  -2  -5   5   11.54    3.52
   2  -5  -4   20.83    4.28
  -2   5   4   16.78    3.74
  -2  -5   4   19.76    4.71
   2   5  -4   18.16    5.44
  -2  -5   3  205.54   14.16
   2  -5  -3  200.23   12.58
  -2   5   3  177.73   15.39
   2   5  -3  195.06   17.92
  -2   5   3  187.31   12.54
  -2  -5   2  290.35   16.29
   2  -5  -2  263.11   13.83
  -2   5   2  234.90   16.77
  -2   5   2  259.80   15.13
   2   5  -2  261.30   20.94
  -2   5   1    0.32    2.09
   2   5  -1    3.13    2.51
   2  -5  -1    0.50    1.38
  -2  -5   1   -0.99    1.42
  -2   5   1    0.72    1.35
   2   5  -1   -4.07    3.20
   2   5   0   30.60    7.30
  -2  -5   0   33.38    5.86
  -2   5   0   35.28    6.03
  -2   5   0   27.37    5.24
   2  -5   0   37.83    5.13
   2   5   0   41.83    8.05
  -2  -5  -1  141.44   10.81
  -2   5  -1  131.17   10.37
   2   5   1  146.32   16.53
   2   5   1  132.85   15.84
   2  -5   1  145.86    9.26
  -2   5  -1  113.02   10.71
   2  -5   2  400.19   14.90
   2   5   2  420.22   27.90
  -2   5  -2  386.41   17.00
  -2   5  -2  381.02   20.33
  -2  -5  -2  395.66   18.04
   2   5   2  355.00   28.14
  -2   5  -3   11.71    4.11
   2   5   3   14.43    5.50
   2  -5   3   14.26    2.70
  -2  -5  -3   12.09    3.32
  -2   5  -3   17.14    3.76
   2   5   3   20.12    8.60
  -2  -5  -4   84.93    8.15
   2  -5   4   77.04    6.04
  -2   5  -4   90.26    7.70
  -2   5  -4   72.43    9.66
   2   5   4   73.85   12.88
   2   5   4   87.09   16.87
   2  -5   5   42.83    4.48
  -2   5  -5   34.76    6.66
  -2   5  -5   40.23    5.21
   2   5   5   38.63   12.05
  -2  -5  -5   30.97    5.74
  -2  -5  -5   46.49    5.95
   2   5   6   10.64    6.92
  -2  -5  -6    7.82    2.66
  -2   5  -6    5.88    3.02
  -2  -5  -6   15.81    3.72
  -2   5  -6   17.51    3.44
   2  -5   6   16.65    2.92
  -2  -5  -7   17.90    4.59
  -2   5  -7   15.92    5.11
  -2  -5  -7   14.95    3.25
  -2   5  -7   16.11    3.20
   2   5   7    4.75    6.06
  -2   5  -8   78.21    7.35
  -2  -5  -8   85.38    9.70
  -2   5  -8   79.57   11.10
  -2  -5  -8   75.03    7.15
   2   5   8   79.81   19.20
  -2  -5  -9    1.78    1.35
  -2   5  -9    3.58    3.28
  -2  -5  -9   -2.55    2.43
  -2   5  -9    5.56    2.10
  -2  -5 -10    2.93    2.04
   2   5  10    1.14    5.71
  -2   5 -10    1.05    2.15
  -2   5 -11   11.77    4.96
  -2  -5 -11   11.04    3.80
   2   5  11   25.24    9.85
  -2   5 -12   28.57    7.67
  -2  -5 -12   27.83    6.61
   2   5  13    8.58   11.49
  -2  -5 -13    7.17    3.41
  -2   5 -13   -4.67    3.94
  -2  -5 -14   10.21    4.37
  -2   5 -14    6.58    4.94
  -2  -5 -15   13.37    5.47
   2   5  15   24.03   15.44
  -2   5 -15    1.01    2.66
  -2  -5 -16    1.36    2.14
   2   5  16   -0.65    7.68
  -2   5 -16    9.90    5.82
   2   5  17  -14.95   13.60
  -2  -5 -17   -5.01    4.29
  -2   5 -17    0.57    3.74
  -2  -5 -18    2.83    3.36
  -2   5 -18   11.94    6.75
   2   5  18   -1.38    9.09
   2   5  19   16.71   14.96
  -2   5 -19   15.13    7.48
  -2  -5 -19    5.83    4.18
  -2  -5 -20   30.34    8.03
   2  -6 -18   10.97    5.52
   2   6 -17   12.26    6.34
   2  -6 -17   24.39    6.31
  -2   6  17   22.67   19.37
  -2   6  16    6.46   10.70
   2  -6 -16    7.02    2.72
   2   6 -16    7.36    5.41
  -2   6  15   -3.25   12.61
   2  -6 -15    1.47    2.85
   2   6 -15    3.49    4.70
  -2   6  14   -6.12   12.51
   2  -6 -14    2.59    2.35
   2   6 -14    6.29    4.99
   2  -6 -13   10.64    4.46
  -2   6  13    1.99    9.97
   2   6 -13   -0.86    3.66
   2   6 -13   10.08    4.69
   2  -6 -12   38.32    7.00
   2   6 -12   35.73    7.70
   2   6 -12   41.51    9.69
  -2   6  12   22.38   12.59
   2   6 -11   75.15   11.22
   2  -6 -11   99.40   10.75
   2   6 -11  102.77   14.25
  -2   6  11  117.46   31.09
  -2   6  10   -2.49    9.73
   2  -6 -10    9.91    3.86
   2   6 -10    5.42    3.77
   2   6 -10    7.54    3.74
   2   6  -9  171.85   17.40
   2   6  -9  164.11   16.29
  -2   6   9  160.65   34.10
   2  -6  -9  171.64   13.24
  -2   6   8   22.69   15.05
   2  -6  -8   24.60    5.15
   2   6  -8   28.70    7.31
   2   6  -8   30.64    7.23
   2   6  -7   10.14    3.62
   2  -6  -7   16.29    4.13
   2   6  -7   14.72    5.80
   2   6  -6    9.23    4.99
   2   6  -6    7.93    3.78
   2  -6  -5  135.25   13.09
   2   6  -5  141.36   15.26
   2   6  -5  158.30   16.10
  -2   6   4  114.56   10.87
   2  -6  -4  100.35   10.39
   2   6  -4  109.40   13.17
   2   6  -4   80.53   12.00
   2  -6  -3   -0.14    1.45
   2   6  -3   -1.35    2.21
  -2   6   3   -3.53    2.63
   2  -6  -2   18.92    4.74
  -2  -6   2   24.47    5.57
   2   6  -2   21.58    6.33
  -2   6   2   10.92    4.04
  -2   6   1   21.10    5.44
   2   6  -1   14.78    6.42
  -2  -6   1   16.97    4.62
   2  -6  -1   11.78    3.70
   2   6   0   28.33    8.14
   2  -6   0   33.94    5.25
  -2   6   0   38.74    7.25
  -2  -6   0   42.56    6.73
  -2  -6  -1   58.53    7.85
  -2   6  -1   68.34    9.65
   2   6   1   49.57   10.47
  -2  -6  -2   -0.22    1.43
   2   6   2    2.47    2.89
  -2   6  -2    3.86    2.76
  -2   6  -3    2.68    3.04
   2   6   3   -1.67    5.33
   2   6   4    2.91    4.39
  -2  -6  -4    0.85    1.40
  -2   6  -4    2.05    2.76
   2   6   4    7.19    7.39
   2   6   5   36.30   11.77
   2   6   5   31.77    9.54
  -2  -6  -5   36.97    5.96
  -2   6  -5   19.86    5.53
  -2   6  -6   21.06    6.86
   2   6   6   10.65    7.18
  -2  -6  -6   12.01    3.35
   2   6   6   11.00    6.63
   2   6   7   33.15   13.22
  -2   6  -7   44.59    8.70
  -2  -6  -7   30.38    4.57
  -2  -6  -8  123.02   12.46
  -2   6  -8  118.42   14.75
   2   6   8  107.81   24.85
  -2   6  -9    3.49    2.76
  -2  -6  -9    1.33    3.74
   2   6   9   -1.00    7.90
  -2  -6 -10    0.55    2.02
  -2   6 -10    8.64    5.08
   2   6  10   11.78   11.93
  -2  -6 -11   -0.41    2.12
   2   6  11   -4.15    8.84
  -2   6 -11    4.16    4.01
   2   6  12   -4.64    7.51
  -2  -6 -12    8.98    3.98
  -2   6 -12    7.78    5.76
  -2  -6 -13   15.83    5.46
   2   6  13   -0.47    9.53
  -2   6 -13   13.50    5.98
  -2   6 -14    7.96    5.25
  -2  -6 -14    0.39    2.21
   2   6  14   13.30   13.48
  -2  -6 -15   30.42    7.37
   2   6  15   37.29   17.58
  -2   6 -15   29.20    9.24
  -2   6 -16   -6.31    4.75
  -2  -6 -16   -0.06    2.97
   2   6  16    3.01    8.28
   2   6  17    6.68   11.79
  -2  -6 -17   -1.00    3.33
  -2   7  14   31.63   21.28
  -2   7  13    5.69   10.54
  -2   7  12   26.28   16.87
   2   7 -12   28.23    8.65
   2   7 -11   66.57   12.45
  -2   7  11   91.22   29.70
  -2   7  10   12.46   15.74
   2   7 -10    4.56    4.25
  -2   7   9   24.97   14.25
   2   7  -9    0.15    3.53
   2   7  -8   47.21   10.40
  -2   7   8   41.15   20.60
   2   7  -7    4.72    3.85
  -2   7   7   -1.63   12.99
   2   7  -6   29.00    8.34
   2   7  -5   11.46    5.82
   2   7  -4    5.76    4.16
   2   7  -3   -0.43    3.70
   2   7  -2   26.51    7.65
  -2   7   2   42.33    8.15
   2   7  -1   98.75   12.69
  -2   7   1  121.85   13.64
   2   7   0   26.90    9.28
   2   7   0   26.11    7.05
  -2   7   0   25.01    6.33
   2   7   1   62.19   10.07
   2   7   1   47.37   11.67
  -2   7  -1   54.99    9.64
  -2   7  -2    4.99    3.04
   2   7   2    4.37    2.86
   2   7   2    0.44    4.17
   2   7   3  168.83   16.17
   2   7   3  160.50   20.91
  -2   7  -3  148.95   16.58
  -2   7  -4    2.04    3.12
   2   7   4   -0.31    2.58
  -2   7  -5   34.34    8.83
   2   7   5   39.98   11.82
   2   7   6    1.72    4.26
  -2   7  -6    2.95    3.37
   2   7   7   29.71   11.76
  -2   7  -7   23.94    7.86
   2   7   8    9.62    7.13
  -2   7  -8   12.96    6.81
  -2   7  -9   36.18    9.62
   2   7   9   45.71   12.60
   2   7  10   11.25    8.27
  -2   7 -10    8.73    5.69
  -2   7 -11   18.12    6.33
  -2  -7 -12    5.42    3.83
  -2   7 -12    4.48    5.22
   2   7  12    3.54    8.24
  -2  -7 -13    4.00    4.64
   2   7  13    4.33    7.88
  -2  -7 -14    1.41    2.87
   2   7  14   -4.55    9.66
  -2  -7 -15   19.16    6.70
   2   8  -6   10.61    6.26
   2   8  -5    4.19    4.52
   2   8  -4   27.83    8.29
   2   8  -3    8.58    5.18
   2   8  -2    8.83    5.23
   2   8  -1    7.61    5.19
   2   8   0   22.22    6.95
   2   8   1   13.60    5.85
  -2   8  -2    0.26    2.94
  -2   8  -3   13.71    6.37
  -2   8  -4   40.55    9.68
  -2   8  -5   28.19    8.97
  -2   8  -6   54.90   11.98
  -3   0  25   -1.37    9.37
  -3   0  24  -13.44   12.20
   3   0 -24    1.88    3.02
   3   0 -23    2.07    3.67
  -3   0  23   21.50   12.34
  -3   0  22   23.35   13.61
   3   0 -22   13.30    4.72
   3   0 -21   -5.43    3.55
  -3   0  21   -4.55    8.67
  -3   0  20   67.23   20.26
   3   0 -20   58.17    9.13
   3   0 -19    0.97    2.10
  -3   0  19   20.08   12.92
   3   0 -18   22.86    5.66
  -3   0  18   70.47   19.85
  -3   0  17   -3.47    8.04
   3   0 -17    0.96    1.76
   3   0 -17   -3.36    1.61
  -3   0  16    1.42    7.34
   3   0 -16    0.42    2.14
   3   0 -16   -0.86    1.39
   3   0 -15   -2.92    2.54
  -3   0  15   -1.36    7.38
   3   0 -15   -0.95    1.05
  -3   0  14  563.03   49.60
   3   0 -14  527.57   17.32
   3   0 -14  548.38   23.17
   3   0 -13   -0.48    1.04
  -3   0  13   10.11   12.06
   3   0 -13   -0.09    1.73
   3   0 -12  160.38   11.59
   3   0 -12  152.09    8.76
   3   0 -12  148.23   10.45
   3   0 -11    0.56    1.31
   3   0 -11   -0.38    1.53
   3   0 -11    0.31    1.12
   3   0 -10  525.38   14.67
   3   0 -10  488.73   16.73
   3   0 -10  513.13   19.49
   3   0  -9   -0.05    0.88
   3   0  -9   -1.80    1.08
  -3   0   9   -0.28    0.55
   3   0  -8  679.92   17.90
  -3   0   8  692.32   14.06
   3   0  -8  693.96   20.84
   3   0  -8  683.42   13.34
   3   0  -7   -3.43    2.24
  -3   0   7    0.35    0.59
   3   0  -7    0.22    0.62
   3   0  -7   -2.01    1.56
  -3   0   6  143.02    5.87
   3   0  -6  148.97    5.64
   3   0  -6  133.60    7.04
   3   0  -6  151.90    9.00
  -3   0   5    0.24    0.81
   3   0  -5    0.42    1.50
  -3   0   5    0.94    0.98
   3   0  -5   -0.22    0.43
   3   0  -5   -1.17    0.93
  -3   0   4 1574.21   29.52
   3   0  -4 1719.50   28.38
   3   0  -4 1737.20   17.40
   3   0  -4 1466.66   21.06
  -3   0   4 1739.24   18.43
  -3   0   4 1835.18   23.85
   3   0  -3   -1.92    0.82
  -3   0   3    0.88    0.94
  -3   0   3   -1.81    1.33
  -3   0   3    1.29    0.87
   3   0  -3   -3.79    2.19
   3   0  -3    0.66    0.61
  -3   0   2 1289.13   18.97
   3   0  -2 1253.01   18.33
  -3   0   2 1239.73   24.12
   3   0  -2 1336.65   23.47
  -3   0   2 1321.88   15.13
   3   0  -2 1342.44   15.50
   3   0  -1    0.11    0.73
   3   0  -1   -0.91    0.61
  -3   0   1    2.27    1.19
  -3   0   1    0.55    0.74
  -3   0   1    0.54    1.50
   3   0  -1    2.03    1.05
   3   0   0   77.23    4.21
  -3   0   0   81.97    4.14
   3   0   0   64.94    5.44
   3   0   0   71.93    4.69
  -3   0   0   76.41    5.31
   3   0   1    0.11    0.58
  -3   0  -1   -0.41    0.82
   3   0   1    1.83    0.94
  -3   0  -1    0.27    0.84
   3   0   1    3.99    1.94
  -3   0  -1    5.36    1.92
  -3   0  -2   57.35    5.42
   3   0   2   47.80    3.27
   3   0   2   48.16    4.05
  -3   0  -2   56.10    3.50
  -3   0  -2   65.13    4.42
   3   0   2   61.09    5.21
  -3   0  -3   -1.57    1.61
  -3   0  -3    1.37    1.04
   3   0   3   -1.33    1.77
   3   0   3   -1.65    1.05
   3   0   3    0.01    0.58
  -3   0  -3   -0.03    0.68
   3   0   4 1227.88   27.81
  -3   0  -4 1246.59   18.78
  -3   0  -4 1089.61   20.17
   3   0   4 1086.05   17.27
  -3   0  -5   -0.56    0.97
  -3   0  -5   -0.63    0.83
   3   0   5    1.11    2.40
   3   0   6  703.18   25.60
  -3   0  -6  697.73   16.03
  -3   0  -7   -1.14    1.30
  -3   0  -7   -1.11    0.92
  -3   0  -8  279.64   12.63
   3   0   8  296.22   19.23
  -3   0  -8  265.15   11.28
  -3   0  -9   -1.18    1.52
  -3   0  -9    0.49    1.12
   3   0   9   -1.93    2.54
  -3   0 -10 1301.30   27.95
   3   0  10 1385.54   46.55
  -3   0 -11    0.23    1.52
  -3   0 -11   -0.54    1.53
   3   0  11   -3.75    4.08
   3   0  12    6.37    4.47
  -3   0 -12    2.82    1.54
  -3   0 -12    5.23    2.42
   3   0  13   -4.06    5.17
  -3   0 -13    1.50    1.81
  -3   0 -13    0.03    1.92
  -3   0 -14  304.37   16.23
  -3   0 -14  301.09   16.40
  -3   0 -15    2.44    1.58
   3   0  15    2.89    5.28
  -3   0 -15   -1.41    1.61
   3   0  16  107.66   16.67
  -3   0 -16   96.48    9.86
  -3   0 -16  115.31   10.75
   3   0  17    0.63    3.70
  -3   0 -17   -1.52    1.63
  -3   0 -17   -1.96    1.82
   3   0  18   25.15    8.63
  -3   0 -18   30.88    6.24
  -3   0 -18   33.54    6.40
   3   0  19    0.07    3.34
  -3   0 -19    1.89    2.76
  -3   0 -19   -4.47    2.52
   3   0  20    8.31    6.85
  -3   0 -20    1.57    2.94
  -3   0 -20    0.62    2.02
  -3   0 -21   -3.33    4.30
   3   0  21   -2.50    4.63
   3   0  22   13.13    9.46
  -3   0 -22   23.84    6.62
  -3   0 -23    5.42    3.63
   3   0  23    1.03    4.33
  -3   0 -24   12.66    5.22
   3   0  24   21.25   10.38
   3   0  25   -3.97    7.60
  -3   1  25   24.56   15.85
  -3   1  24   -9.41   11.54
   3  -1 -24    3.26    4.52
   3   1 -24    0.26    2.55
   3  -1 -23    4.01    4.77
   3   1 -23    1.42    2.69
  -3   1  23   -2.08   11.27
   3   1 -22   -5.24    4.54
   3  -1 -22   -6.28    4.70
  -3  -1  22    5.06    7.05
  -3  -1  21    6.50    5.76
   3   1 -21    5.93    3.86
   3  -1 -21    4.51    4.36
  -3   1  21   -9.91   11.85
   3   1 -20   79.92   11.08
   3  -1 -20   61.97    9.30
  -3   1  20   70.04   22.79
  -3  -1  20   73.63   17.53
   3   1 -19   32.64    6.12
   3   1 -19   31.39    6.46
  -3   1  19   30.84   15.96
   3  -1 -19   55.03    8.53
  -3  -1  19   55.60   16.39
   3  -1 -18   25.66    5.77
   3   1 -18   14.22    4.78
  -3  -1  18   13.58    5.90
  -3  -1  17  292.02   32.94
  -3   1  17  279.51   38.62
   3   1 -17  246.18   15.35
   3   1 -17  254.33   17.84
   3  -1 -17  296.45   18.48
   3   1 -16  227.36   14.17
   3   1 -16  240.72   16.71
   3  -1 -16  233.91   15.96
  -3   1  16  199.56   33.58
   3  -1 -15   65.59    4.18
  -3  -1  15   77.82   17.16
   3   1 -15   58.53    7.24
   3   1 -15   68.84    8.83
   3  -1 -15   60.10    7.85
  -3   1  15   85.55   21.32
   3  -1 -14    1.98    0.86
   3  -1 -14    0.37    1.89
   3   1 -14   -0.85    2.46
  -3   1  14   -4.04    7.05
   3   1 -14    1.24    1.71
  -3  -1  14    3.92    6.68
  -3  -1  13   -3.85    5.24
   3   1 -13   -0.56    1.73
   3  -1 -13    2.37    0.98
   3  -1 -13    2.36    0.81
   3  -1 -13    2.95    1.89
   3   1 -13    6.03    2.60
   3  -1 -13    0.51    1.62
   3  -1 -12    9.19    3.50
   3  -1 -12    3.97    0.86
   3   1 -12    7.28    2.60
   3  -1 -12    4.78    1.04
  -3  -1  12    2.29    3.89
   3  -1 -12    2.99    1.27
   3   1 -12   10.76    3.84
   3   1 -11   11.73    2.84
   3  -1 -11   11.48    3.45
   3  -1 -11   11.70    3.05
   3  -1 -11   10.49    1.60
   3  -1 -11   13.18    1.33
  -3  -1  11    7.95    6.34
   3   1 -11    6.07    3.11
   3  -1 -10   70.31    3.48
   3  -1 -10   67.30    2.58
  -3  -1  10   66.99    5.77
   3   1 -10   60.05    7.07
   3  -1 -10   70.29    6.83
   3  -1 -10   60.64    6.52
   3  -1  -9   26.60    1.56
   3   1  -9   24.53    3.33
   3   1  -9   30.06    5.23
   3  -1  -9   22.14    3.67
   3  -1  -9   23.51    1.86
   3  -1  -9   30.04    4.46
  -3  -1   9   22.56    3.25
   3  -1  -8   51.34    5.50
   3  -1  -8   46.60    2.37
  -3  -1   8   54.01    4.95
   3  -1  -8   53.50    2.13
   3   1  -8   54.80    6.28
   3  -1  -8   41.98    4.94
   3   1  -8   50.94    4.29
  -3   1   7  932.61    9.31
  -3  -1   7  918.32   17.41
   3   1  -7  979.84   27.02
   3   1  -7  890.41   16.60
   3  -1  -7  941.54    9.18
   3  -1  -7  903.16   22.00
   3  -1  -7 1006.08   21.84
  -3  -1   7  877.83   19.00
   3  -1  -6   67.30    5.77
  -3  -1   6   64.98    4.25
  -3   1   6   66.37    2.54
   3   1  -6   54.71    6.51
  -3  -1   6   68.14    5.08
   3  -1  -6   72.13    5.45
   3   1  -6   70.69    4.39
   3  -1  -6   75.68    2.87
  -3  -1   5  234.65    7.64
   3   1  -5  240.85    7.37
  -3  -1   5  233.90    9.14
   3  -1  -5  229.56   10.03
  -3   1   5  239.03    5.02
   3   1  -5  226.94   12.56
   3  -1  -5  226.69    9.25
  -3  -1   4  793.54   16.40
   3   1  -4  725.80   12.42
  -3   1   4  779.73    9.59
   3  -1  -4  848.35   18.44
   3   1  -4  809.02   23.36
  -3  -1   4  790.81   13.28
  -3   1   4  804.41   17.85
   3  -1  -4  782.96   15.99
   3  -1  -3  396.86   10.07
  -3   1   3  389.87    7.70
  -3  -1   3  369.88   10.80
   3  -1  -3  384.37   11.98
  -3   1   3  379.46   11.26
   3  -1  -3  387.27    8.87
  -3  -1   3  406.55    9.55
   3   1  -3  375.38    8.61
   3  -1  -2  520.89   13.58
   3   1  -2  519.94   12.00
  -3   1   2  517.72   11.75
   3   1  -2  490.64   18.15
   3  -1  -2  523.63   11.10
  -3  -1   2  542.32   12.54
   3   1  -2  488.57   10.12
  -3   1   2  508.99   10.33
  -3  -1   2  521.21   11.99
   3   1  -1  724.36   22.25
   3   1  -1  699.65   13.36
   3   1  -1  675.72   13.39
  -3   1   1  697.89   13.69
   3  -1  -1  687.10   15.21
   3  -1  -1  677.75   10.19
  -3   1   1  648.59   11.84
  -3  -1   1  719.84   22.55
   3  -1  -1  696.11   13.99
  -3  -1   1  714.07   14.24
  -3   1   1  702.04   15.54
  -3  -1   1  755.42   15.66
   3   1   0   98.47    5.55
   3   1   0  107.64    6.10
  -3   1   0  127.47    4.58
   3   1   0  111.57    8.66
   3  -1   0  120.53    3.86
  -3  -1   0  124.08    5.91
   3  -1   0  125.76    6.35
  -3  -1   0  123.20    7.43
  -3   1   0  119.20    6.42
   3   1   0  125.41    5.51
  -3   1   0  113.70    5.80
   3  -1   0  117.88    6.16
   3   1   1    1.65    1.76
  -3   1  -1    3.52    1.52
  -3  -1  -1    0.96    0.71
  -3  -1  -1    3.81    2.00
   3  -1   1    1.01    0.97
   3  -1   1    1.93    1.20
  -3  -1  -1    3.79    1.49
  -3   1  -1    4.16    1.28
   3   1   1    2.35    1.00
   3   1   1    1.81    0.76
   3  -1   2    7.42    1.98
  -3  -1  -2    5.92    1.20
  -3  -1  -2    8.11    3.08
  -3   1  -2    4.12    0.76
   3   1   2    7.71    1.74
  -3  -1  -2    3.20    1.22
  -3   1  -2    6.57    2.08
  -3   1  -2    4.24    1.53
   3  -1   2    1.94    0.84
   3   1   2    5.18    1.54
  -3  -1  -3  446.90   12.74
   3  -1   3  466.38   14.57
   3   1   3  455.69   11.35
  -3   1  -3  486.34   16.11
  -3   1  -3  484.31   14.60
   3   1   3  460.75   18.45
  -3  -1  -3  506.27   11.91
   3  -1   3  449.20    8.25
  -3   1  -3  432.58    8.09
   3  -1   4    7.73    2.17
  -3  -1  -4   10.30    1.97
  -3  -1  -4   11.74    1.96
   3   1   4   13.88    3.66
  -3   1  -4    8.66    2.25
   3  -1   4   13.28    1.65
  -3   1  -4   12.70    1.62
  -3  -1  -5   49.02    4.63
  -3  -1  -5   48.91    3.97
  -3   1  -5   44.98    4.75
   3   1   5   27.07    4.94
   3  -1   5   37.41    3.13
   3  -1   5   36.62    4.49
  -3   1  -5   42.76    3.18
  -3  -1  -6   13.43    2.02
   3   1   6    4.05    3.24
   3  -1   6   12.34    2.90
  -3  -1  -6   13.19    2.53
   3  -1   6   14.54    2.26
  -3   1  -6   11.58    1.90
  -3   1  -6   13.79    3.00
  -3   1  -7  810.29   17.20
  -3   1  -7  819.24   22.54
  -3  -1  -7  817.49   20.81
   3  -1   7  778.51   24.79
   3   1   7  769.96   34.31
   3   1   8  101.42   13.71
   3  -1   8   75.97    8.19
  -3  -1  -8   94.98    6.17
  -3  -1  -8   87.11    7.09
  -3   1  -8   83.00    7.59
  -3   1  -8   94.00    6.26
   3   1   9  179.08   18.67
  -3   1  -9  165.21   10.99
  -3  -1  -9  133.51    9.07
  -3   1  -9  155.93    8.68
  -3  -1  -9  164.87    8.49
   3  -1   9  149.23   12.65
   3  -1  10   -0.57    2.79
  -3   1 -10    1.05    1.42
  -3  -1 -10    1.28    0.89
  -3  -1 -10    1.85    2.03
   3   1  10    6.08    5.10
  -3   1 -10    1.75    1.97
  -3  -1 -11   54.58    5.53
  -3   1 -11   59.81    6.19
  -3   1 -11   51.40    6.90
  -3  -1 -11   45.17    5.77
   3   1  11   52.32   11.96
   3  -1  11   56.21    8.57
  -3  -1 -12   34.01    4.67
  -3  -1 -12   25.55    4.50
   3   1  12   33.29    9.95
  -3   1 -12   36.87    5.76
  -3   1 -12   41.13    5.26
   3  -1  12   29.57    6.81
  -3   1 -13   91.09    8.18
   3  -1  13   78.80   11.36
  -3  -1 -13  109.85    9.81
   3   1  13   83.73   14.99
  -3   1 -13   95.84    9.76
  -3  -1 -13   98.60    7.71
  -3  -1 -14   40.14    6.24
  -3  -1 -14   41.12    5.28
   3  -1  14   35.22    7.24
  -3   1 -14   35.80    6.00
  -3   1 -14   40.20    5.50
   3   1  14   30.42   10.75
   3   1  15   62.79   14.38
  -3   1 -15   90.20   10.08
  -3  -1 -15   68.48    6.79
  -3  -1 -15   75.23    8.79
  -3   1 -15   86.33    8.80
   3  -1  15  103.59   14.18
  -3   1 -16    2.76    2.02
  -3   1 -16    2.54    2.55
   3   1  16   -3.21    6.36
  -3  -1 -16    2.43    2.57
  -3  -1 -16    1.55    1.75
   3  -1  16    0.67    3.08
  -3   1 -17   62.95    7.89
   3   1  17   60.54   14.11
  -3  -1 -17   42.58    5.83
   3  -1  17   53.74   11.30
  -3  -1 -17   69.07    8.96
  -3   1 -17   65.37    8.76
  -3  -1 -18    0.78    3.17
  -3   1 -18    0.58    2.13
  -3  -1 -18    3.64    2.38
   3   1  18   -0.35    4.67
  -3   1 -18    0.67    2.16
   3  -1  18   -5.44    5.44
  -3   1 -19   -5.63    3.13
  -3  -1 -19   -0.70    3.19
   3  -1  19    6.06    5.64
  -3   1 -19    4.35    2.94
   3   1  19    3.17    6.43
  -3   1 -20   29.66    6.25
  -3  -1 -20   23.45    6.16
  -3   1 -20   30.12    6.72
   3   1  20    2.28    4.56
   3  -1  20   28.94    9.59
  -3   1 -21   71.67   10.16
   3  -1  21   44.48   11.52
  -3   1 -21   65.67    9.88
   3   1  21   47.05   14.18
  -3  -1 -21   49.40    8.71
   3   1  22   60.62   17.26
   3  -1  22   47.30   11.95
  -3  -1 -22   53.25    9.92
  -3   1 -22   59.24    9.67
  -3   1 -22   62.04   10.07
   3   1  23   13.34    9.46
  -3  -1 -23    6.45    4.38
  -3   1 -23    5.14    3.75
   3  -1  23    7.98    7.14
   3  -1  24   -0.67    4.89
  -3  -1 -24   -0.82    3.35
  -3   1 -24    1.08    2.54
   3   1  24   -1.94    6.56
   3   1  25    4.14    6.28
  -3   1 -25    8.13    4.72
   3  -1  25    5.71    5.74
   3   2 -24    3.33    3.50
   3  -2 -24    4.16    4.17
   3  -2 -23   53.88   10.22
   3   2 -23   52.85   10.09
  -3   2  23   35.17   19.15
  -3   2  22  161.93   35.23
   3  -2 -22  163.92   16.45
   3   2 -22  173.09   17.15
   3  -2 -21    4.29    3.63
  -3   2  21   -0.24    9.30
   3   2 -21    9.34    4.45
   3   2 -21    3.04    2.67
   3   2 -20   25.69    6.46
   3   2 -20   25.73    6.21
   3  -2 -20   35.50    7.10
  -3   2  19   91.21   26.44
   3   2 -19   87.66   10.96
   3  -2 -19   88.40   10.96
   3   2 -19   75.01   10.66
   3  -2 -18  130.73   12.74
  -3   2  18  122.46   28.35
  -3  -2  18  119.85   17.12
   3   2 -18  146.37   14.03
   3   2 -18  135.93   13.03
   3  -2 -17    0.81    1.60
  -3  -2  17    2.85    5.56
   3   2 -17    2.43    2.58
   3   2 -17    7.24    3.77
   3   2 -16   -5.45    3.07
   3   2 -16   -4.79    2.75
  -3   2  16   -8.75    7.51
  -3  -2  16    0.63    3.90
   3  -2 -16    1.49    3.08
   3  -2 -15   10.31    3.68
  -3  -2  15    8.40    4.27
   3   2 -15    9.29    3.34
  -3   2  15   12.63   15.26
   3   2 -15    8.39    3.76
   3   2 -14   29.18    5.59
   3   2 -14   30.85    5.67
   3  -2 -14   37.21    6.02
   3  -2 -14   37.68    6.87
  -3  -2  14   35.31    9.17
   3  -2 -13  278.49   17.23
   3   2 -13  267.30   16.34
  -3  -2  13  298.77   23.98
   3   2 -13  252.35   16.72
   3  -2 -13  275.35   15.40
   3   2 -12   84.87    9.13
   3  -2 -12   86.67    9.45
   3   2 -12   90.74    9.98
  -3  -2  12   69.81   11.34
   3  -2 -12   82.15    8.06
   3  -2 -11   66.12    7.98
  -3  -2  11   78.14   11.64
   3   2 -11   76.25    8.94
   3  -2 -11   67.69    6.95
   3   2 -10   22.48    4.83
  -3  -2  10   20.34    5.54
  -3  -2  10   14.93    2.41
  -3  -2  10   15.95    3.56
   3  -2 -10   13.79    3.50
   3  -2 -10   12.35    2.82
   3  -2  -9  136.88   10.20
  -3  -2   9  154.75    9.84
   3   2  -9  156.81   12.44
   3  -2  -9  157.40    9.63
  -3  -2   9  171.07   14.64
   3  -2  -8   27.08    3.93
  -3  -2   8   33.35    4.44
  -3  -2   8   33.21    6.06
   3   2  -8   31.92    5.52
   3  -2  -8   31.63    4.63
   3  -2  -7    3.59    1.14
  -3  -2   7    2.08    1.53
   3  -2  -7    1.17    0.95
  -3  -2   7    1.77    0.56
   3   2  -7    5.49    2.60
  -3  -2   7    1.28    2.86
  -3  -2   6  602.42    9.66
   3  -2  -6  557.56   18.35
   3   2  -6  553.27   22.50
  -3  -2   6  601.59   17.93
   3  -2  -6  624.16   15.70
  -3   2   5    6.93    0.92
   3   2  -5    5.84    0.75
  -3  -2   5    8.56    2.39
   3   2  -5    6.21    3.19
  -3   2   5    7.07    1.10
   3  -2  -5    3.06    0.95
  -3  -2   5    6.69    1.24
  -3   2   4  845.27   16.88
  -3  -2   4  771.32   11.90
  -3  -2   4  756.75   19.20
   3   2  -4  865.15    8.89
   3  -2  -4  823.44   15.11
   3  -2  -4  902.04   21.54
   3   2  -4  879.70   28.31
  -3   2   4  867.63   14.13
  -3  -2   3  164.36    8.91
  -3   2   3  169.91    6.94
   3  -2  -3  173.10    6.18
  -3   2   3  169.16    6.62
   3  -2  -3  161.82    8.84
   3  -2  -3  184.05    7.34
  -3  -2   3  154.97    6.81
   3   2  -3  162.97   12.17
   3   2  -3  190.20    4.71
   3  -2  -2  172.57    7.71
  -3  -2   2  171.21    8.85
   3   2  -2  179.65    5.94
   3   2  -2  173.78   12.95
  -3   2   2  194.81    8.08
   3  -2  -2  182.28    5.39
  -3   2   2  183.19    5.99
   3  -2  -2  171.85    8.87
  -3   2   1  195.14    4.91
   3   2  -1  206.10   14.09
   3  -2  -1  202.86    8.94
   3  -2  -1  209.38    4.58
   3  -2  -1  184.76    9.16
   3   2  -1  178.23    7.48
  -3   2   1  170.41    8.31
  -3  -2   1  176.53   11.58
  -3  -2   1  191.19    9.02
   3   2   0   13.49    2.72
  -3  -2   0   15.77    3.14
   3   2   0   21.49    5.30
   3  -2   0   13.19    2.45
  -3   2   0   15.64    2.70
  -3  -2   0   21.47    2.96
   3  -2   1   43.42    4.37
   3   2   1   47.67    7.44
  -3  -2  -1   41.66    7.80
  -3   2  -1   43.03    4.81
  -3  -2  -1   37.93    3.80
   3   2   1   38.74    5.34
  -3  -2  -2  387.47   13.41
  -3   2  -2  403.97   14.75
   3  -2   2  423.13   13.20
   3   2   2  402.09   18.27
  -3  -2  -3    6.95    1.62
   3  -2   3    4.08    1.35
  -3   2  -3    1.56    1.31
  -3  -2  -3    2.38    1.27
   3  -2   3    4.54    1.20
   3   2   3    7.48    3.63
  -3   2  -3    5.88    0.74
   3  -2   4  163.20    8.65
   3   2   4  162.80   15.15
  -3   2  -4  139.54    9.43
  -3  -2  -4  124.86    8.12
  -3   2  -4  155.45    4.85
  -3  -2  -4  142.49    7.34
  -3  -2  -5  187.32    8.27
  -3  -2  -5  197.33   10.56
  -3   2  -5  184.73   11.40
   3  -2   5  181.70    9.96
   3   2   5  148.06   15.56
  -3   2  -5  161.66    5.95
   3  -2   5  163.29    7.99
  -3   2  -6  301.67   14.85
   3   2   6  288.54   23.01
   3  -2   6  325.60   12.18
  -3  -2  -6  302.51   13.53
  -3   2  -6  311.27    9.26
  -3  -2  -6  325.06   10.79
   3  -2   6  313.14   13.65
   3   2   7  145.02   17.53
  -3  -2  -7  155.14    7.49
  -3   2  -7  147.48   10.73
  -3  -2  -7  128.38    9.10
   3  -2   7  151.27   10.23
  -3   2  -7  128.07    6.53
  -3  -2  -8   35.80    3.75
  -3  -2  -8   33.14    4.97
   3   2   8   53.03   11.46
  -3   2  -8   38.15    5.79
   3  -2   8   35.63    5.20
  -3   2  -8   42.29    4.05
  -3  -2  -9  292.47   15.01
   3  -2   9  261.97   15.08
  -3  -2  -9  278.69   10.33
  -3   2  -9  259.37   15.19
   3   2   9  275.58   26.30
  -3   2  -9  274.56   11.09
  -3  -2 -10    2.77    2.41
  -3   2 -10    1.91    3.09
  -3  -2 -10   -0.20    1.14
   3  -2  10   -1.17    1.48
   3   2  10    2.05    5.53
  -3   2 -10    1.11    1.44
   3   2  11   70.52   14.40
  -3  -2 -11   72.74    7.86
  -3   2 -11   61.73    8.01
   3  -2  11   61.98    7.93
  -3   2 -11   70.59    6.44
  -3  -2 -11   77.73    5.81
  -3  -2 -12    7.90    1.88
   3  -2  12   10.65    4.36
  -3  -2 -12   10.13    3.78
  -3   2 -12   10.56    2.82
  -3   2 -12   11.50    4.01
  -3  -2 -13    1.00    1.68
   3   2  13    1.92    4.75
   3  -2  13    6.29    2.82
  -3  -2 -13    0.75    1.17
  -3   2 -13    2.89    1.42
  -3  -2 -14   21.55    3.31
  -3  -2 -14   17.90    4.80
   3  -2  14   23.86    6.35
  -3   2 -14   23.55    4.62
   3   2  14   15.23    8.34
  -3   2 -14   20.97    5.23
   3  -2  15    3.41    3.34
  -3   2 -15   11.45    3.09
  -3  -2 -15   19.27    5.03
   3   2  15    8.94    8.22
  -3   2 -15    7.38    3.39
  -3  -2 -15   12.49    2.62
   3  -2  16    5.71    3.67
  -3  -2 -16   -0.35    2.58
   3   2  16   -1.28    6.29
  -3   2 -16   -2.63    1.66
  -3   2 -16   -1.89    2.15
  -3  -2 -16   -0.97    1.12
   3   2  17   29.71   13.50
  -3   2 -17   44.20    8.02
  -3  -2 -17   35.59    6.95
  -3   2 -17   34.98    5.79
   3  -2  17   45.36    9.45
   3  -2  18   66.14   11.23
  -3  -2 -18   67.52   10.04
  -3   2 -18   62.64    9.62
  -3   2 -18   68.39    8.69
   3   2  18   68.77   16.19
   3   2  19   -0.64    4.56
  -3  -2 -19    5.04    3.78
   3  -2  19   13.51    6.70
  -3   2 -19    9.13    4.20
  -3   2 -19    6.87    3.91
  -3   2 -20    5.69    3.56
  -3  -2 -20    7.28    4.78
   3  -2  20    3.98    4.92
  -3   2 -20   -0.57    2.97
   3   2  20    6.96    7.32
  -3   2 -21    4.40    3.71
   3   2  21   14.37   10.74
   3  -2  21   12.41    5.74
  -3   2 -21    0.28    2.57
  -3  -2 -21   11.81    4.56
   3  -2  22    2.24    5.94
  -3   2 -22   -0.18    2.08
  -3  -2 -22   -1.08    2.60
   3   2  22   -2.00    5.66
  -3   2 -22    5.85    4.24
  -3   2 -23    3.93    3.67
  -3  -2 -23    4.87    4.77
  -3   2 -23   -2.57    3.71
   3   2  23   -4.46    7.74
  -3   2 -24   24.32    6.63
   3   2  24   24.52   14.45
  -3   2 -25   23.13    6.78
   3  -3 -23    8.68    5.11
   3   3 -23   11.85    4.84
   3  -3 -22    3.28    3.57
   3   3 -22    2.35    3.11
   3   3 -22    2.68    2.41
   3  -3 -21    2.54    2.17
   3   3 -21    9.31    5.40
   3   3 -21    1.61    2.88
  -3   3  21   17.09   18.19
   3  -3 -20   25.83    6.63
   3   3 -20   24.08    7.71
  -3   3  20   35.97   20.96
   3   3 -20   22.58    6.66
   3  -3 -19   -1.00    2.60
  -3   3  19   -7.25   15.42
   3   3 -19    0.54    2.29
   3   3 -19    0.45    2.56
   3   3 -18   59.47    9.79
  -3   3  18   37.17   20.25
   3   3 -18   51.71    8.99
   3  -3 -18   51.97    8.42
  -3   3  17   -2.60   10.21
   3   3 -17    8.52    3.79
   3  -3 -17   -1.82    3.32
   3   3 -17    2.77    3.10
  -3   3  16  130.60   30.78
   3  -3 -16  116.79   11.87
   3   3 -16   75.89   10.48
   3   3 -16  104.59   12.06
  -3   3  15  138.61   31.84
   3   3 -15  122.80   12.81
   3  -3 -15  125.47   11.75
   3   3 -15  149.80   14.09
   3   3 -14   73.96    9.68
   3  -3 -14   85.01    9.25
   3   3 -14   76.10   10.24
   3   3 -13   91.48   10.48
   3  -3 -13  109.82   11.49
   3   3 -13  107.46   11.50
   3  -3 -13  117.64   10.53
  -3  -3  12   19.78    3.10
   3  -3 -12    8.03    3.31
   3   3 -12   17.42    4.68
   3   3 -12   14.00    4.56
   3  -3 -12   24.73    4.77
   3  -3 -11  236.09   15.64
   3   3 -11  234.81   16.83
  -3  -3  11  236.31    8.11
   3  -3 -11  238.76   13.67
   3  -3 -10  271.59   13.92
   3  -3 -10  244.70   15.29
   3   3 -10  271.19   18.03
  -3  -3  10  283.10   15.30
  -3  -3   9   19.49    3.81
   3  -3  -9   13.36    3.09
   3   3  -9   13.17    4.79
   3  -3  -9   19.63    3.63
   3  -3  -8    8.67    3.24
   3  -3  -8   12.44    3.11
  -3  -3   8   11.66    3.39
   3   3  -8   12.36    4.38
  -3  -3   7   56.85    6.62
   3  -3  -7   69.82    7.57
  -3   3   7   77.44    3.38
   3   3  -7   79.43    9.69
  -3   3   7   73.41    2.93
   3  -3  -7   69.39    6.00
   3  -3  -6  295.23   14.68
  -3   3   6  321.85    8.06
   3   3  -6  303.89   18.93
  -3   3   6  309.82    8.90
   3  -3  -6  335.67   12.27
  -3  -3   6  313.93   14.97
   3  -3  -5   62.96    6.78
   3  -3  -5   59.21    4.73
   3   3  -5   63.11    8.43
  -3   3   5   51.98    4.23
  -3   3   5   53.80    3.78
  -3  -3   5   59.63    6.40
  -3  -3   4   -0.03    1.57
   3  -3  -4    1.65    1.36
   3  -3  -4    1.26    1.37
  -3   3   4    1.97    1.22
  -3   3   4    1.27    0.95
   3   3  -4   -3.08    2.76
  -3  -3   3  129.57    9.04
   3  -3  -3  131.00    6.17
   3   3  -3  143.08   13.15
  -3   3   3  115.33    7.29
   3  -3  -3  120.74    8.56
  -3   3   3  111.73    5.89
   3  -3  -2    0.80    0.58
  -3  -3   2    0.98    1.52
   3   3  -2    0.51    0.82
   3  -3  -2    3.46    2.03
  -3   3   2    0.38    1.29
   3   3  -2    0.09    0.46
  -3   3   2    0.67    0.45
  -3   3   1  218.06    6.11
   3   3  -1  210.62    6.93
  -3  -3   1  193.08   10.47
  -3   3   1  228.13   11.24
   3  -3  -1  203.83   10.45
   3   3  -1  187.28    9.00
   3   3   0  296.23   13.92
   3   3   0  272.23   18.90
   3   3   0  280.73    8.93
  -3   3   0  289.44    9.00
  -3   3   0  315.67   13.94
   3  -3   0  308.29   12.62
  -3   3   0  283.63    5.94
  -3  -3   0  333.55   13.60
   3  -3   1  138.09    8.43
  -3  -3  -1  133.91    8.61
  -3   3  -1  144.24    9.83
   3   3   1  148.52   13.93
   3   3   1  161.66   12.00
  -3   3  -1  158.24    5.55
  -3   3  -1  149.71    3.90
   3   3   2   38.43    6.99
  -3   3  -2   38.88    2.47
  -3   3  -2   37.40    5.20
  -3  -3  -2   33.73    4.45
   3  -3   2   39.90    4.37
  -3   3  -2   42.93    2.13
   3  -3   3    5.06    1.64
  -3  -3  -3    4.76    1.65
  -3   3  -3    6.66    1.04
  -3  -3  -3    4.26    1.50
   3   3   3    7.08    3.41
  -3   3  -3    6.27    2.36
  -3   3  -3    6.23    1.01
  -3  -3  -4    0.96    1.17
  -3   3  -4    2.97    0.98
   3  -3   4    3.12    1.27
  -3   3  -4    1.74    1.45
   3   3   4    1.08    3.16
   3  -3   4    3.49    1.63
  -3  -3  -4    2.30    1.50
  -3  -3  -5   13.46    2.61
   3  -3   5   12.04    2.68
   3   3   5   12.36    5.81
  -3   3  -5   17.48    2.11
  -3  -3  -5   13.94    3.26
  -3   3  -5   13.82    3.79
  -3  -3  -6  230.56   12.98
   3  -3   6  189.03   10.07
   3  -3   6  219.83   11.55
  -3   3  -6  205.24   13.75
  -3   3  -6  210.63    7.93
   3   3   6  205.04   22.17
  -3  -3  -6  200.78    9.82
   3   3   7   25.54    9.94
  -3  -3  -7   18.52    3.89
   3  -3   7   19.31    3.32
  -3   3  -7   25.50    5.06
  -3   3  -7   20.54    2.76
  -3  -3  -7   24.08    3.48
  -3  -3  -8  173.38   11.86
   3  -3   8  159.14    9.79
  -3   3  -8  166.57   13.04
  -3  -3  -8  177.24    9.21
  -3   3  -8  160.07    8.27
   3   3   8  137.15   19.78
   3   3   9   -0.37    8.02
   3  -3   9    2.23    1.58
  -3   3  -9    3.98    1.76
  -3  -3  -9    5.90    2.70
  -3  -3  -9    4.93    1.55
  -3   3  -9    2.20    1.93
   3  -3  10   78.29    7.91
  -3  -3 -10   90.75    9.18
  -3  -3 -10   90.91    6.69
  -3   3 -10   84.35    9.94
   3   3  10  101.79   18.68
  -3   3 -10   97.25    7.21
   3  -3  11    8.61    2.55
  -3   3 -11   13.20    2.93
  -3  -3 -11    7.61    2.21
  -3  -3 -11   13.10    3.90
  -3   3 -11   11.77    3.31
  -3   3 -12  452.63   23.86
  -3  -3 -12  468.12   15.15
   3   3  12  475.59   41.27
  -3   3 -12  455.10   17.27
   3  -3  12  464.72   20.91
  -3  -3 -12  510.43   23.27
  -3   3 -13    3.63    3.79
  -3  -3 -13    5.31    3.34
  -3  -3 -13    3.83    1.79
   3  -3  13    1.63    2.16
   3   3  13    3.49    4.71
  -3   3 -13    5.03    1.70
   3   3  14   26.88   10.41
  -3   3 -14   25.88    6.44
  -3   3 -14   37.65    5.53
  -3  -3 -14   38.94    7.06
  -3  -3 -14   30.65    4.07
   3  -3  14   37.77    6.74
  -3   3 -15    7.80    2.81
   3  -3  15    0.73    2.25
  -3  -3 -15    3.23    3.03
  -3   3 -15    6.43    3.60
  -3   3 -16   44.68    6.40
  -3  -3 -16   44.35    8.08
  -3   3 -16   28.37    6.99
   3   3  16   55.02   17.11
   3  -3  16   43.70    7.91
  -3   3 -17    8.20    2.99
  -3  -3 -17    9.57    4.25
   3  -3  17   14.51    5.59
  -3   3 -17    6.74    4.24
  -3   3 -18    1.18    2.93
  -3  -3 -18   -3.89    2.69
  -3   3 -18   -0.45    1.56
   3   3  18   -8.90    9.69
  -3   3 -19    6.21    3.49
  -3   3 -19   12.05    5.31
  -3  -3 -19   18.48    5.72
  -3   3 -20   37.86    8.42
   3   3  20   36.63   13.31
  -3  -3 -20   33.45    7.99
  -3   3 -20   44.09    7.53
  -3   3 -21    2.22    3.00
  -3   3 -21    5.72    3.40
  -3  -3 -21   -7.95    4.99
   3   3  21   -0.96    8.46
  -3   3 -22   29.53    8.29
  -3  -3 -22   12.50    5.48
  -3   3 -22   25.02    6.51
   3   3  22   10.59    9.83
  -3   3 -23   -0.91    2.93
  -3   3 -23    1.33    2.91
  -3   3 -24   23.67    7.79
   3   4 -23    9.88    4.31
   3   4 -22    5.57    3.85
   3  -4 -22   -0.27    4.05
   3   4 -22   -0.23    3.28
   3  -4 -21    2.56    3.72
   3   4 -21    5.17    5.31
  -3   4  21    2.23   12.95
   3   4 -21   -4.44    2.94
   3  -4 -20    4.40    3.79
   3   4 -20   15.32    6.43
   3   4 -20   12.32    4.49
   3  -4 -19   10.98    4.37
  -3   4  19   28.39   17.40
   3   4 -19   26.49    7.86
   3   4 -19   38.04    7.91
  -3   4  18   17.32   17.90
   3   4 -18    4.19    3.64
   3   4 -18   -2.38    3.93
   3  -4 -18    5.62    3.27
  -3   4  17   81.08   26.53
   3  -4 -17   58.36    9.04
   3   4 -17   66.96   10.87
   3   4 -17   68.11   10.41
   3  -4 -16   15.11    4.65
   3   4 -16   17.71    5.36
   3   4 -16   17.46    5.44
  -3   4  16   19.20   14.90
   3  -4 -15    8.42    3.69
   3   4 -15   11.70    4.79
  -3   4  15    0.13    9.12
   3   4 -15    3.86    3.66
  -3   4  14   30.98   17.07
   3  -4 -14   18.74    4.71
   3   4 -14   17.58    5.74
   3   4 -14   22.49    6.65
   3  -4 -13   51.50    9.04
   3   4 -13   52.01    8.88
   3  -4 -13   64.49    8.20
   3   4 -13   47.68    8.02
   3  -4 -12    8.29    4.28
   3  -4 -12    7.39    2.69
   3   4 -12    1.33    3.58
   3   4 -12    1.40    3.54
   3  -4 -11   51.35    6.97
   3  -4 -11   54.11    8.43
   3   4 -11   51.72    9.17
   3   4 -11   33.83    7.11
   3  -4 -10   10.28    3.20
   3  -4 -10   11.51    4.21
   3   4 -10   13.03    4.77
   3  -4  -9    2.50    1.80
   3  -4  -9    0.39    2.25
  -3  -4   9   -0.82    1.59
   3   4  -9    3.35    3.38
   3  -4  -8  233.00   15.04
  -3  -4   8  267.91   15.75
   3  -4  -8  271.88   13.64
  -3   4   8  258.59    8.01
   3   4  -8  264.71   18.90
   3  -4  -7    9.01    3.01
   3  -4  -7    5.90    2.23
   3   4  -7    5.46    2.83
  -3  -4   7    6.03    1.93
  -3   4   7    9.11    1.80
   3   4  -6  185.62   15.79
  -3  -4   6  183.59   12.85
   3  -4  -6  206.98   10.64
  -3   4   6  159.70    8.59
   3  -4  -6  208.53   13.55
  -3  -4   5   21.65    4.32
   3  -4  -5   22.59    4.35
   3  -4  -5   17.40    2.83
  -3   4   5   21.30    3.23
   3   4  -5   18.62    5.22
  -3   4   4   37.26    4.87
   3  -4  -4   28.91    3.49
   3  -4  -4   36.43    5.63
   3   4  -4   39.87    8.15
  -3  -4   4   28.75    4.86
  -3   4   3   69.45    6.84
   3   4  -3   86.26   11.22
   3  -4  -3   61.61    6.58
  -3  -4   3   68.19    7.45
   3  -4  -3   71.67    5.15
  -3   4   2   18.30    2.42
   3  -4  -2   15.58    3.43
  -3   4   2   11.07    2.79
  -3   4   2   17.49    3.90
  -3  -4   2   14.06    3.04
   3   4  -2    9.69    3.96
   3   4  -2   18.07    2.47
   3   4  -2   17.55    1.88
  -3   4   1  117.51    8.55
  -3  -4   1  131.24    9.93
   3   4  -1  126.31   14.40
   3   4  -1  134.61    6.14
  -3   4   1  118.92    9.39
   3  -4  -1  132.72    9.42
  -3   4   1  127.75    5.70
   3   4  -1  128.40    8.54
   3  -4   0  141.67    9.39
  -3  -4   0  143.68   10.25
   3   4   0  136.69   15.47
  -3   4   0  143.87    8.41
   3   4   0  126.88   10.47
  -3   4   0  136.93   10.34
  -3   4   0  148.60    5.71
  -3   4  -1  455.20   19.69
  -3  -4  -1  470.56   18.24
   3  -4   1  445.87   16.36
  -3   4  -1  444.87   13.10
   3   4   1  436.13   27.29
   3   4   1  463.59   23.23
  -3   4  -1  482.28    9.84
   3   4   2   19.42    5.78
   3   4   2   26.76    6.19
  -3   4  -2   21.03    2.09
  -3   4  -2   19.73    2.71
   3  -4   2   20.36    3.61
  -3  -4  -2   15.35    3.45
  -3   4  -2   14.05    3.59
  -3   4  -3   87.68    4.31
   3  -4   3   82.66    6.73
   3   4   3   78.55   11.72
  -3  -4  -3   85.48    7.56
   3   4   3   98.61   13.87
  -3   4  -3   75.04    8.27
  -3   4  -3   79.42    4.97
  -3  -4  -4   45.33    6.11
  -3   4  -4   38.22    3.00
  -3   4  -4   44.52    3.76
  -3  -4  -4   35.95    5.09
   3  -4   4   34.18    4.46
  -3   4  -4   31.91    5.89
   3   4   4   37.68    8.92
   3  -4   5  119.17    8.29
  -3  -4  -5  145.63   10.81
  -3  -4  -5  134.91    9.46
  -3   4  -5  125.28   11.85
  -3   4  -5  133.19    6.66
   3   4   5  111.35   16.07
   3  -4   6    0.67    1.27
  -3   4  -6    0.35    0.82
  -3  -4  -6    1.82    2.25
  -3  -4  -6    1.76    1.40
  -3   4  -6    1.55    1.87
   3   4   6   -2.05    4.09
   3  -4   7   18.85    3.45
  -3  -4  -7   17.95    3.75
  -3  -4  -7    8.19    3.57
   3   4   7   16.13    7.79
  -3   4  -7   14.25    2.68
  -3   4  -7   17.75    4.60
   3  -4   8    3.20    1.84
  -3  -4  -8    3.05    1.38
  -3  -4  -8    1.38    1.83
  -3   4  -8    4.30    3.01
  -3   4  -8    4.45    1.72
   3   4   8   -3.79    4.72
   3  -4   9  203.48   10.96
  -3   4  -9  197.04   16.25
  -3  -4  -9  216.60   11.33
   3   4   9  181.40   25.05
  -3   4  -9  194.96   10.21
   3   4  10   17.66   10.04
  -3   4 -10   20.51    5.64
  -3  -4 -10   22.74    4.97
  -3  -4 -10   23.82    3.89
   3  -4  10   21.83    3.77
  -3   4 -10   18.40    3.48
  -3  -4 -11   88.53    7.09
  -3  -4 -11   81.40    9.68
  -3   4 -11   76.52    6.87
   3  -4  11   72.77    6.99
  -3   4 -11   97.66   11.87
  -3  -4 -12   16.12    4.77
  -3   4 -12   17.14    5.83
   3  -4  12    7.83    2.33
  -3  -4 -12   13.66    3.12
   3   4  12   24.62   13.47
  -3   4 -12    9.14    2.64
  -3   4 -13   52.16    6.17
  -3   4 -13   34.19    7.48
  -3  -4 -13   36.81    6.94
   3   4  13   59.92   16.62
  -3  -4 -14   32.49    6.99
  -3   4 -14   31.29    7.92
  -3   4 -14   36.34    5.51
   3   4  14   31.94   10.03
   3   4  15   16.80    6.95
  -3  -4 -15   22.64    6.00
  -3   4 -15   20.58    6.53
  -3   4 -15   32.28    9.01
  -3   4 -16   15.53    4.32
  -3  -4 -16   17.41    5.81
  -3   4 -16   13.70    5.34
   3   4  16   21.09   11.66
  -3  -4 -17   34.00    7.73
  -3   4 -17   47.30    9.81
   3   4  17   36.45   14.09
  -3   4 -18    4.59    4.13
  -3  -4 -18   -2.27    4.25
   3   4  18  -11.46   11.90
   3   4  19  146.12   29.21
  -3   4 -19  123.37   15.85
  -3  -4 -19  146.88   16.35
  -3   4 -20   12.08    6.11
  -3  -4 -20    9.06    5.13
  -3  -4 -21   -2.12    4.70
   3   4  21   14.07   14.34
  -3   4 -21    1.59    3.65
  -3   4 -22    1.19    4.14
   3  -5 -21   -3.42    3.95
   3   5 -21   -0.57    2.58
   3  -5 -20   22.33    7.06
   3   5 -20   39.67   10.21
   3   5 -20   27.27    7.66
  -3   5  19   -3.63   12.49
   3  -5 -19    3.92    3.75
   3   5 -19    1.01    3.19
   3   5 -19    8.66    4.69
   3  -5 -18   13.78    4.87
   3   5 -18   10.65    5.34
  -3   5  18   10.61   12.10
   3   5 -18   18.96    6.67
   3   5 -17   25.74    6.98
  -3   5  17   27.05   20.73
   3   5 -17   13.79    5.99
   3  -5 -17   27.30    6.42
   3  -5 -16   12.71    5.02
   3   5 -16   13.68    6.95
   3   5 -16   17.19    5.35
   3  -5 -15   14.01    5.26
   3   5 -15   13.53    6.63
  -3   5  15   16.72   14.60
   3   5 -15    5.08    2.97
  -3   5  14   21.71   17.96
   3  -5 -14   17.09    5.46
   3   5 -14   10.79    5.57
   3   5 -14    5.53    4.25
   3  -5 -13   31.22    5.85
   3   5 -13   17.88    5.62
   3   5 -13   25.85    6.57
  -3   5  13   27.06   19.92
   3  -5 -12   69.15    8.74
   3   5 -12   70.73   10.75
   3   5 -12   61.20   10.60
   3  -5 -11   12.21    3.96
   3  -5 -11    9.46    4.51
   3   5 -11    6.48    4.53
   3   5 -11    9.33    4.32
   3  -5 -10    9.59    3.74
   3  -5 -10    7.84    4.34
   3   5 -10    3.86    3.27
   3   5 -10    7.00    4.32
   3  -5  -9   92.63   11.02
   3   5  -9   70.72   10.56
   3   5  -9   67.16   10.31
   3  -5  -9   66.49    7.52
   3  -5  -8   76.46    7.68
   3  -5  -8   90.58   10.33
   3   5  -8   62.15    9.44
  -3  -5   8   69.14    9.15
  -3  -5   7    2.63    2.82
   3  -5  -7   -1.74    1.18
   3  -5  -7    2.73    2.75
   3   5  -7    4.75    2.76
  -3  -5   6   -1.36    2.03
   3  -5  -6    1.79    2.16
   3   5  -6    0.34    3.50
  -3   5   6   -0.16    1.23
   3  -5  -6    1.14    1.27
   3  -5  -5    6.08    2.83
   3  -5  -5    4.69    2.06
  -3   5   5    6.23    2.99
   3   5  -5    2.68    3.02
  -3  -5   5    3.96    2.72
   3  -5  -4   17.72    3.85
  -3  -5   4   14.65    3.64
   3   5  -4   15.16    5.59
  -3   5   4    9.41    2.73
  -3  -5   3    7.79    2.63
   3   5  -3   17.82    6.15
  -3   5   3   12.38    3.31
   3  -5  -3   17.71    4.32
  -3   5   3   10.70    3.63
   3  -5  -2  297.48   15.58
  -3  -5   2  272.43   16.43
  -3   5   2  264.39   15.91
   3   5  -2  322.46   24.09
  -3   5   2  250.15   15.11
  -3  -5   1   15.20    4.33
  -3   5   1   17.18    4.30
   3  -5  -1   15.13    3.49
  -3   5   1   18.26    4.04
   3   5  -1    5.17    3.35
   3   5   0    5.04    2.92
   3  -5   0    6.88    2.66
  -3   5   0    4.84    1.95
   3   5   0    1.61    1.83
  -3   5   0    1.07    2.04
  -3  -5   0    4.44    2.33
   3  -5   1    3.43    1.72
   3   5   1    1.80    1.98
   3   5   1   -2.61    4.39
  -3  -5  -1    1.37    2.24
  -3   5  -1   -1.01    2.91
   3  -5   2  318.78   14.38
   3   5   2  284.76   22.02
   3   5   2  293.11   24.92
  -3   5  -2  304.14   18.48
  -3  -5  -2  305.08   16.63
   3   5   3    7.34    5.70
   3   5   3    6.71    3.86
   3  -5   3    9.08    2.33
  -3   5  -3    8.91    2.93
  -3  -5  -3   10.17    3.00
   3   5   4   92.66   14.54
   3  -5   4   93.06    7.51
  -3  -5  -4  113.18    9.93
  -3   5  -4   85.51   10.39
   3  -5   5  154.62    9.43
   3   5   5  163.28   20.89
  -3   5  -5  153.59   14.22
  -3  -5  -5  178.92   11.89
  -3  -5  -6   -3.44    2.83
  -3  -5  -6   -0.50    1.44
   3  -5   6    1.62    1.57
  -3   5  -6   -4.72    3.58
   3   5   6    1.61    3.79
  -3  -5  -7    1.91    1.76
  -3  -5  -7    7.02    4.05
   3  -5   7    0.96    1.12
  -3   5  -7    8.35    4.12
   3   5   7    4.38    7.34
  -3  -5  -8  121.50   11.87
  -3  -5  -8  131.99    9.82
  -3   5  -8  121.82   13.56
   3   5   8  108.38   19.39
  -3  -5  -9    4.48    3.91
   3   5   9   -3.24    6.70
  -3   5  -9    1.34    2.69
  -3  -5  -9   -0.63    1.33
  -3  -5 -10    4.13    2.03
  -3  -5 -10    2.41    3.23
  -3   5 -10    2.74    2.88
   3   5  10    9.43    6.96
  -3  -5 -11   -2.38    2.75
  -3   5 -11    0.99    2.87
   3   5  11   -5.17    7.78
   3   5  12   35.78   12.09
  -3  -5 -12   68.25    9.57
  -3   5 -12   51.58    9.95
  -3  -5 -13    4.87    3.67
  -3   5 -13    4.83    3.85
  -3  -5 -14    1.70    3.23
  -3   5 -14   -3.30    2.88
   3   5  14    3.67    6.52
  -3  -5 -15    9.38    3.58
   3   5  15   18.65   13.07
  -3   5 -15   16.05    4.74
  -3  -5 -16   25.57    7.01
   3   5  16   28.14   12.35
  -3   5 -16   32.73    8.77
  -3   5 -17   31.22    8.94
  -3  -5 -17   29.28    7.72
   3   5  17   29.45   16.03
  -3   5 -18    0.06    3.63
   3   5  18    8.75   11.00
  -3  -5 -18   -4.10    2.44
   3   5  19   -5.61   12.38
  -3  -5 -19   -2.75    4.20
  -3   5 -19   -5.63    4.79
  -3   6  17   13.73   20.82
  -3   6  16    1.01    9.98
   3   6 -16    7.58    4.26
   3   6 -16   22.12    8.20
   3   6 -15   13.00    5.40
   3   6 -15   23.32    6.43
  -3   6  15   11.17   17.11
   3   6 -14   61.61   11.99
  -3   6  14   57.93   25.09
   3   6 -14   40.90    8.73
   3   6 -13   10.13    4.94
  -3   6  13    5.97   12.36
   3   6 -13    6.81    4.54
   3   6 -12   -0.85    2.45
   3   6 -12   -0.27    2.45
   3   6 -11    5.72    4.83
   3   6 -11    8.79    5.07
  -3   6  11    5.22   12.08
   3   6 -10    1.68    3.00
   3   6 -10    5.44    4.02
   3   6  -9  199.56   19.51
   3   6  -9  193.20   18.19
   3  -6  -9  202.15   18.06
   3  -6  -8   16.37    4.65
   3   6  -8   24.17    7.33
   3   6  -8   30.12    7.61
   3   6  -7  101.00   14.37
   3  -6  -7   74.20   10.13
   3   6  -7   76.29   11.83
   3  -6  -6   17.67    5.30
   3   6  -6   19.79    6.72
   3  -6  -5   89.51   10.38
  -3  -6   5  117.53   12.38
   3   6  -5  124.78   15.59
  -3  -6   4   11.79    4.38
   3  -6  -4   19.27    4.86
  -3   6   4   21.69    5.25
   3   6  -4   11.40    4.77
   3   6  -3   18.66    6.25
  -3  -6   3   25.54    5.66
   3  -6  -3   17.25    4.14
  -3   6   3   19.82    5.09
   3  -6  -2   11.95    3.48
  -3  -6   2   12.15    4.13
  -3   6   2    6.77    3.13
   3   6  -1   28.64    7.69
   3  -6  -1   23.55    4.56
  -3   6   1   34.10    6.71
  -3  -6   1   26.01    5.55
   3  -6   0    0.44    1.39
   3   6   0   -0.34    5.02
  -3  -6   0    5.18    2.43
  -3   6   0    3.71    2.36
   3  -6   1   10.71    3.34
  -3  -6  -1   16.98    5.05
   3   6   1   22.48    7.83
  -3   6  -1   16.20    5.20
  -3  -6  -2   19.63    4.74
  -3   6  -2   16.33    5.44
  -3  -6  -3    3.66    2.08
   3   6   3    3.86    5.27
  -3   6  -3   -0.21    2.28
   3   6   4    4.23    5.09
  -3  -6  -4    1.17    1.56
  -3   6  -4    0.79    2.12
   3   6   5  142.76   19.80
   3   6   5  135.10   19.18
  -3  -6  -5  138.51   11.64
  -3   6  -5  111.07   13.33
   3   6   6   21.03    8.78
  -3  -6  -6    8.03    3.11
  -3   6  -6   14.74    5.43
   3   6   6   14.30    8.87
  -3  -6  -7    7.58    3.24
   3   6   7   -4.30    4.68
  -3   6  -7   -0.42    3.73
   3   6   7    9.93    7.56
  -3   6  -8   18.15    6.23
   3   6   8   14.46    9.63
  -3  -6  -9   53.26    8.37
   3   6   9   41.57   13.25
  -3   6  -9   34.68    8.18
   3   6  10   34.69   15.23
  -3  -6 -10   37.42    7.09
  -3   6 -10    8.21    4.78
  -3  -6 -11   48.36    9.00
   3   6  11   30.05   13.54
  -3   6 -11   44.85    9.73
  -3  -6 -12   -0.56    2.22
  -3   6 -12   -0.88    3.86
   3   6  12    2.09   10.88
  -3   6 -13   -8.86    5.41
  -3  -6 -13    1.18    2.49
  -3  -6 -14   10.12    4.02
   3   6  14   26.52   12.63
  -3   6 -14   15.38    6.88
  -3  -6 -15   14.07    5.36
  -3   6 -15   11.64    6.17
  -3   6 -16    7.28    6.42
  -3  -6 -16    2.61    2.64
   3   6  16    4.10    9.61
   3   6  17    5.58    7.67
  -3  -6 -17   -2.30    3.87
  -3   7  14   16.44   18.60
  -3   7  13    3.66   16.65
   3   7 -12   41.19   10.90
  -3   7  12   22.70   20.66
  -3   7  11   23.93   19.24
   3   7 -11   17.60    7.87
  -3   7  10   19.29   18.95
   3   7 -10   23.91    7.74
  -3   7   9   14.97   16.37
   3   7  -9    4.22    6.25
   3   7  -8   -1.62    4.59
  -3   7   8   -7.80   14.98
   3   7  -7    2.49    3.84
  -3   7   7    0.56   10.61
   3   7  -6   13.92    5.72
   3   7  -5   13.31    5.46
   3   7  -5   11.65    5.74
   3   7  -4   11.05    4.94
   3   7  -4   11.26    5.65
   3   7  -3   -0.43    3.92
   3   7  -3   11.45    6.22
   3   7  -2   23.71    8.74
   3   7  -1   36.90   10.09
  -3   7   1   29.32    6.82
  -3  -7   0    3.52    3.07
   3   7   0   -0.39    3.52
  -3   7   0    3.78    3.58
   3   7   1    8.86    7.23
  -3  -7  -1   13.16    4.43
  -3   7  -1    3.96    2.46
   3   7   2   25.31    8.19
  -3  -7  -2   35.94    7.10
  -3   7  -2   27.62    7.10
   3   7   3   71.29   15.26
  -3  -7  -3   67.02    8.97
  -3   7  -3   64.66   10.31
  -3  -7  -4   21.40    5.41
   3   7   4   21.33    9.63
  -3   7  -4   18.41    6.25
   3   7   5   16.05    7.83
  -3   7  -5   16.71    6.03
  -3  -7  -5   15.49    4.63
   3   7   6    5.02    6.96
  -3   7  -6   -6.04    4.89
   3   7   7   -2.75    7.08
  -3   7  -7   13.40    6.32
   3   7   8   25.67   10.44
  -3   7  -8   26.83    8.05
   3   7   9   19.53   11.14
  -3   7  -9    6.30    4.65
   3   7  10   21.67   10.69
  -3   7 -10    6.08    4.96
   3   7  11    6.93    9.01
  -3   7 -11    6.27    5.93
  -3   7 -12    2.95    3.72
  -3  -7 -13    1.91    3.86
  -3  -7 -14    2.01    3.42
   3   7  14    6.01    8.60
   3   8  -5   -5.19    5.16
   3   8  -4    7.25    5.69
   3   8  -3   18.78    6.67
   3   8  -2   16.31    6.53
   3   8  -1   -0.72    3.45
   3   8   0   14.07    6.36
   3   8   1   45.91    9.52
  -3   8  -2   59.73   11.01
  -3   8  -3   -0.07    3.35
  -3   8  -4   31.62    8.80
  -3   8  -5    9.75    6.34
  -3   8  -6   52.31   11.65
  -4   0  25   -8.65   11.26
  -4   0  24   17.80   14.30
   4   0 -24   -1.45    4.15
  -4   0  23   -8.62    7.35
   4   0 -23   -0.94    2.63
   4   0 -22   -3.22    2.68
  -4   0  22   -3.94   12.00
   4   0 -21   -3.35    3.75
  -4   0  21   17.05   13.50
   4   0 -20  131.28   13.88
  -4   0  20  147.01   29.60
   4   0 -19   -5.45    3.93
  -4   0  19   17.98    9.54
  -4   0  18   18.21   11.89
   4   0 -18   38.16    7.50
   4   0 -17    3.54    3.64
   4   0 -17   -1.74    1.93
   4   0 -16   43.33    5.44
   4   0 -16   60.74    8.61
  -4   0  16   50.42   17.64
  -4   0  15   -5.52    5.97
   4   0 -15    1.14    1.11
   4   0 -15   -1.35    2.35
   4   0 -14   22.26    4.66
   4   0 -14   22.85    3.75
   4   0 -14   20.86    4.49
   4   0 -13    0.67    1.76
   4   0 -13    2.08    2.47
   4   0 -13    0.69    0.99
   4   0 -12 1253.40   30.26
   4   0 -12 1293.02   25.53
  -4   0  11   -0.50    1.02
   4   0 -11   -2.43    1.78
   4   0 -11   -0.64    1.47
   4   0 -10   15.57    3.36
   4   0 -10   21.43    4.41
  -4   0  10   16.74    2.57
   4   0  -9   -1.90    1.80
  -4   0   9   -0.14    0.86
   4   0  -8   95.22    7.10
  -4   0   8  103.84    5.66
   4   0  -8  100.85    8.40
   4   0  -7    0.57    0.78
   4   0  -7    1.35    1.50
  -4   0   7   -0.22    0.66
   4   0  -7    0.11    2.14
  -4   0   6  265.83    8.73
   4   0  -6  253.82   10.42
   4   0  -6  245.40    7.76
   4   0  -5   -0.71    1.05
  -4   0   5    0.96    0.87
   4   0  -5    0.78    0.66
   4   0  -4  200.56    6.88
   4   0  -4  186.97    8.43
  -4   0   4  162.40    6.54
   4   0  -4  177.29   10.26
   4   0  -3   -0.57    1.07
  -4   0   3   -1.27    0.89
  -4   0   3   -0.26    1.52
   4   0  -3    0.24    1.40
   4   0  -3   -0.24    0.77
  -4   0   2  822.89   17.79
   4   0  -2  873.80   21.73
  -4   0   2  877.30   23.11
  -4   0   2  765.91   13.58
   4   0  -2  828.33   14.60
   4   0  -2  810.43   16.94
  -4   0   1   -0.27    0.99
  -4   0   1   -2.79    1.58
   4   0  -1    1.16    0.90
   4   0  -1   -0.75    1.16
   4   0  -1    0.79    0.98
  -4   0   1   -0.64    0.75
  -4   0   0   53.14    3.80
   4   0   0   60.22    5.80
   4   0   0   49.56    3.52
   4   0   0   47.25    4.22
   4   0   0   47.65    3.95
   4   0   1   -0.60    0.98
   4   0   1    0.68    1.15
   4   0   1   -1.56    1.19
  -4   0  -1   -0.05    0.76
   4   0   2  398.77   14.81
   4   0   2  380.50   10.37
  -4   0  -2  418.36   12.06
  -4   0  -2  441.74   10.82
   4   0   3   -1.03    0.99
  -4   0  -3    0.88    0.90
  -4   0  -3    3.18    1.39
   4   0   3    1.10    1.91
  -4   0  -4  455.89   14.18
   4   0   4  416.94   17.08
  -4   0  -4  421.37   11.84
  -4   0  -5    2.36    1.32
  -4   0  -5    0.34    0.80
   4   0   5    3.97    2.87
  -4   0  -6  415.71   13.37
   4   0   6  429.57   19.73
  -4   0  -6  446.42   15.18
  -4   0  -7    0.32    1.00
  -4   0  -7   -0.07    1.21
   4   0   7    2.30    3.34
   4   0   8    5.28    2.40
  -4   0  -8    6.43    1.77
  -4   0  -8    7.95    2.51
  -4   0  -9   -1.80    1.93
   4   0   9   -0.21    2.44
  -4   0  -9    0.49    1.46
   4   0  10  587.30   30.10
  -4   0 -10  632.79   21.42
   4   0  11    1.22    2.99
  -4   0 -11   -1.10    1.16
  -4   0 -11   -3.79    1.84
   4   0  12  119.56   14.72
  -4   0 -12  110.97    9.51
  -4   0 -12  121.25    9.59
  -4   0 -13   -1.27    1.82
   4   0  13    3.43    4.97
  -4   0 -13   -1.28    1.54
   4   0  14  159.16   19.02
  -4   0 -14  108.25   10.49
  -4   0 -14  136.40   10.93
  -4   0 -15    1.85    2.02
  -4   0 -15    1.97    1.62
   4   0  15    4.50    4.00
  -4   0 -16  120.15   11.67
   4   0  16  125.95   17.46
  -4   0 -16  120.87   11.23
  -4   0 -17   -1.53    1.77
  -4   0 -17    0.71    1.71
  -4   0 -18   44.81    7.60
   4   0  18   54.30   12.64
  -4   0 -18   62.92    8.85
  -4   0 -19   -1.47    1.82
  -4   0 -19   -0.16    1.89
   4   0  19   -0.02    4.25
   4   0  20    7.13    5.80
  -4   0 -20    6.84    4.10
  -4   0 -20    5.99    2.94
  -4   0 -21    3.61    2.88
  -4   0 -21    3.91    3.07
   4   0  22   16.60    8.66
  -4   0 -22    4.33    3.39
  -4   0 -23    3.09    3.28
   4   0  23    4.08    4.73
   4   0  24  126.88   21.71
  -4   0 -24  133.56   15.24
   4   0  25   -7.56    8.31
  -4   1  25   28.44   23.55
   4   1 -24   19.44    6.19
   4  -1 -24   10.88    4.25
  -4   1  24    7.00   12.03
   4   1 -23   13.88    4.95
   4  -1 -23   19.01    6.05
  -4   1  23    4.78   10.94
   4   1 -22   10.19    4.60
   4  -1 -22   -0.84    3.51
  -4   1  22   -0.58    8.16
   4   1 -21    3.79    2.25
   4  -1 -21    5.84    3.93
  -4   1  21   17.48    7.71
  -4  -1  21    4.16    5.94
  -4   1  20   44.36   15.64
   4  -1 -20   53.38    8.74
   4   1 -20   47.51    8.65
  -4  -1  20   58.05   17.86
  -4   1  19   36.66   17.72
   4   1 -19   28.36    5.44
   4  -1 -19   32.53    6.90
  -4  -1  19   30.08   12.58
   4   1 -19   30.14    6.94
   4  -1 -18   19.00    4.99
   4   1 -18   41.32    7.62
   4   1 -18   22.90    4.89
  -4  -1  18   23.79   12.71
  -4   1  18   17.08   14.36
  -4   1  17   40.05   17.84
   4   1 -17   49.71    8.17
   4   1 -17   41.71    6.29
   4  -1 -17   45.03    7.21
  -4  -1  17   36.54   13.02
   4  -1 -16    3.53    3.27
  -4   1  16    7.06    7.72
   4   1 -16   -3.00    2.31
   4   1 -16   -4.02    3.15
  -4  -1  16   -5.51    5.49
  -4  -1  15  319.23   33.96
   4  -1 -15  294.85   18.23
   4   1 -15  294.01   16.02
   4   1 -15  326.82   19.43
   4  -1 -15  317.58   18.17
   4  -1 -14    8.65    3.31
   4  -1 -14   -2.49    2.66
  -4  -1  14   10.39    8.91
   4   1 -14   -2.60    1.86
   4   1 -14    0.11    1.80
   4  -1 -14   -0.12    0.79
   4  -1 -13   20.19    4.59
   4  -1 -13   17.78    4.28
   4  -1 -13   18.56    2.20
   4   1 -13   19.36    3.99
   4   1 -13   16.20    4.48
  -4  -1  13    7.29    7.09
   4  -1 -12    8.28    1.24
   4   1 -12    7.06    2.60
   4   1 -12   10.44    3.63
  -4  -1  12    8.96    2.49
   4  -1 -12    6.23    2.60
   4  -1 -12    6.36    1.41
   4  -1 -12   10.39    2.95
   4  -1 -11    6.55    1.06
   4  -1 -11    3.95    1.62
   4   1 -11    5.64    2.15
   4  -1 -11    4.90    1.27
   4   1 -11    8.29    3.39
  -4  -1  11    5.17    1.68
   4  -1 -11    4.89    2.16
  -4  -1  10   30.20    4.08
   4  -1 -10   30.30    2.15
   4  -1 -10   31.74    5.23
   4   1 -10   27.29    3.75
   4  -1 -10   29.23    2.45
   4   1 -10   31.42    5.44
   4  -1 -10   30.25    4.69
  -4   1   9  139.30    4.75
   4  -1  -9  150.86    4.70
   4   1  -9  127.48    7.54
   4  -1  -9  128.07    9.36
   4   1  -9  121.57   10.66
   4  -1  -9  143.09    9.72
  -4  -1   9  136.66    8.26
   4   1  -8  486.48   13.95
  -4   1   8  479.78    8.79
   4   1  -8  492.13   20.84
  -4  -1   8  489.10   15.11
   4  -1  -8  473.25   17.04
   4  -1  -8  483.86   17.35
   4  -1  -8  513.55    8.99
   4  -1  -7  911.07   22.86
  -4  -1   7  875.68   19.95
   4   1  -7  881.25   27.24
   4   1  -7  871.37   17.61
   4  -1  -7  973.41   22.87
  -4   1   7  797.87   11.65
   4   1  -6  426.14   11.76
   4  -1  -6  428.82   15.19
  -4  -1   6  389.81   11.72
  -4   1   6  411.96    8.30
   4  -1  -6  415.23   14.35
  -4  -1   6  409.14   13.21
   4   1  -5  626.15   13.73
  -4  -1   5  576.99   13.78
   4  -1  -5  624.43   17.51
  -4  -1   5  613.30   15.79
   4   1  -5  685.69   23.43
  -4   1   5  560.96    9.83
   4  -1  -5  639.84   16.59
   4  -1  -5  636.62   12.10
  -4  -1   4  693.77   14.94
   4  -1  -4  634.27   17.48
  -4   1   4  661.33   11.36
   4   1  -4  700.93   23.23
  -4   1   4  688.39   18.67
   4  -1  -4  668.97   16.18
   4  -1  -4  576.33   12.37
   4   1  -4  621.65   13.36
  -4  -1   4  684.48   16.08
   4   1  -3    1.93    2.25
  -4  -1   3   -0.67    1.08
   4  -1  -3    1.78    1.23
   4   1  -3   -0.21    0.88
   4  -1  -3   -1.82    1.52
  -4   1   3    1.71    1.54
  -4   1   3   -0.25    0.66
   4  -1  -3    0.71    0.68
  -4  -1   3   -1.45    1.38
   4   1  -2 1448.95   20.65
   4  -1  -2 1542.04   25.78
  -4   1   2 1607.18   25.25
   4  -1  -2 1512.70   21.24
  -4  -1   2 1507.99   24.81
  -4  -1   2 1567.98   23.55
   4  -1  -2 1470.36   22.36
  -4   1   2 1370.09   19.00
  -4   1   1  171.92    7.67
   4   1  -1  183.42   12.44
   4   1  -1  165.88    7.64
   4  -1  -1  171.29    6.77
  -4  -1   1  193.91    9.38
  -4  -1   1  166.82    7.62
   4  -1  -1  183.91    8.93
   4  -1  -1  178.74    8.12
  -4   1   1  192.16    7.74
   4   1   0  438.88   13.96
   4   1   0  434.22   19.21
   4  -1   0  450.06   13.75
  -4  -1   0  419.43   11.70
  -4   1   0  420.73   12.43
  -4  -1   0  437.67   15.45
   4  -1   1    2.49    1.56
  -4  -1  -1    3.28    1.32
   4  -1   1   -1.54    1.40
   4   1   1   -1.02    1.68
   4   1   1    0.96    1.41
  -4   1  -1    2.02    0.99
   4  -1   2    7.43    1.99
  -4   1  -2    5.00    1.69
  -4  -1  -2    6.19    1.77
  -4   1  -2    5.40    0.90
   4   1   2    5.06    2.24
  -4  -1  -2    8.29    1.78
   4  -1   3  202.58   10.62
  -4   1  -3  217.44   10.69
   4  -1   3  198.11    5.86
  -4  -1  -3  200.96    8.48
   4   1   3  201.62   11.91
  -4   1  -3  186.53    5.78
   4   1   4   46.18    6.73
  -4  -1  -4   33.47    4.07
  -4  -1  -4   42.78    4.02
   4  -1   4   44.46    5.61
  -4   1  -4   49.56    5.39
   4  -1   4   43.43    3.17
  -4   1  -4   42.02    3.24
   4  -1   5    2.81    2.66
  -4   1  -5   -0.35    1.13
  -4   1  -5   -0.04    0.79
  -4  -1  -5    0.09    0.82
   4   1   5    4.30    3.05
  -4  -1  -5   -0.32    1.05
   4  -1   5    1.20    1.19
  -4  -1  -6   35.18    4.35
  -4   1  -6   38.70    3.69
   4   1   6   46.61    7.44
  -4   1  -6   34.80    4.88
  -4  -1  -6   41.36    4.13
   4  -1   6   41.46    6.25
  -4  -1  -7  207.54   10.90
  -4  -1  -7  166.55    8.57
   4   1   7  167.31   15.27
  -4   1  -7  193.22   11.69
   4  -1   7  176.02   12.47
  -4   1  -7  176.46    8.10
  -4  -1  -8   17.31    3.29
  -4  -1  -8   13.48    2.71
   4   1   8   25.39    6.60
  -4   1  -8   10.94    2.11
   4  -1   8   13.79    3.51
  -4   1  -8   18.55    4.10
  -4  -1  -9   32.76    4.12
  -4  -1  -9   30.37    4.67
  -4   1  -9   38.97    5.80
  -4   1  -9   24.48    3.57
   4  -1   9   28.51    5.44
   4   1   9   21.49    6.58
   4   1  10    3.94    2.49
  -4  -1 -10    2.22    1.89
  -4   1 -10    2.57    1.61
  -4  -1 -10    0.16    1.26
  -4   1 -10    1.28    1.42
   4  -1  10    4.30    3.88
   4   1  11   51.14   10.91
  -4  -1 -11   58.15    6.87
  -4  -1 -11   55.75    5.61
  -4   1 -11   56.47    7.51
   4  -1  11   61.24    8.98
  -4   1 -11   61.32    6.26
   4   1  12    2.88    4.23
  -4   1 -12    2.41    2.69
  -4   1 -12   -0.24    1.35
  -4  -1 -12   -2.43    2.32
   4  -1  12   -0.48    2.13
  -4  -1 -12   -0.62    1.26
  -4  -1 -13  159.19   12.23
  -4  -1 -13  170.88   10.62
  -4   1 -13  141.19   12.27
   4  -1  13  141.40   14.99
   4   1  13  132.71   18.77
  -4   1 -13  162.81   11.00
  -4  -1 -14   44.20    5.68
   4   1  14   28.23    8.67
   4  -1  14   39.55    8.57
  -4   1 -14   37.51    5.55
  -4   1 -14   62.53    8.25
  -4  -1 -14   52.79    7.10
   4   1  15   10.32    5.69
  -4   1 -15   15.09    4.18
  -4   1 -15    5.25    2.11
  -4  -1 -15    9.56    2.97
   4  -1  15    4.22    2.78
  -4  -1 -15    5.98    2.23
   4   1  16   -1.90    5.03
  -4   1 -16   -0.85    1.32
  -4   1 -16    6.01    3.36
  -4  -1 -16    2.61    1.86
   4  -1  16    3.42    3.73
  -4  -1 -16   -0.92    1.79
  -4  -1 -17   32.96    6.45
   4   1  17   23.00    8.00
   4  -1  17   48.93   10.71
  -4  -1 -17   41.17    5.89
  -4   1 -17   35.30    6.93
  -4   1 -17   40.60    6.87
   4   1  18    4.56    6.54
   4  -1  18   -0.62    3.14
  -4  -1 -18   -1.15    2.55
  -4   1 -18   -3.20    3.06
  -4   1 -18    0.61    1.82
  -4  -1 -18    1.04    1.83
  -4  -1 -19   58.50    8.89
  -4   1 -19   55.51    8.72
  -4  -1 -19   55.28    6.84
   4   1  19   46.07   12.07
  -4   1 -19   42.04    7.21
   4  -1  19   59.16   12.02
   4  -1  20   14.99    6.67
  -4   1 -20   11.89    3.97
  -4   1 -20    8.49    4.76
  -4  -1 -20    9.62    4.21
   4   1  20    9.09    7.40
  -4  -1 -21  143.16   15.11
   4  -1  21  124.60   17.84
  -4   1 -21  134.00   14.16
   4   1  21  156.24   25.06
  -4   1 -21  115.12   12.82
  -4   1 -22   10.48    4.85
   4  -1  22   16.20    7.95
  -4   1 -22   15.98    5.14
  -4  -1 -22   12.39    4.95
   4   1  22   25.68    9.06
  -4   1 -23    3.59    3.41
   4   1  23    3.06    7.40
   4  -1  23   -0.89    5.48
  -4  -1 -23    4.57    3.57
   4   1  24   27.73   11.39
  -4   1 -24   13.09    5.52
  -4  -1 -24    6.01    3.92
   4  -1  24   10.77    8.14
   4  -1  25    3.70    6.08
   4  -2 -24    0.14    3.04
   4   2 -24    3.45    2.64
  -4   2  24   -0.41    9.77
  -4   2  23   10.92    9.86
   4  -2 -23    3.48    3.27
   4   2 -23    6.10    4.20
   4  -2 -22   21.41    6.28
  -4   2  22   12.37   11.04
   4   2 -22   25.24    6.58
   4  -2 -21    2.20    2.77
  -4   2  21   11.47   14.79
   4   2 -21    6.40    4.50
   4   2 -20   60.46    9.28
   4  -2 -20   81.55   11.22
   4   2 -20   53.14    9.21
   4   2 -19    0.49    2.10
   4   2 -19    2.37    2.19
  -4   2  18  126.62   31.18
   4   2 -18  140.69   13.32
   4   2 -18  141.99   14.48
   4  -2 -18  148.61   13.70
   4  -2 -17   51.66    8.13
   4   2 -17   36.14    7.25
   4   2 -17   29.02    6.14
  -4   2  17   35.99   18.38
  -4  -2  17   31.88    9.89
   4  -2 -16   29.95    5.79
   4   2 -16   29.74    6.15
   4   2 -16   25.95    6.03
  -4  -2  16   35.18   11.51
   4   2 -15    1.09    1.63
   4  -2 -15    4.82    2.84
   4  -2 -15   10.49    5.22
   4   2 -15    3.05    2.54
  -4  -2  15    2.61    4.85
   4  -2 -14   13.15    3.96
   4  -2 -14   11.63    3.76
  -4  -2  14   11.68    5.70
   4   2 -14   16.99    4.57
   4   2 -14   14.98    4.22
   4  -2 -13  255.58   16.49
   4   2 -13  248.51   15.83
  -4  -2  13  287.69   25.64
   4   2 -13  248.05   17.44
   4  -2 -13  263.85   15.05
   4  -2 -12   11.45    2.99
  -4  -2  12    9.77    3.05
   4  -2 -12    5.68    2.70
   4   2 -12    7.00    3.02
  -4  -2  11   -0.83    3.04
   4  -2 -11   -0.40    1.44
  -4  -2  11    0.06    1.28
   4   2 -11    1.50    1.76
   4  -2 -11    5.77    2.88
   4   2 -10  150.45   12.99
  -4  -2  10  151.35   10.18
   4  -2 -10  148.23   11.39
  -4  -2  10  173.50   17.90
   4  -2 -10  148.49    9.94
  -4  -2   9   58.64    6.32
   4  -2  -9   63.26    7.37
  -4  -2   9   59.85    4.50
   4  -2  -9   53.47    5.59
   4   2  -9   70.96    9.03
   4   2  -8   42.35    6.97
   4  -2  -8   55.95    6.65
   4   2  -8   41.67    3.34
  -4  -2   8   45.14    5.54
   4  -2  -8   47.40    5.25
  -4  -2   7    2.89    1.77
   4  -2  -7    2.01    2.17
   4   2  -7    0.40    0.58
   4  -2  -7    0.82    1.21
  -4   2   7    1.41    0.40
   4   2  -7    2.25    2.27
  -4   2   6  187.61    4.94
   4  -2  -6  162.87   10.36
   4   2  -6  180.22    5.99
   4  -2  -6  192.68    6.07
  -4  -2   6  180.10   10.14
   4   2  -6  192.49   14.13
   4  -2  -6  187.88    9.04
   4   2  -5  190.35    6.02
   4  -2  -5  186.39   10.78
  -4  -2   5  182.98   10.12
   4   2  -5  160.08   12.73
   4  -2  -5  191.22    8.17
  -4   2   5  195.15    6.14
   4  -2  -4 1485.88   29.16
  -4  -2   4 1401.15   27.81
   4  -2  -4 1424.83   21.47
  -4   2   4 1406.05   23.83
  -4   2   4 1474.71   20.14
   4  -2  -4 1477.09   20.43
  -4   2   3  356.58   10.83
   4  -2  -3  342.91   13.78
   4   2  -3  400.54   20.63
   4  -2  -3  381.56   11.78
   4   2  -3  357.12    8.87
  -4   2   3  352.85   10.87
   4  -2  -3  369.54    8.89
   4   2  -2    0.74    0.94
  -4  -2   2   -0.83    1.62
   4  -2  -2   -0.68    1.45
  -4  -2   2    0.29    1.29
  -4   2   2   -0.84    1.14
   4   2  -2    2.18    2.14
  -4   2   2    0.70    0.64
   4  -2  -2    0.30    0.41
   4  -2  -1   94.38    6.90
   4   2  -1   99.09    6.50
   4   2  -1   89.57   10.25
  -4   2   1   96.50    3.93
  -4   2   1   95.90    6.64
  -4  -2   1   99.77    6.59
   4  -2  -1   98.37    2.83
  -4  -2   1  111.26    9.09
   4  -2   0  484.90   15.54
  -4   2   0  461.89   15.07
   4   2   0  499.54   23.66
   4   2   0  470.84   15.15
  -4  -2   0  444.85   14.29
  -4  -2   0  430.27   20.65
   4   2   1  332.38   19.91
   4   2   1  326.16   14.37
  -4   2  -1  336.58   13.32
  -4  -2  -1  314.72   11.88
   4  -2   1  344.34   13.16
  -4  -2  -2   63.88    6.02
  -4   2  -2   68.62    6.33
  -4  -2  -2   69.50    5.46
   4   2   2   67.43    7.37
   4  -2   2   66.58    5.89
   4  -2   3    9.15    2.69
  -4  -2  -3    6.84    1.97
  -4  -2  -3    6.97    2.04
   4   2   3   10.67    4.18
  -4   2  -3   11.65    3.42
   4   2   4   24.37    5.18
  -4   2  -4   31.57    2.06
  -4  -2  -4   35.11    3.97
   4  -2   4   28.02    2.56
  -4   2  -4   22.99    4.36
  -4  -2  -4   32.70    4.28
   4  -2   4   26.86    3.92
  -4  -2  -5  159.27    9.87
   4   2   5  116.20   12.62
   4  -2   5  143.92    9.52
  -4  -2  -5  148.66    8.02
  -4   2  -5  141.58   10.13
  -4   2  -5  130.60    5.04
   4   2   6   33.35    7.75
   4  -2   6   38.95    5.41
  -4  -2  -6   41.91    4.32
  -4   2  -6   49.46    6.38
   4  -2   6   43.41    4.07
  -4  -2  -6   42.38    5.37
  -4   2  -6   44.05    3.40
   4  -2   7    2.08    1.77
  -4  -2  -7    1.85    1.48
  -4   2  -7    1.01    0.66
  -4  -2  -7    0.86    0.88
  -4   2  -7    4.97    3.28
   4   2   7   -0.36    3.12
  -4  -2  -8   -0.90    1.25
  -4   2  -8    1.65    0.95
   4  -2   8    1.28    1.38
  -4   2  -8   -0.16    2.21
  -4  -2  -8    0.89    1.55
   4   2   8    0.05    4.19
   4  -2   9   54.50    7.11
  -4  -2  -9   48.98    4.76
  -4   2  -9   58.28    7.34
  -4  -2  -9   54.57    6.57
  -4   2  -9   46.82    4.54
   4   2   9   36.72    9.17
  -4   2 -10    1.41    1.18
  -4  -2 -10    1.61    2.42
   4  -2  10   -3.58    3.35
  -4  -2 -10    1.45    1.36
  -4   2 -10   -2.45    2.67
   4   2  10    0.26    3.21
  -4  -2 -11   86.10    8.96
  -4   2 -11  100.32    7.53
   4  -2  11   91.47   10.48
  -4  -2 -11   97.66    7.07
  -4   2 -11   90.84    9.64
   4   2  11   76.08   14.13
  -4  -2 -12  114.41   10.65
  -4   2 -12   99.57   10.56
  -4  -2 -12   90.41    7.01
   4  -2  12   96.36   11.47
   4   2  12   81.79   15.23
  -4   2 -12   92.14    7.62
  -4   2 -13  182.16   11.29
   4  -2  13  196.92   16.09
  -4  -2 -13  195.83   14.31
  -4  -2 -13  168.34    9.73
  -4   2 -13  176.57   14.62
   4   2  13  188.05   23.89
  -4   2 -14    6.11    2.36
  -4  -2 -14   12.87    4.53
   4  -2  14   12.74    5.77
  -4   2 -14    4.97    2.72
  -4  -2 -14    7.88    2.25
   4   2  14   16.34    8.33
  -4   2 -15    3.38    2.35
   4   2  15    4.15    4.83
  -4   2 -15    5.37    3.17
  -4  -2 -15    0.67    2.77
   4  -2  15    0.12    2.79
  -4  -2 -15    3.03    1.97
  -4  -2 -16  136.63   13.24
  -4  -2 -16  115.02    8.46
   4  -2  16  104.82   13.32
  -4   2 -16   96.56   11.83
   4   2  16  112.25   20.22
  -4   2 -16  120.86   10.47
  -4   2 -17    5.75    2.57
   4  -2  17    0.82    3.02
  -4   2 -17    0.31    2.58
  -4  -2 -17    8.33    4.75
  -4  -2 -17    4.58    1.96
   4   2  17   -0.12    4.51
  -4   2 -18   35.99    7.94
   4  -2  18   38.94    9.51
   4   2  18   32.21   12.33
  -4  -2 -18   38.46    7.49
  -4   2 -18   33.57    5.83
  -4   2 -19   20.60    5.98
  -4   2 -19   19.59    5.11
  -4  -2 -19   20.70    5.41
   4  -2  19   18.57    6.45
   4   2  19    5.41    7.54
   4  -2  20   26.41    8.71
  -4   2 -20   25.95    5.55
  -4   2 -20   22.56    6.42
  -4  -2 -20   18.90    6.10
   4   2  20   18.00   10.09
  -4   2 -21   -1.39    2.79
   4  -2  21   -1.38    3.23
  -4   2 -21   -5.42    3.91
  -4  -2 -21    0.58    2.59
   4   2  22   -9.25    8.66
   4  -2  22   -1.44    3.48
  -4   2 -22   -4.81    3.71
  -4  -2 -22   -2.39    3.21
   4   2  23   -0.38    8.44
  -4   2 -23    2.15    3.51
  -4  -2 -23   -0.60    3.85
  -4   2 -23   -2.39    2.86
  -4   2 -24    8.99    4.41
   4  -3 -23    2.83    4.49
   4   3 -23    5.83    4.63
   4  -3 -22    0.01    2.83
   4   3 -22   -0.32    3.23
   4   3 -21   28.28    7.67
  -4   3  21   47.85   25.18
   4  -3 -21   32.72    8.59
   4   3 -21   24.34    6.85
   4  -3 -20    5.25    3.65
  -4   3  20   21.78   19.76
   4   3 -20   13.63    5.76
   4   3 -20   10.89    5.51
   4   3 -19   15.51    5.58
   4  -3 -19   15.53    5.48
   4   3 -19   30.29    7.31
   4   3 -18   -0.97    2.66
  -4   3  18   -6.96   10.74
   4   3 -18    2.00    2.43
   4  -3 -18   -2.23    2.13
   4  -3 -17    8.19    3.79
   4   3 -17   -1.07    2.29
   4   3 -17    3.69    2.31
   4  -3 -16  122.81   11.87
   4   3 -16  115.72   12.69
   4   3 -16  133.70   14.33
   4  -3 -15   91.85   11.62
   4   3 -15   81.54   10.46
   4   3 -15  102.28   12.31
   4  -3 -15   97.64   10.14
   4  -3 -14   14.76    4.29
   4  -3 -14   15.97    5.37
   4   3 -14   11.96    4.43
   4   3 -14   13.26    5.39
   4  -3 -13    2.80    1.96
   4  -3 -13    6.14    3.10
   4   3 -13   -4.65    3.04
   4   3 -13   -0.23    3.10
   4  -3 -12    2.44    2.06
   4  -3 -12    9.49    3.03
  -4  -3  12   10.95    3.45
   4   3 -12    7.63    4.09
   4  -3 -11  191.10   12.04
  -4  -3  11  175.65   12.60
   4   3 -11  166.17   14.96
   4  -3 -11  176.72   13.75
  -4  -3  11  180.15    8.10
  -4  -3  10  225.76   14.06
   4   3 -10  250.36   18.23
   4  -3 -10  205.26   14.10
   4  -3 -10  242.98   12.89
   4  -3  -9    0.58    1.22
  -4  -3   9   -0.12    1.39
   4  -3  -9   -2.15    2.55
   4   3  -9   -2.66    3.12
   4  -3  -8   26.48    5.26
   4   3  -8   43.33    7.77
   4  -3  -8   30.33    4.34
  -4  -3   8   28.02    4.99
  -4   3   7  130.26    4.63
  -4   3   7  143.66    4.70
   4  -3  -7  146.60   11.10
   4   3  -7  133.36   12.90
  -4  -3   7  127.44   10.14
   4  -3  -7  135.53    8.30
   4  -3  -6   81.68    8.17
   4   3  -6  103.81   11.60
  -4   3   6   95.83    4.75
  -4  -3   6   68.96    7.32
  -4   3   6   87.16    4.86
   4  -3  -6   91.46    6.25
   4  -3  -5    3.04    1.49
  -4  -3   5    2.85    1.90
  -4   3   5    3.38    1.55
   4  -3  -5    4.27    2.25
   4   3  -5    6.55    3.91
  -4   3   5    2.93    1.26
  -4   3   4    3.61    1.08
  -4  -3   4    2.22    1.30
   4  -3  -4    1.36    1.17
   4  -3  -4    5.32    1.40
   4   3  -4    2.76    2.11
  -4   3   4    4.89    1.78
   4  -3  -3   43.63    3.34
   4   3  -3   40.76    8.22
  -4  -3   3   48.02    5.61
   4  -3  -3   42.45    5.32
  -4   3   3   39.85    3.66
  -4   3   3   33.89    4.26
   4   3  -3   42.18    2.60
  -4  -3   2  122.27    8.76
  -4   3   2  119.35    8.30
   4   3  -2  116.67   12.63
  -4   3   2  114.92    4.99
   4   3  -2  121.14    6.09
   4  -3  -2  125.64    8.92
   4  -3  -2  115.57    4.48
  -4   3   1    8.18    2.60
   4  -3  -1   13.79    2.92
   4   3  -1   14.84    5.26
  -4   3   1   10.70    1.23
   4   3  -1   11.82    2.42
  -4   3   1   10.95    1.63
  -4  -3   1   16.90    3.48
  -4  -3   1    8.79    4.78
   4   3   0  133.31   13.94
   4  -3   0  122.26    8.76
  -4  -3   0  130.13    9.02
  -4   3   0  130.05    9.13
   4   3   0  123.69    8.34
   4  -3   1  310.68   13.49
   4   3   1  359.46   23.09
  -4  -3  -1  359.26   14.77
  -4   3  -1  346.18   15.40
   4   3   1  330.96   16.08
   4   3   2   15.76    4.71
   4  -3   2   21.72    3.73
   4   3   2    8.40    3.80
  -4   3  -2   14.66    3.27
  -4  -3  -2   18.59    3.52
   4  -3   3  326.66   13.83
  -4  -3  -3  314.66   13.26
  -4  -3  -3  283.05   14.21
  -4   3  -3  290.22   15.04
   4   3   3  317.62   19.28
   4  -3   4   19.12    3.62
  -4   3  -4   16.91    1.27
  -4  -3  -4   19.31    3.73
  -4   3  -4   21.45    4.91
   4   3   4   23.11    6.38
  -4   3  -4   20.59    1.23
  -4  -3  -4   20.21    3.46
   4  -3   5    0.86    0.85
  -4   3  -5    3.02    0.89
   4  -3   5    3.95    2.01
  -4   3  -5    0.43    1.69
  -4  -3  -5    2.39    1.70
  -4  -3  -5    3.04    2.07
   4   3   5    0.94    3.77
  -4  -3  -6  174.82   11.62
   4  -3   6  184.16   10.81
  -4   3  -6  179.54   13.26
  -4  -3  -6  147.78    9.07
   4   3   6  150.32   16.96
  -4   3  -6  192.96    6.43
  -4  -3  -7   46.85    6.10
   4  -3   7   44.33    5.22
  -4   3  -7   34.72    6.10
  -4  -3  -7   39.57    4.74
   4  -3   7   39.54    5.07
  -4   3  -7   32.89    3.13
   4   3   7   37.47    9.98
  -4  -3  -8  519.92   21.31
  -4   3  -8  525.69   23.83
  -4  -3  -8  535.50   17.16
  -4   3  -8  512.20   13.22
   4  -3   8  465.69   18.23
   4   3   8  450.70   33.30
   4  -3   9   11.45    3.14
  -4  -3  -9   12.16    3.21
   4   3   9   11.72    5.77
  -4  -3  -9   11.46    2.87
  -4   3  -9   14.24    2.57
  -4   3  -9    8.96    2.95
   4  -3  10   59.22    7.54
  -4  -3 -10   70.23    6.42
  -4  -3 -10   65.46    8.06
  -4   3 -10   61.54    8.87
  -4   3 -10   70.24    5.69
   4   3  10   82.56   15.53
  -4  -3 -11    6.95    1.79
  -4  -3 -11   17.94    4.93
   4  -3  11    6.12    3.13
   4   3  11   10.93    7.58
  -4   3 -11    4.95    1.82
  -4   3 -11    9.08    4.19
   4  -3  12   38.78    6.63
  -4  -3 -12   40.20    6.74
  -4  -3 -12   43.12    5.01
  -4   3 -12   43.39    7.68
  -4   3 -12   44.45    5.20
   4   3  12   34.25   11.61
  -4  -3 -13   67.60    6.26
  -4   3 -13   64.99    9.83
  -4   3 -13   62.47    6.47
  -4  -3 -13   60.77    8.43
   4  -3  13   60.74    8.37
   4   3  13   57.68   15.11
  -4  -3 -14   56.69    8.72
  -4   3 -14   57.32    9.19
  -4  -3 -14   65.48    6.35
   4  -3  14   72.06    9.62
  -4   3 -14   66.19    7.01
   4   3  14   70.12   17.26
   4   3  15   14.48    7.55
   4  -3  15   17.84    5.14
  -4   3 -15   19.05    4.04
  -4  -3 -15   12.77    4.31
  -4  -3 -15   22.20    3.65
  -4   3 -15   23.90    6.37
  -4   3 -16    3.02    3.71
   4  -3  16    3.58    3.98
  -4  -3 -16    8.68    4.28
   4   3  16   -0.20    5.21
  -4   3 -16    2.43    2.20
  -4   3 -17   10.31    4.63
  -4  -3 -17   11.56    4.42
   4  -3  17   12.52    5.60
  -4   3 -17   11.56    3.36
   4   3  17   -0.72    4.93
  -4   3 -18   26.71    7.03
   4  -3  18   26.43    7.02
  -4   3 -18   19.19    4.35
  -4  -3 -18   19.33    6.23
   4   3  18   40.63   14.32
  -4   3 -19    2.78    3.70
  -4  -3 -19    0.60    3.98
  -4   3 -19    3.01    1.89
   4   3  19   -3.84    5.25
  -4   3 -20    7.14    4.20
  -4   3 -20   11.97    4.45
   4   3  20    7.37    7.66
   4   3  21    3.63    6.45
  -4   3 -21    9.94    4.49
  -4  -3 -21   -3.31    4.51
  -4   3 -21    3.90    2.72
   4   3  22   57.72   18.32
  -4  -3 -22   48.33   10.43
  -4   3 -22   53.35   11.04
  -4   3 -23    4.76    4.29
   4  -4 -22    1.71    3.94
   4   4 -22   -3.53    3.71
   4   4 -22    9.81    4.22
   4  -4 -21    7.77    4.10
   4   4 -21    5.00    4.12
   4   4 -21    6.60    4.10
  -4   4  21   -4.77   16.52
   4  -4 -20   -4.06    3.98
  -4   4  20   12.68   16.79
   4   4 -20    6.53    4.53
   4   4 -20    0.79    2.63
   4  -4 -19   -1.95    2.82
   4   4 -19    6.15    4.84
  -4   4  19   -8.00   18.08
   4   4 -19   12.84    5.51
   4   4 -18   11.74    4.86
   4  -4 -18   16.25    5.11
   4   4 -18   20.63    6.46
  -4   4  18   18.55   17.91
   4   4 -17    7.56    4.13
   4  -4 -17   11.53    4.42
  -4   4  17    0.22   15.39
   4   4 -17   14.61    6.30
  -4   4  16   65.31   28.79
   4   4 -16   63.10   10.21
   4   4 -16   53.93    9.71
   4  -4 -16   70.18    9.65
   4  -4 -15   10.99    4.32
   4   4 -15    5.32    3.59
   4   4 -15   -1.00    2.18
   4  -4 -14    1.38    1.85
   4  -4 -14    4.70    2.72
   4   4 -14   -1.20    3.33
   4   4 -14    3.54    3.79
   4  -4 -13   32.26    7.04
   4   4 -13   28.58    6.48
   4   4 -13   36.24    7.72
   4  -4 -13   30.69    5.48
   4  -4 -12   11.45    3.62
   4  -4 -12   19.17    5.21
   4   4 -12   14.88    5.57
   4  -4 -11   24.98    4.58
   4  -4 -11   28.28    6.10
  -4  -4  11   28.22    5.84
   4   4 -11   15.67    4.74
   4  -4 -10   -3.85    3.25
  -4  -4  10    1.51    2.42
   4  -4 -10   -2.30    2.25
   4   4 -10    5.28    3.73
   4  -4  -9   70.61    7.02
   4  -4  -9   68.98    8.62
  -4  -4   9   74.33    8.71
   4   4  -9   56.62    9.19
   4  -4  -8   37.21    5.11
   4  -4  -8   31.19    5.82
   4   4  -8   37.59    7.61
  -4  -4   8   23.40    4.96
   4  -4  -7   39.95    4.64
   4  -4  -7   49.70    6.88
   4   4  -7   44.65    8.65
  -4  -4   7   35.07    6.02
  -4   4   7   36.30    3.66
   4  -4  -6   27.06    5.44
  -4  -4   6   19.99    4.66
  -4   4   6   14.64    2.75
   4   4  -6   24.00    6.28
   4  -4  -6   27.60    3.78
  -4   4   5  181.45    9.80
   4  -4  -5  186.96   12.91
   4  -4  -5  175.79    8.79
   4   4  -5  214.69   18.21
  -4  -4   5  169.19   12.75
   4  -4  -4   28.72    3.26
  -4   4   4   30.09    4.24
  -4  -4   4   20.72    4.32
   4  -4  -4   34.69    5.57
   4   4  -4   33.14    7.36
   4  -4  -3  247.79    8.70
  -4   4   3  239.10   12.70
  -4  -4   3  260.60   14.72
   4  -4  -3  249.84   14.00
  -4  -4   2   23.16    4.30
   4   4  -2   30.53    2.57
   4  -4  -2   28.60    4.73
  -4   4   2   25.95    3.74
  -4   4   2   19.90    3.91
   4   4  -2   28.91    7.11
  -4   4   2   26.89    2.68
   4   4  -2   24.81    2.79
   4   4  -1   11.94    2.09
  -4  -4   1    6.90    2.65
   4  -4  -1   12.27    2.95
   4   4  -1    7.70    4.05
  -4   4   1    6.22    1.67
   4   4  -1   12.73    2.98
  -4   4   1   13.77    1.72
  -4   4   1   11.59    3.33
   4   4   0   10.10    3.05
   4   4   0   12.76    5.19
  -4   4   0    7.31    1.20
   4  -4   0   10.38    3.14
  -4   4   0   10.04    1.13
  -4   4   0    7.72    2.81
  -4  -4   0    9.61    2.41
   4  -4   1  184.81   11.26
  -4  -4  -1  195.38   12.33
   4   4   1  165.17   17.34
  -4   4  -1  174.10   12.62
   4   4   1  158.41   12.30
   4  -4   2    1.42    1.61
   4   4   2   -1.87    3.95
   4   4   2    1.22    2.66
  -4  -4  -2    6.31    2.51
  -4   4  -2    7.42    2.97
   4  -4   3   62.83    6.59
  -4  -4  -3   70.88    7.56
   4   4   3   68.69   12.13
  -4   4  -3   55.81    7.50
   4   4   3   65.64   10.11
   4  -4   4   72.87    6.88
  -4  -4  -4   74.45    7.54
  -4  -4  -4   83.48    8.47
  -4   4  -4   76.19    8.97
   4   4   4   83.59   12.59
  -4  -4  -5   28.26    4.78
  -4  -4  -5   13.86    4.08
   4  -4   5   31.48    4.50
  -4   4  -5   27.24    1.96
   4   4   5   23.93    7.28
  -4   4  -5   16.49    4.29
  -4   4  -6   59.46    8.64
   4  -4   6   59.63    6.35
  -4  -4  -6   74.25    8.54
  -4   4  -6   72.78    3.89
   4   4   6   71.18   12.74
  -4  -4  -6   66.45    6.92
   4  -4   7   11.82    3.00
   4   4   7   14.72    5.94
  -4  -4  -7   12.50    3.25
  -4   4  -7   10.03    1.80
  -4  -4  -7    5.27    2.86
  -4   4  -7   10.35    4.30
  -4  -4  -8   28.61    4.58
   4  -4   8   31.59    4.72
  -4  -4  -8   24.41    5.00
   4   4   8   24.25    7.85
  -4   4  -8   28.03    2.98
  -4   4  -8   18.72    5.48
   4  -4   9  116.78    9.23
  -4  -4  -9  118.35   11.50
  -4   4  -9  117.33   12.33
  -4   4  -9  117.66    6.82
   4   4   9  132.84   20.48
  -4  -4  -9  124.58    9.05
  -4   4 -10   66.07   10.02
   4  -4  10   73.57    7.48
  -4   4 -10   73.40    5.77
  -4  -4 -10   85.14    9.82
  -4  -4 -10   72.97    6.96
   4   4  10   68.62   14.99
   4   4  11  106.06   20.91
  -4  -4 -11   93.46   10.75
  -4   4 -11   99.16   12.28
  -4   4 -11  132.08    8.22
   4  -4  11  120.06    9.85
  -4  -4 -11  100.33    8.14
  -4  -4 -12   -2.66    1.80
   4  -4  12    1.03    1.73
  -4  -4 -12   -3.90    3.78
  -4   4 -12    3.41    3.02
   4   4  12   -3.31    5.20
  -4  -4 -13   13.61    3.14
   4  -4  13   19.25    4.35
  -4  -4 -13   17.63    5.00
  -4   4 -13   14.10    5.45
   4   4  13    2.41    5.13
  -4  -4 -14   -2.97    3.35
  -4   4 -14   -3.15    3.43
   4   4  14   -2.54    7.86
  -4  -4 -15   58.07    9.67
   4   4  15   75.26   18.13
  -4   4 -15   36.21    8.57
  -4   4 -16   -5.06    3.71
  -4  -4 -16   12.71    4.58
   4   4  16    2.15    6.66
  -4  -4 -17   11.33    5.04
  -4   4 -17   21.51    7.49
   4   4  17    0.74    5.46
  -4  -4 -18    2.64    2.92
  -4   4 -18    1.07    4.20
   4   4  18   -0.52    7.96
  -4  -4 -19  107.18   14.32
  -4   4 -19  100.97   14.46
   4   4  19   68.51   20.00
  -4   4 -20   -2.73    4.53
  -4  -4 -20   -2.93    3.48
  -4   4 -21   18.64    7.68
   4  -5 -21    4.66    4.03
   4  -5 -20    8.51    4.42
   4   5 -20    4.92    3.47
   4  -5 -19   -0.99    3.14
   4   5 -19   -0.07    3.21
   4   5 -19   -0.29    2.67
  -4   5  19   -0.65   12.28
   4  -5 -18   15.07    5.50
  -4   5  18   35.74   21.33
   4   5 -18   10.13    5.62
   4   5 -18   17.44    6.50
   4  -5 -17   39.43    7.65
   4   5 -17   25.11    8.18
   4   5 -17   19.30    6.51
   4  -5 -16    7.81    3.69
   4   5 -16    0.63    3.12
   4   5 -16    2.22    3.79
   4  -5 -15    4.65    2.39
   4   5 -15    9.52    5.51
   4   5 -15   -1.10    3.13
   4  -5 -14   36.48    7.32
   4   5 -14   36.14    8.67
   4   5 -14   38.41    8.53
   4  -5 -13   62.09   10.20
   4   5 -13   68.52   11.36
   4   5 -13   75.46   11.69
   4  -5 -13   64.85    8.55
   4  -5 -12  111.11   10.86
   4  -5 -12  120.00   13.76
   4   5 -12  111.27   13.97
   4   5 -12  106.06   13.80
   4  -5 -11   53.74    9.22
   4   5 -11   48.27    9.61
   4   5 -11   52.23    9.55
   4  -5 -11   53.34    7.22
   4  -5 -10   71.73    8.15
  -4  -5  10   85.50   10.47
   4  -5 -10   78.20   10.43
   4   5 -10   80.03   11.75
   4  -5  -9    7.00    2.73
   4  -5  -9    8.25    3.14
  -4  -5   9    1.43    2.30
   4   5  -9    0.40    2.95
   4  -5  -8   36.99    6.38
  -4  -5   8   35.20    6.69
   4  -5  -8   41.60    5.51
   4   5  -8   28.69    7.39
   4  -5  -7   30.16    4.25
   4  -5  -7   31.61    6.22
  -4  -5   7   46.82    7.18
   4   5  -7   32.34    8.39
  -4  -5   6   75.55    9.43
   4  -5  -6   70.50    8.77
   4   5  -6   67.20   10.77
   4  -5  -6   59.84    5.88
  -4  -5   5    1.42    2.55
  -4   5   5   -1.57    1.45
   4  -5  -5    0.95    1.35
   4   5  -5    5.84    3.95
   4  -5  -5    1.75    2.26
   4  -5  -4    2.11    2.56
  -4  -5   4    3.32    1.76
   4   5  -4    4.76    5.05
  -4   5   4    2.44    1.86
   4  -5  -3   -3.08    2.76
  -4   5   3   -3.05    1.76
   4   5  -3   -3.35    3.11
  -4  -5   3    2.50    2.66
   4  -5  -2  288.41   16.20
  -4  -5   2  321.65   18.17
   4   5  -2  295.81   24.42
  -4   5   2  260.47   15.53
   4  -5  -1    3.86    2.67
  -4  -5   1    5.36    2.67
  -4   5   1    4.25    2.66
   4   5  -1   12.23    5.92
   4  -5   0   96.09    8.90
   4   5   0   77.93   12.96
  -4   5   0   99.04   10.22
  -4  -5   0   88.46    9.31
   4   5   0  100.22    8.72
   4   5   1   16.58    4.65
   4   5   1   22.99    7.56
  -4  -5  -1   26.06    5.08
   4  -5   1   21.24    4.11
  -4   5  -1   21.40    4.88
   4  -5   2   69.77    7.19
   4   5   2   73.51   10.29
   4   5   2   75.66   13.88
  -4   5  -2   67.83    8.90
  -4  -5  -2   76.09    8.31
   4   5   3    1.69    2.63
  -4  -5  -3   -2.86    2.41
   4  -5   3    3.17    2.14
   4   5   3    9.60    5.14
  -4   5  -3    4.74    3.05
   4  -5   4   18.57    3.91
  -4  -5  -4   13.45    3.86
   4   5   4   13.17    7.77
  -4   5  -4   11.59    4.21
   4   5   4   18.67    6.39
   4  -5   5   84.44    7.92
  -4  -5  -5   71.67    7.90
   4   5   5   56.35   11.98
  -4   5  -5   84.53   10.97
   4   5   5   77.42   13.52
   4  -5   6   34.16    4.95
  -4  -5  -6   39.67    6.02
  -4   5  -6   31.04    6.62
  -4  -5  -6   28.96    5.38
   4   5   6   33.15   10.04
   4  -5   7    0.54    1.82
  -4  -5  -7   -1.14    2.21
  -4   5  -7    2.56    3.12
  -4  -5  -7    1.61    1.50
   4   5   7    3.66    4.54
   4  -5   8   -0.43    1.83
  -4  -5  -8    3.76    3.24
  -4  -5  -8    1.02    1.55
  -4   5  -8    2.59    2.10
   4   5   8   -4.31    4.39
  -4  -5  -9   33.47    7.03
  -4  -5  -9   33.18    5.44
   4   5   9   23.93   10.01
  -4   5  -9   26.78    6.78
  -4  -5 -10   -4.29    3.15
  -4  -5 -10    2.62    1.27
  -4   5 -10    2.31    3.32
  -4  -5 -11   -3.82    3.12
  -4   5 -11    2.97    2.81
   4   5  11   -1.95    7.15
  -4  -5 -12   13.98    4.97
  -4   5 -12   10.01    3.67
   4   5  12   15.47   11.96
   4   5  13    7.48    8.33
  -4  -5 -13    1.67    2.52
  -4   5 -13    2.70    3.62
  -4  -5 -14    3.34    2.73
  -4   5 -14   -0.78    3.76
   4   5  14    0.07    5.75
   4   5  15    6.55   10.45
  -4  -5 -15    9.10    4.63
  -4   5 -15    0.79    3.40
  -4  -5 -16  125.30   14.87
  -4   5 -16   82.29   13.89
   4   5  16   73.92   20.23
  -4  -5 -17   35.17    9.12
  -4   5 -17   15.33    6.45
   4   5  17   39.39   15.15
  -4  -5 -18    2.03    2.66
   4   5  18    6.92    7.58
  -4   5 -18    0.46    3.48
  -4   5 -19    7.97    4.83
  -4  -5 -19    3.98    3.83
   4   6 -18    8.41    4.46
   4   6 -17   23.31    7.40
  -4   6  16    8.62   17.20
   4   6 -16   27.00    9.24
   4   6 -16    8.28    3.39
   4   6 -15   55.84   10.74
   4   6 -15   51.08   11.36
  -4   6  15   78.55   28.01
   4   6 -14   33.44    9.54
   4   6 -14   30.11    7.88
  -4   6  14   22.72   14.12
   4   6 -13   54.95   10.82
   4   6 -13   46.58   10.57
  -4   6  13   64.57   26.69
   4   6 -12    4.37    3.06
   4   6 -12    7.60    6.15
   4   6 -11    2.65    2.49
   4  -6 -11   10.16    5.28
   4   6 -11   13.24    5.93
   4  -6 -10    1.47    2.61
   4   6 -10    7.91    5.30
   4   6 -10    6.48    4.27
   4  -6  -9  105.45   12.91
   4   6  -9   92.74   13.73
   4   6  -9  102.39   14.49
   4  -6  -8   20.63    5.55
   4   6  -8   24.29    7.46
   4  -6  -7   74.23    9.68
  -4  -6   7   96.79   12.04
   4   6  -7   64.17   11.38
   4  -6  -6    2.29    1.94
   4   6  -6    2.98    5.45
  -4  -6   6   -1.08    2.47
  -4  -6   5   17.88    4.98
   4  -6  -5   16.63    4.64
   4   6  -5   14.78    6.05
   4  -6  -4   30.67    5.87
  -4  -6   4   33.91    6.88
   4   6  -4   30.02    8.67
  -4   6   3    1.60    2.14
   4  -6  -3    2.99    3.01
   4   6  -3    0.17    3.45
  -4  -6   3    2.52    2.83
   4  -6  -2   -1.60    2.51
  -4  -6   2   -1.49    2.64
   4   6  -2    4.93    4.89
  -4   6   2    4.10    2.88
  -4   6   1   92.47   10.79
  -4  -6   1   84.79   10.05
   4  -6  -1   95.34    9.65
   4   6  -1   96.32   15.43
  -4  -6   0    0.56    2.32
   4  -6   0    2.22    2.47
   4   6   0   -2.11    5.94
  -4   6   0    7.10    4.04
  -4  -6  -1   38.29    6.76
   4  -6   1   34.27    5.66
   4   6   1   22.03    8.40
  -4   6  -1   23.07    6.37
   4  -6   2    7.79    3.13
  -4   6  -2    8.07    4.28
  -4  -6  -2    9.12    3.42
   4   6   3   48.27   11.95
  -4   6  -3   33.46    6.55
  -4  -6  -3   40.64    7.00
   4   6   4   17.89    8.01
  -4  -6  -4   20.24    4.88
  -4   6  -4   18.75    5.69
  -4   6  -5   67.61   10.54
   4   6   5   79.70   15.87
  -4  -6  -5   58.10    8.26
   4   6   6   35.72   10.06
  -4  -6  -6   25.48    5.43
  -4   6  -6   37.22    8.30
   4   6   6   26.59    8.35
   4   6   7   -0.19    5.72
  -4  -6  -7    2.62    2.87
  -4   6  -7    1.71    2.76
   4   6   7    3.55    5.09
  -4  -6  -8   11.64    3.96
   4   6   8   14.39    7.05
   4   6   8   20.10   10.29
  -4   6  -8   17.60    6.32
  -4  -6  -9   43.75    8.25
   4   6   9   54.22   13.62
  -4   6  -9   46.35    9.66
  -4  -6 -10    7.74    4.30
  -4   6 -10    6.96    4.84
   4   6  10    9.31    7.45
  -4   6 -11    0.36    2.97
  -4  -6 -11    2.13    3.83
   4   6  11   -4.26    8.28
  -4   6 -12   14.99    6.65
  -4  -6 -12   13.70    5.92
   4   6  12   12.69    6.84
  -4  -6 -13    1.78    2.94
  -4   6 -13   -0.90    2.96
   4   6  13    5.60    7.58
  -4  -6 -14   -7.86    4.68
  -4   6 -14    6.63    5.55
   4   6  14    2.58    7.48
  -4  -6 -15    2.85    4.43
  -4   6 -15    2.59    4.46
   4   6  15   -1.87    6.99
  -4  -6 -16   20.56    6.93
   4   6  16    5.89    8.89
  -4   7  13   36.13   21.18
  -4   7  12   18.63   16.80
  -4   7  11   27.77   17.00
   4   7 -11   13.35    6.44
   4   7 -10   22.01    7.24
  -4   7  10   44.20   23.35
   4   7  -9   15.38    6.88
   4   7  -9    9.03    5.62
   4   7  -8   -0.23    4.80
   4   7  -8    5.16    5.15
   4  -7  -7   -1.04    2.85
   4   7  -7   14.73    6.93
   4   7  -7   12.53    6.67
   4  -7  -6   14.68    5.13
   4   7  -6   17.38    5.66
   4   7  -6   13.24    6.33
   4  -7  -5   42.89    8.01
   4   7  -5   27.18    8.84
   4   7  -4   -5.80    5.10
  -4  -7   4   -2.06    3.73
   4   7  -3    9.67    5.87
  -4  -7   3   12.56    5.02
  -4  -7   2   24.54    6.28
   4   7  -2    9.96    6.08
  -4  -7   1   72.07   10.22
   4   7  -1   64.59   14.16
  -4  -7   0   18.29    5.30
   4   7   0   23.61    8.77
  -4   7   0   18.61    5.77
  -4  -7  -1    5.09    3.16
   4   7   1    2.83    5.72
  -4   7  -1    2.55    2.71
   4   7   2   13.17    7.03
  -4   7  -2    5.10    3.01
  -4   7  -3   46.06    9.56
   4   7   3   51.26   12.72
  -4  -7  -3   50.88    8.16
   4   7   4    5.92    5.20
  -4  -7  -4   16.29    4.68
  -4  -7  -5   18.13    5.75
  -4   7  -5   19.41    6.25
   4   7   6   12.31    7.71
  -4   7  -6    8.13    5.01
   4   7   7    5.51    7.06
  -4   7  -7   -2.14    3.05
   4   7   8   19.69    9.90
  -4   7  -8   19.34    7.04
   4   7   9    9.81    8.19
  -4   7  -9    5.65    4.98
   4   7  10    4.17    5.16
  -4   7 -10   10.05    5.67
   4   7  11    2.16    7.64
  -4   7 -11    1.40    3.67
   4   7  12   19.07   11.40
   4   8  -4   15.77    7.14
   4   8  -3   -1.14    3.80
   4   8  -2   -0.62    3.25
   4   8  -1    3.90    4.87
   4   8   0   31.13    8.60
   4   8   1   52.18   11.14
   4   8   2   12.41    6.34
  -4   8  -3    7.27    4.68
  -4   8  -4   11.23    5.70
  -4   8  -5   -2.27    4.25
  -4   8  -6   35.11    9.54
   5   0 -24   29.70    7.65
  -5   0  24   24.13   15.77
   5   0 -23    4.04    3.30
  -5   0  23   12.31   14.26
   5   0 -22    3.82    2.55
  -5   0  22   10.77   14.86
   5   0 -21   -2.63    2.24
  -5   0  21   -2.41    9.32
  -5   0  20   93.05   23.43
   5   0 -20  107.14   12.80
  -5   0  19    0.44    7.31
   5   0 -19   -0.94    2.24
   5   0 -18  226.28   17.65
  -5   0  18  220.41   36.24
  -5   0  17    1.41   10.63
   5   0 -17   -4.96    3.41
   5   0 -16   30.61    4.93
   5   0 -16   38.78    7.00
   5   0 -15    2.30    1.75
   5   0 -15    1.31    1.07
   5   0 -15   -0.83    2.45
   5   0 -14   24.47    3.78
   5   0 -14   27.52    5.00
   5   0 -14   24.52    5.56
   5   0 -13   -0.60    1.32
   5   0 -13    0.90    1.50
  -5   0  12    8.27    2.07
   5   0 -12    6.32    2.67
   5   0 -12   11.91    3.96
  -5   0  11   -1.25    0.88
   5   0 -11   -3.28    2.12
   5   0 -11   -0.28    1.48
   5   0 -10    9.95    2.74
  -5   0  10   12.50    2.38
   5   0 -10   14.95    3.26
  -5   0   9   -1.08    1.36
   5   0  -9    0.67    1.32
   5   0  -9   -0.80    1.47
   5   0  -8   20.79    3.72
  -5   0   8   25.80    3.21
   5   0  -8   32.04    5.18
   5   0  -7    0.44    1.22
  -5   0   7   -0.25    0.98
   5   0  -7   -0.29    1.14
   5   0  -6    0.10    0.95
   5   0  -6    2.11    1.36
  -5   0   6    0.10    0.91
   5   0  -5   -2.29    2.04
   5   0  -5    0.63    0.93
  -5   0   5   -0.48    0.76
   5   0  -4  116.15    7.26
  -5   0   4  123.99    6.35
   5   0  -4  120.38    9.17
  -5   0   3    2.19    1.14
   5   0  -3   -0.07    1.05
   5   0  -3    1.35    2.16
  -5   0   2  113.35    5.91
   5   0  -2  124.58    9.20
   5   0  -2  116.63    7.23
   5   0  -1   -1.38    1.39
   5   0  -1   -0.46    1.54
  -5   0   1    2.02    1.32
   5   0   0  291.02   11.94
   5   0   0  285.49    9.59
  -5   0   0  308.70   10.49
   5   0   0  303.51   14.71
   5   0   1   -0.89    1.90
   5   0   1    0.38    1.82
  -5   0  -1   -1.31    1.27
   5   0   2 3422.44   46.83
  -5   0  -2 3701.92   38.90
  -5   0  -3   -0.40    1.43
  -5   0  -3   -2.40    1.63
   5   0   3   -2.71    1.85
  -5   0  -4 1927.18   27.25
   5   0   4 1910.76   39.48
  -5   0  -4 2004.83   31.44
  -5   0  -5   -0.56    1.01
   5   0   5   -1.03    1.87
  -5   0  -5   -0.28    0.92
  -5   0  -6  948.17   21.34
   5   0   6  976.03   30.69
  -5   0  -6 1015.68   24.27
   5   0   7    1.58    1.58
  -5   0  -7    4.05    2.19
  -5   0  -7    3.34    1.74
  -5   0  -8   36.01    4.60
  -5   0  -8   34.94    5.10
   5   0   8   45.75    7.35
   5   0   9   -0.98    3.52
  -5   0  -9    0.23    1.24
  -5   0  -9   -0.36    1.68
  -5   0 -10   87.73    7.72
   5   0  10   87.75   11.62
  -5   0 -10   89.82    8.55
   5   0  11    0.43    3.21
  -5   0 -11    0.20    1.42
  -5   0 -11   -1.19    1.94
  -5   0 -12  188.74   12.98
   5   0  12  176.41   17.78
  -5   0 -12  180.42   11.93
   5   0  13    3.45    3.03
  -5   0 -13   -1.29    1.86
  -5   0 -13   -1.85    2.07
   5   0  14   45.07    9.29
  -5   0 -14   43.97    6.43
  -5   0 -14   32.36    6.10
  -5   0 -15    2.29    1.98
  -5   0 -15   -2.05    1.50
   5   0  15   -2.26    3.26
   5   0  16   19.26    7.37
  -5   0 -16   13.95    4.14
  -5   0 -16   24.61    5.20
  -5   0 -17    3.32    2.75
   5   0  17    4.23    4.01
  -5   0 -17   -1.43    2.52
   5   0  18  338.80   30.01
  -5   0 -18  272.23   18.52
  -5   0 -18  310.75   19.48
  -5   0 -19    2.31    3.08
  -5   0 -19   -2.91    3.03
   5   0  19   -2.96    5.31
  -5   0 -20    5.74    3.05
   5   0  20   -1.17    4.41
  -5   0 -20   -1.57    2.40
  -5   0 -21    0.11    2.68
   5   0  21    8.61    8.37
  -5   0 -21   -0.06    1.99
   5   0  22   29.55    9.66
  -5   0 -22   55.25    9.46
  -5   0 -23    3.20    4.18
   5   0  23   -1.69    5.36
   5   0  24   21.38    8.54
  -5   0 -24   11.11    6.04
  -5   1  25    5.46   13.78
   5  -1 -24    2.85    3.42
   5   1 -24    5.63    4.01
   5  -1 -23    9.30    4.87
  -5   1  23   12.27   13.73
   5   1 -23    0.40    2.53
   5   1 -22   18.74    5.72
   5  -1 -22   46.47    8.83
  -5   1  22   58.96   22.21
  -5  -1  21   38.17   16.11
   5   1 -21   45.76    8.97
   5  -1 -21   31.64    7.44
  -5   1  21   46.52   21.78
   5  -1 -20   34.51    7.47
  -5   1  20    3.33    8.54
  -5  -1  20   21.78   12.27
   5   1 -20   34.78    7.71
   5  -1 -19   17.52    5.32
  -5   1  19    4.53    8.54
   5   1 -19   16.50    5.58
   5  -1 -18    2.07    2.33
   5   1 -18    4.17    2.69
  -5   1  18   13.63   11.45
  -5  -1  18   18.12   10.85
   5   1 -18    4.59    4.00
   5   1 -17   35.30    5.87
   5   1 -17   45.36    7.97
   5  -1 -17   50.55    8.10
  -5  -1  17   61.57   16.44
   5  -1 -16   14.02    3.95
   5   1 -16   17.88    4.23
   5  -1 -16   22.19    5.69
  -5  -1  16   35.05   12.16
   5   1 -16   20.68    5.51
   5  -1 -15   53.96    7.83
   5   1 -15   65.19    7.44
   5   1 -15   71.47    9.63
   5  -1 -15   74.43    9.04
  -5  -1  15   63.87   16.74
   5  -1 -14   17.50    4.77
   5  -1 -14   19.48    4.71
   5   1 -14   23.50    4.39
   5   1 -14   20.05    5.10
  -5  -1  13   -0.39    1.18
   5  -1 -13    0.67    2.37
   5   1 -13    2.82    2.28
   5   1 -13   -0.61    1.83
   5  -1 -13    0.93    0.82
   5  -1 -13    0.79    2.46
   5  -1 -12   12.59    1.71
   5  -1 -12    8.28    3.10
   5   1 -12    7.67    2.41
   5  -1 -12    7.12    1.46
  -5  -1  12   13.71    3.33
   5   1 -12   17.23    4.97
   5  -1 -12   10.91    3.45
   5  -1 -11   44.65    3.04
   5   1 -11   42.76    5.29
   5  -1 -11   40.55    5.96
  -5  -1  11   43.12    4.97
   5   1 -11   36.32    6.12
   5  -1 -11   31.19    5.25
   5   1 -10   19.03    3.42
  -5  -1  10   15.63    3.23
   5  -1 -10   17.09    3.98
   5   1 -10   22.52    5.61
  -5   1  10   15.76    1.93
   5  -1 -10   16.12    3.39
   5   1  -9   15.39    2.94
   5  -1  -9   14.46    3.22
  -5   1   9   19.93    2.24
  -5  -1   9   17.33    3.11
   5   1  -9   21.48    4.87
   5  -1  -9   14.77    3.15
   5   1  -8   81.33    6.19
  -5  -1   8   76.14    6.30
   5  -1  -8   88.65    7.74
   5  -1  -8   78.95    7.32
   5   1  -8   88.56    9.26
  -5   1   8   79.87    4.46
   5   1  -7  651.08   25.10
   5  -1  -7  654.38   20.28
  -5  -1   7  682.02   18.53
   5  -1  -7  667.89   19.98
  -5   1   7  631.64   12.20
   5   1  -7  636.83   16.45
   5  -1  -7  645.33   13.14
   5  -1  -6  482.18   16.90
  -5  -1   6  494.23   15.48
  -5   1   6  495.69   10.96
   5   1  -6  432.88   20.19
   5  -1  -6  478.35   11.81
   5  -1  -6  501.27   16.76
   5   1  -6  486.52   13.93
   5   1  -5  501.74   14.16
  -5   1   5  525.50   11.25
   5   1  -5  605.03   24.00
   5  -1  -5  567.60   16.86
   5  -1  -5  538.53   13.22
   5  -1  -5  572.83   18.10
  -5  -1   5  557.13   15.83
   5   1  -4   46.77    4.14
   5  -1  -4   51.46    5.38
  -5   1   4   50.81    3.68
   5   1  -4   40.31    5.94
   5  -1  -4   43.33    4.60
   5  -1  -4   50.41    4.27
  -5  -1   4   45.37    4.49
   5  -1  -3   15.40    3.08
  -5   1   3   10.95    2.90
   5   1  -3   20.59    4.69
   5   1  -3   13.68    2.41
  -5  -1   3   12.55    2.63
   5  -1  -3   12.58    2.50
  -5   1   3   11.74    1.91
  -5   1   2  194.48    7.93
   5  -1  -2  213.23   10.63
   5   1  -2  217.05   14.18
   5  -1  -2  190.50    8.94
  -5  -1   2  201.66    9.22
  -5   1   2  196.73   10.33
   5   1  -2  173.75    8.38
   5   1  -1 1020.46   21.18
  -5   1   1 1024.59   22.35
   5   1  -1  938.47   30.19
  -5  -1   1  932.19   19.64
   5  -1  -1  914.31   19.09
   5  -1  -1  953.83   22.36
  -5   1   1  985.14   19.10
   5  -1   0  264.61    7.35
   5  -1   0  271.23   11.88
  -5  -1   0  277.89   10.51
   5   1   0  297.65   17.36
   5  -1   0  288.81   10.47
  -5   1   0  274.18   10.81
   5  -1   1  116.97    7.89
   5  -1   1  128.63    4.95
  -5  -1  -1  128.24    7.14
   5   1   1  132.28   11.57
   5  -1   1  125.11    7.20
   5   1   1  129.55    8.97
  -5   1  -1  121.52    7.77
   5  -1   2   13.69    2.81
   5   1   2   16.12    3.34
   5  -1   2   16.24    3.01
  -5   1  -2   14.44    2.69
   5  -1   2   13.04    1.71
  -5  -1  -2   11.14    2.23
  -5  -1  -2   10.46    1.93
   5   1   3  205.51   12.96
  -5   1  -3  180.02    6.52
   5  -1   3  209.69   11.71
  -5  -1  -3  199.84    9.30
  -5  -1  -3  202.88    9.92
  -5   1  -3  196.38   10.59
   5  -1   3  189.79    6.49
  -5  -1  -4  320.02   11.95
  -5   1  -4  298.83    8.96
  -5   1  -4  341.54   14.58
   5   1   4  339.76   17.39
   5  -1   4  328.23    9.18
   5  -1   4  316.89   15.22
   5  -1   5  476.82   19.76
  -5   1  -5  467.60   12.12
  -5  -1  -5  467.16   14.73
  -5  -1  -5  427.37   15.11
  -5   1  -5  498.49   18.10
   5  -1   5  490.82   12.15
   5   1   5  448.25   21.21
  -5  -1  -6  627.72   18.89
  -5  -1  -6  538.35   16.07
  -5   1  -6  585.07   14.58
  -5   1  -6  640.32   21.37
   5  -1   6  518.51   21.58
   5   1   6  613.72   26.53
  -5   1  -7  476.92   14.08
   5  -1   7  475.95   21.87
  -5  -1  -7  489.83   17.59
  -5   1  -7  486.59   19.53
   5   1   7  436.06   24.01
  -5   1  -8   14.03    2.49
  -5  -1  -8   14.91    3.14
   5   1   8   17.87    5.78
  -5   1  -8   19.51    4.48
  -5  -1  -8   16.17    3.37
   5  -1   8   22.76    5.30
  -5  -1  -9   94.61    7.24
  -5  -1  -9   90.16    8.28
   5  -1   9   79.13    9.73
   5   1   9   78.76   11.72
  -5   1  -9   71.47    7.92
  -5   1  -9   82.31    6.50
  -5  -1 -10  150.55    9.59
   5   1  10  127.83   15.61
  -5   1 -10  117.50   10.49
  -5  -1 -10  109.17    9.24
   5  -1  10  116.82   12.36
  -5   1 -10  134.46    8.72
  -5  -1 -11  239.09   12.54
  -5  -1 -11  199.06   13.07
   5  -1  11  172.80   15.65
  -5   1 -11  196.63   14.40
  -5   1 -11  205.36   11.41
   5   1  11  195.18   19.94
  -5  -1 -12   32.37    5.49
  -5  -1 -12   40.96    5.51
   5   1  12   44.83   10.05
  -5   1 -12   41.16    6.67
   5  -1  12   38.29    7.67
  -5   1 -12   33.43    5.01
  -5  -1 -13  154.97   12.45
   5   1  13  153.69   18.88
  -5   1 -13  168.37   13.81
   5  -1  13  121.85   14.27
  -5  -1 -13  138.46   10.05
  -5   1 -13  133.21   10.08
  -5   1 -14    2.85    2.41
  -5   1 -14    3.77    2.50
  -5  -1 -14   -2.03    2.36
   5   1  14    7.57    6.22
  -5  -1 -14    2.15    1.45
   5  -1  14   -1.93    3.04
  -5   1 -15   24.96    5.26
   5   1  15   12.29    5.41
  -5  -1 -15   29.14    6.35
   5  -1  15   24.63    7.14
  -5  -1 -15   18.06    4.12
  -5   1 -15   26.63    4.93
   5   1  16   26.55    7.90
  -5  -1 -16   29.61    6.20
  -5  -1 -16   24.70    4.78
   5  -1  16   32.71    8.78
  -5   1 -16   22.98    5.60
  -5   1 -16   36.40    8.06
   5  -1  17   11.29    5.28
  -5   1 -17    9.93    4.37
  -5  -1 -17    1.14    2.60
  -5   1 -17    3.45    1.65
  -5  -1 -17    4.43    2.43
   5   1  17    1.01    4.89
  -5  -1 -18   38.60    6.01
   5  -1  18   36.75    9.60
  -5  -1 -18   40.91    7.58
  -5   1 -18   40.22    7.57
   5   1  18   31.73   11.00
  -5   1 -18   35.04    6.60
   5  -1  19   -1.70    3.70
  -5   1 -19   -1.33    2.86
  -5  -1 -19   -1.55    2.62
  -5   1 -19    6.86    3.77
  -5  -1 -19    2.13    1.46
   5   1  19   -6.04    5.65
   5   1  20   -4.44    7.36
   5  -1  20    0.58    3.79
  -5  -1 -20    0.64    2.36
  -5   1 -20    1.24    2.03
  -5   1 -20   -1.08    2.86
  -5  -1 -21   68.87   11.07
   5  -1  21   48.52   11.28
   5   1  21   48.58   12.83
  -5   1 -21   67.07   10.57
  -5   1 -21   60.02    9.28
   5   1  22    6.30    7.12
   5  -1  22   -0.51    4.99
  -5   1 -22   -0.88    2.90
  -5  -1 -22    5.53    3.51
  -5   1 -22    5.21    3.61
   5   1  23   -6.25    7.70
  -5   1 -23   11.11    4.91
   5  -1  23   -2.26    4.34
  -5  -1 -23    4.99    3.85
   5   1  24    1.67    8.77
   5  -1  24    5.28    4.98
  -5   1 -24    2.92    3.22
   5  -1  25   17.54    8.87
  -5   2  24   10.28   18.91
   5  -2 -23   36.75    8.28
  -5   2  23   64.46   26.71
   5   2 -23   39.22    8.95
   5  -2 -22   16.19    5.83
   5   2 -22   11.64    4.16
  -5   2  22   13.12   11.90
  -5   2  21   10.63   15.22
   5  -2 -21    7.40    4.36
   5   2 -21    9.54    4.38
   5  -2 -20    8.60    4.11
   5   2 -20    8.23    4.07
   5   2 -20   13.15    5.53
   5  -2 -19   19.63    5.50
   5   2 -19    9.50    4.24
   5   2 -19    8.98    4.20
   5   2 -18   27.75    6.68
   5   2 -18   26.37    6.63
  -5   2  18   25.43   16.64
   5  -2 -18   27.08    5.83
   5  -2 -17   68.49   10.42
   5   2 -17   41.24    7.27
   5   2 -17   55.49    9.19
   5  -2 -17   62.05    8.91
   5  -2 -16   17.07    5.91
   5   2 -16   20.71    4.96
   5   2 -16   20.92    6.31
   5  -2 -16   19.22    4.74
  -5  -2  16   19.31    8.92
   5  -2 -15    2.61    1.70
  -5  -2  15    3.33    4.63
   5  -2 -15    2.95    2.60
   5   2 -15    3.74    2.18
   5   2 -15    8.55    4.17
   5  -2 -14   38.87    7.15
   5   2 -14   54.84    8.84
   5  -2 -14   42.95    6.47
  -5  -2  14   43.11   11.27
   5  -2 -13  170.27   13.61
  -5  -2  13  193.43   12.45
   5   2 -13  180.04   15.27
   5  -2 -13  176.37   12.56
  -5  -2  13  151.42   20.60
   5  -2 -12    1.32    1.98
   5  -2 -12    0.54    1.98
  -5  -2  12    2.18    1.21
   5   2 -12    1.38    2.79
   5  -2 -11    7.90    2.98
  -5  -2  11   12.00    3.16
   5  -2 -11    9.10    2.63
   5   2 -11   12.65    2.61
   5   2 -11   14.12    4.78
   5   2 -10  308.46   11.12
   5  -2 -10  325.80   17.18
   5   2 -10  298.94   19.17
   5  -2 -10  353.24   15.56
  -5  -2  10  337.89   15.86
   5  -2  -9    2.15    1.87
   5  -2  -9    7.28    2.93
   5   2  -9    4.42    1.27
  -5  -2   9    6.12    2.81
   5   2  -9    0.84    2.06
  -5  -2   8  436.68   12.84
   5   2  -8  450.75   12.21
   5  -2  -8  443.47    8.34
   5   2  -8  434.58   22.73
  -5  -2   8  439.72   17.11
   5  -2  -8  460.29   18.99
  -5   2   8  432.38    7.05
   5  -2  -8  444.94   15.89
   5  -2  -7    2.92    1.46
  -5  -2   7    2.56    1.79
  -5  -2   7    3.04    1.24
  -5   2   7    2.34    0.70
   5   2  -7    2.14    0.82
   5   2  -7    2.63    2.96
   5  -2  -7    2.49    0.98
   5  -2  -7    5.41    2.36
   5  -2  -6   14.60    2.51
   5  -2  -6   12.55    3.11
   5   2  -6   13.12    1.93
  -5   2   6   14.22    1.81
   5   2  -6   20.46    5.01
  -5  -2   6   14.71    2.51
  -5  -2   6   11.68    3.39
   5   2  -5  289.31    9.20
  -5   2   5  312.51    8.86
   5  -2  -5  286.01   13.92
  -5  -2   5  342.15   14.48
   5   2  -5  267.31   17.67
   5  -2  -5  295.68   10.34
  -5  -2   5  253.19   10.68
   5  -2  -5  296.69   10.66
  -5   2   4  933.32   17.15
   5   2  -4  958.85   16.88
  -5   2   4  965.62   21.92
   5  -2  -4  949.91   20.07
  -5  -2   4  948.10   23.60
   5  -2  -4  948.90   24.85
   5  -2  -4  955.24   17.20
   5  -2  -3  152.89    9.81
   5   2  -3  164.08   14.47
  -5   2   3  155.93    8.14
   5  -2  -3  167.28    6.41
  -5   2   3  145.31    7.52
  -5  -2   3  128.99    8.43
   5   2  -3  166.42    7.22
  -5  -2   3  157.32    9.36
   5   2  -2   30.39    3.41
   5   2  -2   37.81    6.83
  -5   2   2   27.39    3.10
  -5  -2   2   27.90    4.09
   5  -2  -2   26.97    4.19
  -5  -2   2   25.34    4.09
   5  -2  -2   23.88    1.99
  -5   2   2   25.92    3.57
   5   2  -1   -0.47    0.86
  -5   2   1   -1.05    1.57
   5  -2  -1   -0.90    1.37
  -5   2   1   -0.30    0.58
   5   2  -1   -0.88    2.08
   5  -2  -1    1.96    0.48
  -5  -2   1    2.26    1.05
   5  -2   0   65.86    6.16
   5   2   0   77.85   10.34
  -5   2   0   69.16    6.24
  -5  -2   0   56.10    5.41
   5   2   0   67.45    6.42
   5   2   1   20.16    3.85
   5   2   1   27.74    5.70
  -5  -2  -1   28.07    4.02
  -5   2  -1   25.47    4.20
   5  -2   1   22.34    3.75
   5   2   2   97.90    8.72
  -5  -2  -2  101.91    7.43
  -5   2  -2  102.00    8.28
   5  -2   2   84.19    7.15
  -5  -2  -3  102.82    7.22
  -5  -2  -3  145.57    9.43
  -5   2  -3  120.65    9.25
   5   2   3  100.77    9.65
   5  -2   3  126.27    8.99
   5  -2   4   33.08    4.62
  -5   2  -4   28.46    1.96
  -5  -2  -4   34.59    4.85
  -5  -2  -4   33.28    4.02
   5  -2   4   32.72    2.50
  -5   2  -4   32.21    4.89
   5   2   4   35.43    6.31
   5  -2   5  637.01   21.54
  -5   2  -5  687.18   11.78
  -5  -2  -5  713.95   21.76
  -5  -2  -5  660.34   18.19
  -5   2  -5  713.20   23.82
   5   2   5  679.56   29.05
  -5   2  -6    1.51    0.99
   5  -2   6    1.64    1.73
  -5  -2  -6   -0.73    1.22
  -5  -2  -6    1.35    1.74
  -5   2  -6    5.90    2.75
   5   2   6    2.72    2.14
   5  -2   6    1.98    1.21
   5   2   7   -3.93    4.39
  -5  -2  -7    0.48    0.96
  -5   2  -7   -0.05    1.51
  -5   2  -7    0.68    1.04
   5  -2   7    1.21    1.73
  -5  -2  -7    2.78    1.92
  -5  -2  -8   22.63    4.53
  -5  -2  -8   34.75    4.20
  -5   2  -8   37.81    6.02
   5  -2   8   30.50    6.03
   5   2   8   39.67    8.84
  -5   2  -8   33.90    3.76
  -5  -2  -9  169.05    9.74
  -5  -2  -9  177.99   12.39
  -5   2  -9  184.67   13.95
  -5   2  -9  183.10    8.93
   5  -2   9  175.14   13.64
  -5  -2 -10  405.32   19.50
  -5  -2 -10  416.99   15.39
  -5   2 -10  391.39   20.47
   5  -2  10  417.06   21.95
   5   2  10  375.14   28.59
  -5   2 -10  396.90   14.18
   5   2  11   49.52   10.71
  -5  -2 -11   51.73    6.91
  -5  -2 -11   53.61    5.59
   5  -2  11   38.93    6.74
  -5   2 -11   51.30    5.43
  -5   2 -11   45.57    7.49
  -5  -2 -12  169.68   10.45
  -5   2 -12  174.52   10.46
  -5   2 -12  189.58   14.99
  -5  -2 -12  175.71   13.39
   5   2  12  154.95   19.33
   5  -2  12  166.22   15.15
   5   2  13   27.26    9.39
  -5   2 -13   25.81    5.72
  -5  -2 -13   24.08    5.48
   5  -2  13   27.22    6.43
  -5  -2 -13   29.79    4.41
  -5   2 -13   33.77    4.99
  -5  -2 -14   78.63    7.29
  -5  -2 -14  102.70   10.95
   5   2  14   90.41   16.19
   5  -2  14   90.23   12.25
  -5   2 -14   95.61    8.60
  -5   2 -14   85.68   10.42
   5   2  15    9.44    4.36
  -5   2 -15   13.23    3.86
  -5   2 -15   14.44    5.35
  -5  -2 -15    7.81    3.41
  -5  -2 -15   12.70    3.10
   5  -2  15   12.85    4.81
   5   2  16   -0.70    4.45
   5  -2  16    8.39    4.38
  -5   2 -16    4.63    4.31
  -5  -2 -16    3.17    2.88
  -5   2 -16    3.97    2.69
  -5  -2 -16    1.16    1.30
   5   2  17   80.55   17.23
  -5  -2 -17   87.98    8.13
  -5  -2 -17   76.06   10.64
  -5   2 -17   94.78   12.19
   5  -2  17   83.63   12.45
  -5   2 -17   99.60   10.05
   5  -2  18    1.21    4.31
  -5   2 -18    2.11    2.21
  -5   2 -18    0.49    2.01
  -5  -2 -18    5.12    3.81
   5   2  19   13.09    8.04
  -5   2 -19   19.65    5.41
   5  -2  19   27.77    8.43
  -5  -2 -19   19.19    5.93
  -5   2 -19   19.56    6.72
   5   2  20   35.02   13.67
  -5   2 -20   17.34    5.12
  -5   2 -20   16.64    6.17
  -5  -2 -20   18.35    5.92
   5  -2  20   27.50    9.58
   5   2  21    9.75   10.02
  -5   2 -21    3.66    3.67
  -5   2 -21    1.38    2.84
  -5  -2 -21   -0.80    2.41
   5  -2  21    5.67    4.29
   5   2  22   -2.19    7.54
  -5   2 -22   -1.89    2.14
  -5   2 -22   -1.60    2.74
  -5  -2 -22    5.30    4.59
   5  -2  22   -2.37    4.51
   5   2  23   -2.96    8.15
  -5   2 -23    1.92    3.78
  -5   2 -23    4.30    3.17
  -5  -2 -23   10.48    5.11
  -5   2 -24   -0.59    3.26
  -5   2 -24   -0.51    3.10
   5  -3 -23   14.00    5.70
   5  -3 -22   19.63    6.15
  -5   3  22   29.46   21.50
   5   3 -22   15.99    5.44
   5  -3 -21   30.20    6.95
   5   3 -21   21.90    6.21
   5   3 -21   32.42    7.94
   5   3 -20   46.99    8.76
   5   3 -20   59.84   11.10
  -5   3  20   53.08   26.62
   5  -3 -20   57.73    9.37
   5  -3 -19   10.99    4.26
   5   3 -19    1.19    2.36
   5   3 -19    6.04    4.58
   5  -3 -18    2.34    2.24
   5   3 -18    1.19    2.43
   5  -3 -17    7.51    4.85
   5  -3 -17    3.69    3.25
   5   3 -17   -3.88    3.42
   5   3 -17   -1.25    2.16
   5  -3 -16   79.13   11.46
   5   3 -16   77.40   10.42
   5   3 -16   85.97   11.71
   5  -3 -16   86.20   10.02
   5  -3 -15   80.05   11.10
   5   3 -15   75.02   10.33
   5  -3 -15   86.92    9.60
   5   3 -15  106.25   12.93
   5  -3 -14   53.57    8.63
   5   3 -14   61.56   10.03
   5  -3 -14   66.04    8.18
   5  -3 -13   10.33    3.26
  -5  -3  13    5.42    2.98
   5  -3 -13    9.28    3.64
   5   3 -13    3.20    3.28
   5  -3 -12    3.55    2.00
  -5  -3  12    3.45    2.72
   5  -3 -12    8.72    4.13
   5   3 -12    4.16    3.59
  -5  -3  11   78.53    8.69
   5   3 -11   79.30   11.05
   5  -3 -11   81.06    9.49
   5  -3 -11   84.92    8.21
   5  -3 -10   32.46    4.89
  -5  -3  10   21.06    3.58
  -5  -3  10   39.07    6.04
   5  -3 -10   24.05    5.26
   5   3 -10   38.05    7.34
   5  -3  -9   34.10    6.25
   5   3  -9   20.86    5.88
  -5  -3   9   29.24    3.61
   5  -3  -9   27.69    4.20
  -5  -3   9   31.80    5.40
   5  -3  -8    1.53    0.90
   5  -3  -8    2.54    1.83
  -5  -3   8    1.22    1.48
   5   3  -8    2.31    1.95
  -5   3   8    1.69    0.46
  -5   3   7   21.11    2.03
   5  -3  -7   18.90    4.24
  -5  -3   7   17.10    3.65
   5   3  -7   25.38    6.52
  -5   3   7   15.60    1.96
   5  -3  -7   17.50    2.88
  -5  -3   6    2.87    2.02
   5  -3  -6    1.98    1.95
  -5   3   6   -0.02    0.65
   5   3  -6    0.49    0.35
   5   3  -6   -1.58    3.32
  -5   3   6   -0.25    0.57
   5  -3  -6   -2.03    1.38
  -5  -3   6    0.75    0.95
   5  -3  -5    2.30    1.23
   5   3  -5    1.01    0.58
  -5   3   5    2.91    1.48
   5   3  -5   -0.68    2.52
   5  -3  -5    0.91    1.48
  -5  -3   5    5.67    2.33
  -5  -3   5    3.22    2.02
  -5   3   4    0.06    0.97
   5   3  -4   -0.74    0.62
   5  -3  -4    0.36    1.62
   5  -3  -4   -1.26    0.99
   5   3  -4    1.95    3.30
  -5   3   4   -0.40    0.88
  -5  -3   4    0.38    1.37
  -5  -3   4   -1.43    1.86
   5   3  -3    0.43    0.56
  -5   3   3    0.97    1.14
   5  -3  -3    1.37    0.72
   5  -3  -3    3.67    2.23
   5   3  -3    1.76    3.10
  -5  -3   3    1.73    2.11
  -5   3   3    1.74    1.26
   5   3  -2  205.41    8.78
  -5  -3   2  195.95   12.07
   5  -3  -2  199.52   12.04
   5   3  -2  170.99   16.39
  -5   3   2  183.53    6.30
   5  -3  -2  216.75    5.16
  -5   3   2  195.63   10.86
  -5  -3   2  206.44   16.04
  -5  -3   1   55.94    6.45
   5  -3  -1   68.59    7.07
   5   3  -1   65.66   10.74
  -5   3   1   57.70    6.32
   5   3  -1   62.20    5.82
   5  -3   0   23.83    4.16
  -5  -3   0   19.44    3.74
   5   3   0   15.97    5.47
  -5   3   0   23.43    4.20
   5   3   0   17.20    3.44
   5   3   1  129.60    9.81
   5   3   1  124.23   14.46
   5  -3   1  112.04    8.61
  -5   3  -1  103.51    8.76
  -5  -3  -1  126.81    9.01
   5  -3   2  132.05    9.70
   5   3   2  152.98   11.72
   5   3   2  147.59   16.07
  -5   3  -2  155.11   11.08
  -5  -3  -2  131.37    9.15
   5  -3   3  319.36   15.02
  -5   3  -3  286.20   15.42
  -5  -3  -3  319.57   14.18
   5  -3   4   56.73    6.24
  -5  -3  -4   61.73    7.11
  -5   3  -4   79.64    8.55
  -5  -3  -4   60.70    6.30
   5   3   4   66.49    9.37
   5   3   5    4.52    3.56
   5  -3   5   12.04    3.57
  -5  -3  -5   10.85    3.58
  -5  -3  -5   11.33    2.51
  -5   3  -5    5.93    2.85
  -5  -3  -6   76.09    8.06
   5  -3   6   75.98    7.54
   5  -3   6   76.77    5.46
  -5   3  -6   74.35    8.50
  -5  -3  -6   88.92    7.41
   5   3   6   86.54   12.53
  -5   3  -6   71.77    3.45
   5  -3   7  111.95    9.46
  -5   3  -7  114.79   11.08
  -5  -3  -7  130.08    9.16
  -5  -3  -7  114.21   10.32
   5   3   7   97.43   13.86
  -5   3  -7  110.76    5.14
   5  -3   8  993.72   28.58
  -5  -3  -8  932.62   29.40
  -5  -3  -8 1036.83   25.98
  -5   3  -8  933.80   32.32
   5   3   8  897.69   43.47
  -5   3  -8 1015.35   17.68
   5  -3   9   93.90    9.58
   5   3   9  106.64   15.57
  -5  -3  -9  106.26    8.49
  -5  -3  -9  113.13   10.53
  -5   3  -9   92.82   10.29
  -5   3  -9  111.27    6.58
   5   3  10   48.43   10.41
   5  -3  10   44.56    6.73
  -5  -3 -10   41.47    6.70
  -5  -3 -10   54.08    5.95
  -5   3 -10   43.59    4.61
  -5   3 -10   45.78    8.31
  -5  -3 -11   29.87    6.29
  -5   3 -11   26.10    6.27
   5   3  11   33.98   11.21
  -5  -3 -11   30.37    4.51
   5  -3  11   37.00    6.65
  -5   3 -11   31.67    4.12
  -5  -3 -12   86.96   10.33
   5   3  12   97.37   17.22
  -5  -3 -12   76.05    7.18
  -5   3 -12   89.58   11.16
  -5   3 -12   80.43    6.86
   5  -3  12   73.72    9.52
  -5  -3 -13   93.75   11.05
  -5  -3 -13   98.30    8.33
  -5   3 -13   73.95   10.61
   5   3  13   84.08   17.18
  -5   3 -13   85.71    7.54
   5  -3  13   88.65   10.60
   5   3  14   20.64   10.35
   5  -3  14   24.94    5.78
  -5  -3 -14   33.63    7.19
  -5  -3 -14   31.54    4.66
  -5   3 -14   16.43    5.39
  -5   3 -14   28.00    4.50
   5   3  15    2.28    3.98
   5  -3  15    5.81    3.29
  -5  -3 -15    5.46    2.44
  -5  -3 -15    7.49    3.27
  -5   3 -15    3.42    3.26
  -5   3 -15    7.54    2.87
   5   3  16   23.87   10.25
  -5   3 -16   28.00    6.98
  -5  -3 -16   45.43    8.73
  -5   3 -16   45.01    6.23
   5  -3  16   37.19    7.85
  -5   3 -17   22.09    6.88
   5  -3  17   27.51    6.56
   5   3  17   40.17   13.48
  -5  -3 -17   21.50    5.91
  -5   3 -17   27.50    5.38
   5   3  18   16.17   10.30
   5  -3  18   12.92    5.79
  -5  -3 -18    4.67    3.30
  -5   3 -18   14.37    4.18
  -5   3 -18    1.60    2.62
   5   3  19   23.95   11.11
  -5   3 -19   35.66    8.28
  -5  -3 -19   35.17    8.15
   5   3  20    6.84    8.27
  -5  -3 -20    4.70    4.36
  -5   3 -20    8.81    5.04
  -5  -3 -21   -4.09    4.24
   5   3  21    4.54    7.72
  -5   3 -21    8.59    5.79
  -5   3 -22   64.06   12.10
  -5   3 -23   27.04    8.96
   5  -4 -22    2.91    3.68
   5   4 -22    5.96    7.74
   5  -4 -21   22.75    6.86
   5   4 -21    7.21    4.85
   5   4 -21   12.11    5.40
   5  -4 -20    5.40    4.33
   5   4 -20    2.73    3.21
   5   4 -20    7.48    5.11
   5  -4 -19   10.12    3.75
   5   4 -19    8.00    4.94
  -5   4  19   -0.82   10.82
   5   4 -19   14.25    5.97
   5  -4 -18   26.22    6.24
  -5   4  18   36.88   17.75
   5   4 -18   33.96    8.25
   5   4 -18   28.54    7.43
   5  -4 -17    6.93    3.96
   5   4 -17    3.51    3.08
   5   4 -17   14.81    5.34
   5  -4 -16    1.92    2.45
   5   4 -16    9.97    4.64
   5  -4 -16    4.82    4.16
   5   4 -16    7.91    3.95
   5  -4 -15   55.38    9.90
   5   4 -15   57.86   10.13
   5   4 -15   58.51   10.24
   5  -4 -15   63.23    8.61
   5  -4 -14   -0.65    2.09
   5  -4 -14    4.93    3.24
   5   4 -14    0.27    2.36
   5   4 -14   -3.15    4.53
   5  -4 -13   15.94    4.26
   5  -4 -13   11.65    4.22
   5   4 -13   18.94    6.35
   5  -4 -12   25.72    6.06
  -5  -4  12   33.32    6.49
   5   4 -12   39.28    8.54
   5  -4 -12   36.80    5.77
  -5  -4  11    1.68    1.83
   5  -4 -11    6.16    2.98
   5  -4 -11    4.78    2.99
   5   4 -11   -0.01    2.57
  -5  -4  10   56.92    8.36
   5  -4 -10   62.79    8.79
   5   4 -10   67.82   11.02
   5  -4 -10   63.46    7.13
   5  -4  -9   17.46    3.56
   5  -4  -9   24.72    5.48
   5   4  -9   10.88    5.27
  -5  -4   9   10.02    3.98
  -5  -4   8   -1.55    2.15
   5  -4  -8    3.66    1.76
   5  -4  -8   -0.25    1.81
   5   4  -8   -0.52    2.61
   5  -4  -7   24.82    3.82
   5  -4  -7   21.24    4.73
   5   4  -7   28.78    7.41
  -5   4   7   27.07    3.20
  -5  -4   7   32.35    5.78
   5  -4  -6   34.25    5.87
   5  -4  -6   21.13    3.35
  -5  -4   6   27.59    5.05
   5   4  -6   40.86    8.38
  -5   4   6   22.12    3.38
   5  -4  -5  123.83    7.06
   5  -4  -5  109.58   10.30
   5   4  -5  110.23   13.78
  -5  -4   5  144.02   11.69
  -5   4   5  113.23    7.83
   5  -4  -4   86.13    9.07
   5   4  -4   76.22   11.89
   5  -4  -4   93.64    5.38
  -5  -4   4   73.68    8.28
  -5   4   4   85.68    7.15
   5   4  -3  314.15    7.33
   5  -4  -3  342.16   17.35
   5  -4  -3  317.69    8.43
   5   4  -3  338.60   24.57
  -5  -4   3  336.21   17.39
  -5   4   3  285.59   14.16
   5   4  -2   73.41    5.13
   5  -4  -2   80.08    8.20
  -5   4   2   71.12    7.33
  -5   4   2   52.75    3.76
   5   4  -2   70.78   11.71
  -5  -4   2   74.28    8.24
   5  -4  -1   56.48    6.82
  -5  -4   1   48.01    6.56
   5   4  -1   58.47   11.12
  -5   4   1   59.36    7.05
   5   4  -1   56.37    5.41
   5   4   0    5.90    2.08
   5   4   0   17.35    6.08
  -5  -4   0   13.78    3.98
   5  -4   0    8.56    2.65
  -5   4   0    8.13    3.04
  -5  -4  -1  113.25    9.83
   5   4   1  103.25   14.42
  -5   4  -1   91.33    9.26
   5   4   1  106.82    9.49
   5  -4   1  103.78    9.01
   5   4   2   17.88    4.63
   5  -4   2   17.89    3.74
   5   4   2   27.25    7.38
  -5  -4  -2   19.42    4.23
  -5   4  -2   23.21    5.10
   5   4   3    5.63    3.35
   5  -4   3    4.08    1.89
  -5  -4  -3    9.69    3.75
   5   4   3    0.74    5.35
  -5   4  -3    4.60    2.95
   5   4   4   25.15    7.05
   5   4   4   41.51   10.52
  -5   4  -4   23.91    5.37
  -5  -4  -4   23.26    4.17
   5  -4   4   28.00    4.64
  -5  -4  -5  219.95   13.38
  -5  -4  -5  244.14   15.47
   5  -4   5  231.85   13.48
  -5   4  -5  233.12   16.59
   5   4   5  198.80   18.30
   5   4   6   10.30    4.06
  -5  -4  -6   14.26    3.20
   5  -4   6   11.52    3.22
  -5  -4  -6   11.97    3.30
  -5   4  -6   16.72    5.00
   5  -4   7   22.50    4.49
  -5  -4  -7   12.67    2.78
  -5  -4  -7   20.80    5.10
   5   4   7   12.52    6.80
  -5   4  -7   18.22    4.84
   5  -4   8   86.11    8.41
  -5  -4  -8   65.80    8.60
  -5   4  -8   85.00   10.67
   5   4   8   90.71   15.29
  -5  -4  -8   67.83    7.15
   5  -4   9  112.58    9.65
  -5  -4  -9   96.74   10.65
  -5  -4  -9  136.35   10.18
  -5   4  -9  106.31   12.27
   5   4   9  107.66   17.27
   5  -4  10   46.45    6.55
  -5  -4 -10   47.62    7.97
  -5   4 -10   46.64    8.52
  -5  -4 -10   57.98    6.68
   5   4  10   37.46   11.91
   5  -4  11  118.44   10.41
  -5  -4 -11  114.93   12.22
  -5   4 -11  101.30   12.36
  -5  -4 -11  106.46    9.02
   5   4  11   94.80   17.85
  -5  -4 -12    2.01    1.36
  -5  -4 -12    1.97    2.35
   5  -4  12    6.91    3.35
  -5   4 -12    1.65    2.44
   5   4  12    6.49    4.74
   5  -4  13   15.84    4.29
  -5  -4 -13   16.12    4.89
  -5  -4 -13   10.01    3.17
  -5   4 -13   17.06    5.83
   5   4  13    5.29    5.90
  -5  -4 -14   11.19    4.59
   5  -4  14    3.67    2.02
  -5   4 -14    3.08    2.77
   5   4  14    5.32    7.27
   5   4  15   83.81   18.14
  -5   4 -15   79.29   12.16
  -5   4 -16   12.83    5.48
  -5  -4 -16   23.77    6.81
   5   4  16    7.38    7.97
   5   4  17   10.88    7.26
  -5   4 -17    0.72    3.60
  -5  -4 -17    5.53    3.74
   5   4  18    4.19    5.13
  -5   4 -18   15.73    5.99
  -5  -4 -18    5.09    3.67
  -5  -4 -19  101.28   13.91
   5   4  19   62.03   17.34
  -5   4 -19   83.18   13.89
  -5  -4 -20   15.45    6.55
  -5   4 -20   11.97    6.05
  -5   4 -21    5.41    4.80
   5   5 -19    7.98    6.19
   5   5 -19   21.06    7.39
   5  -5 -18    3.07    3.09
   5   5 -18    2.18    2.68
   5   5 -18   -1.72    3.30
   5  -5 -17   39.80    7.78
   5   5 -17   27.77    8.02
   5   5 -17   24.06    8.16
  -5   5  17   34.07   22.29
   5  -5 -16    7.64    4.10
   5   5 -16    9.20    5.61
   5   5 -16   12.68    6.10
  -5   5  16    0.25   13.25
   5  -5 -15    6.73    2.93
   5   5 -15   10.31    4.03
   5  -5 -15    6.19    3.51
   5   5 -15    9.12    4.25
   5  -5 -14    8.02    2.93
   5  -5 -14    7.58    4.42
   5   5 -14   -0.20    3.53
   5   5 -14    1.95    2.81
   5  -5 -13    7.96    4.32
   5   5 -13   16.52    5.64
   5   5 -13   15.71    6.20
   5  -5 -13   22.58    5.41
   5   5 -12  111.99   14.65
   5  -5 -12   85.61   11.40
   5  -5 -12  107.03   10.22
   5  -5 -11    6.45    3.30
   5  -5 -11   -1.95    2.04
  -5  -5  11    5.37    4.05
   5   5 -11    7.02    6.02
   5  -5 -10   90.96    8.65
   5  -5 -10  101.83   12.28
  -5  -5  10   87.33   10.84
   5   5 -10   87.86   13.15
  -5  -5   9    3.12    2.88
   5  -5  -9   -0.11    2.21
   5   5  -9   -5.63    5.12
  -5  -5   8   35.39    6.88
   5  -5  -8   37.86    6.61
   5   5  -8   44.01    9.12
  -5  -5   7   29.32    6.71
   5  -5  -7   23.32    5.42
   5   5  -7   14.49    5.98
  -5  -5   6  132.37   12.85
   5  -5  -6  140.62   12.68
   5   5  -6  121.23   15.90
  -5   5   5    0.04    1.25
  -5  -5   5    1.02    2.28
   5  -5  -5    2.13    2.27
  -5   5   4    0.79    1.77
   5  -5  -4    7.69    3.22
   5   5  -4    6.50    4.38
  -5  -5   4    4.30    2.66
   5  -5  -3   10.63    3.38
  -5  -5   3   11.83    4.08
   5   5  -3   18.18    7.24
  -5   5   3    5.53    2.37
   5  -5  -2  181.24   13.50
   5   5  -2  179.63   20.07
  -5   5   2  204.56   13.94
  -5  -5   2  217.94   15.61
  -5  -5   1   14.60    4.00
   5  -5  -1   18.75    4.59
   5   5  -1   11.83    6.80
  -5   5   1   21.25    4.75
   5  -5   0  219.54   14.27
   5   5   0  180.53   20.08
  -5   5   0  202.04   14.65
   5   5   1    6.59    2.88
  -5   5  -1   11.74    3.86
   5  -5   1    4.39    2.56
  -5  -5  -1    8.32    2.96
   5   5   1   13.01    6.15
   5   5   2    9.85    2.89
  -5  -5  -2    5.60    2.62
   5  -5   2   14.40    3.51
   5   5   2   14.16    6.63
  -5   5  -2   13.98    4.58
   5  -5   3  149.00   11.21
  -5  -5  -3  146.25   12.24
   5   5   3  121.77   17.69
  -5   5  -3  120.96   12.62
   5   5   3  121.36   13.02
   5  -5   4  114.62    9.93
  -5  -5  -4   87.78    9.47
   5   5   4  134.08   18.49
  -5   5  -4  101.46   11.67
   5   5   4  105.79   13.14
   5  -5   5   56.31    7.00
  -5  -5  -5   89.52    9.30
   5   5   5   50.55    9.99
   5   5   5   65.99   13.67
  -5   5  -5   71.34   10.18
   5   5   6   40.20    9.86
   5  -5   6   58.07    7.33
  -5  -5  -6   70.71    8.32
   5   5   6   29.45   10.25
  -5   5  -6   54.16    9.03
   5   5   7    5.95    4.25
   5  -5   7    1.53    1.93
  -5  -5  -7   -1.20    2.08
  -5  -5  -7    2.63    2.50
  -5   5  -7    1.05    2.71
   5   5   8   40.50   10.54
   5  -5   8   46.06    6.16
  -5  -5  -8   35.65    6.09
  -5  -5  -8   38.38    7.10
  -5   5  -8   39.26    8.45
   5   5   9   -1.07    5.01
  -5  -5  -9   10.62    4.57
  -5  -5  -9    6.52    2.90
  -5   5  -9   11.21    5.37
  -5   5 -10    3.02    2.41
  -5  -5 -10    2.89    2.61
  -5  -5 -10    6.94    3.06
   5   5  10    2.88    3.88
  -5  -5 -11   -0.06    2.39
  -5  -5 -11    2.62    2.68
  -5   5 -11    0.54    2.63
   5   5  11    1.43    6.02
  -5  -5 -12   20.25    5.68
  -5   5 -12   15.46    5.94
   5   5  12   23.86   10.43
  -5  -5 -13   37.89    7.84
  -5   5 -13   26.20    7.19
   5   5  13   38.22   13.74
   5   5  14   14.80    9.90
  -5  -5 -14    9.56    4.39
  -5   5 -14    8.06    4.51
  -5  -5 -15   -2.98    3.23
  -5   5 -15   -4.68    4.14
  -5   5 -16  177.44   19.64
   5   5  16  157.41   26.22
  -5  -5 -16  160.60   17.58
   5   5  17    1.52    7.55
  -5  -5 -17    1.91    3.64
  -5   5 -17   -4.75    5.44
  -5   5 -18    3.66    3.74
  -5  -5 -18    5.55    5.49
   5   5  18    4.28    5.96
   5   6 -17   15.77    6.44
   5   6 -16    3.01    3.49
  -5   6  16   -0.72   13.19
   5   6 -15   11.67    6.10
  -5   6  15   -2.62   12.54
   5   6 -15   19.93    7.09
   5   6 -14    8.98    4.67
   5   6 -14    3.91    4.22
   5  -6 -13   82.76   13.20
   5   6 -13   78.90   13.17
   5   6 -13   91.75   13.99
   5  -6 -12    0.89    3.26
   5   6 -12   -7.97    5.33
   5   6 -12    0.40    3.93
   5  -6 -11   14.23    4.79
   5   6 -11   22.93    7.73
   5  -6 -10    0.26    3.03
   5   6 -10    7.07    5.26
  -5  -6   9   31.82    6.97
   5  -6  -9   27.83    7.25
   5   6  -9   48.71   10.13
   5  -6  -8    5.38    3.33
   5   6  -8    7.58    4.15
  -5  -6   8    4.30    2.71
  -5  -6   7   23.97    6.20
   5  -6  -7   20.01    5.53
   5   6  -7   12.83    5.29
  -5  -6   6    2.89    3.35
   5   6  -6   -2.17    5.13
   5  -6  -6   -3.23    2.77
  -5  -6   5   42.43    7.72
   5   6  -5   45.97   10.42
   5  -6  -5   54.47    8.05
  -5  -6   4    6.36    2.01
   5  -6  -4    9.77    3.81
   5   6  -4    8.65    6.54
  -5  -6   3   24.72    5.98
   5  -6  -3   34.18    6.70
  -5   6   3   29.72    5.68
   5   6  -3   25.28    7.90
  -5  -6   2   -3.17    3.31
   5   6  -2   -4.37    5.01
  -5   6   2   -0.96    1.86
   5  -6  -1  110.13   10.89
   5   6  -1   97.90   16.14
  -5   6   1   99.61   11.16
  -5  -6   1   90.15   10.88
   5  -6   0   36.64    6.37
   5   6   0   25.56    9.61
  -5  -6   0   34.79    6.90
  -5   6   0   29.08    6.29
   5  -6   1  169.28   13.08
   5   6   1  160.01   20.92
  -5   6  -1  152.58   14.69
  -5  -6  -1  118.68   12.46
   5  -6   2   -1.67    2.04
   5   6   2   -2.38    4.62
  -5  -6  -2    2.00    2.15
  -5   6  -2    0.69    2.42
   5  -6   3    3.28    2.48
  -5  -6  -3    4.15    2.94
   5   6   3    0.44    4.82
  -5   6  -3   -2.04    2.89
  -5  -6  -4    0.23    2.17
   5   6   4    6.42    7.83
  -5   6  -4    8.77    4.94
   5   6   5   34.53   11.11
  -5  -6  -5   35.38    6.23
  -5   6  -5   23.47    6.78
  -5   6  -6  132.07   14.97
  -5  -6  -6  136.66   12.49
   5   6   6  164.43   23.39
   5   6   7   88.44   16.84
  -5   6  -7   87.88   12.96
  -5  -6  -7   94.93   10.44
   5   6   7   75.50   14.11
   5   6   8   12.69    6.20
  -5  -6  -8   32.28    5.77
   5   6   8   29.36   10.95
  -5   6  -8   27.08    7.89
   5   6   9   25.61   10.57
   5   6   9    7.65    4.58
  -5   6  -9   25.16    7.38
   5   6  10   17.19    7.86
  -5  -6 -10   28.81    7.59
  -5   6 -10   19.85    7.03
  -5  -6 -11   11.56    3.78
   5   6  11   13.96    7.74
  -5   6 -11    0.38    2.88
  -5  -6 -12   -5.78    4.03
  -5   6 -12   -5.89    5.13
   5   6  13   59.12   16.06
  -5   6 -13   56.14   11.27
   5   6  14    3.58    8.70
  -5  -6 -14    8.47    5.25
  -5   6 -14   -3.61    4.26
   5   6  15   35.02   13.92
  -5  -6 -15   70.14   12.03
  -5   6 -15   43.18   10.64
   5   6  16   -1.56    6.41
  -5   7  12   24.34   17.42
   5   7 -11    0.49    3.42
   5  -7 -10   16.68    6.83
   5   7 -10    4.76    3.13
   5   7 -10   18.33    7.93
   5  -7  -9   -2.15    2.79
   5   7  -9   -2.57    5.38
   5   7  -9   -0.16    3.68
   5  -7  -8    9.07    4.34
   5   7  -8   11.14    6.38
   5   7  -8    3.67    4.14
   5  -7  -7    8.20    4.81
   5   7  -7   -4.06    4.29
   5  -7  -6    0.33    2.64
   5   7  -6    0.45    3.39
  -5  -7   6    2.19    3.14
   5  -7  -5   33.45    7.58
  -5  -7   5   25.99    6.60
   5   7  -5   19.86    8.04
   5  -7  -4   -1.86    2.54
   5   7  -4    4.49    4.91
  -5  -7   4    1.28    2.37
  -5  -7   3    1.39    2.23
   5   7  -3    0.16    3.41
  -5  -7   2   33.95    7.53
   5   7  -2   42.66   10.94
   5   7  -1    4.86    3.84
  -5  -7   1   10.95    4.28
   5   7   0    1.67    4.85
  -5  -7   0   -1.12    2.67
  -5   7   0   -0.05    2.84
  -5  -7  -1    8.66    4.78
  -5   7  -1    3.79    2.81
  -5  -7  -2   19.90    5.98
   5   7   2   15.23    8.02
  -5   7  -2   13.76    5.46
  -5  -7  -3   38.28    7.34
   5   7   3   18.41    9.36
  -5   7  -3   32.04    8.08
  -5  -7  -4   40.56    8.06
   5   7   4   37.41   12.76
  -5   7  -4   42.40    9.38
  -5  -7  -5   -0.19    1.90
   5   7   5    2.67    5.26
  -5   7  -5   -2.62    4.00
   5   7   6   11.79    6.57
  -5   7  -6   11.87    6.12
   5   7   7   -0.35    6.02
  -5   7  -7    9.10    6.28
   5   7   8   15.13    9.89
  -5   7  -8   11.17    5.84
   5   7   9    7.72    7.53
  -5   7  -9    6.17    4.50
  -5   7 -10    1.78    3.52
   5   7  10    4.05    9.56
   5   7  11   55.55   16.20
   5   7  12    1.47    8.41
  -5  -8   0   45.35    9.05
  -5  -8  -1   10.38    5.41
  -5  -8  -2   30.70    7.77
  -5   8  -4   -3.09    4.12
  -5   8  -5    2.11    3.63
  -6   0  24   24.40   16.10
   6   0 -23   -0.99    3.03
  -6   0  23  -19.92   15.47
   6   0 -22   23.14    6.76
  -6   0  22   17.48   12.23
   6   0 -21    3.17    3.17
  -6   0  21    4.13   10.93
  -6   0  20    6.58    9.97
   6   0 -20    7.71    3.92
  -6   0  19   -2.02    8.09
   6   0 -19    2.20    2.16
   6   0 -18  159.36   15.08
  -6   0  18  121.54   31.29
   6   0 -17   -0.97    2.50
   6   0 -16  208.43   15.32
   6   0 -16  237.72   17.36
   6   0 -15   -0.90    1.35
   6   0 -15    1.20    1.97
   6   0 -15   -0.51    2.75
   6   0 -14   14.55    3.76
   6   0 -14   17.61    4.90
   6   0 -13    2.90    1.96
  -6   0  13   -1.27    1.38
   6   0 -13   -1.60    1.96
  -6   0  12    0.91    1.29
   6   0 -12    1.87    1.33
   6   0 -12    2.73    2.73
   6   0 -11    0.58    1.55
  -6   0  11    0.17    0.88
  -6   0  10   44.74    4.46
   6   0 -10   43.95    5.84
   6   0  -9    0.21    1.24
  -6   0   9   -0.06    0.87
  -6   0   8    7.40    1.80
   6   0  -8    5.26    1.84
   6   0  -7    0.96    1.20
   6   0  -7   -2.55    2.66
  -6   0   7   -0.63    1.06
   6   0  -6   43.05    5.04
   6   0  -6   30.60    5.08
  -6   0   6   38.45    3.98
   6   0  -5    2.08    1.85
  -6   0   5   -0.27    1.13
   6   0  -5   -2.17    2.17
   6   0  -4  258.43   11.70
  -6   0   4  267.79   10.26
   6   0  -4  267.31   14.84
  -6   0   3    1.14    1.02
   6   0  -3    4.21    2.43
   6   0  -3    4.20    2.84
  -6   0   2 1374.28   23.00
   6   0  -2 1353.70   33.36
   6   0  -2 1315.37   26.94
   6   0  -1   -1.52    1.77
   6   0  -1   -0.30    1.61
  -6   0   1   -1.14    1.32
   6   0   0  450.80   16.20
  -6   0   0  494.10   14.74
   6   0   0  484.51   20.03
   6   0   1    0.98    1.32
  -6   0  -1    0.94    1.17
   6   0   2  787.12   26.99
   6   0   2  763.52   23.76
  -6   0  -3   -0.11    0.78
   6   0   3   -1.06    1.85
  -6   0  -3    0.28    0.97
  -6   0  -4    4.44    1.34
  -6   0  -4    7.37    2.38
   6   0   4    5.53    2.31
   6   0   5   -1.04    2.09
  -6   0  -5   -1.17    1.36
  -6   0  -5   -1.28    1.25
  -6   0  -6  276.12   11.91
   6   0   6  301.46   18.15
  -6   0  -6  306.21   14.13
   6   0   7   -0.60    1.73
  -6   0  -7   -0.57    1.14
  -6   0  -7   -0.57    1.20
  -6   0  -8   15.64    3.67
   6   0   8   19.42    5.16
  -6   0  -8   18.59    3.64
   6   0   9   -2.99    3.74
  -6   0  -9    1.46    1.41
  -6   0  -9    1.80    1.50
   6   0  10    1.27    3.47
  -6   0 -10    0.42    1.21
  -6   0 -10   -1.30    2.21
   6   0  11   -1.34    3.47
  -6   0 -11   -0.01    1.29
  -6   0 -11    0.41    1.90
  -6   0 -12  256.91   14.80
   6   0  12  237.42   20.50
  -6   0 -12  275.74   16.43
  -6   0 -13    5.28    2.61
  -6   0 -13   -0.19    2.06
  -6   0 -14   15.88    4.18
  -6   0 -14   16.84    4.28
   6   0  14   11.45    5.48
  -6   0 -15    3.78    2.26
  -6   0 -15   -3.30    3.07
   6   0  15    4.94    4.37
   6   0  16    4.82    4.91
  -6   0 -16   10.09    3.59
  -6   0 -16    3.80    2.22
   6   0  17    2.43    3.43
  -6   0 -17   -0.58    2.39
  -6   0 -17    3.05    2.89
  -6   0 -18    2.18    3.05
  -6   0 -18    8.54    3.93
   6   0  19   -6.39    6.33
  -6   0 -19   -5.27    2.54
  -6   0 -19    0.70    1.92
  -6   0 -20  269.30   20.17
   6   0  20  236.85   26.51
  -6   0 -20  226.16   17.23
   6   0  21   -5.19    6.18
  -6   0 -21    0.73    2.88
  -6   0 -21    0.77    2.69
  -6   0 -22   11.56    5.01
   6   0  22   11.77    6.86
   6   0  23    3.99    6.22
  -6   0 -23    5.74    3.92
   6   0  24   26.00    9.97
  -6   0 -24   27.13    8.03
  -6   1  25    4.84   16.18
  -6   1  24   -0.13   10.24
   6   1 -23    6.33    4.22
   6  -1 -23    1.64    3.66
  -6   1  23    7.19   14.31
   6  -1 -22   22.57    6.41
  -6   1  22    7.94   11.11
   6   1 -22   29.32    7.53
   6  -1 -21   15.38    5.49
   6   1 -21   30.89    7.84
   6  -1 -20   -0.52    2.38
  -6   1  20    6.64    8.93
  -6  -1  20    0.69    6.50
   6   1 -20   -0.01    2.77
  -6  -1  19   80.47   22.06
   6   1 -19   84.00   11.62
  -6   1  19   53.56   21.04
   6  -1 -19   70.07    9.93
   6   1 -18    1.20    2.27
   6  -1 -18   -0.35    2.48
   6  -1 -17   -0.45    1.66
   6  -1 -17    4.43    3.57
   6   1 -17    5.10    2.63
  -6  -1  17   -1.32    7.12
   6   1 -17    5.42    2.87
   6  -1 -16   25.20    5.85
   6   1 -16   35.09    5.99
  -6  -1  16   35.77   14.08
   6   1 -16   36.31    7.76
   6  -1 -16   32.84    6.38
   6  -1 -15   46.99    7.44
   6   1 -15   61.02    7.55
   6   1 -15   62.80    9.04
   6  -1 -15   57.44    8.12
   6   1 -14    8.00    2.81
   6  -1 -14    7.30    3.25
   6   1 -14   11.36    3.78
  -6  -1  14   10.91    2.93
   6  -1 -14    9.53    3.48
   6  -1 -13    0.84    1.35
   6   1 -13    0.64    1.59
  -6  -1  13    0.87    1.84
   6  -1 -13    2.68    1.45
   6   1 -13   -0.79    2.88
   6  -1 -13   -0.53    1.65
   6  -1 -12   59.11    7.51
   6   1 -12   49.87    5.81
  -6   1  12   58.72    3.99
   6   1 -12   58.77    8.59
   6  -1 -12   52.94    7.07
  -6  -1  12   53.81    6.15
   6  -1 -11   90.50    9.07
   6   1 -11   86.09    7.34
   6   1 -11   72.60    9.20
   6  -1 -11   81.93    8.68
  -6  -1  11   84.88    7.46
  -6   1  11   79.51    5.12
   6  -1 -10  205.19   13.17
   6   1 -10  208.20   11.18
  -6   1  10  205.46    7.80
  -6  -1  10  201.45   11.02
   6   1 -10  188.75   14.93
   6  -1 -10  192.63   12.82
   6  -1  -9   39.44    5.62
   6   1  -9   35.75    4.63
  -6  -1   9   39.20    4.81
  -6   1   9   40.54    3.61
   6   1  -9   34.06    6.45
   6  -1  -9   35.44    5.39
   6  -1  -9   38.82    3.62
   6   1  -8    7.27    2.40
   6  -1  -8    4.80    2.48
   6  -1  -8    1.90    1.24
  -6  -1   8    4.66    1.48
  -6   1   8    6.08    1.42
   6   1  -8    4.48    2.88
   6   1  -7  228.41   10.64
   6  -1  -7  208.44   12.26
   6   1  -7  220.54   15.63
  -6   1   7  220.73    8.33
   6  -1  -7  220.87   12.33
  -6  -1   7  238.47   11.50
   6  -1  -6  663.75   21.20
   6   1  -6  638.11   17.56
  -6   1   6  600.92   13.59
   6   1  -6  589.56   25.34
   6  -1  -6  612.26   19.90
  -6  -1   6  674.36   18.90
   6   1  -5   12.75    2.83
   6  -1  -5    8.58    2.68
  -6   1   5   13.58    2.10
   6  -1  -5   12.63    3.30
   6   1  -5   12.97    3.83
  -6  -1   5   16.47    3.08
   6   1  -4  171.55   13.38
   6  -1  -4  194.66   11.15
  -6   1   4  210.33    8.41
   6   1  -4  174.87    9.10
   6  -1  -4  191.65   10.58
  -6  -1   4  204.51   10.14
   6   1  -3   60.74    5.41
  -6   1   3   62.25    4.74
   6  -1  -3   59.63    5.95
   6   1  -3   64.79    8.57
   6  -1  -3   58.31    5.57
  -6  -1   3   57.38    5.29
   6   1  -2   -0.45    1.33
   6  -1  -2   -0.76    1.79
  -6  -1   2    1.81    1.22
  -6   1   2   -0.01    1.36
   6   1  -2   -0.26    1.82
  -6   1   2   -0.28    0.89
   6  -1  -2    0.63    1.31
  -6   1   1  356.69   12.42
  -6   1   1  385.56   15.42
   6   1  -1  410.60   14.82
  -6  -1   1  424.27   14.06
   6  -1  -1  338.29   13.23
   6  -1  -1  365.26   15.04
   6   1  -1  356.97   19.71
   6   1   0  180.32   10.69
   6  -1   0  158.20    9.93
   6  -1   0  156.38    6.46
  -6  -1   0  149.59    8.32
   6   1   0  163.08   13.74
   6  -1   0  154.63    9.00
  -6   1   0  177.25    9.23
   6  -1   1  536.42   18.45
   6  -1   1  539.93   11.74
   6   1   1  600.04   20.45
  -6  -1  -1  578.55   16.38
   6   1   1  545.80   25.26
   6  -1   1  505.66   16.55
  -6   1  -1  573.16   17.73
   6  -1   2  172.29   10.83
   6  -1   2  175.13    7.03
  -6  -1  -2  181.85    9.41
   6   1   2  198.17   15.64
   6  -1   2  174.36   10.16
  -6   1  -2  158.38    9.57
   6   1   2  191.24   12.36
  -6  -1  -3   55.98    5.50
   6  -1   3   52.60    6.11
  -6  -1  -3   50.22    5.33
  -6   1  -3   53.71    5.77
   6   1   3   37.11    5.78
   6  -1   3   48.72    3.83
   6  -1   4   94.16    9.12
  -6  -1  -4  109.03    7.71
  -6   1  -4  109.34    5.87
  -6  -1  -4  116.09    8.13
  -6   1  -4  115.90    8.97
   6   1   4  102.53   10.11
   6  -1   4   95.37    5.56
  -6  -1  -5   41.70    4.82
  -6   1  -5   29.79    3.35
  -6  -1  -5   34.92    4.67
   6  -1   5   42.09    6.39
  -6   1  -5   41.43    5.35
   6   1   5   47.59    7.54
   6  -1   6    7.02    2.85
  -6   1  -6    0.39    2.27
  -6   1  -6    1.83    0.92
  -6  -1  -6    2.23    1.42
   6   1   6    3.75    3.22
  -6  -1  -6    2.05    0.98
   6   1   7   28.05    5.97
  -6   1  -7   31.69    3.90
  -6  -1  -7   27.55    4.16
  -6  -1  -7   33.83    4.98
  -6   1  -7   30.08    5.38
   6  -1   7   32.14    5.92
  -6  -1  -8  350.93   16.10
  -6   1  -8  332.52   12.96
  -6  -1  -8  391.20   15.53
  -6   1  -8  338.78   17.16
   6   1   8  343.98   21.72
   6  -1   8  340.71   20.43
  -6   1  -9  273.23   12.29
  -6  -1  -9  247.71   12.77
  -6  -1  -9  281.19   14.68
  -6   1  -9  285.48   16.48
   6   1   9  229.58   18.81
   6  -1   9  247.04   18.02
  -6   1 -10   81.30    7.03
  -6  -1 -10   76.71    8.22
  -6   1 -10   62.96    7.94
  -6  -1 -10   79.23    7.38
   6   1  10   60.47   10.86
   6  -1  10   62.01    9.60
  -6  -1 -11   41.28    5.60
  -6   1 -11   24.05    5.19
  -6   1 -11   35.57    5.14
   6  -1  11   29.43    6.83
   6   1  11   21.45    7.11
  -6  -1 -11   27.48    4.84
   6   1  12    0.29    3.11
   6  -1  12    0.35    3.16
  -6   1 -12    7.32    3.32
  -6   1 -12    0.63    1.17
  -6  -1 -12    0.72    1.56
  -6  -1 -12    3.51    1.74
  -6   1 -13   48.45    6.13
  -6  -1 -13   57.26    6.57
  -6  -1 -13   49.97    7.44
   6  -1  13   44.84    8.87
  -6   1 -13   37.06    6.91
   6   1  13   62.90   11.87
  -6   1 -14   28.80    4.94
   6  -1  14   35.52    8.29
   6   1  14   41.23   11.00
  -6   1 -14   31.86    6.54
  -6  -1 -14   45.14    6.24
  -6  -1 -14   29.73    6.28
  -6   1 -15  102.93    9.83
  -6  -1 -15  100.79    9.27
  -6  -1 -15   96.35   10.67
  -6   1 -15  109.89   11.69
   6   1  15   99.99   16.47
   6  -1  15  103.85   13.80
  -6   1 -16   64.50    8.30
  -6  -1 -16   69.53    9.51
  -6  -1 -16   59.57    7.45
   6  -1  16   88.88   13.70
  -6   1 -16   72.25    9.86
   6   1  16   77.31   14.52
  -6   1 -17   75.56    9.27
  -6  -1 -17   66.59    9.63
  -6  -1 -17   77.39    8.49
  -6   1 -17   76.06   10.53
   6  -1  17   61.90   11.26
   6   1  17   80.27   15.39
  -6   1 -18   39.30    6.86
   6  -1  18   33.04    9.37
  -6  -1 -18   30.76    6.65
  -6   1 -18   27.44    6.65
  -6  -1 -18   25.01    5.44
   6   1  18   18.21    7.97
   6   1  19   -8.68    8.25
   6  -1  19   -4.43    6.85
  -6   1 -19    5.04    3.27
  -6   1 -19   -2.53    2.52
  -6  -1 -19   -0.88    1.84
  -6  -1 -19    9.07    4.17
   6   1  20   -4.73    5.47
  -6   1 -20    6.86    3.15
  -6  -1 -20    2.71    3.10
  -6   1 -20    9.26    4.33
   6  -1  20    4.00    5.88
   6   1  21   28.19   11.52
   6  -1  21   12.22    3.68
  -6  -1 -21   23.00    6.96
  -6   1 -21   17.31    5.83
  -6   1 -21   19.75    5.31
   6   1  22    0.03    5.75
  -6   1 -22   10.39    4.81
  -6  -1 -22    1.91    3.26
  -6   1 -22    5.36    4.23
   6  -1  22   -0.47    5.97
   6   1  23   43.21   12.96
  -6   1 -23   44.22    8.93
  -6   1 -23   43.38    8.96
  -6  -1 -23   56.53   10.68
   6  -1  23   29.06    9.78
   6  -1  24   26.69   10.36
  -6   1 -24   30.55    7.94
  -6   2  23   21.51   14.76
   6  -2 -23   13.05    5.99
   6   2 -23    6.91    5.55
   6  -2 -22    1.67    2.21
  -6   2  22   -2.14    9.98
   6   2 -22    2.66    2.58
   6  -2 -21    5.30    3.85
  -6   2  21   -2.60   10.29
   6   2 -21    7.30    4.93
   6   2 -20    4.12    3.71
  -6   2  20   17.22   16.75
   6  -2 -20    9.46    4.63
   6   2 -19    6.33    3.81
   6  -2 -19    2.10    3.04
   6   2 -19    0.91    2.52
   6   2 -18   20.68    5.22
   6  -2 -18   21.20    6.27
   6   2 -18   25.34    6.80
   6  -2 -18   24.58    5.65
   6   2 -17   54.41    8.31
   6   2 -17   57.48    9.68
   6  -2 -17   63.25    8.94
   6  -2 -17   79.78   11.23
   6  -2 -16   17.85    4.16
   6  -2 -16   20.81    5.63
   6   2 -16   11.19    4.04
   6   2 -16   15.18    4.80
  -6  -2  16    8.62    6.03
   6  -2 -15   12.47    3.65
   6  -2 -15   14.40    5.28
   6   2 -15    9.78    3.96
  -6  -2  15   15.31   12.25
   6  -2 -14   57.58    8.59
  -6  -2  14   68.07    7.88
   6   2 -14   60.76    9.38
   6  -2 -14   71.14    8.63
  -6  -2  14   80.57   16.90
  -6  -2  13   79.21    8.40
   6  -2 -13   69.81    8.91
   6   2 -13   58.23    9.58
   6  -2 -13   62.93    7.49
  -6  -2  12  118.58    9.88
   6  -2 -12  128.93   11.76
   6   2 -12  114.59    7.97
   6   2 -12  107.84   12.29
   6  -2 -12  130.52   10.53
   6  -2 -11    3.77    2.31
   6  -2 -11    1.26    2.09
   6   2 -11    1.50    1.35
  -6  -2  11    7.65    2.85
   6   2 -11    1.32    2.25
   6  -2 -10  206.49   14.34
   6   2 -10  198.02    9.49
   6   2 -10  190.97   16.47
  -6   2  10  182.93    4.19
  -6  -2  10  199.54   12.60
   6  -2 -10  222.51   12.60
   6  -2  -9   79.60    8.68
   6   2  -9   75.42    5.64
   6  -2  -9   69.63    4.09
   6   2  -9   68.27    9.86
  -6  -2   9   84.92    8.08
   6  -2  -9   87.30    7.59
  -6   2   9   79.03    3.64
   6  -2  -8  427.92   19.17
   6   2  -8  414.76   12.77
  -6  -2   8  432.02   17.77
   6  -2  -8  412.69   11.53
  -6   2   8  455.61    9.81
   6  -2  -8  425.42   16.10
   6   2  -7   13.90    2.47
  -6   2   7   12.04    1.71
   6  -2  -7   10.67    3.14
   6   2  -7   11.78    4.32
  -6  -2   7    7.58    2.52
   6  -2  -7   14.30    2.92
   6   2  -6  325.48   11.12
  -6  -2   6  300.60   14.49
   6  -2  -6  307.10   15.47
   6   2  -6  304.92   20.13
  -6   2   6  310.82    9.30
   6  -2  -6  319.63   12.49
   6   2  -5  300.52   10.63
   6  -2  -5  303.52   15.17
   6   2  -5  268.26   18.96
  -6  -2   5  309.51   14.55
  -6   2   5  310.74    9.82
   6  -2  -5  310.59   11.63
  -6   2   4  303.10   10.53
   6   2  -4  317.21   11.22
   6  -2  -4  291.44   14.65
  -6   2   4  280.75   13.00
   6  -2  -4  302.03   10.28
  -6  -2   4  279.19   13.51
   6   2  -3  270.82   10.67
  -6   2   3  252.41   11.54
   6   2  -3  262.35   19.13
   6  -2  -3  257.55   13.61
   6  -2  -3  254.65    8.71
  -6  -2   3  222.69   11.90
  -6   2   3  268.76   10.82
   6   2  -2   -0.60    0.82
   6  -2  -2    0.76    1.37
  -6   2   2   -0.02    1.32
  -6   2   2    1.41    1.36
  -6  -2   2   -1.32    2.17
   6  -2  -2    1.72    0.91
   6   2  -1  105.16    7.78
   6   2  -1  106.43   12.40
   6  -2  -1  118.27    4.48
  -6  -2   1  119.43    8.38
  -6   2   1  105.10    7.62
   6  -2  -1  117.52    9.04
   6  -2   0   45.84    2.17
   6  -2   0   43.01    5.48
   6   2   0   52.98    8.78
  -6  -2   0   40.75    4.78
   6  -2   0   46.88    2.37
  -6   2   0   41.28    5.07
   6   2   0   32.68    4.78
   6   2   1   10.72    3.01
   6  -2   1    7.38    2.38
  -6   2  -1    8.77    2.70
  -6  -2  -1    8.68    2.49
   6   2   1   12.85    4.95
   6  -2   2   67.98    7.00
   6   2   2   65.48   10.32
  -6  -2  -2   63.66    6.36
  -6   2  -2   81.59    7.73
   6   2   2   63.05    7.47
  -6   2  -3    4.53    2.38
   6  -2   3    0.59    1.49
  -6  -2  -3    2.47    1.43
   6  -2   3    7.69    1.55
   6   2   3    7.27    3.30
   6  -2   3    5.23    0.88
   6  -2   4  287.24   14.99
  -6  -2  -4  287.98   12.86
   6  -2   4  303.95    7.48
  -6   2  -4  308.68   16.10
   6   2   4  274.13   17.19
   6  -2   5  157.30   11.24
  -6   2  -5  166.63    5.99
  -6  -2  -5  178.99   11.78
  -6  -2  -5  149.65    9.38
  -6   2  -5  174.46   12.29
   6   2   5  148.34   13.33
  -6   2  -6   65.98    4.38
  -6  -2  -6   64.97    6.26
   6  -2   6   57.14    7.17
  -6   2  -6   52.85    6.79
   6   2   6   67.59    9.76
  -6  -2  -6   60.92    7.04
   6  -2   7   40.22    6.57
   6   2   7   31.88    7.36
  -6  -2  -7   46.26    6.34
  -6  -2  -7   41.40    5.11
  -6   2  -7   35.43    3.49
  -6   2  -7   47.97    6.71
  -6  -2  -8   17.49    3.45
   6   2   8   21.97    6.07
  -6   2  -8   15.71    2.49
   6  -2   8   14.11    4.39
  -6  -2  -8   16.89    4.14
  -6   2  -8   21.05    5.00
   6  -2   9  270.02   17.50
  -6  -2  -9  263.27   15.60
  -6  -2  -9  286.01   13.49
  -6   2  -9  261.73   10.88
  -6   2  -9  282.59   17.62
   6   2   9  241.49   21.21
  -6   2 -10  123.53    8.15
  -6  -2 -10  115.04   10.46
  -6  -2 -10  109.71    8.62
   6   2  10  132.28   16.30
  -6   2 -10  131.87   12.15
   6  -2  10  126.52   12.40
  -6   2 -11    4.98    3.28
  -6   2 -11    1.03    1.39
  -6  -2 -11   -0.08    2.26
   6  -2  11    1.44    2.18
  -6  -2 -11   -0.53    1.07
  -6  -2 -12  138.84   10.21
  -6  -2 -12  173.06   13.85
  -6   2 -12  157.79   14.28
   6   2  12  134.52   17.71
   6  -2  12  161.07   15.21
  -6   2 -12  154.85    9.90
   6   2  13    4.19    3.26
   6  -2  13    9.04    4.31
  -6   2 -13    3.02    2.44
  -6   2 -13    6.05    2.43
  -6  -2 -13   13.14    4.02
  -6  -2 -13    3.46    1.61
  -6  -2 -14  102.39    8.98
  -6  -2 -14   98.16   11.06
   6   2  14   98.78   16.45
  -6   2 -14   92.14   11.51
   6  -2  14   71.14   10.94
  -6   2 -14   95.55    8.51
  -6  -2 -15   72.85    9.84
  -6  -2 -15   91.59    8.54
  -6   2 -15   67.86   10.27
   6   2  15   70.44   15.62
   6  -2  15   85.11   12.30
  -6   2 -15   84.88    8.54
   6   2  16   10.73    8.54
   6  -2  16   -0.34    2.79
  -6   2 -16   -6.09    4.32
  -6   2 -16    3.90    2.78
  -6  -2 -16    5.08    2.75
  -6  -2 -16    0.62    1.47
   6   2  17   24.14    9.37
  -6   2 -17   34.50    7.52
  -6  -2 -17   31.44    6.57
  -6  -2 -17   36.48    5.58
   6  -2  17   46.92   10.08
  -6   2 -17   44.58    6.87
  -6   2 -18    1.41    1.98
  -6  -2 -18    3.84    2.64
   6  -2  18    3.75    3.54
  -6  -2 -18   -0.09    2.05
   6  -2  19    1.25    3.28
  -6   2 -19    7.30    3.18
  -6   2 -19    0.73    2.26
   6   2  19    0.90    5.27
  -6  -2 -19    7.42    4.67
   6  -2  20    5.76    4.88
  -6   2 -20   19.78    5.95
  -6   2 -20   15.54    5.25
  -6  -2 -20   17.36    6.14
   6   2  20    3.86    4.59
   6   2  21   -3.85    6.97
   6  -2  21    1.77    3.54
  -6   2 -21    2.28    2.63
  -6   2 -21    5.69    4.51
  -6  -2 -21    6.50    4.84
   6   2  22    1.38    5.32
  -6   2 -22   -1.32    2.97
   6  -2  22   -1.08    4.64
  -6   2 -22    1.07    3.29
  -6  -2 -22    9.19    5.04
  -6   2 -23    5.29    4.60
  -6   2 -24   -0.68    2.95
   6  -3 -22    1.66    3.99
  -6   3  22   -2.00   11.86
   6   3 -22    3.47    3.93
   6  -3 -21    3.69    2.85
  -6   3  21   18.88   18.24
   6   3 -21    1.52    3.43
   6   3 -20   46.07    9.07
   6   3 -20   56.76   10.39
  -6   3  20   38.53   22.26
   6  -3 -20   57.26    9.41
   6  -3 -19   19.46    5.97
   6   3 -19   14.95    5.55
  -6   3  19   21.22   20.60
   6   3 -19   12.33    5.54
   6  -3 -18    3.33    3.45
   6  -3 -18    5.03    4.23
   6   3 -18    7.41    4.58
   6   3 -18   12.07    6.92
   6  -3 -17   -1.58    2.10
   6  -3 -17    1.99    2.60
   6   3 -17    1.46    2.85
   6   3 -17   -5.63    3.19
   6  -3 -16   26.08    6.65
   6   3 -16   35.21    7.77
   6   3 -16   41.57    8.91
   6  -3 -16   33.32    6.45
   6  -3 -15   61.19    9.75
   6   3 -15   55.24    9.64
   6  -3 -15   45.65    7.26
   6  -3 -14   87.34   11.18
  -6  -3  14   76.82    9.43
   6   3 -14   57.57    9.65
   6  -3 -14   79.81    9.02
   6  -3 -13   -0.63    1.32
   6  -3 -13    1.47    2.78
   6   3 -13    5.50    3.20
  -6  -3  13    2.65    1.92
   6  -3 -12   -0.27    2.04
   6  -3 -12   -0.64    2.03
  -6  -3  12    2.64    2.25
  -6  -3  11   42.67    6.86
   6  -3 -11   44.60    7.13
   6   3 -11   49.82    9.26
   6  -3 -11   45.65    6.05
   6  -3 -10    1.42    1.52
   6  -3 -10   -0.17    1.53
   6   3 -10   -5.13    4.52
  -6  -3  10    2.65    2.93
   6  -3  -9  128.28   11.94
   6   3  -9  113.99   13.64
  -6  -3   9  103.35    9.71
   6  -3  -9  101.28    8.08
  -6   3   8  185.53    5.55
   6  -3  -8  182.39   13.65
   6   3  -8  175.76    5.96
   6  -3  -8  171.42    9.87
   6   3  -8  211.26   18.33
  -6  -3   8  192.53   13.41
  -6   3   7  236.48    7.57
   6  -3  -7  223.89   14.78
   6   3  -7  222.99    6.91
   6   3  -7  203.51   18.07
   6  -3  -7  221.39   10.48
  -6  -3   7  221.41   13.96
  -6  -3   6   28.11    4.75
   6   3  -6   22.11    2.33
   6  -3  -6   25.93    5.02
   6   3  -6   17.11    4.79
  -6  -3   6   24.52    3.81
   6  -3  -6   24.13    3.27
  -6   3   6   21.63    2.72
   6   3  -5    1.75    1.07
   6  -3  -5   -2.07    1.62
  -6   3   5    0.82    1.49
   6  -3  -5    2.14    0.78
   6   3  -5    2.37    2.79
  -6  -3   5    0.50    1.27
   6   3  -4   15.94    2.35
   6  -3  -4   18.33    3.95
   6   3  -4   17.37    5.60
  -6  -3   4   13.15    3.24
  -6   3   4   14.04    2.50
  -6   3   4   13.89    2.83
   6  -3  -4   16.47    2.17
   6   3  -3   48.19    4.18
  -6  -3   3   40.29    5.96
   6  -3  -3   45.68    6.32
   6   3  -3   42.52    8.99
  -6   3   3   40.78    3.86
  -6   3   3   47.00    5.30
   6  -3  -3   45.72    2.97
   6   3  -2   72.75    5.75
  -6  -3   2   74.38    7.79
   6  -3  -2   90.80    8.63
   6   3  -2   83.90   12.16
  -6   3   2   72.89    6.92
   6  -3  -2   79.53    2.54
   6  -3  -1  226.35   13.46
   6   3  -1  217.07   19.59
   6   3  -1  203.21   10.94
  -6   3   1  219.40   12.54
  -6  -3   1  206.54   12.51
   6  -3   0   54.42    6.56
   6   3   0   41.87    9.01
  -6   3   0   43.09    5.79
  -6  -3   0   55.01    6.28
   6   3   0   59.94    6.64
   6   3   1    5.11    2.31
   6  -3   1    5.72    2.71
  -6   3  -1    4.42    2.37
   6   3   1    6.22    5.66
  -6  -3  -1    4.28    1.35
   6  -3   2   89.23    8.54
   6   3   2  105.65   14.27
  -6   3  -2  101.61    9.39
  -6  -3  -2   84.83    7.75
   6   3   2  120.62   10.43
   6   3   3   74.43   12.47
   6  -3   3   78.55    7.98
  -6   3  -3   62.88    7.79
  -6  -3  -3   85.84    7.74
   6   3   3   75.85    8.90
   6  -3   4    3.23    2.14
  -6   3  -4    2.08    2.08
  -6  -3  -4    2.75    2.27
   6   3   4   -0.54    2.45
   6  -3   5  220.62   13.51
  -6  -3  -5  221.80   14.11
  -6   3  -5  198.61   14.23
  -6  -3  -5  204.21   12.05
   6   3   5  205.51   16.84
   6  -3   6  117.74   10.13
  -6   3  -6  104.40    3.26
  -6  -3  -6  104.95   10.07
   6  -3   6   94.51    5.26
  -6  -3  -6  125.49    9.50
  -6   3  -6  121.82   11.48
   6   3   6  135.08   14.70
   6   3   7   39.48    8.32
   6  -3   7   40.02    6.11
  -6  -3  -7   32.37    5.72
  -6  -3  -7   40.62    5.60
  -6   3  -7   43.01    6.89
  -6   3  -7   45.40    3.05
   6   3   8   20.42    6.20
  -6   3  -8   29.52    2.99
  -6  -3  -8   31.45    5.79
   6  -3   8   21.93    4.53
  -6  -3  -8   23.03    4.20
  -6   3  -8   37.06    7.09
  -6   3  -9   50.11    4.19
   6   3   9   48.05   10.53
   6  -3   9   45.97    7.03
  -6  -3  -9   40.03    6.73
  -6  -3  -9   43.50    5.77
  -6   3  -9   34.95    6.91
  -6   3 -10  154.13    8.15
   6  -3  10  145.56   12.63
  -6  -3 -10  159.55   13.24
  -6  -3 -10  167.84   11.28
  -6   3 -10  154.72   14.29
   6   3  10  158.19   19.69
   6   3  11   22.40    8.58
  -6   3 -11   19.02    5.31
  -6  -3 -11   20.04    4.92
  -6  -3 -11   26.76    4.54
   6  -3  11   29.44    6.17
  -6   3 -11   22.34    3.53
   6   3  12    4.22    3.96
  -6   3 -12   12.52    2.83
  -6  -3 -12    9.26    2.81
  -6  -3 -12   17.65    4.84
   6  -3  12   17.55    5.02
  -6   3 -12   18.42    6.40
  -6   3 -13    4.39    3.41
  -6   3 -13    4.03    1.70
  -6  -3 -13    1.82    1.77
  -6  -3 -13    2.14    2.81
   6  -3  13   -0.56    1.85
  -6   3 -14    0.11    2.53
   6  -3  14    1.26    3.06
   6   3  14   -5.30    6.27
  -6   3 -14   -0.63    1.40
  -6  -3 -14    0.11    1.35
  -6  -3 -14   -3.13    2.60
   6   3  15    5.58    5.32
   6  -3  15   -1.76    3.04
  -6  -3 -15    1.64    2.44
  -6  -3 -15    1.29    1.88
  -6   3 -15    2.43    2.92
   6   3  16   31.64   10.91
  -6  -3 -16   41.29    8.23
  -6   3 -16   32.67    7.15
  -6  -3 -16   54.76    6.66
   6  -3  16   37.88    8.35
   6   3  17   43.51   13.84
  -6  -3 -17   40.13    8.50
  -6   3 -17   54.10   10.94
   6  -3  17   57.17   10.32
   6   3  18   59.23   15.33
  -6   3 -18   61.45   11.18
  -6  -3 -18   49.57    9.52
   6  -3  18   59.72   10.79
   6  -3  19   25.09    7.61
  -6   3 -19   38.20    9.06
  -6  -3 -19   31.78    8.28
   6   3  19   29.59   11.64
   6   3  20    0.45    5.70
  -6   3 -20   10.30    5.89
  -6  -3 -20    8.16    5.06
   6   3  21   -0.25    6.73
  -6   3 -21   19.22    7.33
  -6  -3 -21    9.01    4.64
  -6   3 -22   24.00    8.43
   6  -4 -22    8.65    3.94
   6  -4 -21   -4.44    3.98
   6   4 -21    9.80    5.44
   6  -4 -20    2.06    3.09
   6   4 -20   -2.61    4.28
  -6   4  20   10.91   17.95
   6   4 -20   17.29    6.81
   6  -4 -19    6.41    3.52
   6   4 -19    1.96    3.13
  -6   4  19    1.91   11.77
   6   4 -19    5.62    4.07
   6  -4 -18    4.83    2.34
   6   4 -18    1.29    2.85
   6   4 -18    3.08    2.63
   6  -4 -17   18.17    5.28
   6  -4 -17   29.30    8.20
   6   4 -17   21.62    7.14
   6   4 -17   25.22    6.79
   6  -4 -16    2.66    2.52
   6  -4 -16   10.99    5.97
   6   4 -16   -3.49    4.24
   6   4 -16   10.01    5.15
   6  -4 -15   18.21    4.45
   6  -4 -15   35.52    8.43
   6   4 -15   11.92    4.86
   6   4 -15   35.35    9.11
   6  -4 -14   -2.49    2.94
  -6  -4  14   -2.72    2.38
   6  -4 -14    5.22    2.39
   6   4 -14    6.51    4.20
   6  -4 -13   81.07   11.18
  -6  -4  13   78.29    9.96
   6   4 -13   73.86   11.84
   6  -4 -13   91.89    9.56
  -6  -4  12   11.82    4.39
   6  -4 -12    5.17    2.35
   6  -4 -12   13.29    4.76
   6   4 -12    6.42    4.40
   6  -4 -11   -0.82    1.38
   6  -4 -11    3.54    3.20
  -6  -4  11   -1.75    2.25
   6   4 -11   -1.22    2.78
  -6  -4  10    4.39    3.15
   6  -4 -10    2.17    1.97
   6  -4 -10   -3.73    2.78
   6   4 -10    0.87    2.48
   6  -4  -9   42.84    7.65
   6   4  -9   47.73    9.81
  -6  -4   9   39.28    6.69
   6  -4  -9   40.44    5.12
   6  -4  -8   28.77    4.08
   6  -4  -8   20.45    5.11
   6   4  -8   33.01    8.01
  -6  -4   8   33.69    6.37
   6  -4  -7   49.47    5.15
   6  -4  -7   47.99    7.57
   6   4  -7   33.92    7.59
  -6  -4   7   49.18    7.48
   6  -4  -6    9.67    2.42
  -6   4   6    5.48    1.97
  -6  -4   6   10.17    3.60
   6  -4  -6    6.08    2.95
   6   4  -6    3.26    3.10
   6  -4  -5   95.42    9.82
   6   4  -5  119.94   15.25
  -6  -4   5   94.12    9.85
   6  -4  -5  109.40    6.23
  -6   4   5  102.34    7.69
   6  -4  -4   64.51    3.94
   6  -4  -4   46.94    7.02
  -6  -4   4   65.46    8.25
   6   4  -4   45.79   10.02
  -6   4   4   59.33    6.28
   6   4  -3   50.47    3.72
   6  -4  -3   45.26    6.53
  -6  -4   3   56.27    7.11
  -6   4   3   46.32    5.63
   6   4  -2   29.59    3.52
   6  -4  -2   30.05    5.44
  -6  -4   2   30.99    5.87
   6   4  -2   30.78    8.14
  -6   4   2   21.44    4.40
   6   4  -1    0.17    1.31
   6  -4  -1   -2.71    2.12
   6   4  -1    1.57    2.86
  -6  -4   1   -0.27    1.90
  -6   4   1    0.42    1.40
   6  -4   0   46.24    6.40
  -6  -4   0   44.60    6.66
   6   4   0   64.39   11.92
  -6   4   0   47.53    6.75
   6   4   0   51.46    6.08
  -6  -4  -1  119.93   10.41
   6  -4   1  117.04   10.32
   6   4   1   90.50   13.74
  -6   4  -1  107.21   10.49
   6   4   1  115.81   10.09
  -6  -4  -2  143.72   11.33
   6  -4   2  131.63   10.73
   6   4   2  118.00   16.41
  -6   4  -2   97.20   10.23
   6   4   2  135.64   11.58
  -6   4  -3    6.69    3.83
   6   4   3   -2.97    3.51
   6  -4   3    5.99    2.73
  -6  -4  -3    3.31    2.06
   6   4   3   11.54    6.57
   6  -4   4   56.37    6.88
   6   4   4   56.17   10.58
  -6   4  -4   59.18    8.11
   6   4   4   45.98    8.18
  -6  -4  -4   60.75    7.18
   6  -4   5  132.65   10.86
   6   4   5  124.35   17.98
  -6   4  -5  135.42   12.77
  -6  -4  -5   94.27    8.97
   6   4   5  125.80   14.49
   6   4   6    9.68    5.27
   6  -4   6   13.62    4.01
  -6  -4  -6   18.36    4.19
  -6  -4  -6   13.84    4.36
  -6   4  -6    8.89    3.55
   6  -4   7  123.81   10.78
  -6  -4  -7  138.02   12.58
  -6   4  -7  122.42   12.71
   6   4   7   98.45   13.89
  -6  -4  -7  105.83    9.47
   6  -4   8   56.77    7.50
  -6  -4  -8   49.26    7.99
  -6   4  -8   50.98    8.47
  -6  -4  -8   42.68    6.14
   6   4   8   48.34   11.33
  -6   4  -9   14.25    4.84
   6   4   9   11.94    6.26
   6  -4   9   20.70    4.70
  -6  -4  -9   22.47    5.92
  -6  -4  -9   11.63    3.37
  -6   4 -10   14.88    5.44
   6   4  10   10.11    4.90
   6  -4  10   16.28    4.14
  -6  -4 -10   13.09    4.65
  -6  -4 -10   16.74    4.05
   6  -4  11   56.81    7.81
   6   4  11   58.27   13.58
  -6  -4 -11   52.95    8.37
  -6   4 -11   50.07    9.78
  -6  -4 -11   54.89    6.91
   6   4  12   43.72   11.80
  -6   4 -12   36.94    8.28
   6  -4  12   33.10    6.44
  -6  -4 -12   46.02    8.36
  -6  -4 -12   42.85    6.26
   6   4  13    8.95    6.47
  -6   4 -13    7.15    4.95
   6  -4  13   -2.95    2.14
  -6  -4 -13    2.12    3.88
  -6  -4 -13    4.52    2.83
   6   4  14   -5.25    5.98
  -6   4 -14    2.30    2.62
   6  -4  14    0.56    1.94
  -6  -4 -14   -1.52    2.15
   6   4  15   12.17    7.52
  -6   4 -15   15.12    5.87
  -6  -4 -15   20.75    5.61
   6   4  16   11.29    9.21
  -6   4 -16   16.01    6.59
  -6  -4 -16    2.31    2.70
  -6  -4 -17  110.54   14.60
  -6   4 -17  106.22   15.11
   6   4  17  109.98   21.61
   6   4  18   17.63    9.45
  -6  -4 -18   20.95    7.28
  -6   4 -18    7.21    4.72
  -6   4 -19   35.96    9.16
   6   4  19   30.60   12.69
  -6  -4 -19   33.96    8.48
  -6   4 -20   65.05   12.85
   6   5 -19   32.92    9.40
   6   5 -19   22.35    8.04
   6   5 -18    5.38    4.19
   6   5 -18   -4.59    3.67
  -6   5  18  -11.25   15.60
   6   5 -17    3.97    3.78
   6   5 -17   -2.17    3.35
   6  -5 -16   42.13    9.77
   6   5 -16   19.89    6.68
   6   5 -16   47.39   10.39
   6  -5 -15    1.51    2.89
   6   5 -15    0.33    3.46
   6   5 -15    8.93    5.48
   6  -5 -14   27.56    7.16
   6   5 -14   29.70    8.04
   6   5 -14   20.95    7.64
   6  -5 -13   50.20   10.21
   6   5 -13   34.60    9.18
  -6  -5  12   26.04    6.29
   6  -5 -12   31.61    7.59
   6   5 -12   37.82    9.05
  -6  -5  11    1.13    2.86
   6  -5 -11    4.74    2.78
   6  -5 -10  137.62   14.13
  -6  -5  10  138.86   14.00
   6   5 -10  134.65   16.73
   6  -5  -9   20.32    5.39
  -6  -5   9    9.20    4.14
   6   5  -9   12.58    5.99
   6  -5  -8   18.65    5.47
  -6  -5   8   12.90    4.66
   6   5  -8    9.29    5.16
  -6  -5   7   12.90    4.80
   6  -5  -7   11.24    4.50
   6   5  -7   16.86    6.69
   6  -5  -6  126.74   12.72
   6   5  -6  131.22   16.54
  -6  -5   6  139.50   13.74
   6  -5  -5    5.63    3.48
  -6  -5   5    9.14    3.05
   6   5  -5   13.84    6.95
  -6   5   4   -0.18    1.32
   6  -5  -4   -2.60    3.26
  -6  -5   4   -2.00    2.99
   6   5  -4   -0.92    3.90
   6  -5  -3   98.76   10.68
   6   5  -3  106.56   16.21
  -6  -5   3  108.91   11.40
  -6   5   3  103.22    9.66
  -6   5   2   12.19    3.95
  -6  -5   2    6.80    3.40
   6  -5  -2   10.46    3.93
   6   5  -2    8.44    5.05
  -6   5   1    0.56    1.49
  -6  -5   1    7.93    2.91
   6  -5  -1    6.58    2.73
  -6   5   0   17.72    4.94
  -6  -5   0   20.62    5.38
   6  -5   0   10.14    2.79
   6   5   0   20.56    7.97
   6  -5   1    2.90    2.65
   6   5   1    4.23    5.20
  -6  -5  -1   -1.92    1.89
  -6   5  -1    2.44    2.40
   6  -5   2   46.50    6.88
  -6  -5  -2   42.45    6.88
  -6   5  -2   38.43    6.95
   6   5   2   62.27    8.55
   6   5   3    0.64    1.77
   6  -5   3    2.36    2.53
   6   5   3    0.34    3.96
  -6  -5  -3   -1.26    1.43
  -6   5  -3    0.21    2.37
   6   5   4    9.52    4.44
   6  -5   4    8.15    3.15
   6   5   4    8.52    4.81
  -6  -5  -4   15.87    4.30
  -6   5  -4   10.11    4.25
   6   5   5    3.05    2.67
   6  -5   5    1.46    2.13
   6   5   5   -4.61    5.48
  -6  -5  -5    2.49    2.18
  -6   5  -5   -2.58    2.92
   6  -5   6   63.43    7.70
  -6  -5  -6   46.36    7.18
   6   5   6   58.17   14.05
  -6   5  -6   60.39    9.38
   6   5   6   64.95   11.27
   6  -5   7    2.38    2.00
   6   5   7    2.53    4.38
   6   5   7    1.28    4.43
  -6  -5  -7   -1.03    2.18
  -6   5  -7   -3.99    3.99
   6   5   8   51.90   11.43
   6  -5   8   76.86    8.79
  -6  -5  -8   68.59    8.39
  -6  -5  -8   59.61    9.35
  -6   5  -8   62.51   10.15
   6   5   9    7.75    5.76
   6  -5   9    6.14    2.53
  -6  -5  -9   -1.06    2.10
  -6  -5  -9   -1.34    1.89
  -6   5  -9    5.19    3.65
   6   5  10   -2.05    4.96
  -6  -5 -10   -1.53    3.51
  -6  -5 -10    4.24    2.79
  -6   5 -10   -2.09    3.39
  -6  -5 -11   -0.25    2.30
  -6  -5 -11    5.89    3.05
   6   5  11    3.91    3.77
  -6   5 -11    9.03    3.80
  -6   5 -12   12.37    4.65
   6   5  12   25.64   10.42
  -6  -5 -12   23.40    6.65
  -6   5 -13   45.68   10.05
   6   5  13   42.86   13.33
  -6  -5 -13   47.93    9.15
   6   5  14   80.89   17.73
  -6  -5 -14  103.09   13.57
  -6   5 -14   80.51   13.33
  -6   5 -15    7.43    5.59
  -6  -5 -15    1.15    3.39
   6   5  16   47.48   14.44
  -6   5 -16   57.90   11.34
  -6  -5 -16   85.15   13.33
  -6   5 -17   15.97    6.51
  -6  -5 -17   30.45    8.64
   6   5  18   18.59   10.44
   6   6 -16   23.24    8.26
   6   6 -15    7.25    6.09
   6   6 -15    0.75    5.41
   6  -6 -14    2.50    3.45
   6   6 -14    6.70    5.59
   6   6 -14    9.76    6.44
   6  -6 -13   72.96   12.51
   6   6 -13   83.55   14.00
   6   6 -13   70.10   13.23
   6  -6 -12    6.25    3.70
   6   6 -12    5.79    4.60
   6   6 -12    9.87    6.28
   6  -6 -11   23.11    7.14
  -6  -6  11   11.29    4.63
   6   6 -11   11.25    6.54
  -6  -6  10   -0.39    2.17
   6  -6 -10    0.92    3.36
   6   6 -10    0.67    4.88
   6  -6  -9   11.08    5.24
  -6  -6   9   17.39    6.13
   6   6  -9   12.57    5.76
   6  -6  -8    6.47    2.55
   6   6  -8   -0.93    3.89
   6  -6  -7   -1.42    2.16
  -6  -6   7   -0.91    3.11
   6   6  -7    4.59    5.34
   6  -6  -6   14.86    4.80
  -6  -6   6   11.15    4.89
   6   6  -6   21.41    8.14
  -6  -6   5   30.85    7.31
   6  -6  -5   25.47    5.84
   6   6  -5   30.39    9.34
  -6  -6   4   12.05    4.62
   6  -6  -4   -1.76    3.02
   6   6  -4    5.11    5.10
   6  -6  -3  113.40   12.11
   6   6  -3  115.08   16.95
  -6  -6   3  144.69   14.71
  -6   6   2    2.26    2.23
   6  -6  -2   -1.98    2.98
   6   6  -2    3.74    4.01
  -6  -6   2    2.00    2.76
   6  -6  -1   92.07   10.34
   6   6  -1   89.19   17.63
  -6   6   1   93.41   10.74
  -6  -6   1   75.47   10.20
   6   6   0   69.39   14.95
  -6   6   0   60.14    9.07
  -6  -6   0   59.35    9.10
   6  -6   0   60.06    8.33
   6  -6   1  221.78   15.48
   6   6   1  196.61   24.25
  -6   6  -1  194.50   16.32
  -6  -6  -1  222.72   17.01
   6  -6   2    4.33    2.68
  -6  -6  -2   -1.25    2.18
  -6   6  -2   -1.15    2.97
   6   6   2    6.00    6.83
  -6  -6  -3    7.80    2.95
   6  -6   3   14.28    4.05
   6   6   3    9.71    7.37
  -6   6  -3    6.48    3.45
  -6  -6  -4   13.79    3.97
   6   6   4   19.88    9.54
  -6   6  -4    0.85    3.34
   6   6   5   32.62   11.77
  -6  -6  -5   40.63    7.07
  -6   6  -5   39.55    8.78
  -6  -6  -6   18.61    5.01
   6   6   6   20.92    9.59
  -6   6  -6    9.70    4.69
  -6  -6  -7   -2.36    3.34
   6   6   7   -0.65    5.92
  -6   6  -7   -1.65    4.16
   6   6   8    6.75    4.27
  -6  -6  -8   13.32    4.38
   6   6   8    6.07    4.46
  -6   6  -8    4.14    4.88
   6   6   9    4.25    5.16
  -6  -6  -9    2.16    2.32
   6   6   9    0.36    5.95
  -6   6  -9    0.67    3.02
   6   6  10   -1.96    5.11
   6   6  10   -5.34    6.38
  -6   6 -10   -1.55    3.34
   6   6  11   33.93   11.73
  -6  -6 -11   33.54    7.94
  -6   6 -11   18.01    5.78
   6   6  12    9.68    8.38
  -6   6 -12    8.55    5.97
  -6  -6 -12    1.06    3.63
  -6   6 -13   47.33   10.61
   6   6  13   70.32   16.60
  -6  -6 -13   77.58   12.09
  -6   6 -14   16.52    7.31
   6   6  14   36.82   13.62
  -6  -6 -14   27.79    7.63
   6   6  15   13.60    9.43
   6  -7 -12    7.12    4.22
   6   7 -12   -1.92    3.48
   6  -7 -11   51.38   11.21
   6   7 -11   44.84   11.32
   6  -7 -10   12.57    6.11
   6   7 -10   16.98    6.73
   6  -7  -9   -3.49    4.41
   6   7  -9    1.36    5.26
   6  -7  -8   -3.34    3.14
  -6  -7   8   -0.11    2.62
   6   7  -8   -3.60    4.80
   6  -7  -7    7.00    4.26
  -6  -7   7   -2.88    3.69
   6   7  -7    1.56    3.97
   6  -7  -6   20.75    6.64
   6   7  -6   13.23    7.04
  -6  -7   6    8.62    5.10
  -6  -7   5    7.90    4.52
   6  -7  -5    4.80    4.06
   6   7  -5   11.74    7.26
   6  -7  -4   16.38    5.70
   6   7  -4   18.01    8.37
  -6  -7   4   12.19    4.56
   6   7  -3    0.10    5.43
  -6  -7   3   -2.64    4.54
  -6  -7   2   53.48    9.30
   6   7  -2   63.31   13.91
  -6  -7   1    0.84    2.46
   6   7  -1    3.87    4.04
  -6  -7   0   11.59    4.33
   6   7   0    4.60    6.24
  -6  -7  -1    7.22    3.93
   6   7   1    6.88    6.46
  -6   7  -1    4.31    4.10
  -6  -7  -2   29.06    7.56
   6   7   2   40.63   13.00
  -6   7  -2   28.93    7.54
   6   7   3   25.19    9.74
  -6  -7  -3   34.15    7.79
  -6   7  -3   31.23    7.81
   6   7   4   71.34   17.25
  -6   7  -4   55.11   10.56
  -6  -7  -4   52.70    8.95
   6   7   5    5.64    6.45
  -6  -7  -5   12.91    3.95
  -6   7  -5    9.31    4.63
   6   7   6   -7.56    8.78
  -6  -7  -6   -0.80    2.98
  -6   7  -6    5.23    4.42
   6   7   7    2.90    7.01
  -6   7  -7    6.39    4.90
   6   7   8   40.01   12.66
  -6   7  -8   44.77    9.97
   6   7   9   -0.93    7.25
  -6   7  -9    3.98    4.88
   6   7  10    9.61    9.55
  -6   7 -10   18.21    7.07
   6   8   0   26.31   12.16
  -6  -8   0   26.95    7.87
  -6  -8  -1   -4.49    3.74
   6   8   1    1.34    7.11
  -6  -8  -2   -0.14    3.70
   6   8   2    6.43    7.02
  -6  -8  -3   18.26    6.21
   6   8   3   22.21   11.53
   7   0 -23   -4.16    4.70
  -7   0  23   -7.12   12.19
   7   0 -22   55.49   10.10
  -7   0  22   48.55   21.26
   7   0 -21    4.45    3.08
  -7   0  21    4.56   13.86
  -7   0  20   19.21   14.90
   7   0 -20   17.90    5.35
  -7   0  19    9.99   14.47
   7   0 -19    3.80    3.13
   7   0 -18   81.86   10.60
   7   0 -18  120.77   13.55
   7   0 -17    5.91    3.58
   7   0 -17   10.26    4.66
   7   0 -16    4.81    2.56
   7   0 -16    4.23    2.74
   7   0 -15    1.68    1.75
   7   0 -15   -0.17    2.12
   7   0 -14    3.31    2.46
  -7   0  14    3.12    1.79
   7   0 -13   -2.58    2.16
   7   0 -13    1.76    3.03
  -7   0  13   -2.36    1.67
   7   0 -12   -1.79    2.06
  -7   0  12    5.30    1.79
   7   0 -12    1.08    2.69
  -7   0  11   -0.28    1.17
   7   0 -11   -4.00    2.22
   7   0 -11   -2.17    2.47
   7   0 -10  183.63   12.03
  -7   0  10  175.21    9.59
   7   0 -10  178.04   13.67
  -7   0   9    0.37    1.72
   7   0  -9    3.29    2.27
   7   0  -9    2.32    1.78
   7   0  -8   72.24    7.27
   7   0  -8   81.79    9.02
  -7   0   8   71.34    5.98
   7   0  -7   -3.19    2.04
   7   0  -7   -2.07    2.56
  -7   0   7    1.41    1.52
   7   0  -6  109.82    8.48
   7   0  -6  100.59    9.65
  -7   0   6  110.05    7.28
   7   0  -5    2.12    2.06
  -7   0   5    1.52    1.38
   7   0  -5   -0.24    1.55
   7   0  -4  787.66   22.35
  -7   0   4  785.03   18.99
   7   0  -4  739.69   26.66
  -7   0   3   -1.75    1.51
   7   0  -3    0.22    1.30
   7   0  -3   -4.00    3.04
   7   0  -2  878.22   23.83
   7   0  -2  841.67   27.84
   7   0  -1    1.14    1.09
   7   0  -1   -1.78    1.90
  -7   0   1    1.45    1.56
   7   0   0  186.22   11.35
  -7   0   0  202.25   10.17
   7   0   0  216.52   14.33
   7   0   1    0.42    1.78
   7   0   1    2.00    1.81
  -7   0  -1    0.04    0.88
  -7   0  -2  556.82   17.62
   7   0   2  516.39   23.24
   7   0   2  506.24   20.49
   7   0   3   -0.07    1.83
   7   0   3    0.27    1.70
  -7   0  -3    0.95    1.73
   7   0   4   12.36    3.57
  -7   0  -4   15.78    2.96
  -7   0  -4   17.27    3.39
   7   0   5   -0.95    1.93
  -7   0  -5    0.11    1.58
  -7   0  -5   -0.34    1.35
  -7   0  -6   91.10    8.22
  -7   0  -6   93.59    7.41
   7   0   6   76.77   10.15
   7   0   7   -0.69    2.05
  -7   0  -7   -1.71    1.36
  -7   0  -7   -0.58    1.38
   7   0   8   19.19    5.33
  -7   0  -8   29.97    4.63
  -7   0  -8   23.70    4.29
  -7   0  -9   -0.04    1.42
   7   0   9    0.72    2.90
  -7   0  -9   -2.20    1.48
  -7   0 -10    1.05    1.97
  -7   0 -10   -0.45    2.15
   7   0  10    0.83    2.34
   7   0  11    5.66    3.97
  -7   0 -11    1.97    2.40
  -7   0 -11   -4.05    2.77
  -7   0 -12  258.48   15.12
  -7   0 -12  266.34   16.39
   7   0  13    0.92    2.88
  -7   0 -13    0.28    1.78
  -7   0 -13    1.94    2.25
   7   0  14  604.68   35.50
  -7   0 -14  612.17   24.93
  -7   0 -14  690.23   27.01
   7   0  15    3.72    4.38
  -7   0 -15    1.26    1.80
  -7   0 -15    0.89    1.68
  -7   0 -16   25.75    5.85
  -7   0 -16   13.24    3.80
   7   0  16    9.62    6.97
   7   0  17   -0.98    4.93
  -7   0 -17    1.77    2.68
  -7   0 -17    3.37    2.82
  -7   0 -18   72.23   10.33
   7   0  18   70.15   13.74
  -7   0 -18   77.30   10.94
   7   0  19   -3.30    5.35
  -7   0 -19    1.04    3.10
  -7   0 -19    4.39    2.87
  -7   0 -20   66.72   10.50
   7   0  20   56.78   13.40
  -7   0 -20   71.43   10.33
   7   0  21   14.70    7.99
  -7   0 -21    7.43    3.63
  -7   0 -21    2.80    3.80
   7   0  22   26.86    8.91
  -7   0 -22   36.65    8.33
   7   0  23   20.02   10.46
  -7   0 -23    8.79    5.50
  -7   1  24    2.07   13.64
   7  -1 -23    4.60    4.02
  -7   1  23   17.12   18.56
   7   1 -23    3.94    5.42
   7  -1 -22    0.17    2.74
   7   1 -22   -2.37    3.86
  -7   1  22    0.14   11.54
   7   1 -21   64.79   10.85
   7  -1 -21   78.51   11.76
  -7   1  21   39.08   21.46
   7  -1 -20    2.61    2.61
  -7   1  20    7.64   14.99
   7   1 -20    3.99    3.42
   7  -1 -19   31.37    6.94
  -7  -1  19   45.13   17.08
   7   1 -19   14.71    5.12
   7  -1 -18    3.52    2.33
   7  -1 -18    7.07    4.06
   7   1 -18    3.76    2.59
   7  -1 -17   11.51    3.78
   7   1 -17    7.50    2.69
   7   1 -17   13.92    4.53
   7  -1 -17    6.27    4.12
   7  -1 -16   21.73    5.31
   7   1 -16   18.00    4.63
   7   1 -16   21.72    5.98
   7  -1 -16   21.30    5.45
   7  -1 -15   79.70    9.88
   7   1 -15   91.95    9.23
  -7  -1  15   86.59    8.11
   7   1 -15   83.77   10.98
   7  -1 -15   88.99   10.24
  -7  -1  14   74.64    7.61
   7  -1 -14   80.92    9.88
   7   1 -14   74.05    7.78
   7   1 -14   74.08   10.25
   7  -1 -14   68.79    8.80
   7   1 -13   20.59    4.25
   7  -1 -13   25.19    5.31
   7   1 -13    9.56    3.94
  -7  -1  13   17.47    3.71
   7  -1 -13   12.50    3.85
   7  -1 -12    7.22    2.87
   7   1 -12    7.84    2.73
  -7  -1  12    5.25    2.15
  -7   1  12    7.17    1.80
   7   1 -12    6.66    3.19
   7  -1 -12    6.25    3.15
   7  -1 -11   83.75    8.97
   7   1 -11   84.84    7.75
  -7   1  11   93.49    5.81
  -7  -1  11   83.24    7.57
   7   1 -11   72.92   10.02
   7  -1 -11   79.42    8.56
  -7   1  10   19.93    2.88
   7   1 -10   21.93    3.79
   7  -1 -10   11.63    3.27
   7  -1 -10   23.57    5.02
   7   1 -10   11.52    4.24
  -7  -1  10   15.36    3.47
   7   1  -9  241.91   12.24
   7  -1  -9  227.41   14.02
  -7  -1   9  249.84   13.08
   7   1  -9  250.98   17.82
   7  -1  -9  239.96   14.35
  -7   1   9  247.76    9.61
   7   1  -8   90.98    7.39
   7  -1  -8   92.65    8.63
  -7  -1   8  102.78    8.18
   7   1  -8  104.91   11.51
   7  -1  -8   89.94    8.52
  -7   1   8   99.00    6.11
  -7  -1   7   55.95    5.96
   7  -1  -7   54.67    6.88
   7   1  -7   62.81    8.87
  -7   1   7   61.95    5.07
   7   1  -7   55.90    5.79
   7  -1  -7   52.60    6.36
   7   1  -6   56.63    5.88
  -7   1   6   56.42    4.78
   7   1  -6   61.26    8.83
   7  -1  -6   63.21    6.76
   7  -1  -6   51.85    6.43
  -7  -1   6   62.25    6.15
   7   1  -5  153.76    9.34
   7  -1  -5  165.40   11.33
  -7   1   5  179.46    8.29
   7   1  -5  179.77   14.77
   7  -1  -5  169.53   10.73
  -7  -1   5  194.09   10.61
   7  -1  -4  564.38   20.43
  -7   1   4  562.16   15.26
   7   1  -4  609.93   26.79
   7  -1  -4  527.35   18.94
  -7  -1   4  588.59   18.30
   7   1  -4  488.63   16.82
   7   1  -3    3.81    1.53
   7  -1  -3   12.98    3.42
  -7  -1   3   10.51    2.66
   7   1  -3    7.74    2.87
   7  -1  -3   11.02    2.80
  -7   1   3   10.57    2.54
   7  -1  -2  276.98   14.20
  -7   1   2  270.24   11.07
   7   1  -2  264.67   18.04
   7  -1  -2  256.53   12.82
  -7  -1   2  267.18   12.24
   7   1  -2  289.54   13.24
   7  -1  -1  587.26   20.51
   7   1  -1  567.43   18.84
  -7   1   1  628.50   17.67
  -7  -1   1  606.62   18.21
   7   1  -1  573.68   26.88
   7  -1  -1  581.84   18.73
  -7   1   0  131.77    8.32
   7  -1   0  131.97    9.65
   7   1   0  127.28    9.39
  -7  -1   0  145.57    8.99
   7   1   0  121.85   12.69
   7  -1   0  137.23    9.30
   7  -1   1   53.17    6.09
  -7  -1  -1   45.87    5.03
   7   1   1   39.12    7.20
   7  -1   1   56.31    6.19
  -7   1  -1   52.86    5.49
   7   1   1   54.27    6.53
   7  -1   2 1094.36   29.29
  -7  -1  -2 1103.36   24.67
   7   1   2 1118.09   38.61
   7  -1   2 1033.44   27.35
  -7   1  -2 1046.71   26.32
   7   1   2 1110.44   31.03
   7  -1   3  347.97   17.07
  -7  -1  -3  386.57   14.80
   7   1   3  333.94   22.22
   7  -1   3  359.35   16.57
  -7   1  -3  368.92   16.03
   7   1   3  309.39   17.55
   7   1   4    1.46    2.20
   7  -1   4    2.45    1.25
  -7   1  -4    5.87    2.90
  -7  -1  -4    2.70    1.70
  -7  -1  -4    2.03    1.36
   7  -1   5   23.65    5.02
  -7  -1  -5   25.51    4.15
  -7   1  -5   23.43    3.28
  -7   1  -5   16.65    3.94
  -7  -1  -5   12.59    3.22
   7   1   5   20.63    5.06
   7   1   6    1.81    3.52
   7  -1   6    0.32    3.30
  -7   1  -6   -0.54    2.46
  -7   1  -6    1.88    1.29
  -7  -1  -6    0.50    1.20
  -7  -1  -6    0.10    1.14
  -7  -1  -7  156.85   10.30
  -7  -1  -7  142.16   10.27
  -7   1  -7  121.93   10.64
   7   1   7  142.34   14.23
  -7   1  -7  131.76    8.07
   7  -1   7  132.00   12.46
  -7   1  -8  587.80   17.64
  -7  -1  -8  614.04   20.83
  -7  -1  -8  543.49   20.54
  -7   1  -8  550.78   22.90
   7   1   8  583.83   29.47
   7  -1   8  582.42   27.24
  -7   1  -9  533.85   17.91
  -7  -1  -9  517.58   19.63
  -7  -1  -9  510.84   20.60
  -7   1  -9  585.61   24.05
   7   1   9  486.17   27.54
   7  -1   9  515.25   26.83
  -7  -1 -10   38.42    5.86
  -7   1 -10   28.61    5.36
  -7  -1 -10   47.57    5.94
   7   1  10   57.21   10.51
   7  -1  10   54.35    8.95
  -7   1 -10   40.93    5.20
   7   1  11  275.15   22.72
  -7   1 -11  310.35   14.93
  -7  -1 -11  283.44   14.97
  -7  -1 -11  331.46   17.73
  -7   1 -11  300.32   18.29
   7  -1  11  285.62   21.30
  -7  -1 -12  150.43   12.55
  -7   1 -12  146.06   10.64
  -7  -1 -12  150.68   11.29
  -7   1 -12  160.49   13.57
   7   1  12  160.43   17.98
   7  -1  12  164.27   16.65
  -7   1 -13   24.46    4.74
   7   1  13   14.61    5.19
   7  -1  13   27.12    7.15
  -7   1 -13    7.22    3.17
  -7  -1 -13   12.27    3.74
  -7  -1 -13   22.03    4.35
   7   1  14   20.90    5.49
  -7   1 -14   19.21    4.16
  -7   1 -14   10.47    3.91
  -7  -1 -14   23.57    5.38
   7  -1  14   18.95    6.94
  -7  -1 -14   25.42    4.73
   7   1  15   12.43    6.62
   7  -1  15   -4.43    4.48
  -7   1 -15    0.08    2.16
  -7  -1 -15    9.58    3.87
  -7   1 -15   10.29    3.75
  -7  -1 -15   11.17    3.81
   7   1  16   -2.28    4.03
   7  -1  16   -0.27    4.68
  -7   1 -16   -2.55    2.66
  -7  -1 -16    4.35    3.62
  -7   1 -16    0.82    3.02
  -7  -1 -16    3.17    1.60
  -7   1 -17  138.78   12.64
  -7  -1 -17  127.59   11.22
  -7  -1 -17  142.26   14.46
   7   1  17  116.21   17.97
  -7   1 -17  145.95   15.22
   7  -1  17  160.33   19.13
   7   1  18    9.41    6.52
   7  -1  18    5.23    5.13
  -7   1 -18    5.02    2.98
  -7  -1 -18    9.05    4.56
  -7   1 -18    4.39    2.28
  -7  -1 -18    3.88    2.28
   7   1  19   -1.11    4.69
  -7   1 -19    0.78    1.92
  -7  -1 -19    4.90    3.36
  -7   1 -19    3.09    2.78
  -7  -1 -19   -3.07    2.53
   7  -1  19    5.14    5.97
   7  -1  20    3.15    3.92
   7   1  20   -5.33    6.39
  -7  -1 -20    6.63    4.12
  -7   1 -20   -1.81    3.67
  -7  -1 -20    0.78    1.79
   7   1  21   20.10    7.93
   7  -1  21   28.47    9.53
  -7   1 -21   26.25    6.82
  -7  -1 -21   16.44    5.25
  -7   1 -21   27.43    7.61
   7   1  22   -2.91    4.63
   7  -1  22    8.07    6.38
  -7   1 -22    3.86    3.53
  -7  -1 -22   -2.28    3.42
  -7   1 -22    2.81    3.19
   7  -1  23    4.46    5.80
  -7   1 -23    5.92    4.39
  -7  -1 -23    5.75    4.50
  -7   1 -23   -2.92    3.24
   7  -2 -23    6.61    4.86
  -7   2  23   16.14   18.75
   7  -2 -22    9.82    4.68
  -7   2  22   -8.36   11.40
   7   2 -22   -2.06    4.86
   7  -2 -21   12.00    5.59
  -7   2  21    9.65   17.50
   7   2 -21    8.28    4.67
  -7   2  20    3.91   13.69
   7  -2 -20    2.94    3.24
   7   2 -20    7.09    4.52
   7  -2 -19   10.60    4.69
   7  -2 -19    2.73    4.07
   7   2 -19    0.36    1.91
   7   2 -19    3.58    3.51
   7  -2 -18   62.32   10.24
   7   2 -18   62.19    9.31
   7   2 -18   58.60   10.07
   7  -2 -18   67.57    9.90
   7  -2 -17   25.44    6.89
   7  -2 -17   23.82    5.71
   7   2 -17   21.81    5.62
   7   2 -17   25.72    7.23
   7  -2 -16    2.87    1.78
   7  -2 -16    3.10    2.68
   7   2 -16   -2.63    2.95
   7  -2 -15   34.45    6.78
  -7  -2  15   28.26    5.19
   7  -2 -15   35.42    6.38
   7   2 -15   31.68    7.29
  -7  -2  15   13.49   10.20
   7  -2 -14    3.64    2.43
   7  -2 -14   -0.16    1.87
   7   2 -14    1.49    1.56
  -7  -2  14    0.58    1.58
   7   2 -14    3.74    3.59
   7  -2 -13    8.81    2.77
  -7  -2  13   13.92    3.85
   7  -2 -13    6.73    3.81
   7   2 -13    7.45    2.16
   7   2 -13    8.56    3.99
   7  -2 -12  416.04   22.10
   7   2 -12  381.57   24.15
   7  -2 -12  432.02   19.44
  -7  -2  12  406.33   19.29
   7   2 -11   16.74    3.20
   7  -2 -11    8.64    2.58
  -7  -2  11   16.72    3.93
   7   2 -11   18.12    5.60
   7  -2 -11   17.59    3.84
  -7  -2  10   -0.58    1.27
   7  -2 -10   -3.83    3.20
   7   2 -10    2.02    1.21
  -7   2  10    0.14    0.53
   7   2 -10   -0.73    2.48
   7  -2 -10   -0.12    1.81
   7  -2  -9  175.17   13.34
   7   2  -9  156.62    8.94
  -7  -2   9  177.64   11.98
   7   2  -9  184.70   16.82
  -7   2   9  152.03    6.34
   7  -2  -9  167.71   10.96
   7   2  -8  243.57   10.95
   7  -2  -8  248.71   15.34
  -7  -2   8  241.92   13.94
  -7   2   8  240.12    8.35
   7   2  -8  229.64   18.21
   7  -2  -8  224.64   12.01
   7   2  -7   98.72    6.94
   7  -2  -7   89.81    9.20
  -7   2   7  102.01    5.60
  -7  -2   7  117.41    9.68
   7   2  -7  100.94   12.33
   7  -2  -7   94.14    7.50
   7   2  -6  180.58    9.43
   7  -2  -6  204.15   13.40
  -7   2   6  188.35    8.18
  -7  -2   6  190.79   12.15
   7   2  -6  178.01   16.19
   7  -2  -6  179.07    9.91
  -7  -2   5  186.86   11.71
  -7   2   5  171.30    8.22
   7   2  -5  161.52    8.90
   7  -2  -5  152.92   11.65
   7   2  -5  148.49   14.86
   7  -2  -5  160.86    8.89
  -7   2   4   66.41    5.44
   7   2  -4   58.21    5.39
   7  -2  -4   67.14    7.41
   7   2  -4   48.26    8.83
   7  -2  -4   56.61    4.90
  -7  -2   4   65.22    6.67
  -7   2   3   98.47    6.83
   7   2  -3  101.34    7.32
   7  -2  -3   90.69    8.71
  -7   2   3  103.81    8.39
   7   2  -3  115.42   13.44
   7  -2  -3   90.27    5.89
  -7  -2   3  108.09    8.62
   7   2  -2    1.03    1.18
   7  -2  -2    3.17    2.40
  -7   2   2    1.86    1.51
  -7   2   2    0.24    1.43
   7   2  -2    0.21    3.44
  -7  -2   2   -0.72    1.77
   7  -2  -2   -0.67    1.05
   7   2  -1   60.70    6.26
   7  -2  -1   73.59    7.74
   7  -2  -1   70.23    3.90
   7   2  -1   75.18   10.84
   7  -2  -1   75.60    4.46
  -7  -2   1   71.14    6.97
  -7   2   1   72.98    6.70
   7  -2   0   75.49    3.56
   7  -2   0   69.56    7.61
   7   2   0   76.88   10.70
  -7  -2   0   82.77    7.56
   7  -2   0   72.50    4.05
  -7   2   0   71.56    7.06
   7   2   0   84.37    7.82
   7  -2   1  232.79   13.57
   7   2   1  205.85   18.52
   7  -2   1  243.65    7.26
  -7  -2  -1  233.86   12.62
  -7   2  -1  224.17   12.84
   7   2   1  199.95   12.98
   7  -2   1  242.62    5.75
   7  -2   2  187.45   12.29
   7   2   2  199.57   18.27
   7  -2   2  200.22    7.02
  -7  -2  -2  196.44   11.46
  -7   2  -2  197.07   12.38
   7  -2   2  209.85    5.27
   7   2   2  206.02   14.30
   7  -2   3   85.26    8.72
   7   2   3   91.80    9.87
   7   2   3   99.27   13.47
  -7  -2  -3   96.32    8.03
   7  -2   3   95.58    5.67
  -7   2  -3  108.88    9.47
   7  -2   3  100.57    4.01
   7  -2   4  157.81   11.90
  -7  -2  -4  171.91   10.71
  -7  -2  -4  145.66   10.78
   7  -2   4  131.23    7.75
  -7   2  -4  149.25   11.54
   7  -2   4  148.81    5.53
   7   2   4  129.86   12.13
   7  -2   5 1484.62   36.97
  -7  -2  -5 1369.67   33.69
  -7  -2  -5 1520.81   31.80
  -7   2  -5 1561.90   38.08
   7   2   5 1398.73   41.60
   7  -2   6  888.10   29.64
  -7  -2  -6  919.24   27.65
  -7   2  -6  896.58   16.51
  -7  -2  -6  918.97   24.85
  -7   2  -6  926.31   30.30
   7   2   6  898.56   35.50
   7   2   7    0.11    3.30
   7  -2   7    3.52    1.80
  -7   2  -7    5.60    1.69
  -7  -2  -7    6.14    2.24
  -7   2  -7    5.10    1.51
  -7  -2  -7    7.58    2.26
   7  -2   8  449.65   22.95
  -7  -2  -8  392.33   19.29
  -7  -2  -8  445.90   17.65
  -7   2  -8  444.56   13.55
  -7   2  -8  418.19   21.67
   7   2   8  414.47   25.93
   7   2   9   25.94    6.67
  -7   2  -9   39.99    4.47
   7  -2   9   26.16    5.76
  -7  -2  -9   36.39    6.32
  -7  -2  -9   34.11    5.04
  -7   2  -9   38.88    6.79
  -7  -2 -10   82.69    9.27
  -7  -2 -10   78.11    7.56
  -7   2 -10   86.47    6.82
  -7   2 -10   81.47    9.98
   7   2  10   84.79   12.78
   7  -2  10   93.99   11.67
  -7   2 -11    8.77    4.09
  -7   2 -11    1.04    1.36
  -7  -2 -11   -2.38    1.76
   7   2  11   -0.18    2.56
   7  -2  11    0.26    2.53
  -7  -2 -11    5.35    2.18
  -7   2 -12   85.07    7.50
  -7  -2 -12   86.45   10.10
  -7  -2 -12   76.60    8.10
  -7   2 -12   85.88   10.73
   7   2  12   74.84   13.42
   7  -2  12   88.83   11.66
   7  -2  13   11.60    5.10
  -7   2 -13    6.47    3.14
   7   2  13    2.92    4.03
  -7   2 -13    7.32    2.51
  -7  -2 -13   13.31    4.28
  -7  -2 -13   12.20    3.58
  -7   2 -14   32.99    5.31
   7   2  14   42.84   11.36
   7  -2  14   34.87    7.83
  -7   2 -14   33.33    7.04
  -7  -2 -14   29.47    6.72
  -7  -2 -14   22.07    4.60
  -7   2 -15  184.25   12.84
  -7  -2 -15  185.29   16.05
  -7  -2 -15  151.57   11.71
  -7   2 -15  122.27   13.99
   7   2  15  172.75   22.16
   7  -2  15  156.06   17.22
   7   2  16    1.09    5.46
  -7   2 -16    3.45    2.77
  -7   2 -16    3.49    2.21
  -7  -2 -16    7.61    4.08
   7  -2  16    1.60    2.84
  -7  -2 -16    4.08    2.17
   7   2  17   13.79    8.00
   7  -2  17    8.30    5.34
  -7   2 -17    9.71    4.94
  -7   2 -17   17.90    4.55
  -7  -2 -17   20.28    5.64
  -7  -2 -17   14.25    3.34
   7   2  18    5.44    7.51
   7  -2  18   -0.04    3.40
  -7   2 -18   -3.65    2.49
  -7   2 -18    0.17    1.82
  -7  -2 -18   -1.85    3.06
  -7  -2 -18    5.89    3.01
   7   2  19   -5.08    8.10
   7  -2  19    1.99    2.89
  -7   2 -19    2.78    2.98
  -7   2 -19   -0.87    3.42
  -7  -2 -19   11.52    5.16
   7   2  20   35.45   13.21
   7  -2  20   26.54    8.64
  -7   2 -20   26.36    8.46
  -7  -2 -20   17.89    6.39
   7   2  21   -3.11    5.30
   7  -2  21   -0.43    5.17
  -7   2 -21    2.04    3.09
  -7  -2 -21    4.48    4.05
   7  -2  22   15.49    8.09
  -7  -2 -22   17.20    6.40
  -7   2 -22    7.28    5.39
   7  -2  23    6.01    5.93
  -7   2 -23    3.10    4.98
   7  -3 -22    3.64    3.75
   7  -3 -21    3.14    3.61
  -7   3  21   22.34   19.79
   7   3 -21    7.51    4.95
   7  -3 -20   39.31    7.93
  -7   3  20   49.25   27.27
   7   3 -20   42.22    8.84
   7   3 -20   28.59    8.04
   7  -3 -19    1.74    2.60
   7  -3 -19    6.47    5.03
   7   3 -19    2.47    3.19
   7   3 -19    6.57    4.17
   7  -3 -18    1.71    3.34
   7  -3 -18   -0.85    2.80
   7   3 -18    3.50    3.40
   7   3 -18    0.72    3.43
   7  -3 -17   28.98    7.54
   7   3 -17   16.99    5.70
   7   3 -17   22.72    7.03
   7  -3 -16   -2.75    2.39
   7  -3 -16    4.02    3.17
   7   3 -16   -2.29    4.91
   7  -3 -15   23.30    6.23
  -7  -3  15   32.04    6.20
   7   3 -15   32.29    8.11
   7  -3 -15   36.59    6.76
   7  -3 -14   11.90    3.72
   7  -3 -14    7.03    4.04
   7   3 -14   15.24    4.96
  -7  -3  14   10.08    3.49
   7  -3 -13    6.75    2.36
  -7  -3  13    8.41    3.14
   7  -3 -13   -1.93    2.52
   7   3 -13    6.64    4.00
  -7  -3  12    0.45    2.04
   7  -3 -12   -2.75    2.54
   7  -3 -12    2.47    2.04
   7  -3 -11    2.19    1.86
   7  -3 -11    7.43    3.50
  -7  -3  11    6.61    3.13
   7   3 -11   -0.47    2.81
   7  -3 -10   -0.45    1.57
  -7  -3  10    0.64    2.06
   7  -3 -10   -0.14    2.03
   7   3 -10   -0.09    2.86
   7  -3  -9  102.00   10.68
  -7  -3   9   88.56    9.27
   7  -3  -9   92.69    7.57
   7  -3  -8  150.74   12.77
   7   3  -8  138.97    6.68
  -7   3   8  143.43    5.89
   7   3  -8  143.62   16.09
  -7  -3   8  157.34   12.20
   7  -3  -8  140.13    8.78
  -7   3   7   47.71    3.88
   7   3  -7   52.21    4.14
   7  -3  -7   45.31    6.95
  -7  -3   7   51.67    7.05
   7   3  -7   50.31    9.57
   7  -3  -7   46.10    4.73
   7   3  -6  372.07   11.43
   7  -3  -6  373.92   19.44
  -7   3   6  372.60   11.99
  -7  -3   6  354.09   18.09
   7   3  -6  348.11   24.49
   7  -3  -6  360.71   12.33
   7   3  -5    7.09    1.88
   7  -3  -5    8.04    3.64
  -7   3   5    7.21    1.98
   7  -3  -5    5.91    1.73
   7   3  -5   11.43    5.40
  -7  -3   5    2.62    1.33
   7   3  -4   75.04    5.63
  -7  -3   4   71.72    8.16
   7  -3  -4   74.90    8.43
   7   3  -4   60.79   10.25
   7  -3  -4   77.85    4.60
  -7   3   4   67.75    6.21
  -7  -3   3   37.41    5.70
   7   3  -3   43.10    4.44
   7  -3  -3   40.91    6.15
   7   3  -3   40.08    9.32
  -7   3   3   40.02    5.04
   7  -3  -3   35.45    2.59
   7   3  -2   55.10    5.57
   7  -3  -2   56.92    7.43
   7   3  -2   60.86   11.05
  -7   3   2   56.67    6.25
  -7  -3   2   46.15    6.30
   7   3  -1  285.49   13.78
   7  -3  -1  310.60   16.83
   7   3  -1  280.02   22.93
  -7   3   1  291.71   14.67
  -7  -3   1  262.32   14.63
   7  -3   0  200.61   13.25
   7   3   0  210.75   12.75
   7   3   0  224.23   21.15
  -7   3   0  180.98   12.03
   7   3   1    7.60    3.30
  -7   3  -1   13.71    3.48
   7  -3   1   19.11    4.26
   7   3   1   19.32    6.77
  -7  -3  -1   14.61    3.48
   7  -3   2  122.10   10.71
   7   3   2  125.64   15.80
   7   3   2  119.88   10.90
  -7   3  -2  114.03   10.18
  -7  -3  -2  118.51    9.79
   7  -3   3  237.75   14.73
   7   3   3  213.13   21.13
  -7  -3  -3  260.24   14.37
  -7   3  -3  217.96   14.77
   7   3   3  235.26   16.53
   7  -3   4  394.21   18.96
   7   3   4  414.27   30.30
  -7  -3  -4  474.20   19.52
  -7   3  -4  428.20   21.14
   7   3   4  406.43   22.55
   7  -3   5   58.02    7.18
  -7  -3  -5   74.33    8.35
  -7  -3  -5   72.69    7.82
  -7   3  -5   61.34    8.24
   7   3   5   58.37    9.15
   7   3   6   21.58    6.18
  -7   3  -6   20.25    5.00
   7  -3   6   16.39    4.12
  -7  -3  -6   22.39    4.67
  -7  -3  -6   22.91    4.32
   7   3   7    9.30    4.09
  -7   3  -7   12.50    3.93
   7  -3   7    9.54    3.20
  -7  -3  -7   13.57    3.73
  -7  -3  -7    9.02    3.01
   7  -3   8  213.45   15.18
  -7  -3  -8  231.91   16.07
  -7  -3  -8  246.69   14.24
  -7   3  -8  239.03   17.51
   7   3   8  247.08   21.93
   7  -3   9   63.95    8.62
  -7  -3  -9   70.81    8.80
  -7  -3  -9   74.56    7.98
  -7   3  -9   60.26    9.01
   7   3   9   69.43   12.07
   7   3  10   23.40    7.74
  -7   3 -10   31.71    6.75
   7  -3  10   25.64    5.33
  -7  -3 -10   38.34    6.86
  -7  -3 -10   41.15    5.87
   7  -3  11   52.04    8.50
   7   3  11   55.20   11.32
  -7  -3 -11   58.40    8.73
  -7  -3 -11   70.26    7.61
  -7   3 -11   64.87    9.78
   7  -3  12   44.30    8.16
   7   3  12   41.95   10.75
  -7   3 -12   38.69    7.67
  -7  -3 -12   35.36    7.05
  -7  -3 -12   22.22    4.69
   7  -3  13   39.84    8.05
   7   3  13   27.37    8.69
  -7  -3 -13   50.46    8.46
  -7  -3 -13   49.91    6.66
  -7   3 -13   50.20    8.83
  -7   3 -14    5.84    3.81
   7  -3  14   -2.44    3.04
  -7  -3 -14    0.07    1.51
  -7  -3 -14    3.15    3.25
   7   3  14    3.66    6.28
   7   3  15    0.55    5.69
   7  -3  15   -0.78    2.61
  -7   3 -15   -0.37    3.38
  -7  -3 -15    3.71    2.02
  -7  -3 -15   -0.15    2.58
   7   3  16   -0.14    5.20
   7  -3  16    8.74    4.47
  -7  -3 -16   12.88    3.75
  -7  -3 -16    6.10    3.41
  -7   3 -16   10.79    4.45
   7   3  17   52.22   14.55
  -7  -3 -17   40.50    8.71
  -7   3 -17   49.99   10.04
   7  -3  17   52.22    9.42
  -7  -3 -18  113.20   14.42
  -7   3 -18  103.70   14.64
   7   3  18   82.55   18.00
   7  -3  18  106.94   14.57
   7   3  19   20.76   10.42
   7  -3  19   20.88    6.45
  -7   3 -19   31.44    8.71
  -7  -3 -19   30.77    7.61
   7   3  20   18.21   10.05
  -7   3 -20    0.86    4.15
  -7  -3 -20   19.15    6.75
  -7   3 -21   27.12    8.62
   7  -4 -21    0.73    3.12
   7   4 -21    5.46    4.75
   7  -4 -20   19.51    5.95
   7   4 -20   10.92    5.91
   7   4 -20    8.63    5.30
   7  -4 -19   28.83    7.33
   7   4 -19   23.75    6.73
   7   4 -19   16.40    6.02
   7  -4 -18    0.11    1.98
   7  -4 -18    5.73    4.75
   7   4 -18   -2.61    4.15
   7   4 -18    0.04    2.85
   7  -4 -17   36.06    9.43
   7   4 -17   32.59    7.73
   7   4 -17   56.59   11.14
   7  -4 -17   61.40    9.11
   7  -4 -16   -0.61    2.43
   7  -4 -16   -4.19    4.78
   7   4 -16   10.63    4.37
   7   4 -16   -2.61    4.63
   7  -4 -15   20.28    5.03
   7  -4 -15   11.86    4.55
  -7  -4  15   21.89    6.18
   7   4 -15   13.43    6.07
   7  -4 -14    2.06    1.93
   7  -4 -14   -2.82    3.08
  -7  -4  14    0.47    2.51
   7   4 -14    0.81    3.03
   7  -4 -13   55.29    9.38
  -7  -4  13   45.76    8.35
   7   4 -13   55.08   11.34
   7  -4 -13   47.09    6.98
   7  -4 -12    1.46    2.31
   7  -4 -12    1.81    1.90
  -7  -4  12    3.73    2.41
   7   4 -12    2.56    5.83
   7  -4 -11    0.52    1.74
  -7  -4  11    0.09    2.66
   7   4 -11    3.09    2.78
   7  -4 -10   78.18   10.71
   7   4 -10   69.20   12.26
  -7  -4  10   67.08    9.31
   7  -4 -10   64.15    6.84
   7  -4  -9   10.80    2.80
   7  -4  -9    7.77    2.75
  -7  -4   9   12.68    5.00
   7   4  -9   10.70    6.24
   7  -4  -8  183.92   15.18
   7   4  -8  150.60   17.81
  -7  -4   8  146.60   13.28
   7  -4  -8  176.79    9.88
   7  -4  -7   89.98    6.82
   7  -4  -7   82.27    9.92
   7   4  -7  104.34   14.64
  -7  -4   7  110.96   11.24
  -7  -4   6    0.10    1.73
   7  -4  -6    0.47    1.95
  -7   4   6   -0.08    1.09
   7   4  -6   -4.81    3.21
  -7  -4   5   14.86    4.26
  -7   4   5   10.52    2.68
   7  -4  -5   10.26    2.83
   7   4  -5    7.53    4.77
   7  -4  -4   63.43    8.44
  -7  -4   4   60.94    7.95
   7   4  -4   41.29    9.54
  -7   4   4   53.40    6.18
   7   4  -3  304.73   10.66
   7  -4  -3  271.48   16.80
  -7  -4   3  313.94   18.37
   7   4  -3  250.05   23.34
  -7   4   3  274.49   14.50
   7   4  -2    1.29    1.47
  -7   4   2    0.02    1.42
   7  -4  -2   -1.65    1.41
  -7  -4   2   -1.28    2.09
  -7  -4   1   30.50    5.75
   7  -4  -1   49.12    7.19
   7   4  -1   54.34   11.74
  -7   4   1   40.51    6.43
   7   4  -1   40.07    5.11
  -7  -4   0  137.21   11.79
   7  -4   0  141.61   11.98
   7   4   0  139.39   17.69
  -7   4   0  162.03   12.48
   7   4   0  163.62   11.29
  -7  -4  -1   56.62    7.58
   7  -4   1   52.81    7.54
  -7   4  -1   41.25    6.36
   7   4   1   57.32    7.54
   7   4   2   15.63    4.60
  -7   4  -2   18.03    4.65
  -7  -4  -2   11.12    3.35
   7  -4   2   14.91    3.93
   7   4   2   14.37    6.37
   7   4   3    7.93    4.21
  -7  -4  -3    5.34    2.34
  -7   4  -3    2.56    2.57
   7  -4   3    3.49    1.68
   7   4   3    1.92    3.53
   7  -4   4  288.22   16.96
   7   4   4  269.98   26.22
  -7   4  -4  256.87   17.47
   7   4   4  218.87   17.47
  -7  -4  -4  214.86   14.45
   7  -4   5  168.83   13.04
   7   4   5  157.25   20.74
  -7   4  -5  154.61   14.09
  -7  -4  -5  178.60   12.87
   7   4   5  160.63   15.55
   7   4   6    2.90    2.97
   7  -4   6    1.79    1.46
   7   4   6   -4.34    3.95
  -7   4  -6   -3.65    3.40
  -7  -4  -6   -1.26    2.47
   7  -4   7  179.85   13.85
  -7  -4  -7  211.59   15.83
  -7   4  -7  190.30   16.24
  -7  -4  -7  182.37   12.98
   7   4   7  202.36   19.43
   7   4   8   -1.30    4.87
  -7   4  -8   10.29    3.98
   7  -4   8   13.66    3.93
  -7  -4  -8   15.02    4.97
  -7  -4  -8    7.60    3.02
   7   4   9    0.28    4.29
  -7   4  -9   -1.00    3.55
   7  -4   9    2.39    3.05
  -7  -4  -9    2.42    2.59
  -7  -4  -9   -0.39    1.60
   7   4  10   -0.41    2.96
  -7   4 -10   -0.42    2.45
   7  -4  10   -0.47    1.58
  -7  -4 -10   -4.64    4.07
  -7  -4 -10   -0.57    1.56
   7  -4  11  117.80   12.02
  -7  -4 -11  117.45   12.86
  -7   4 -11  129.49   14.86
  -7  -4 -11  129.88   12.12
   7   4  11  113.67   18.36
   7   4  12   -4.13    4.65
   7  -4  12    8.52    3.36
  -7   4 -12    1.07    3.89
  -7  -4 -12    8.79    4.05
  -7  -4 -12    0.63    2.03
  -7   4 -13   36.65    8.62
  -7  -4 -13   43.66    8.62
  -7  -4 -13   30.51    5.57
   7  -4  13   37.19    7.29
   7  -4  14    4.74    3.52
  -7   4 -14    5.24    4.16
  -7  -4 -14   11.94    4.15
   7   4  14   -1.41    4.45
  -7  -4 -14   12.35    3.93
   7   4  15   40.67   12.53
   7  -4  15   57.73    9.37
  -7  -4 -15   81.65   11.87
  -7   4 -15   47.60   10.23
  -7  -4 -16    9.48    4.29
   7   4  16   10.20    7.41
  -7   4 -16   14.12    5.86
   7   4  17    5.25    5.96
  -7   4 -17    9.75    6.77
  -7  -4 -17    6.73    3.60
   7   4  18   38.48   13.06
  -7   4 -18   38.26    9.40
  -7  -4 -18   53.08   10.42
  -7  -4 -19   -2.50    3.23
  -7   4 -19    4.47    5.25
   7   4  19   -3.42    6.37
   7   5 -18    7.37    5.84
   7   5 -18    1.79    3.97
   7  -5 -17   14.03    5.91
   7   5 -17    4.43    3.75
   7   5 -17    7.89    5.66
   7  -5 -16   38.34    9.65
   7   5 -16   42.64   10.02
   7   5 -16   49.32   10.52
   7  -5 -15   12.90    5.97
   7   5 -15    0.07    3.32
   7   5 -15    9.35    5.37
  -7  -5  14   57.05    9.76
   7  -5 -14   61.78   11.81
   7   5 -14   65.37   12.22
  -7  -5  13   15.52    5.39
   7  -5 -13    9.15    4.66
   7   5 -13   22.76    7.89
  -7  -5  12    6.33    4.51
   7  -5 -12    4.43    2.18
   7   5 -12   -2.66    3.09
   7  -5 -11   14.54    5.26
  -7  -5  11   11.13    4.74
   7   5 -11   17.06    6.73
  -7  -5  10  103.48   12.14
   7  -5 -10   90.99   12.17
   7   5 -10   98.85   14.93
   7  -5  -9    8.67    4.65
  -7  -5   9   13.50    5.22
   7   5  -9   16.68    6.83
   7  -5  -8   18.26    5.13
   7   5  -8    8.09    5.35
  -7  -5   8   14.36    4.98
   7  -5  -7    3.44    2.77
   7   5  -7    9.03    4.39
  -7  -5   7   11.31    4.55
   7  -5  -6  160.97   14.75
   7   5  -6  165.64   19.60
  -7  -5   6  142.10   13.82
   7  -5  -5  221.87   16.92
   7   5  -5  199.96   21.86
  -7  -5   5  262.11   18.39
  -7   5   4   18.74    4.21
  -7  -5   4   22.92    5.49
   7  -5  -4   20.59    5.45
   7   5  -4    7.39    4.34
  -7   5   3   -0.81    1.37
  -7  -5   3   -0.13    1.90
   7  -5  -3   -1.23    2.63
   7   5  -3   -1.32    3.71
  -7  -5   2   -0.44    2.15
  -7   5   2   -1.39    1.99
   7  -5  -2    6.24    3.28
   7   5  -2    0.79    4.52
   7  -5  -1  219.71   16.12
  -7  -5   1  223.10   16.77
   7   5  -1  194.93   22.54
  -7   5   1  203.50   14.84
   7  -5   0  107.57   10.96
  -7  -5   0  109.98   11.79
   7   5   0  101.54   16.92
  -7   5   0   93.87   10.35
   7  -5   1   54.94    7.83
  -7  -5  -1   47.42    7.61
   7   5   1   46.37   11.56
  -7   5  -1   37.79    6.92
   7  -5   2  161.76   13.34
  -7  -5  -2  156.82   13.39
   7   5   2  158.37   21.39
  -7   5  -2  137.11   13.07
  -7   5  -3    5.29    3.43
   7   5   3   11.18    4.34
   7  -5   3   -0.70    2.01
   7   5   3    5.02    3.47
  -7  -5  -3    2.18    2.25
   7  -5   4  102.21   10.68
  -7  -5  -4  113.81   11.74
   7   5   4   97.06   17.48
  -7   5  -4   94.77   11.73
   7   5   4   99.00   11.98
  -7   5  -5    0.34    1.99
   7   5   5    3.32    2.12
   7  -5   5    1.64    2.63
   7   5   5   -6.15    3.97
  -7  -5  -5    2.88    3.68
  -7   5  -6   31.10    7.09
  -7  -5  -6   45.37    7.39
   7  -5   6   34.46    6.33
   7   5   6   31.19   10.48
   7   5   6   48.01    9.64
  -7   5  -7   31.35    7.94
   7   5   7    2.52    4.36
   7  -5   7   21.64    5.28
  -7  -5  -7   27.05    5.69
   7   5   7   16.16    8.96
  -7   5  -8   38.56    8.03
   7   5   8   38.26    9.11
  -7  -5  -8   53.26    7.89
   7  -5   8   46.35    7.27
   7   5   8   44.63   12.92
  -7   5  -9    2.39    3.37
   7   5   9   -5.58    6.05
   7  -5   9    3.23    2.52
  -7  -5  -9    1.96    2.46
  -7  -5  -9    2.19    2.16
   7   5  10    0.89    5.00
  -7   5 -10   -0.28    2.55
   7  -5  10    6.99    3.27
  -7  -5 -10    3.09    3.49
  -7  -5 -10    7.94    3.79
   7   5  11   31.02    9.96
  -7   5 -11   27.78    7.50
  -7  -5 -11   28.98    5.78
  -7  -5 -11   27.86    7.51
   7   5  12   45.43   12.08
  -7  -5 -12   84.28   11.94
  -7   5 -12   71.69   12.54
   7   5  13   21.78    9.45
  -7  -5 -13   10.48    4.13
  -7   5 -13   22.73    7.30
   7   5  14   10.29    7.10
  -7   5 -14   10.25    4.73
  -7  -5 -14   25.95    6.89
  -7  -5 -15  158.20   17.60
  -7   5 -15  137.33   17.36
   7   5  15  152.87   23.75
   7   5  16   28.49   11.42
  -7   5 -16   21.08    7.18
  -7  -5 -16   32.65    8.23
   7   5  17    0.34    6.89
   7   6 -15   10.62    5.31
   7  -6 -14   11.73    6.24
   7   6 -14    5.23    5.64
   7   6 -14    0.74    4.53
   7  -6 -13   18.28    6.25
   7   6 -13   19.83    8.55
   7  -6 -12   15.49    5.03
   7   6 -12    7.14    6.45
  -7  -6  12   11.75    4.84
  -7  -6  11   31.25    7.94
   7  -6 -11   36.98    8.58
   7   6 -11   26.39    8.88
  -7  -6  10    5.03    4.07
   7  -6 -10   -3.26    3.24
   7   6 -10    3.63    3.28
   7  -6  -9   51.96    9.48
   7   6  -9   45.58   12.30
  -7  -6   9   45.02    8.46
   7  -6  -8   18.22    5.51
  -7  -6   8   30.25    7.12
   7   6  -8   25.92    9.38
  -7  -6   7   10.25    4.12
   7  -6  -7    7.84    4.01
   7   6  -7    0.13    4.53
  -7  -6   6    0.84    2.35
   7  -6  -6   -2.02    2.34
   7   6  -6    4.58    3.22
   7  -6  -5   14.10    4.98
   7   6  -5   15.90    7.24
  -7  -6   5    9.52    4.02
   7  -6  -4   39.62    7.92
   7   6  -4   31.28    9.61
  -7  -6   4   32.00    7.67
   7  -6  -3  196.96   16.47
   7   6  -3  174.48   22.43
  -7  -6   3  199.52   17.48
   7  -6  -2   35.48    7.18
  -7  -6   2   24.85    6.28
   7   6  -2   31.48    9.50
  -7   6   1    2.52    2.88
   7  -6  -1    7.27    3.55
  -7  -6   1    3.91    3.33
   7   6  -1    3.34    4.13
  -7   6   0   26.70    6.20
   7  -6   0   26.96    5.89
  -7  -6   0   24.19    5.98
   7   6   0    9.74    5.99
   7  -6   1   36.38    7.14
   7   6   1   26.36   10.66
  -7  -6  -1   42.08    8.29
  -7   6  -1   42.88    7.90
   7  -6   2   62.66    8.76
   7   6   2   73.91   16.78
  -7  -6  -2   73.26   10.14
  -7   6  -2   48.39    8.25
   7  -6   3   86.01    9.93
  -7  -6  -3   90.55   11.43
   7   6   3   72.26   15.83
  -7   6  -3   94.20   11.99
  -7   6  -4   10.68    4.89
  -7  -6  -4   13.94    4.67
   7  -6   4   17.83    4.97
   7   6   4   14.27    8.12
  -7  -6  -5   40.25    7.57
   7   6   5   16.64    8.07
  -7   6  -5   41.19    8.75
  -7   6  -6   15.27    5.40
   7   6   6   24.51    9.77
  -7  -6  -6   24.29    6.23
  -7   6  -7    5.40    4.85
   7   6   7   -1.72    5.13
  -7  -6  -7    7.32    4.02
  -7   6  -8   10.89    5.67
   7   6   8    0.81    5.76
  -7  -6  -8   -0.02    2.04
  -7  -6  -9  103.33   11.79
   7   6   9   94.53   20.09
  -7   6  -9   81.68   13.23
   7   6  10   64.17   13.91
   7   6  10   32.56   12.66
  -7   6 -10   74.76   12.62
   7   6  11   11.23    6.34
  -7   6 -11    3.93    3.48
   7   6  11    7.89    8.67
   7   6  12   30.31   10.96
  -7   6 -12   42.52   10.40
   7   6  13   49.75   13.05
  -7   6 -13   47.25   10.65
  -7  -6 -13   51.38   10.92
   7   6  14   -4.17    6.68
   7   6  15   11.50   10.06
   7   7 -11   26.99   10.05
   7  -7 -10    9.58    6.15
   7   7 -10    5.03    6.40
   7  -7  -9   15.97    5.51
   7   7  -9    4.07    5.59
  -7  -7   8    7.16    4.03
   7  -7  -8   13.18    5.73
   7   7  -8    0.19    4.61
   7  -7  -7    4.18    3.62
  -7  -7   7    5.89    4.93
   7   7  -7   15.41    8.83
  -7  -7   6   36.12    8.58
   7  -7  -6   50.00    9.31
   7  -7  -5    8.05    4.52
   7   7  -5    5.01    5.67
  -7  -7   5   10.48    4.55
   7  -7  -4   12.46    4.40
  -7  -7   4    9.86    3.48
   7   7  -4    3.86    5.29
  -7  -7   3   13.05    5.36
   7  -7  -3    2.68    3.26
   7   7  -3    0.61    4.72
  -7  -7   2    7.15    4.07
   7   7  -2   28.53   10.67
  -7  -7   1   -0.13    2.62
   7   7  -1    3.88    5.53
   7   7   0   36.38   11.39
  -7  -7   0   34.86    8.03
   7   7   1   14.62    8.56
  -7  -7  -1   30.90    7.90
   7   7   2   18.96    9.28
  -7  -7  -2   25.84    7.65
  -7   7  -2   10.94    5.93
   7   7   3   85.90   18.12
  -7   7  -3   75.91   12.01
  -7  -7  -3  113.06   13.54
  -7   7  -4    4.81    4.18
   7   7   4   -1.07    6.94
  -7  -7  -4   -2.01    3.07
  -7   7  -5   18.71    6.80
   7   7   5   13.20    9.23
  -7  -7  -5   17.37    5.28
  -7   7  -6   -0.91    3.37
   7   7   6   -4.50    7.48
  -7  -7  -6   -0.50    3.44
   7   7   7  121.50   23.30
  -7   7  -7  142.75   17.02
  -7   7  -8   -2.32    3.29
   7   7   8    6.47    7.72
  -7   7  -9    5.63    5.23
   7   7   9   -0.75    5.90
   8   0 -22   56.23   10.43
  -8   0  22   41.46   20.61
  -8   0  21   14.62   15.11
   8   0 -21   -5.72    4.28
   8   0 -20   74.36   11.47
  -8   0  20  109.20   30.86
   8   0 -19    7.76    4.29
   8   0 -18   24.98    5.49
   8   0 -18   47.33    9.15
   8   0 -17    6.31    3.02
   8   0 -17   -0.33    2.26
   8   0 -16   25.26    5.57
   8   0 -16   31.52    6.93
   8   0 -15    3.12    2.07
   8   0 -15    5.57    3.42
  -8   0  14   19.08    3.55
   8   0 -14   25.39    5.37
   8   0 -14   18.28    4.90
   8   0 -13   -0.17    1.53
  -8   0  13    1.07    1.30
   8   0 -13   -2.36    2.86
   8   0 -12   50.79    7.05
  -8   0  12   63.16    6.09
   8   0 -12   56.87    8.38
   8   0 -11   -1.69    2.08
  -8   0  11   -0.37    1.60
   8   0 -11    1.41    2.17
  -8   0  10  385.66   15.18
   8   0 -10  395.23   18.48
   8   0 -10  393.88   21.25
  -8   0   9    1.69    1.61
   8   0  -9   -1.25    1.98
   8   0  -9   -2.11    1.72
   8   0  -8  557.96   21.09
   8   0  -8  535.20   24.63
  -8   0   8  550.42   17.59
   8   0  -7    0.38    1.38
  -8   0   7   -1.94    1.25
   8   0  -7   -3.74    3.53
   8   0  -6  727.00   23.81
   8   0  -6  728.97   27.88
  -8   0   6  790.14   21.02
   8   0  -5    0.32    1.58
  -8   0   5   -2.29    1.74
   8   0  -5    1.16    2.78
   8   0  -4   24.45    4.43
  -8   0   4   25.93    3.85
   8   0  -4   26.68    5.54
  -8   0   3   -0.67    0.97
   8   0  -3    2.73    1.95
   8   0  -3    3.59    2.36
   8   0  -2  292.51   14.84
  -8   0   2  328.20   13.27
   8   0  -2  324.34   18.51
   8   0  -1    0.67    2.02
   8   0  -1   -3.22    3.00
  -8   0   1   -1.30    1.40
   8   0   0   26.05    4.78
  -8   0   0   29.22    4.48
   8   0   0   34.18    6.55
   8   0   1   -0.65    1.74
   8   0   1    1.66    1.84
  -8   0  -1    1.22    1.48
   8   0   2   24.56    5.00
  -8   0  -2   20.41    3.81
   8   0   2   27.89    6.17
   8   0   3    1.41    1.92
   8   0   3   -0.95    2.41
  -8   0  -3   -0.34    1.54
  -8   0  -4   37.77    5.38
   8   0   4   39.97    7.11
   8   0   4   36.22    6.18
   8   0   5    2.55    3.06
  -8   0  -5   -1.33    1.35
  -8   0  -5    0.14    1.92
  -8   0  -6   79.94    7.97
  -8   0  -6   60.90    6.34
   8   0   6   65.38    9.23
   8   0   7    2.51    2.75
  -8   0  -7    4.31    1.97
  -8   0  -7   -1.59    2.65
  -8   0  -8   70.15    7.81
  -8   0  -8   80.53    7.53
   8   0   8   71.41   10.48
  -8   0  -9    1.35    1.75
  -8   0  -9   -0.51    1.76
  -8   0 -10  271.08   14.67
   8   0  10  239.58   20.01
  -8   0 -10  226.13   14.81
   8   0  11   -5.03    4.61
  -8   0 -11    0.25    2.15
  -8   0 -11   -0.82    1.70
  -8   0 -12  408.77   19.46
   8   0  12  363.88   26.37
  -8   0 -12  432.61   21.11
   8   0  13    1.82    3.46
  -8   0 -13    4.25    2.55
  -8   0 -13    2.84    2.67
   8   0  14   19.44    7.48
  -8   0 -14   26.49    5.38
   8   0  15    0.73    3.38
  -8   0 -15   -1.30    2.12
  -8   0 -15    5.43    2.16
  -8   0 -16  159.47   14.00
   8   0  16  137.20   18.04
  -8   0 -16  150.47   13.57
   8   0  17   -0.93    4.05
  -8   0 -17   -1.37    2.09
  -8   0 -17   -5.43    3.58
   8   0  18    5.62    4.79
  -8   0 -18   11.09    4.08
  -8   0 -18   12.49    4.42
   8   0  19    1.49    5.14
  -8   0 -19    2.54    3.18
  -8   0 -19   -1.91    2.48
  -8   0 -20    9.06    5.09
  -8   0 -20    5.97    2.54
   8   0  20    3.64    3.56
  -8   0 -21   -2.10    3.36
   8   0  21   -2.42    6.40
  -8   0 -21    2.90    2.89
   8   0  22   40.39   12.39
  -8   0 -22   49.22    9.68
  -8   0 -23    0.35    2.64
  -8   1  23   29.61   20.17
   8  -1 -22   16.68    5.81
  -8   1  22    5.02   15.18
   8   1 -22    2.78    3.24
   8   1 -21   50.84   10.09
   8  -1 -21   57.78    9.90
  -8   1  21   75.58   30.43
   8  -1 -20    3.35    3.74
   8   1 -20    5.43    2.85
   8  -1 -19   26.54    6.48
   8  -1 -19   16.67    5.15
   8   1 -19   11.89    4.96
   8  -1 -18    6.64    3.59
   8   1 -18   11.15    4.29
   8  -1 -18   17.03    5.20
   8  -1 -17   18.87    5.44
   8   1 -17   13.59    4.34
   8   1 -17   22.44    6.95
   8  -1 -17   13.69    4.27
   8  -1 -16    1.22    2.04
   8   1 -16    1.07    1.89
  -8  -1  16    0.33    1.54
   8  -1 -16   -0.06    2.15
  -8  -1  15  135.38   10.78
   8  -1 -15  136.78   12.95
   8   1 -15  138.55   11.39
   8   1 -15  144.81   15.03
   8  -1 -15  137.68   12.99
  -8  -1  14  219.08   13.28
   8  -1 -14  195.36   15.43
   8   1 -14  197.79   13.24
   8   1 -14  206.92   17.69
   8  -1 -14  206.05   15.52
   8   1 -13   29.61    5.09
   8  -1 -13   27.73    5.74
  -8  -1  13   27.11    4.76
   8   1 -13   26.70    6.29
   8  -1 -13   28.33    5.63
  -8   1  12   -0.10    1.16
  -8  -1  12   -1.82    1.77
   8  -1 -12    1.06    2.31
   8   1 -12   -1.34    1.16
   8   1 -12   -0.39    2.41
   8  -1 -12   -4.55    3.09
   8  -1 -11  151.46   12.33
  -8   1  11  149.19    8.25
   8   1 -11  145.14   10.76
  -8  -1  11  155.81   11.00
   8   1 -11  155.84   14.84
   8  -1 -11  150.14   12.24
  -8   1  10   19.68    3.14
   8   1 -10   26.20    4.51
   8  -1 -10   27.63    5.03
  -8  -1  10   20.60    3.86
   8   1 -10   23.08    5.77
   8  -1 -10   16.09    4.16
   8   1  -9    1.88    1.81
   8  -1  -9   -1.45    2.31
  -8  -1   9   -1.86    1.33
   8   1  -9   -1.82    3.07
   8  -1  -9    3.28    2.20
  -8   1   9    2.80    1.63
   8   1  -8   -1.22    1.54
   8  -1  -8    1.45    2.07
  -8  -1   8   -1.22    1.39
  -8   1   8    1.50    1.31
   8   1  -8    2.18    2.31
   8  -1  -8    1.23    1.73
   8  -1  -7    3.76    2.10
  -8  -1   7    7.28    2.89
   8   1  -7    4.22    2.23
  -8   1   7    3.38    1.75
   8   1  -7    4.38    2.55
   8  -1  -7    3.38    2.39
   8   1  -6   45.62    5.59
   8  -1  -6   48.92    6.54
  -8   1   6   48.47    4.76
   8   1  -6   50.61    8.33
   8  -1  -6   42.10    6.05
  -8  -1   6   44.71    5.60
   8   1  -5  226.44   12.31
   8  -1  -5  206.36   13.35
  -8   1   5  223.23   10.02
   8   1  -5  214.77   16.90
   8  -1  -5  227.83   13.43
  -8  -1   5  238.63   12.44
   8   1  -4   27.61    4.42
   8  -1  -4   24.55    4.71
  -8   1   4   25.89    3.63
  -8  -1   4   35.20    4.81
   8   1  -4   22.16    5.76
   8  -1  -4   21.12    4.15
   8   1  -3  393.98   16.45
   8  -1  -3  381.18   17.81
  -8   1   3  398.08   14.15
   8   1  -3  330.64   21.18
   8  -1  -3  375.72   16.78
  -8  -1   3  404.47   16.50
   8   1  -2   11.89    2.90
   8  -1  -2    8.35    2.64
  -8  -1   2    4.99    1.73
   8   1  -2   14.13    4.70
   8  -1  -2   16.36    3.64
  -8   1   2   13.97    2.78
   8   1  -1   -0.73    1.80
  -8  -1   1   -0.38    1.43
   8  -1  -1    2.90    2.34
   8   1  -1   -4.56    3.66
  -8   1   1    1.06    2.08
   8  -1  -1   -0.25    1.43
  -8  -1   0    2.66    1.64
   8   1   0    6.37    2.78
   8  -1   0    3.83    2.30
   8   1   0    7.81    4.24
  -8   1   0    5.90    2.01
   8  -1   0    9.48    2.93
  -8  -1  -1    1.09    1.07
   8   1   1    2.79    2.89
   8  -1   1    0.25    1.54
   8   1   1   -0.58    3.58
  -8   1  -1    0.63    1.29
   8  -1   1   -2.35    2.46
   8  -1   2  234.34   14.69
  -8  -1  -2  210.05   11.63
   8   1   2  257.15   19.37
   8  -1   2  220.05   13.89
   8   1   2  238.69   15.25
  -8   1  -2  237.63   12.97
   8  -1   3   32.70    5.82
  -8  -1  -3   35.23    4.96
   8   1   3   53.58    9.24
   8  -1   3   33.52    5.82
  -8   1  -3   39.11    5.65
   8   1   3   35.91    6.26
   8  -1   4  105.21   10.38
  -8  -1  -4  124.28    9.42
   8   1   4  117.82   14.12
   8  -1   4  116.36   10.95
  -8   1  -4  117.46    9.65
   8   1   4  102.81   11.12
   8   1   5    2.68    2.03
   8  -1   5    1.03    1.82
  -8   1  -5    4.76    3.05
  -8  -1  -5   -2.02    2.43
  -8  -1  -5    4.24    2.23
   8   1   6    2.99    2.76
   8  -1   6   -0.54    2.41
  -8   1  -6   -0.90    1.69
  -8   1  -6    2.28    1.66
  -8  -1  -6   -3.30    2.29
  -8  -1  -6    0.25    1.70
   8   1   7   35.08    6.97
  -8  -1  -7   46.53    6.17
  -8   1  -7   42.92    4.88
  -8  -1  -7   51.79    6.58
  -8   1  -7   47.39    7.03
   8  -1   7   40.09    7.15
   8   1   8    3.67    2.76
   8  -1   8   12.80    3.80
  -8   1  -8    9.25    2.63
  -8   1  -8    9.33    2.71
  -8  -1  -8   16.23    4.03
  -8  -1  -8    9.61    2.94
  -8  -1  -9  543.95   21.17
  -8   1  -9  514.16   17.96
  -8  -1  -9  560.56   22.39
  -8   1  -9  496.01   22.94
   8   1   9  505.60   28.87
   8  -1   9  506.90   27.14
   8  -1  10   -1.64    2.31
  -8   1 -10    0.44    1.11
  -8  -1 -10    0.32    2.40
  -8   1 -10    2.34    3.15
   8   1  10    1.55    2.87
  -8  -1 -10    1.24    1.83
   8   1  11   -2.36    5.03
   8  -1  11   -0.70    2.32
  -8   1 -11    3.17    2.20
  -8  -1 -11    2.14    1.95
  -8   1 -11    1.78    2.69
  -8  -1 -11    5.58    2.47
   8   1  12    3.60    3.15
   8  -1  12   -0.37    3.55
  -8   1 -12    5.46    2.72
  -8  -1 -12    2.81    1.82
  -8   1 -12    2.02    2.35
  -8  -1 -12    1.39    1.45
   8   1  13    9.21    5.08
   8  -1  13   10.79    4.05
  -8   1 -13   18.06    4.24
  -8  -1 -13   14.58    4.23
  -8   1 -13   14.10    4.54
  -8  -1 -13   16.24    4.21
   8   1  14   -2.14    4.40
   8  -1  14    7.05    5.41
  -8   1 -14    2.02    1.46
  -8  -1 -14    4.63    2.43
  -8   1 -14    6.63    4.14
  -8  -1 -14   -3.08    2.93
   8   1  15    5.56    3.50
   8  -1  15    1.07    3.71
  -8   1 -15    1.15    2.27
  -8  -1 -15    8.82    3.95
  -8   1 -15    2.13    3.61
  -8  -1 -15    3.65    3.19
   8   1  16    1.15    3.05
   8  -1  16    5.07    5.37
  -8   1 -16   -1.85    2.65
  -8  -1 -16   -1.18    2.08
  -8   1 -16   -3.92    3.07
  -8  -1 -16    0.12    2.26
   8  -1  17   24.98    8.12
  -8   1 -17   30.49    5.93
  -8  -1 -17   30.59    7.12
   8   1  17   32.20   10.26
  -8   1 -17   28.02    7.19
  -8  -1 -17   38.62    6.63
   8   1  18    8.60    5.79
   8  -1  18   10.57    7.09
  -8   1 -18   11.00    4.04
  -8  -1 -18   15.06    5.58
  -8   1 -18   -0.77    3.35
  -8  -1 -18   10.01    3.28
  -8   1 -19   87.93   10.80
  -8  -1 -19   84.82   12.05
  -8  -1 -19   96.77   10.67
   8   1  19   83.18   16.44
  -8   1 -19   75.28   11.76
   8  -1  19   99.14   16.98
   8   1  20   24.45   10.78
   8  -1  20   42.58   11.71
  -8   1 -20   33.58    7.42
  -8  -1 -20   41.38    8.89
  -8   1 -20   24.96    7.11
  -8  -1 -20   23.67    5.47
   8   1  21   12.30    9.25
   8  -1  21   18.91   10.03
  -8   1 -21   24.62    6.57
  -8  -1 -21   20.29    6.81
  -8   1 -21   20.72    6.55
  -8   1 -22    6.41    3.22
  -8  -1 -22    3.66    3.39
  -8   1 -22    9.71    4.52
   8  -1  22    8.34    6.93
  -8   1 -23   -0.64    2.78
   8  -2 -22   -6.78    4.82
  -8   2  22    6.07   12.41
   8  -2 -21   32.01    7.80
   8   2 -21   27.77    7.71
   8  -2 -20   34.44    8.94
   8  -2 -20   44.59    8.43
   8   2 -20   40.79    9.04
   8  -2 -19   13.64    5.05
   8   2 -19    7.19    5.09
   8  -2 -18  109.09   13.32
   8   2 -18   80.83   10.72
   8   2 -18  105.15   14.32
   8  -2 -18  109.50   12.29
   8  -2 -17   57.57    9.73
   8   2 -17   63.86   10.48
   8  -2 -17   64.70    9.41
   8  -2 -16   22.16    5.26
   8  -2 -16   22.50    6.29
  -8  -2  16   21.49    4.97
   8   2 -16    7.56    5.70
   8  -2 -15    0.69    2.36
   8  -2 -15    4.57    3.76
  -8  -2  15    1.59    1.58
   8   2 -15    7.89    3.74
   8  -2 -14   21.72    5.19
  -8  -2  14   22.86    5.03
   8  -2 -14   18.98    5.50
   8   2 -14    9.68    4.86
   8  -2 -13   10.21    3.84
   8   2 -13   11.31    2.79
  -8  -2  13   11.13    3.95
   8   2 -13   12.50    4.17
   8  -2 -13   11.77    3.75
   8  -2 -12   94.20   10.79
   8   2 -12   87.65    7.80
   8   2 -12   93.99   12.69
  -8  -2  12   95.03    9.62
   8  -2 -12  105.15   10.05
  -8  -2  11    9.00    3.63
   8  -2 -11    9.16    3.12
   8   2 -11   10.83    2.78
   8   2 -11   14.02    5.54
   8  -2 -11    5.64    2.63
   8  -2 -10   93.96   10.20
   8   2 -10   97.11    7.76
  -8  -2  10  109.82   10.03
   8   2 -10   88.64   11.95
   8  -2 -10   88.25    8.73
   8   2  -9  205.68   10.99
   8  -2  -9  213.22   14.98
  -8  -2   9  218.85   13.88
   8   2  -9  169.61   16.67
  -8   2   9  199.47    8.35
   8  -2  -9  205.88   12.44
   8   2  -8   41.43    5.01
   8  -2  -8   45.72    6.94
  -8  -2   8   46.16    6.46
  -8   2   8   42.51    3.97
   8   2  -8   53.40    9.50
   8  -2  -8   42.68    5.43
  -8  -2   7  223.73   13.92
   8   2  -7  230.74   11.63
   8  -2  -7  216.40   14.74
  -8   2   7  243.62    9.68
   8   2  -7  208.11   18.64
   8  -2  -7  225.28   11.96
   8   2  -6    6.42    2.13
  -8  -2   6    5.40    2.04
   8  -2  -6    7.89    3.41
  -8   2   6    8.00    2.15
   8  -2  -6    6.36    1.69
  -8  -2   5    8.88    2.61
   8   2  -5    9.49    2.07
   8  -2  -5   15.21    3.97
   8   2  -5    8.42    3.70
  -8   2   5    8.44    1.97
   8  -2  -5   12.74    2.81
   8   2  -4   61.46    6.06
  -8   2   4   69.72    5.87
   8  -2  -4   55.21    7.39
   8   2  -4   63.95   10.15
   8  -2  -4   67.24    5.66
  -8  -2   4   72.64    7.55
   8   2  -3   19.17    3.45
   8  -2  -3   10.54    3.35
  -8   2   3   11.94    2.79
   8   2  -3   14.00    5.23
   8  -2  -3   12.90    2.70
  -8  -2   3   14.20    3.44
  -8   2   2   15.78    3.34
   8   2  -2   18.69    3.46
   8  -2  -2   22.27    4.62
   8   2  -2   10.11    3.03
   8  -2  -2   22.77    2.92
  -8  -2   2   17.07    3.58
   8   2  -1    1.30    1.75
   8  -2  -1    4.18    1.80
  -8   2   1    4.57    2.48
  -8  -2   1    1.83    1.87
   8  -2  -1    3.27    1.48
   8   2   0  465.20   19.24
   8  -2   0  485.13   10.60
   8  -2   0  456.80   20.43
   8   2   0  473.88   28.87
   8  -2   0  475.29   12.61
  -8  -2   0  448.51   18.79
  -8   2   0  496.90   18.91
   8   2   1    2.14    1.58
   8  -2   1    0.16    2.50
   8  -2   1    1.71    0.85
  -8   2  -1    1.11    1.32
  -8  -2  -1    5.99    2.85
   8   2   1    8.06    4.57
   8  -2   1    1.11    1.25
   8  -2   2   60.35    7.50
   8   2   2   68.61   11.04
   8  -2   2   64.97    4.78
  -8  -2  -2   76.55    7.66
  -8   2  -2   74.31    8.03
   8  -2   2   68.20    3.71
   8   2   2   73.61    8.88
   8  -2   3   19.51    4.15
  -8  -2  -3   18.59    3.69
  -8   2  -3   17.52    4.05
   8  -2   3   19.97    3.16
   8   2   3   17.86    7.15
   8  -2   3   19.25    2.05
   8   2   3   33.58    6.50
   8  -2   4  129.70   11.13
  -8  -2  -4  148.30   10.47
   8   2   4  124.48   15.65
   8  -2   4  121.91    8.10
   8  -2   4  144.41    5.93
  -8   2  -4  123.07   10.74
   8   2   4  109.54   11.77
   8   2   5   11.37    4.62
  -8  -2  -5   18.05    4.00
   8  -2   5   19.67    5.17
  -8   2  -5   17.19    4.65
   8  -2   5   19.75    3.77
   8  -2   6  490.63   22.97
  -8  -2  -6  567.01   22.73
  -8  -2  -6  453.83   18.57
  -8   2  -6  522.78   23.41
   8   2   6  522.27   27.22
  -8  -2  -7   12.23    3.11
   8   2   7   13.85    5.62
   8  -2   7   12.62    4.27
  -8   2  -7   12.80    2.42
  -8   2  -7   19.06    5.54
  -8  -2  -7   10.16    3.56
  -8  -2  -8   14.99    3.39
   8   2   8   16.74    6.21
   8  -2   8   27.17    6.00
  -8   2  -8   15.69    2.69
  -8   2  -8   15.50    4.58
  -8  -2  -8   16.70    4.30
  -8  -2  -9    4.41    2.20
   8   2   9    1.58    3.06
   8  -2   9    4.87    3.95
  -8   2  -9    1.54    2.14
  -8   2  -9   -0.12    1.09
  -8  -2  -9    2.14    3.92
   8  -2  10   43.65    8.16
  -8   2 -10   39.57    4.72
  -8  -2 -10   44.67    6.92
  -8  -2 -10   30.72    5.41
  -8   2 -10   44.35    7.74
   8   2  10   48.01   10.27
   8   2  11   16.15    6.71
   8  -2  11   25.75    7.16
  -8   2 -11    6.13    3.31
  -8   2 -11   13.76    3.20
  -8  -2 -11   19.77    4.59
  -8  -2 -11   13.11    3.82
   8   2  12   13.40    4.72
   8  -2  12   23.27    6.45
  -8   2 -12   28.06    6.63
  -8   2 -12   19.08    3.79
  -8  -2 -12   27.82    5.96
  -8  -2 -12   20.44    4.47
   8   2  13    6.74    4.65
   8  -2  13    1.52    5.00
  -8   2 -13    3.09    3.34
  -8   2 -13    3.06    1.84
  -8  -2 -13    6.89    3.85
  -8  -2 -13    1.98    2.03
   8   2  14   12.26    7.20
   8  -2  14    7.85    4.96
  -8   2 -14   11.28    5.08
  -8   2 -14   18.03    3.95
  -8  -2 -14   29.23    6.44
  -8  -2 -14   19.54    4.68
  -8  -2 -15  144.12   11.90
  -8  -2 -15  148.16   14.41
  -8   2 -15  116.67   13.83
  -8   2 -15  146.48   11.49
   8   2  15  141.14   19.41
   8  -2  15  135.69   16.71
   8   2  16    0.31    5.91
   8  -2  16    5.61    4.50
  -8   2 -16    0.85    2.76
  -8  -2 -16    1.22    2.06
  -8  -2 -16    1.81    1.71
   8   2  17    6.27    4.56
   8  -2  17    8.39    6.69
  -8   2 -17   -1.24    2.88
  -8  -2 -17    5.53    3.43
  -8  -2 -17    4.43    2.01
   8   2  18    9.89    7.34
   8  -2  18   -5.25    5.68
  -8   2 -18   10.86    5.53
  -8  -2 -18    1.12    2.74
  -8  -2 -18    9.51    3.26
   8   2  19   -3.50    4.92
  -8   2 -19    3.95    3.82
  -8  -2 -19    1.54    3.25
   8  -2  19    5.45    6.20
   8   2  20    5.75    5.43
   8  -2  20   10.06    6.05
  -8  -2 -20   12.62    5.63
  -8   2 -20   12.34    5.91
   8   2  21    0.51    7.13
   8  -2  21   13.08    5.19
  -8  -2 -21    7.48    5.56
  -8   2 -21    1.48    4.05
   8  -2  22   -2.75    3.83
  -8   2 -22   -0.52    3.66
   8  -3 -22   -0.84    3.26
   8  -3 -21   10.00    5.79
   8  -3 -20   42.32    8.23
   8  -3 -20   55.61   11.40
   8   3 -20   25.97    7.80
   8  -3 -19   -2.80    3.07
   8   3 -19    1.04    3.12
   8  -3 -19    1.03    1.98
   8   3 -19   -4.41    4.85
   8  -3 -18   18.89    5.25
   8  -3 -18   15.69    5.82
   8   3 -18    6.71    3.71
   8   3 -18   19.83    6.28
   8  -3 -17    4.56    2.14
   8  -3 -17    2.20    2.81
   8   3 -17   10.28    5.13
  -8  -3  16   12.53    4.08
   8  -3 -16   18.81    5.03
   8  -3 -16   24.54    6.92
   8   3 -16   12.47    5.88
  -8  -3  15    9.01    3.39
   8  -3 -15    9.04    3.78
   8   3 -15    7.39    3.91
   8  -3 -14    0.25    1.73
   8  -3 -14    1.56    2.04
  -8  -3  14    3.42    2.89
   8   3 -14    0.39    2.40
   8  -3 -13   18.97    4.19
  -8  -3  13   16.32    4.92
   8  -3 -13   19.55    5.20
   8   3 -13   25.07    7.23
   8  -3 -12  205.14   16.90
   8   3 -12  191.37   19.28
   8  -3 -12  196.94   13.27
  -8  -3  12  209.14   15.78
   8  -3 -11   57.40    8.92
   8   3 -11   71.60   11.89
  -8  -3  11   73.66    9.15
   8  -3 -11   54.82    6.76
   8  -3 -10   -0.70    1.27
  -8  -3  10   -2.01    1.85
   8  -3 -10    3.61    2.89
   8   3 -10    3.56    3.56
   8  -3  -9   54.72    8.21
   8   3  -9   55.90   10.66
  -8  -3   9   57.61    7.94
   8  -3  -9   71.66    6.96
   8  -3  -8   40.26    6.87
   8   3  -8   31.47    7.57
   8  -3  -8   30.44    4.35
  -8  -3   8   24.22    5.16
  -8   3   7   28.86    3.48
   8   3  -7   29.69    3.75
  -8  -3   7   31.30    5.88
   8  -3  -7   29.67    6.02
   8   3  -7   39.67    8.65
   8  -3  -7   30.32    3.88
  -8   3   6  261.22   10.64
   8   3  -6  294.38   11.73
   8  -3  -6  266.01   16.99
  -8  -3   6  274.28   16.78
   8   3  -6  281.64   22.82
   8  -3  -6  253.08   10.34
   8   3  -5   20.69    3.37
   8  -3  -5   18.98    4.84
  -8   3   5   21.87    3.46
  -8  -3   5   13.57    3.65
   8   3  -5   16.66    6.28
   8  -3  -5   21.57    2.77
  -8  -3   4   99.92    9.79
   8   3  -4   74.48    6.24
   8  -3  -4   87.03    9.56
   8   3  -4   85.07   12.69
   8  -3  -4   86.87    4.88
  -8   3   4   84.24    7.09
   8  -3  -3   -0.91    0.78
   8   3  -3    2.96    1.60
  -8  -3   3   -1.04    1.62
   8  -3  -3   -0.94    1.83
  -8   3   3    1.58    1.68
   8   3  -3   -3.14    4.85
   8   3  -2   27.91    4.21
  -8  -3   2   24.59    4.91
   8  -3  -2   22.94    4.88
   8   3  -2   32.08    8.44
  -8   3   2   25.71    4.36
   8   3  -1   -0.48    1.60
   8  -3  -1   -2.90    2.41
  -8   3   1    0.28    1.46
   8   3  -1   -4.02    3.48
  -8  -3   1   -1.31    1.69
   8  -3   0  133.72   11.37
   8   3   0  130.07   16.56
  -8   3   0  130.40   10.48
  -8  -3   0  138.20   11.04
   8   3   0  151.88   11.28
   8  -3   1  612.62   25.13
   8   3   1  647.15   37.40
  -8  -3  -1  642.14   23.92
  -8   3  -1  621.37   23.56
   8   3   1  643.37   24.80
   8   3   2   -0.86    2.15
  -8   3  -2    2.28    2.94
   8  -3   2    0.90    2.47
  -8  -3  -2    2.25    1.71
   8  -3   3  376.90   19.75
   8   3   3  352.77   28.26
  -8  -3  -3  383.92   18.25
  -8   3  -3  405.01   20.34
   8   3   3  347.88   20.61
   8  -3   4   37.75    6.25
   8   3   4   36.65    6.61
   8   3   4   21.87    8.22
  -8  -3  -4   31.49    5.36
  -8   3  -4   46.76    7.32
   8  -3   5  187.23   14.17
   8   3   5  189.38   21.52
  -8  -3  -5  149.05   11.76
  -8   3  -5  187.76   14.64
   8   3   5  169.36   15.61
   8  -3   6  137.36   12.14
  -8  -3  -6  163.83   12.51
  -8   3  -6  137.61   13.02
   8   3   6  146.78   15.00
   8   3   7   13.61    5.55
  -8   3  -7   15.12    4.83
   8  -3   7   25.08    5.67
  -8  -3  -7   16.28    3.89
  -8  -3  -7   13.72    3.82
   8   3   8   -0.62    3.64
  -8   3  -8    7.44    3.67
   8  -3   8   -0.60    2.68
  -8  -3  -8    4.99    2.31
  -8  -3  -8    3.08    1.68
   8   3   9   -0.73    2.48
  -8   3  -9    0.50    2.86
   8  -3   9    0.04    1.92
  -8  -3  -9    3.40    2.21
  -8  -3  -9    1.10    2.16
   8   3  10    2.87    3.29
  -8   3 -10    7.92    3.80
   8  -3  10    6.06    2.01
  -8  -3 -10    6.40    2.83
  -8  -3 -10    2.23    1.79
   8   3  11   10.71    6.02
   8  -3  11   -0.44    2.02
  -8   3 -11   -2.17    2.65
  -8  -3 -11    3.74    1.92
  -8  -3 -11    6.43    3.15
   8  -3  12   95.09   11.90
  -8  -3 -12  114.85   12.57
  -8  -3 -12  111.76   10.25
  -8   3 -12   96.92   12.34
   8   3  12   95.54   15.51
   8  -3  13   68.63   10.43
  -8  -3 -13   79.45   10.81
  -8  -3 -13   71.95    8.23
  -8   3 -13   72.36   11.15
   8   3  13   81.16   14.78
   8   3  14    1.32    4.66
   8  -3  14   10.08    5.06
  -8   3 -14   -0.34    2.82
  -8  -3 -14    1.11    1.54
  -8  -3 -14    6.21    4.06
   8   3  15    2.61    5.31
   8  -3  15    5.99    3.58
  -8   3 -15    4.08    4.67
  -8  -3 -15    3.13    2.27
  -8  -3 -15    1.90    3.37
   8   3  16    2.08    5.11
   8  -3  16   11.83    4.77
  -8   3 -16   16.73    6.98
  -8  -3 -16    6.09    2.90
  -8  -3 -16   19.76    5.92
   8  -3  17   54.87   10.70
   8   3  17   45.25   13.30
  -8   3 -17   37.58    8.73
  -8  -3 -17   42.23    8.90
   8  -3  18   70.95   12.19
  -8  -3 -18   77.90   12.27
  -8   3 -18  100.39   14.76
   8   3  18   83.24   17.23
   8   3  19    4.34    6.19
   8  -3  19    6.11    4.75
  -8   3 -19   -8.64    4.43
  -8  -3 -19    2.13    3.15
  -8   3 -20    4.37    5.41
   8   4 -20    4.70    4.38
   8   4 -19   17.80    7.08
   8   4 -19   15.05    6.63
   8  -4 -18   -2.03    3.29
   8   4 -18    3.14    3.16
   8   4 -18   -3.69    4.20
   8  -4 -17   97.43   13.99
   8   4 -17   94.14   14.11
   8   4 -17  130.86   17.11
  -8  -4  16    1.36    2.77
   8  -4 -16    1.90    4.18
   8   4 -16   -4.21    4.16
   8  -4 -15    1.46    3.21
  -8  -4  15    1.40    2.64
   8   4 -15    2.32    3.32
   8  -4 -14   -0.63    2.93
   8   4 -14    5.20    3.11
  -8  -4  14    4.24    3.76
  -8  -4  13   50.95    8.75
   8  -4 -13   62.53   10.33
   8   4 -13   50.26   10.39
  -8  -4  12   28.37    7.19
   8  -4 -12   35.22    7.56
   8   4 -12   30.30    8.52
   8  -4 -11   -4.12    3.32
   8   4 -11    2.10    2.71
  -8  -4  11   -0.84    2.54
  -8  -4  10   17.65    4.99
   8   4 -10   12.17    6.18
   8  -4  -9  216.87   17.32
   8   4  -9  232.42   22.62
  -8  -4   9  191.25   15.60
  -8  -4   8    2.99    3.10
   8  -4  -8   -3.42    2.60
   8   4  -8    1.93    3.51
  -8  -4   7   11.00    4.45
   8  -4  -7   16.34    5.49
   8   4  -7    2.55    4.40
  -8  -4   6    5.70    3.77
   8  -4  -6   -2.25    2.73
   8   4  -6    6.43    5.54
   8  -4  -5    1.97    2.34
  -8   4   5    0.99    1.12
   8   4  -5   -2.23    3.82
  -8  -4   5    0.14    2.34
   8  -4  -4    4.39    2.73
  -8   4   4   -0.45    1.52
   8   4  -4   -0.90    4.83
  -8  -4   4    1.70    2.87
  -8   4   3    5.39    2.58
   8  -4  -3    8.80    3.88
   8   4  -3    3.47    4.06
  -8  -4   3   13.09    4.17
   8   4  -2  227.73   11.41
  -8  -4   2  254.74   16.98
   8  -4  -2  244.69   16.88
   8   4  -2  235.88   23.26
  -8   4   2  222.31   14.05
  -8  -4   1   28.24    5.91
   8   4  -1   18.88    3.69
   8  -4  -1   27.84    5.73
   8   4  -1   32.06    9.81
  -8   4   1   29.60    5.78
  -8  -4   0   59.72    8.40
   8  -4   0   57.73    8.27
   8   4   0   50.28   12.44
  -8   4   0   43.58    6.84
   8   4   0   45.13    6.34
  -8  -4  -1  103.83   10.85
   8  -4   1   86.42    9.84
   8   4   1   98.88   15.38
  -8   4  -1   91.30    9.70
   8   4   1   95.20    9.76
   8  -4   2   66.03    8.51
   8   4   2   52.84   12.12
  -8   4  -2   69.71    8.89
   8   4   2   48.74    7.86
  -8  -4  -2   50.53    7.38
  -8  -4  -3    8.69    3.38
   8   4   3    5.56    3.09
  -8   4  -3    9.56    3.67
   8  -4   3   11.88    4.00
   8   4   3    5.96    5.12
   8  -4   4  156.17   13.33
   8   4   4  202.06   23.99
  -8   4  -4  195.78   15.97
  -8  -4  -4  217.86   14.98
   8   4   4  195.10   16.71
   8   4   5   31.81    7.41
   8  -4   5   32.76    6.35
  -8   4  -5   24.83    5.63
   8   4   5   33.01   10.50
  -8  -4  -5   34.42    6.14
   8   4   6    5.96    3.86
  -8   4  -6    0.02    3.07
   8  -4   6    2.23    2.64
   8   4   6    7.28    6.58
  -8  -4  -6   -0.07    1.73
   8   4   7   30.66    8.72
  -8   4  -7   18.00    5.40
   8  -4   7   31.62    6.14
   8   4   7   28.21    9.77
  -8  -4  -7   32.96    6.20
   8  -4   8   82.61   10.09
  -8  -4  -8   70.63   10.44
  -8   4  -8   88.55   11.54
  -8  -4  -8   77.82    8.96
   8   4   8   55.91   10.66
   8   4   9   17.75    7.53
  -8   4  -9   11.83    4.69
   8  -4   9   19.53    5.01
  -8  -4  -9   14.97    4.61
  -8  -4  -9   16.79    4.34
   8   4  10   15.13    8.08
  -8   4 -10   12.99    5.31
   8  -4  10   25.28    6.14
  -8  -4 -10    9.61    3.98
  -8  -4 -10   12.61    4.16
   8   4  11   -3.98    3.76
  -8   4 -11    5.40    4.77
   8  -4  11   -2.66    3.95
  -8  -4 -11   -4.14    4.30
  -8  -4 -11    2.92    1.75
   8   4  12   -3.59    4.61
  -8   4 -12    0.40    3.72
   8  -4  12   -2.09    2.66
  -8  -4 -12   -5.51    3.51
  -8  -4 -12   -0.66    1.64
   8   4  13   43.39   11.84
   8  -4  13   45.18    7.96
  -8   4 -13   48.10    9.85
  -8  -4 -13   50.92    9.38
  -8  -4 -13   53.50    7.75
   8   4  14   13.32    8.97
  -8   4 -14    1.50    3.97
   8  -4  14    3.62    3.32
  -8  -4 -14    4.94    3.44
  -8  -4 -14    6.64    3.51
   8  -4  15   46.93    8.89
  -8   4 -15   29.60    8.09
   8   4  15   39.48   11.48
  -8  -4 -15   48.64    9.20
   8   4  16   25.42   10.45
  -8   4 -16   17.05    6.32
  -8  -4 -16   22.49    6.96
   8   4  17    1.13    5.54
  -8   4 -17   11.08    5.88
  -8  -4 -17   10.78    4.43
   8   4  18    2.54    7.84
  -8   4 -18    2.69    3.34
  -8  -4 -18    3.75    4.60
   8   5 -17   -0.77    3.15
   8  -5 -16    9.47    5.34
   8   5 -16   19.12    7.39
   8   5 -16   17.59    7.85
   8  -5 -15   15.95    6.36
   8   5 -15   12.81    6.40
  -8  -5  15   17.41    6.26
   8  -5 -14   94.65   13.92
  -8  -5  14   65.06   10.53
   8   5 -14   68.72   13.06
  -8  -5  13    3.03    2.87
   8  -5 -13   -2.38    2.28
   8  -5 -12    3.67    3.82
  -8  -5  12    4.77    3.58
  -8  -5  11   56.26    9.61
   8  -5 -11   55.87    9.85
   8   5 -11   71.54   13.38
  -8  -5  10   48.32    8.61
   8  -5 -10   61.70    9.79
   8   5 -10   31.80    9.73
   8  -5  -9   21.32    6.49
   8   5  -9   20.05    7.99
  -8  -5   9   11.94    4.69
   8  -5  -8    4.05    4.09
   8   5  -8    8.20    4.96
  -8  -5   8   -1.79    3.24
   8  -5  -7   43.04    8.04
   8   5  -7   43.88   10.60
  -8  -5   7   38.62    7.67
   8  -5  -6   99.39   12.04
   8   5  -6   99.63   15.75
  -8  -5   6   87.71   11.29
  -8  -5   5   -1.75    2.94
   8  -5  -5   -3.83    2.99
   8   5  -5   -1.48    3.25
   8  -5  -4   39.07    7.17
  -8  -5   4   52.16    8.65
   8   5  -4   48.70   10.90
   8  -5  -3  117.48   12.90
  -8  -5   3   88.25   11.11
   8   5  -3  103.60   16.57
  -8   5   3  109.24   10.23
  -8   5   2   -0.19    1.65
   8  -5  -2    3.30    3.38
   8   5  -2    3.05    5.23
  -8  -5   2    0.39    2.18
  -8   5   1   28.21    6.01
   8  -5  -1   31.23    6.41
  -8  -5   1   36.30    7.02
   8   5  -1   21.72    6.69
   8  -5   0   50.98    8.10
   8   5   0   38.94   11.40
  -8   5   0   44.32    7.43
  -8  -5   0   34.81    6.70
  -8   5  -1   25.99    5.96
   8  -5   1   18.74    4.99
  -8  -5  -1   14.95    4.24
   8  -5   2   77.19    9.62
  -8  -5  -2   82.33   10.69
   8   5   2   74.59   15.11
  -8   5  -2   94.27   11.35
  -8   5  -3    6.46    3.15
   8  -5   3    9.59    4.51
  -8  -5  -3    4.48    2.33
  -8  -5  -4  237.37   17.48
   8  -5   4  229.45   16.97
   8   5   4  239.70   27.54
  -8   5  -4  213.29   17.57
   8   5   4  205.61   17.28
   8   5   5    3.87    2.11
  -8   5  -5   -7.36    3.53
   8  -5   5    8.15    3.82
  -8  -5  -5    3.86    4.01
   8   5   5   11.95    8.21
   8   5   6   21.39    7.10
  -8   5  -6   11.61    4.67
   8  -5   6   12.65    4.58
  -8  -5  -6   10.96    3.62
   8   5   6   14.00    6.47
  -8  -5  -7   55.67    8.87
   8   5   7   43.88    9.61
  -8   5  -7   38.67    8.19
   8  -5   7   51.65    8.06
   8   5   7   62.37   15.76
   8   5   8   -4.25    4.54
  -8   5  -8   -1.28    3.11
   8  -5   8   -1.68    2.73
  -8  -5  -8    0.83    2.33
   8   5   8    5.36    7.84
   8   5   9   20.41    7.96
  -8   5  -9   19.92    6.67
   8  -5   9   33.36    7.45
  -8  -5  -9   27.87    5.92
   8   5   9   36.01   12.55
  -8  -5 -10   72.24    9.58
   8  -5  10   79.76   10.18
  -8   5 -10   80.93   12.37
   8   5  10   75.07   13.79
   8   5  11    8.36    5.20
  -8   5 -11    5.93    4.46
  -8  -5 -11    5.58    3.59
  -8  -5 -11   14.38    6.01
   8   5  12   35.83   10.80
  -8   5 -12   21.17    7.52
  -8  -5 -12   22.95    6.64
  -8  -5 -12   40.15    7.03
   8   5  13   -0.08    5.16
  -8   5 -13    1.66    3.54
  -8  -5 -13   -0.99    4.35
   8   5  14   52.90   14.36
  -8  -5 -14   80.13   12.72
  -8   5 -14   67.18   12.59
   8   5  15   -3.04    6.40
  -8   5 -15    2.18    3.50
  -8  -5 -15   -2.08    3.97
   8   5  16    6.99    6.63
   8  -6 -13   10.39    5.20
   8   6 -13    9.13    6.12
   8  -6 -12    4.49    4.86
   8   6 -12    7.82    6.10
  -8  -6  12   -1.76    3.81
  -8  -6  11   -0.23    2.76
   8  -6 -11    3.71    3.80
   8   6 -11    5.18    6.10
   8  -6 -10   18.84    5.60
   8   6 -10   14.63    7.10
  -8  -6  10   19.87    6.65
   8  -6  -9   10.10    4.56
  -8  -6   9    4.84    4.16
   8   6  -9   12.86    6.18
  -8  -6   8    6.79    3.96
   8  -6  -8    6.25    4.24
   8   6  -8   11.80    6.26
  -8  -6   7   45.65    8.92
   8  -6  -7   49.22    9.03
   8   6  -7   41.58   10.90
   8  -6  -6    1.92    3.63
   8   6  -6   -1.60    4.51
  -8  -6   6   -2.12    2.19
   8  -6  -5    5.60    3.14
   8   6  -5   -1.01    4.13
  -8  -6   5   -1.82    3.47
   8  -6  -4   68.88   10.20
   8   6  -4   60.68   13.58
  -8  -6   4   82.06   11.79
   8  -6  -3  350.16   22.77
   8   6  -3  317.12   31.46
  -8  -6   3  379.28   24.37
   8  -6  -2    5.60    3.36
  -8  -6   2    1.25    2.94
   8   6  -2    7.38    7.22
   8  -6  -1   67.03    9.52
  -8  -6   1   65.70   10.39
   8   6  -1   49.19   12.35
  -8   6   1   54.60    8.53
  -8   6   0   15.74    4.77
  -8  -6   0   13.73    5.16
   8  -6   0   17.63    5.44
   8   6   0   17.99    9.43
  -8   6  -1   13.26    4.75
  -8  -6  -1   21.58    6.26
   8  -6   1   14.76    5.11
   8   6   1   20.26    9.34
  -8  -6  -2    0.27    2.53
  -8   6  -2    2.16    2.87
   8  -6   2   -3.65    2.95
  -8  -6  -3   18.47    5.78
  -8   6  -3    3.68    2.20
   8  -6   3    7.37    3.75
   8   6   3   13.25    9.46
  -8   6  -4   10.19    4.68
   8  -6   4   -0.36    2.96
   8   6   4   -3.69    6.61
  -8  -6  -4    0.44    3.00
  -8   6  -5    8.47    4.11
   8   6   5    7.82    6.43
  -8  -6  -5   17.14    5.00
  -8   6  -6   22.48    6.92
   8   6   6   33.96   11.97
  -8  -6  -6   16.72    4.84
  -8  -6  -7  129.16   14.11
   8   6   7   97.01   20.49
  -8   6  -7  127.95   15.62
  -8   6  -8   24.88    7.83
   8   6   8   18.53   10.26
  -8  -6  -8   29.82    6.88
  -8  -6  -9  157.82   14.88
   8   6   9  142.07   25.67
  -8   6  -9  129.39   16.40
  -8   6 -10    5.46    4.15
   8   6  10   17.09   10.52
   8   6  11   42.80   17.69
  -8   6 -11   26.76    7.88
   8   6  12   19.59    9.84
  -8   6 -12    7.62    5.12
   8   6  12    2.77    5.88
   8   6  13   78.93   17.34
   8   6  14   -2.93    6.31
   8  -7  -9    6.26    5.42
   8  -7  -8   -0.27    3.00
   8   7  -8    4.30    6.47
   8  -7  -7   17.89    5.87
   8   7  -7   20.44    9.19
   8  -7  -6   51.18    9.43
  -8  -7   6   33.14    8.03
   8   7  -6   52.53   14.35
   8  -7  -5   13.43    6.07
  -8  -7   5   10.73    5.07
   8   7  -5   13.18    8.39
  -8  -7   4    4.29    3.99
   8  -7  -4    0.63    3.29
   8   7  -4   -0.08    4.49
  -8  -7   3   12.05    4.83
   8  -7  -3   25.29    6.62
   8   7  -3   21.60    8.76
   8   7  -2   -2.21    4.46
  -8  -7   2    8.64    4.97
   8   7  -1    6.82    6.88
  -8  -7   1   -0.69    2.61
  -8  -7   0  108.79   14.29
   8   7   0  110.72   20.83
   8   7   1    6.98    8.41
  -8  -7  -1    8.53    3.25
   8   7   2    2.03    5.64
  -8  -7  -2   -3.88    4.17
  -8   7  -3    5.15    3.49
  -8  -7  -3    8.39    5.04
   8   7   3    5.33    7.11
  -8   7  -4   46.86    9.59
   8   7   4   25.81   10.33
  -8  -7  -4   48.45    9.50
  -8   7  -5   14.06    5.76
  -8  -7  -5   14.36    5.49
   8   7   5    7.00    5.33
  -8   7  -6    3.72    4.15
  -8  -7  -6   10.67    4.95
   8   7   6   13.39    7.43
  -8   7  -7    6.76    4.40
   9   0 -22   34.74    8.40
  -9   0  21   -1.45   10.40
   9   0 -21   -5.19    4.28
   9   0 -20   19.63    6.05
   9   0 -19   -2.91    2.92
   9   0 -19    3.80    3.08
   9   0 -18   36.47    7.46
   9   0 -18   46.72    8.77
   9   0 -17   -2.83    2.82
   9   0 -17   -2.28    2.89
   9   0 -16   23.65    5.77
   9   0 -16   30.91    7.01
   9   0 -15    0.40    2.68
   9   0 -15    0.37    2.53
   9   0 -14   53.48    7.91
   9   0 -14   47.39    8.59
  -9   0  13    2.76    1.91
   9   0 -13    2.13    1.67
   9   0 -13   -0.80    2.88
   9   0 -12   20.19    4.89
   9   0 -12   17.31    4.76
  -9   0  12   21.59    3.75
   9   0 -11    0.75    1.61
  -9   0  11    2.29    1.93
   9   0 -11    1.28    2.72
  -9   0  10  344.57   15.21
   9   0 -10  343.16   18.04
   9   0 -10  332.99   20.54
  -9   0   9    0.05    1.02
   9   0  -9    0.29    1.62
   9   0  -9   -1.50    1.88
   9   0  -8 1497.72   36.56
   9   0  -8 1509.85   43.15
  -9   0   8 1527.25   31.30
   9   0  -7   -0.70    1.54
  -9   0   7    1.17    1.48
   9   0  -6    4.62    2.48
  -9   0   6    4.50    2.19
   9   0  -6    4.33    2.59
   9   0  -5   -2.77    1.72
  -9   0   5    0.31    1.66
   9   0  -5    0.26    1.84
  -9   0   4    1.69    1.12
   9   0  -4    3.43    2.04
   9   0  -4    0.57    1.74
  -9   0   3    0.59    1.23
   9   0  -3    4.39    2.70
   9   0  -3    1.01    1.76
   9   0  -2  101.69    9.42
  -9   0   2   93.12    7.75
   9   0  -2  100.45   11.04
   9   0  -1    1.28    1.82
   9   0  -1   -3.08    2.84
  -9   0   1   -0.93    1.43
   9   0   0   54.15    6.95
  -9   0   0   51.03    6.06
   9   0   0   62.08    8.72
   9   0   1    2.25    1.62
   9   0   1    1.29    2.43
  -9   0  -1    1.08    1.54
   9   0   2    5.42    2.66
   9   0   2    4.22    3.06
  -9   0  -2   11.95    3.40
   9   0   3   -1.92    2.24
   9   0   3   -1.56    2.07
  -9   0  -3    0.47    1.56
   9   0   4  169.59   14.25
  -9   0  -4  169.52   11.54
   9   0   4  136.95   13.81
   9   0   5   -3.05    2.56
   9   0   5   -1.92    3.49
  -9   0  -5   -0.96    1.83
  -9   0  -6  420.05   19.02
  -9   0  -6  389.22   16.42
   9   0   6  358.45   21.90
   9   0   7    0.77    2.87
  -9   0  -7    0.45    2.10
  -9   0  -7   -2.74    2.93
   9   0   8    4.74    4.45
  -9   0  -8    3.72    2.06
  -9   0  -8    6.87    2.36
   9   0   9   -3.92    2.66
  -9   0  -9    0.65    1.62
  -9   0  -9   -1.03    1.60
  -9   0 -10   91.84   10.07
  -9   0 -10   91.29    9.09
   9   0  10   72.90   11.57
   9   0  11   -2.40    2.97
  -9   0 -11    0.74    1.67
  -9   0 -11    0.66    1.80
   9   0  12    9.46    5.19
  -9   0 -12   11.00    3.57
  -9   0 -12    1.38    2.25
   9   0  13   -1.51    3.81
  -9   0 -13   -1.80    1.77
  -9   0 -13   -2.62    2.22
  -9   0 -14   48.39    7.75
  -9   0 -14   61.93    8.41
   9   0  14   62.24   12.14
   9   0  15    3.55    4.97
  -9   0 -15   -1.69    2.39
  -9   0 -15   -1.33    2.72
  -9   0 -16  183.45   15.67
  -9   0 -16  173.01   14.72
   9   0  17    2.36    3.41
  -9   0 -17    2.15    3.05
  -9   0 -17   -0.65    2.86
   9   0  18    2.85    3.93
  -9   0 -18    1.67    2.48
  -9   0 -18   -1.25    3.17
   9   0  19    1.41    4.15
  -9   0 -19    1.35    3.02
  -9   0 -19   -0.05    3.39
  -9   0 -20   -0.03    2.14
  -9   0 -20    1.81    2.48
   9   0  21    3.54    5.10
  -9   0 -21    7.22    4.13
  -9   0 -21   -0.35    3.09
  -9   0 -22   17.37    6.01
  -9   0 -22   25.66    6.46
  -9   1  23   24.74   23.63
   9  -1 -22    8.29    4.95
  -9   1  22   16.76   18.12
   9  -1 -21    3.96    3.58
   9   1 -21   -3.90    4.22
   9  -1 -20   17.13    5.45
   9  -1 -20   15.26    6.59
   9   1 -20    8.83    4.83
   9  -1 -19   15.84    5.97
   9   1 -19   12.35    5.35
   9  -1 -19   24.35    6.43
   9  -1 -18   23.27    6.26
   9   1 -18   20.55    6.66
   9  -1 -18   14.74    5.34
   9  -1 -17    8.79    4.04
   9   1 -17   15.49    4.35
   9   1 -17   10.20    5.03
   9  -1 -17    2.40    2.63
   9  -1 -16   19.43    5.56
   9   1 -16   21.41    5.31
   9   1 -16   21.80    6.29
   9  -1 -16   29.43    6.69
  -9  -1  15   32.29    5.57
   9   1 -15   38.03    6.23
   9  -1 -15   32.63    6.89
   9  -1 -15   36.01    7.12
   9   1 -15   30.23    7.71
   9  -1 -14   -0.57    2.08
   9   1 -14    4.72    2.73
  -9  -1  14   -1.29    1.83
   9   1 -14    3.88    2.88
   9  -1 -14   -1.63    2.72
   9  -1 -13   80.30    9.87
   9   1 -13   85.73    9.02
   9   1 -13   59.43    9.93
  -9  -1  13   87.88    8.70
   9  -1 -13   82.82   10.16
   9  -1 -12   39.43    6.76
   9   1 -12   40.91    6.26
  -9  -1  12   47.64    6.47
   9   1 -12   37.15    7.89
   9  -1 -12   25.60    5.43
  -9   1  11  168.74    9.48
   9  -1 -11  171.43   13.93
   9   1 -11  172.38   12.18
  -9  -1  11  164.60   11.82
   9   1 -11  178.14   16.56
   9  -1 -11  181.51   14.18
  -9   1  10    1.60    1.41
   9   1 -10   -3.03    2.61
   9  -1 -10   -1.58    2.23
  -9  -1  10    0.32    1.81
   9   1 -10   -1.09    2.14
   9  -1 -10    2.97    3.25
   9   1  -9    6.96    2.46
   9  -1  -9    9.59    3.55
  -9  -1   9   11.85    3.30
   9   1  -9    9.46    3.80
  -9   1   9   11.07    2.71
   9  -1  -9    8.33    3.51
   9   1  -8   94.07    8.68
   9  -1  -8   93.82    9.60
   9   1  -8   94.59   11.94
  -9   1   8   89.70    6.87
   9  -1  -8   96.05    9.81
  -9  -1   8   89.62    8.45
   9   1  -7  141.08   10.57
   9  -1  -7  144.73   11.97
   9   1  -7  126.85   13.67
  -9   1   7  142.75    8.81
   9  -1  -7  139.18   11.41
  -9  -1   7  131.26    9.98
   9   1  -6   85.26    8.15
   9  -1  -6   85.64    9.24
  -9   1   6   83.77    6.77
   9   1  -6   78.20   10.67
   9  -1  -6   78.51    8.78
  -9  -1   6   94.69    8.40
   9  -1  -5  747.20   26.81
  -9   1   5  746.90   19.96
   9   1  -5  782.10   33.57
   9  -1  -5  707.02   25.55
  -9  -1   5  758.14   23.84
   9   1  -4   31.55    5.06
   9  -1  -4   33.25    5.59
  -9   1   4   33.17    4.17
   9  -1  -4   36.77    5.76
  -9  -1   4   28.66    4.66
   9   1  -4   38.78    7.21
   9   1  -3    6.40    2.46
   9  -1  -3   10.22    3.66
  -9  -1   3    2.41    1.75
   9   1  -3    2.22    2.53
   9  -1  -3    5.68    2.63
  -9   1   3    2.44    1.66
   9   1  -2  365.93   16.99
   9  -1  -2  330.99   17.79
  -9   1   2  350.46   14.93
   9   1  -2  305.61   21.61
  -9  -1   2  315.28   15.27
   9  -1  -2  334.48   16.93
   9   1  -1  139.77   10.87
   9  -1  -1  141.35   11.52
  -9   1   1  133.17    9.30
  -9  -1   1  138.51   10.19
   9   1  -1  112.76   13.37
   9  -1  -1  128.53   10.60
   9   1   0   12.01    3.84
   9  -1   0   20.74    4.76
  -9  -1   0   21.95    4.29
   9  -1   0   12.95    3.69
  -9   1   0   14.99    3.07
  -9  -1  -1    1.60    1.23
   9   1   1   -0.84    2.17
   9  -1   1    6.79    3.13
   9   1   1    9.57    4.92
  -9   1  -1   -0.80    1.57
   9  -1   1    3.96    2.35
  -9  -1  -2    0.14    1.56
   9   1   2   -0.15    2.27
   9  -1   2    8.06    3.27
   9   1   2    4.79    4.64
  -9   1  -2    3.20    1.57
   9  -1   2    7.83    3.43
  -9   1  -3  225.16   13.42
   9  -1   3  209.25   14.83
  -9  -1  -3  224.18   12.94
   9   1   3  239.58   20.27
   9  -1   3  210.24   14.93
   9   1   3  223.58   15.97
   9  -1   4  396.56   20.80
  -9  -1  -4  453.32   18.70
   9   1   4  367.32   25.95
   9  -1   4  405.52   21.19
   9   1   4  414.83   22.57
  -9   1  -4  399.08   18.54
   9  -1   5   59.74    8.46
  -9  -1  -5   85.67    8.38
   9   1   5   55.91    9.99
   9  -1   5   68.00    8.90
   9   1   5   69.92    9.62
  -9   1  -5   74.13    8.31
   9  -1   6  293.59   19.22
  -9  -1  -6  299.57   15.53
  -9  -1  -6  317.84   16.48
   9   1   6  285.97   20.48
  -9   1  -6  326.54   17.62
   9  -1   7   80.41   10.43
  -9  -1  -7   90.70    9.00
  -9  -1  -7   95.71    9.11
  -9   1  -7   86.54    7.32
  -9   1  -7   85.15    9.51
   9   1   7   91.56   12.44
  -9  -1  -8  135.68   10.96
  -9   1  -8  136.25    9.26
  -9  -1  -8  137.99   11.22
  -9   1  -8  139.44   12.28
   9   1   8  140.62   15.35
   9  -1   8  135.21   14.06
  -9  -1  -9  107.70    9.97
  -9   1  -9  100.98    8.22
  -9  -1  -9   91.68    9.47
  -9   1  -9   96.03   11.14
   9   1   9  109.93   14.37
   9  -1   9  111.94   13.48
   9   1  10   13.49    5.80
   9  -1  10    2.29    2.56
  -9   1 -10    9.96    2.72
  -9  -1 -10   10.44    3.24
  -9   1 -10    9.10    3.71
  -9  -1 -10    3.18    1.35
   9   1  11   16.53    5.83
   9  -1  11   17.66    5.69
  -9   1 -11   14.20    3.53
  -9  -1 -11    7.52    3.66
  -9   1 -11   21.16    5.79
  -9  -1 -11   19.78    4.23
   9   1  12   18.43    6.82
   9  -1  12   17.30    6.25
  -9   1 -12   21.72    4.27
  -9  -1 -12   19.48    5.34
  -9   1 -12   19.19    5.36
  -9  -1 -12    5.75    1.64
   9   1  13   47.58   11.26
   9  -1  13   38.61    9.54
  -9  -1 -13   34.64    6.39
  -9   1 -13   39.51    6.23
  -9  -1 -13   47.92    7.49
  -9   1 -13   39.76    7.89
   9   1  14   28.29    8.97
   9  -1  14   33.69    9.00
  -9   1 -14   36.12    6.02
  -9  -1 -14   40.58    7.41
  -9  -1 -14   23.81    5.36
  -9   1 -14   30.50    7.30
   9   1  15    8.47    5.94
   9  -1  15    7.49    4.90
  -9   1 -15   13.45    3.94
  -9  -1 -15   10.74    4.27
  -9   1 -15    3.47    2.67
  -9  -1 -15    8.07    3.69
   9   1  16    1.76    5.10
   9  -1  16    2.89    3.63
  -9   1 -16    3.06    2.47
  -9  -1 -16    4.39    3.29
  -9   1 -16   -3.19    2.51
  -9  -1 -16    2.81    2.27
   9   1  17   34.47   10.47
   9  -1  17   22.26    9.01
  -9  -1 -17   33.01    7.04
  -9   1 -17   23.08    5.72
  -9  -1 -17   30.61    6.73
  -9   1 -17   15.96    5.40
   9   1  18   13.52    7.21
   9  -1  18    4.01    4.30
  -9   1 -18   12.38    3.85
  -9  -1 -18   10.97    4.48
  -9   1 -18   11.48    6.51
  -9  -1 -18   -0.26    2.11
  -9   1 -19   80.10   10.82
  -9  -1 -19   71.49   11.12
  -9  -1 -19   80.48   10.26
   9   1  19   67.51   15.40
   9  -1  19   77.47   15.08
  -9   1 -19   60.36   11.33
   9   1  20    0.43    4.24
   9  -1  20    7.89    5.04
  -9  -1 -20   13.33    5.18
  -9   1 -20   14.95    5.50
  -9  -1 -20   15.69    5.12
   9  -1  21    3.11    4.74
  -9  -1 -21    4.38    4.09
  -9   1 -21    8.99    5.15
  -9   1 -22    4.90    3.58
   9  -2 -22   -0.33    3.64
   9  -2 -21   -0.85    2.84
   9  -2 -21    3.25    3.37
   9  -2 -20    9.71    4.16
   9  -2 -20    3.72    3.86
   9   2 -20   12.30    5.67
   9  -2 -19    8.65    4.81
   9  -2 -19    3.19    2.55
   9   2 -19    3.81    4.33
   9  -2 -18    6.16    3.53
   9  -2 -18    4.98    4.56
   9   2 -18    1.86    2.84
   9  -2 -17    9.52    3.78
   9  -2 -17    3.63    4.16
   9   2 -17    5.66    4.86
  -9  -2  17    4.95    3.48
   9  -2 -16  146.77   15.15
  -9  -2  16  146.44   12.75
   9   2 -16  119.34   15.21
   9  -2 -16  164.64   14.27
   9  -2 -15   -4.75    2.49
  -9  -2  15   -0.67    2.45
   9  -2 -15   -0.03    3.10
   9   2 -15    1.18    2.95
   9  -2 -14    5.10    3.91
   9   2 -14    2.27    2.78
  -9  -2  14    3.81    3.31
   9  -2 -14    9.31    3.52
   9  -2 -13    4.84    3.08
  -9  -2  13    0.04    2.52
   9   2 -13    3.29    3.82
   9  -2 -13    4.43    2.93
  -9  -2  12    6.73    3.23
   9  -2 -12   10.37    4.13
   9   2 -12    3.58    1.85
   9  -2 -12    3.26    1.78
   9  -2 -11   56.41    8.41
   9   2 -11   43.64    5.56
  -9  -2  11   54.77    7.54
   9  -2 -11   55.05    7.31
   9   2 -11   47.56    8.94
   9  -2 -10   66.36    9.12
   9   2 -10   76.00    7.50
  -9  -2  10   67.25    8.17
   9   2 -10   77.00   12.03
   9  -2 -10   81.55    8.26
   9   2  -9  141.25    9.92
   9  -2  -9  153.90   13.40
  -9  -2   9  144.30   12.03
   9   2  -9  147.89   16.14
  -9   2   9  147.00    8.04
   9  -2  -9  142.59   10.68
   9   2  -8   16.26    3.80
  -9   2   8   12.98    2.63
   9  -2  -8   11.81    4.68
  -9  -2   8   17.32    4.08
   9   2  -8    8.70    4.42
   9  -2  -8   19.59    4.13
   9   2  -7  271.51   13.57
   9  -2  -7  279.47   17.54
  -9   2   7  273.21   11.33
   9   2  -7  245.36   20.88
  -9  -2   7  273.21   16.13
   9  -2  -7  264.77   13.73
  -9  -2   6   20.21    4.44
   9   2  -6   13.67    3.30
   9  -2  -6   12.50    3.33
   9   2  -6   13.98    5.50
   9  -2  -6   13.45    2.97
  -9   2   6   14.16    2.79
   9   2  -5   27.49    4.61
  -9   2   5   25.78    3.77
   9  -2  -5   18.37    4.42
   9   2  -5   18.50    5.58
   9  -2  -5   22.82    3.63
  -9  -2   5   26.48    5.03
   9   2  -4    2.68    1.90
   9  -2  -4   -0.18    1.80
   9   2  -4   -2.55    3.06
  -9   2   4    2.55    1.45
   9  -2  -4    0.39    1.16
  -9  -2   4    2.36    1.26
   9   2  -3    2.64    2.43
   9  -2  -3    4.65    2.86
   9   2  -3    2.98    4.52
  -9   2   3    8.77    2.58
  -9  -2   3    5.70    2.64
   9  -2  -3    2.78    1.80
  -9   2   2  681.55   21.18
   9   2  -2  618.02   21.79
   9  -2  -2  662.25   25.82
   9   2  -2  582.23   32.80
   9  -2  -2  699.63   18.34
  -9  -2   2  638.42   23.38
  -9   2   1  153.77   10.47
   9   2  -1  148.84   11.17
   9  -2  -1  153.80   12.74
   9   2  -1  169.15   17.49
   9  -2  -1  151.90    8.34
  -9  -2   1  144.69   11.23
   9   2   0  359.93   18.09
   9  -2   0  389.40   20.17
   9   2   0  405.73   27.94
   9  -2   0  387.62   12.98
  -9  -2   0  355.65   17.70
  -9   2   0  383.75   17.18
   9   2   1  573.01   23.82
   9  -2   1  674.58   26.38
   9   2   1  591.94   34.17
   9  -2   1  649.42   16.96
  -9  -2  -1  705.97   24.34
  -9   2  -1  632.29   22.68
   9  -2   2  252.92   16.43
   9   2   2  297.53   24.95
  -9  -2  -2  280.59   15.44
   9  -2   2  266.43   11.07
  -9   2  -2  281.18   15.65
   9   2   2  288.27   17.60
   9  -2   3   90.80    9.77
   9   2   3  115.61   15.89
  -9  -2  -3  116.75    9.96
   9  -2   3   91.49    7.03
  -9   2  -3  107.15   10.17
   9   2   3   93.62   10.74
   9  -2   4   27.20    5.75
  -9  -2  -4   29.69    5.12
   9  -2   4   31.83    4.56
   9   2   4   31.53    7.95
  -9   2  -4   23.88    5.35
   9   2   4   44.66    7.89
   9  -2   5  255.62   17.12
  -9  -2  -5  299.90   15.80
   9   2   5  244.30   23.95
   9  -2   5  225.61   12.83
  -9   2  -5  227.15   15.44
   9   2   5  234.87   18.40
   9  -2   6  167.57   14.25
  -9  -2  -6  172.89   12.20
   9  -2   6  170.84   12.12
  -9   2  -6  164.96   13.58
   9   2   6  190.94   17.00
  -9  -2  -7   11.04    3.48
   9  -2   7    7.42    3.58
  -9   2  -7    4.07    2.72
  -9  -2  -7    9.51    3.44
   9  -2   7    4.66    2.75
   9   2   7    4.52    3.52
   9  -2   8   60.28    9.06
  -9  -2  -8   67.80    8.71
  -9   2  -8   67.37    5.60
  -9  -2  -8   78.54    8.34
  -9   2  -8   82.60   10.30
   9   2   8   85.76   12.48
  -9  -2  -9    5.16    2.81
   9   2   9    0.85    2.77
   9  -2   9    1.84    1.73
  -9   2  -9   -0.57    2.22
  -9   2  -9    2.42    1.58
  -9  -2  -9    1.71    1.76
  -9  -2 -10   22.47    4.68
   9   2  10   13.52    5.43
   9  -2  10   13.03    5.47
  -9   2 -10   24.62    3.90
  -9   2 -10   25.62    6.50
  -9  -2 -10   18.91    4.82
   9  -2  11   74.57   11.63
  -9  -2 -11   65.88    8.91
  -9  -2 -11   60.60    7.77
  -9   2 -11   59.12    9.42
   9   2  11   57.96   11.31
   9   2  12    1.07    3.51
   9  -2  12   -5.37    4.63
  -9   2 -12    3.75    3.76
  -9  -2 -12   -1.16    2.68
  -9  -2 -12    5.35    2.82
   9   2  13    5.06    3.48
   9  -2  13   14.99    6.51
  -9   2 -13    3.23    2.78
  -9  -2 -13    8.05    3.87
  -9  -2 -13    4.20    2.66
   9   2  14   22.52    7.47
   9  -2  14   40.61    8.84
  -9  -2 -14   45.26    8.04
  -9  -2 -14   34.35    6.13
  -9   2 -14   36.68    8.02
   9   2  15   55.91   12.90
  -9  -2 -15   61.53    9.52
  -9  -2 -15   59.08    7.76
  -9   2 -15   50.47    9.66
   9  -2  15   63.64   11.95
   9   2  16   14.87    6.08
   9  -2  16   37.35    8.59
  -9   2 -16   18.56    6.29
  -9  -2 -16   32.78    7.53
  -9  -2 -16   22.58    5.00
   9   2  17   20.61   10.52
   9  -2  17   11.54    5.70
  -9   2 -17   14.30    6.28
  -9  -2 -17   21.90    6.92
  -9  -2 -17   13.49    4.36
   9   2  18   27.53   10.06
   9  -2  18   31.19    9.36
  -9  -2 -18   26.83    7.41
  -9   2 -18   28.07    6.84
  -9  -2 -18   28.62    5.38
   9   2  19    4.11    5.03
   9  -2  19    6.09    5.42
  -9  -2 -19    3.41    2.32
  -9   2 -19    4.89    4.30
   9   2  20   -3.62    6.59
   9  -2  20    3.88    5.72
  -9  -2 -20    4.42    2.51
  -9   2 -20    3.60    3.72
   9  -2  21    0.62    5.02
  -9   2 -21   -2.73    3.42
   9  -3 -21   -0.67    3.48
   9  -3 -20    3.95    3.87
   9  -3 -20   -3.81    3.04
   9  -3 -19    7.76    3.40
   9  -3 -19    8.58    4.57
   9   3 -19   10.11    5.19
   9   3 -19    3.96    3.79
   9  -3 -18    5.65    3.27
   9  -3 -18    2.28    3.54
   9   3 -18   13.67    6.61
   9  -3 -17   45.20    9.45
  -9  -3  17   55.65    8.48
   9   3 -17   39.25    9.57
   9  -3 -17   44.86    7.79
   9  -3 -16   -1.53    2.60
  -9  -3  16    1.59    2.54
   9  -3 -16    7.48    4.72
   9   3 -16   -1.67    4.82
   9  -3 -15   20.55    5.04
   9  -3 -15   28.43    7.04
  -9  -3  15   21.57    5.47
   9   3 -15   21.38    7.30
  -9  -3  14   45.14    8.00
   9  -3 -14   49.86    9.33
   9   3 -14   32.54    8.09
   9  -3 -14   37.66    6.34
   9  -3 -13   72.57   10.47
   9   3 -13   65.18   11.98
   9  -3 -13   77.73    8.69
  -9  -3  13   71.71    9.32
   9  -3 -12  202.95   17.30
   9   3 -12  200.73   20.41
  -9  -3  12  229.39   16.80
   9  -3 -12  212.10   13.62
   9  -3 -11   14.08    3.65
  -9  -3  11   13.32    4.23
   9  -3 -11   17.43    5.15
   9   3 -11    8.71    4.90
   9  -3 -10  120.29   12.83
   9   3 -10   98.60   14.07
  -9  -3  10  140.91   12.54
   9  -3 -10  123.45    9.65
   9  -3  -9   59.41    9.14
  -9  -3   9   64.04    8.60
   9   3  -9   61.41   11.85
   9  -3  -9   53.02    6.15
  -9  -3   8   33.14    6.66
   9  -3  -8   24.07    5.86
   9   3  -8   34.60    8.97
   9  -3  -8   24.45    3.89
   9  -3  -7    6.59    2.10
   9   3  -7    4.98    1.77
   9  -3  -7    7.62    3.85
  -9  -3   7   10.04    4.09
  -9   3   7   10.89    2.26
  -9   3   6   25.95    3.87
   9   3  -6   27.74    4.05
  -9  -3   6   32.87    6.33
   9  -3  -6   22.73    5.38
   9   3  -6   31.60    7.52
   9  -3  -6   34.09    3.97
  -9   3   5  154.12    9.43
  -9  -3   5  190.82   14.64
   9   3  -5  162.97    9.89
   9  -3  -5  141.90   12.99
   9   3  -5  172.94   18.85
   9  -3  -5  163.79    7.88
  -9  -3   4  359.07   19.56
  -9   3   4  411.86   16.19
   9   3  -4  427.95   16.67
   9  -3  -4  378.24   20.94
   9   3  -4  438.02   29.99
   9   3  -3   66.00    6.74
   9  -3  -3   73.84    9.32
   9   3  -3   77.84   13.35
  -9  -3   3   66.15    8.03
  -9   3   3   60.88    6.60
   9   3  -2   74.35    7.28
   9  -3  -2   72.40    8.98
   9   3  -2   69.43   12.44
  -9  -3   2   70.39    8.54
  -9   3   2   70.69    7.39
   9   3  -1   14.09    3.80
   9  -3  -1    8.50    3.62
  -9   3   1   10.10    3.31
   9   3  -1   -0.87    4.19
  -9  -3   1    6.51    3.20
   9   3   0   41.36    6.07
   9  -3   0   35.53    6.19
   9   3   0   40.69    9.95
  -9  -3   0   51.59    7.26
  -9   3   0   45.79    6.65
   9  -3   1  198.23   15.13
   9   3   1  203.25   22.06
  -9  -3  -1  202.23   13.96
  -9   3  -1  212.37   14.55
   9   3   1  183.53   13.92
   9  -3   2   44.47    7.09
   9   3   2   49.98   11.61
  -9  -3  -2   57.03    7.50
  -9   3  -2   39.74    6.39
   9   3   2   60.78    8.62
   9  -3   3   95.51   10.62
   9   3   3   92.47   15.42
  -9  -3  -3  106.92   10.31
  -9   3  -3  111.62   10.85
   9   3   3  103.81   11.58
   9  -3   4   75.79    9.41
   9   3   4   77.92   14.48
  -9  -3  -4   71.36    8.39
  -9   3  -4   91.68   10.49
   9   3   4   67.11    9.92
   9   3   5   10.61    4.52
   9  -3   5    5.13    2.69
  -9   3  -5   11.73    4.08
  -9  -3  -5   12.64    3.97
   9   3   5    3.90    3.98
   9   3   6    5.49    3.37
   9  -3   6    2.43    2.50
  -9   3  -6   -1.58    3.30
  -9  -3  -6   -0.52    1.72
   9   3   6    0.37    4.12
   9  -3   7   86.01   10.51
  -9  -3  -7  107.42   10.48
  -9   3  -7   87.46   11.35
   9   3   7   83.80   12.50
   9  -3   8   33.79    6.87
  -9  -3  -8   51.65    8.24
  -9  -3  -8   39.74    6.46
  -9   3  -8   45.59    8.10
   9   3   8   42.19    9.40
   9   3   9   14.40    5.53
   9  -3   9   21.91    5.41
  -9   3  -9   30.71    6.92
  -9  -3  -9   26.23    5.06
  -9  -3  -9   22.52    5.64
   9   3  10   -0.81    3.77
   9  -3  10    4.82    3.90
  -9   3 -10    0.74    2.70
  -9  -3 -10    3.95    3.12
  -9  -3 -10    5.77    3.40
   9   3  11   13.94    6.07
   9  -3  11   10.28    4.65
  -9   3 -11   15.49    5.64
  -9  -3 -11    9.97    3.48
  -9  -3 -11    5.04    2.10
   9  -3  12   43.20    8.34
  -9  -3 -12   86.40   11.45
  -9  -3 -12   69.61    8.63
  -9   3 -12   64.32   10.45
   9   3  12   78.13   14.35
   9  -3  13   57.57   10.05
   9   3  13   44.08   11.22
  -9  -3 -13   56.24    9.17
  -9  -3 -13   62.89    8.30
  -9   3 -13   50.02    9.63
   9   3  14    7.52    6.31
   9  -3  14   16.46    5.71
  -9  -3 -14   22.55    5.29
  -9   3 -14   12.28    4.93
  -9  -3 -14   16.58    5.57
   9   3  15    7.35    7.87
   9  -3  15    4.63    4.02
  -9  -3 -15    9.86    3.82
  -9   3 -15    2.64    2.63
  -9  -3 -15   13.62    5.44
   9   3  16    9.00    6.58
   9  -3  16    9.11    6.00
  -9  -3 -16    0.76    1.94
  -9   3 -16    6.26    4.39
  -9  -3 -16    3.99    3.64
   9   3  17    9.74    7.58
   9  -3  17    3.66    3.93
  -9   3 -17    1.18    2.96
  -9  -3 -17   -3.14    2.84
   9   3  18   10.33    6.29
   9  -3  18   13.91    6.31
  -9   3 -18   11.31    5.38
  -9  -3 -18   -0.23    2.66
   9  -3  19    4.48    4.95
  -9   3 -19   -1.52    2.85
  -9  -3 -19   -0.86    3.13
   9   4 -19   -1.82    4.41
   9   4 -18   -2.23    5.42
   9   4 -18    8.88    5.53
   9  -4 -17   42.83    9.95
   9   4 -17   63.66   12.18
  -9  -4  16    8.10    4.93
   9  -4 -16   -5.44    4.64
   9   4 -16    9.45    6.56
  -9  -4  15    4.70    4.26
   9  -4 -15    4.88    4.34
   9   4 -15    4.76    4.87
  -9  -4  14  105.13   12.77
   9  -4 -14  127.62   14.93
   9   4 -14  126.51   17.38
  -9  -4  13   -3.41    3.44
   9  -4 -13   -4.27    4.11
   9   4 -13    5.17    4.53
   9  -4 -12    9.73    4.37
   9   4 -12    0.80    3.41
  -9  -4  12    1.72    2.68
   9  -4 -11   28.97    7.33
   9   4 -11   32.73    9.35
  -9  -4  11   37.64    7.66
   9  -4 -10   -0.38    2.38
  -9  -4  10    6.14    3.72
   9   4 -10    2.96    4.39
  -9  -4   9   18.35    5.12
   9  -4  -9   33.92    7.11
   9   4  -9   32.41    8.82
  -9  -4   8   13.16    3.84
   9  -4  -8   19.07    5.42
   9   4  -8   22.07    7.30
   9  -4  -7  193.04   16.44
  -9  -4   7  166.15   14.91
   9   4  -7  183.85   20.74
   9  -4  -6    7.68    4.48
   9   4  -6    8.50    5.30
  -9  -4   6    3.54    2.85
  -9   4   5   36.70    5.00
  -9  -4   5   39.14    7.18
   9  -4  -5   27.17    6.09
   9   4  -5   28.16    8.15
   9  -4  -4   11.22    4.62
  -9   4   4    7.67    3.00
   9   4  -4    5.10    6.04
  -9  -4   4   15.27    4.94
  -9  -4   3   53.38    7.93
   9  -4  -3   45.72    7.80
   9   4  -3   50.27   11.51
  -9   4   3   49.89    6.66
  -9  -4   2   47.12    7.46
   9  -4  -2   31.03    6.49
   9   4  -2   33.81    9.68
  -9   4   2   36.21    5.85
   9   4  -1   22.93    4.29
  -9  -4   1   38.06    6.71
   9  -4  -1   19.41    5.38
  -9   4   1   16.70    4.67
   9   4  -1   21.84    7.58
   9   4   0   12.00    3.46
  -9   4   0   17.19    4.54
  -9  -4   0   11.05    4.18
   9  -4   0   17.43    4.76
   9   4   0    5.84    5.77
   9  -4   1  149.33   13.69
   9   4   1  134.85   19.73
  -9   4  -1  128.82   11.93
  -9  -4  -1  165.78   13.99
   9   4   1  156.37   12.94
   9  -4   2  169.50   14.30
   9   4   2  164.49   21.77
  -9   4  -2  189.74   15.13
  -9  -4  -2  147.54   12.84
   9   4   2  152.46   13.24
   9  -4   3   65.81    8.55
   9   4   3   77.28   14.91
  -9   4  -3   90.91   10.75
  -9  -4  -3   81.76    9.52
   9   4   3   94.10   11.09
   9  -4   4   74.16    9.78
   9   4   4   95.26   17.24
  -9   4  -4   57.46    8.96
  -9  -4  -4   66.74    8.72
   9   4   4   88.52   11.13
   9   4   5    0.42    2.38
  -9   4  -5   -2.00    2.04
   9  -4   5   -2.47    3.87
  -9  -4  -5    1.76    1.79
   9   4   6   -0.36    2.45
  -9   4  -6    4.53    3.65
   9  -4   6   -1.55    1.68
   9   4   6    0.92    3.99
  -9  -4  -6    1.06    2.84
   9  -4   7   82.89   10.35
   9   4   7   85.83   17.37
  -9   4  -7   82.57   11.37
  -9  -4  -7   83.92    9.87
   9   4   7   84.67   13.08
   9   4   8    0.79    2.77
  -9   4  -8    3.99    3.67
   9  -4   8    1.56    2.19
   9   4   8   -1.49    4.15
  -9  -4  -8    4.56    3.63
   9  -4   9   98.40   11.52
  -9  -4  -9   79.31    9.49
  -9   4  -9   91.23   12.31
   9   4   9   72.36   13.01
   9   4  10   26.13    7.63
[truncated: 141,911 more chars]
