# Supplementary material for: A molecular descriptor of intramolecular noncovalent interaction for regulating optoelectronic properties of organic semiconductors
Source: Nat Commun. 2023 May 1;14:2500. doi: 10.1038/s41467-023-38078-4 (PMC10151346; doi:10.1038/s41467-023-38078-4)
Supplement: Supplementary file 9 — Supplementary Data 6 [file 41467_2023_38078_MOESM9_ESM.cif]

####################################################################### 
# 
# This file contains crystal structure data downloaded from the 
# Cambridge Structural Database (CSD) hosted by the Cambridge 
# Crystallographic Data Centre (CCDC).
# 
# Full information about CCDC data access policies and citation 
# guidelines are available at http://www.ccdc.cam.ac.uk/access/V1 
# 
# Audit and citation data items may have been added by the CCDC. 
# Please retain this information to preserve the provenance of 
# this file and to allow appropriate attribution of the data. 
# 
#######################################################################

data_a
_audit_block_doi                 10.5517/ccdc.csd.cc2b7gxz
_database_code_depnum_ccdc_archive 'CCDC 2152141'
loop_
_audit_author_name
_audit_author_address
'Xiao Han'
;University of Chinese Academy of Sciences
China
;
_audit_update_record             
;
2022-02-15 deposited with the CCDC.	2022-08-06 downloaded from the CCDC.
;

_audit_creation_method           SHELXL-2016/6
_shelx_SHELXL_version_number     2016/6
_chemical_name_systematic        ?
_chemical_name_common            ?
_chemical_melting_point          ?
_chemical_formula_moiety         'C26 H34 O2 Te2'
_chemical_formula_sum            'C26 H34 O2 Te2'
_chemical_formula_weight         633.73

loop_
_atom_type_symbol
_atom_type_description
_atom_type_scat_dispersion_real
_atom_type_scat_dispersion_imag
_atom_type_scat_source
C C 0.0033 0.0016 'International Tables Vol C Tables 4.2.6.8 and 6.1.1.4'
H H 0.0000 0.0000 'International Tables Vol C Tables 4.2.6.8 and 6.1.1.4'
O O 0.0106 0.0060 'International Tables Vol C Tables 4.2.6.8 and 6.1.1.4'
Te Te -0.5308 1.6751 'International Tables Vol C Tables 4.2.6.8 and 6.1.1.4'

_space_group_crystal_system      monoclinic
_space_group_IT_number           14
_space_group_name_H-M_alt        'P 21/c'
_space_group_name_Hall           '-P 2ybc'

_shelx_space_group_comment       
;
The symmetry employed for this shelxl refinement is uniquely defined
by the following loop, which should always be used as a source of
symmetry information in preference to the above space-group names.
They are only intended as comments.
;

loop_
_space_group_symop_operation_xyz
'x, y, z'
'-x, y+1/2, -z+1/2'
'-x, -y, -z'
'x, -y-1/2, z-1/2'

_cell_length_a                   12.5612(5)
_cell_length_b                   5.6647(2)
_cell_length_c                   18.2607(7)
_cell_angle_alpha                90
_cell_angle_beta                 103.9080(10)
_cell_angle_gamma                90
_cell_volume                     1261.25(8)
_cell_formula_units_Z            2
_cell_measurement_temperature    273(2)
_cell_measurement_reflns_used    9993
_cell_measurement_theta_min      2.2980
_cell_measurement_theta_max      27.5309

_exptl_crystal_description       needle
_exptl_crystal_colour            yellow
_exptl_crystal_density_meas      ?
_exptl_crystal_density_method    ?
_exptl_crystal_density_diffrn    1.669
_exptl_crystal_F_000             620
_exptl_transmission_factor_min   ?
_exptl_transmission_factor_max   ?
_exptl_crystal_size_max          ?
_exptl_crystal_size_mid          ?
_exptl_crystal_size_min          ?
_exptl_absorpt_coefficient_mu    2.332
_shelx_estimated_absorpt_T_min   ?
_shelx_estimated_absorpt_T_max   ?
_exptl_absorpt_correction_type   ?
_exptl_absorpt_correction_T_min  ?
_exptl_absorpt_correction_T_max  ?
_exptl_absorpt_process_details   ?
_exptl_absorpt_special_details   ?
_diffrn_ambient_temperature      273(2)
_diffrn_radiation_wavelength     0.71073
_diffrn_radiation_type           MoK\a
_diffrn_source                   'fine-focus sealed tube'
_diffrn_measurement_device_type  'Brucker D8 QUEST System'
_diffrn_measurement_method       '\f and \w scans'
_diffrn_detector_area_resol_mean ?
_diffrn_reflns_number            25223
_diffrn_reflns_av_unetI/netI     0.0182
_diffrn_reflns_av_R_equivalents  0.0348
_diffrn_reflns_limit_h_min       -16
_diffrn_reflns_limit_h_max       16
_diffrn_reflns_limit_k_min       -7
_diffrn_reflns_limit_k_max       7
_diffrn_reflns_limit_l_min       -23
_diffrn_reflns_limit_l_max       23
_diffrn_reflns_theta_min         2.298
_diffrn_reflns_theta_max         27.533
_diffrn_reflns_theta_full        25.242
_diffrn_measured_fraction_theta_max 0.992
_diffrn_measured_fraction_theta_full 0.991
_diffrn_reflns_Laue_measured_fraction_max 0.992
_diffrn_reflns_Laue_measured_fraction_full 0.991
_diffrn_reflns_point_group_measured_fraction_max 0.992
_diffrn_reflns_point_group_measured_fraction_full 0.991
_reflns_number_total             2884
_reflns_number_gt                2598
_reflns_threshold_expression     'I > 2\s(I)'
_reflns_Friedel_coverage         0.000
_reflns_Friedel_fraction_max     .
_reflns_Friedel_fraction_full    .

_reflns_special_details          
;
 Reflections were merged by SHELXL according to the crystal
 class for the calculation of statistics and refinement.
 
 _reflns_Friedel_fraction is defined as the number of unique
 Friedel pairs measured divided by the number that would be
 possible theoretically, ignoring centric projections and
 systematic absences.
;

_computing_data_collection       ?
_computing_cell_refinement       ?
_computing_data_reduction        ?
_computing_structure_solution    'SHELXT 2014/5 (Sheldrick, 2014)'
_computing_structure_refinement  'SHELXL-2016/6 (Sheldrick, 2016)'
_computing_molecular_graphics    ?
_computing_publication_material  ?
_refine_special_details          ?
_refine_ls_structure_factor_coef Fsqd
_refine_ls_matrix_type           full
_refine_ls_weighting_scheme      calc
_refine_ls_weighting_details     
'w=1/[\s^2^(Fo^2^)+(0.0402P)^2^+0.9840P] where P=(Fo^2^+2Fc^2^)/3'
_atom_sites_solution_primary     ?
_atom_sites_solution_secondary   ?
_atom_sites_solution_hydrogens   geom
_refine_ls_hydrogen_treatment    constr
_refine_ls_extinction_method     none
_refine_ls_extinction_coef       .
_refine_ls_number_reflns         2884
_refine_ls_number_parameters     137
_refine_ls_number_restraints     0
_refine_ls_R_factor_all          0.0322
_refine_ls_R_factor_gt           0.0278
_refine_ls_wR_factor_ref         0.0745
_refine_ls_wR_factor_gt          0.0712
_refine_ls_goodness_of_fit_ref   1.040
_refine_ls_restrained_S_all      1.040
_refine_ls_shift/su_max          0.001
_refine_ls_shift/su_mean         0.000

loop_
_atom_site_label
_atom_site_type_symbol
_atom_site_fract_x
_atom_site_fract_y
_atom_site_fract_z
_atom_site_U_iso_or_equiv
_atom_site_adp_type
_atom_site_occupancy
_atom_site_site_symmetry_order
_atom_site_calc_flag
_atom_site_refinement_flags_posn
_atom_site_refinement_flags_adp
_atom_site_refinement_flags_occupancy
_atom_site_disorder_assembly
_atom_site_disorder_group
C1 C 0.7121(2) 1.1000(6) 0.26562(15) 0.0560(7) Uani 1 1 d . . . . .
H1 H 0.755655 1.134572 0.232385 0.067 Uiso 1 1 calc R U . . .
C2 C 0.6382(2) 0.9250(6) 0.25547(14) 0.0511(6) Uani 1 1 d . . . . .
H2 H 0.626430 0.827756 0.213248 0.061 Uiso 1 1 calc R U . . .
C3 C 0.5783(2) 0.8937(5) 0.31170(14) 0.0446(6) Uani 1 1 d . . . . .
H3 H 0.525516 0.775722 0.306766 0.054 Uiso 1 1 calc R U . . .
C4 C 0.59918(17) 1.0379(4) 0.37237(12) 0.0341(4) Uani 1 1 d . . . . .
C5 C 0.54833(17) 1.0235(4) 0.43713(12) 0.0329(4) Uani 1 1 d . . . . .
C6 C 0.47093(19) 0.8476(4) 0.43982(13) 0.0360(5) Uani 1 1 d . . . . .
H6 H 0.450453 0.743654 0.399466 0.043 Uiso 1 1 calc R U . . .
C9 C 0.2213(2) 0.3454(5) 0.45907(14) 0.0413(5) Uani 1 1 d . . . . .
H9A H 0.164576 0.443277 0.471252 0.050 Uiso 1 1 calc R U . . .
H9B H 0.252714 0.249091 0.502852 0.050 Uiso 1 1 calc R U . . .
C7 C 0.42410(18) 0.8239(4) 0.50055(13) 0.0351(5) Uani 1 1 d . . . . .
C8 C 0.3093(2) 0.5013(5) 0.44165(13) 0.0410(5) Uani 1 1 d . . . . .
H8A H 0.368685 0.405590 0.432284 0.049 Uiso 1 1 calc R U . . .
H8B H 0.279467 0.595075 0.396976 0.049 Uiso 1 1 calc R U . . .
C10 C 0.1703(2) 0.1854(5) 0.39269(16) 0.0465(6) Uani 1 1 d . . . . .
H10A H 0.137926 0.282451 0.349294 0.056 Uiso 1 1 calc R U . . .
H10B H 0.227617 0.090839 0.379856 0.056 Uiso 1 1 calc R U . . .
C11 C 0.0829(2) 0.0222(5) 0.40917(16) 0.0481(6) Uani 1 1 d . . . . .
H11A H 0.116363 -0.079314 0.451176 0.058 Uiso 1 1 calc R U . . .
H11B H 0.027758 0.117019 0.424556 0.058 Uiso 1 1 calc R U . . .
C12 C 0.0273(3) -0.1298(6) 0.34342(19) 0.0596(8) Uani 1 1 d . . . . .
H12A H 0.082802 -0.219707 0.326662 0.072 Uiso 1 1 calc R U . . .
H12B H -0.008764 -0.028271 0.302118 0.072 Uiso 1 1 calc R U . . .
C13 C -0.0562(3) -0.2991(6) 0.3608(2) 0.0693(10) Uani 1 1 d . . . . .
H13A H -0.082665 -0.400703 0.318224 0.104 Uiso 1 1 calc R U . . .
H13B H -0.116416 -0.211559 0.371121 0.104 Uiso 1 1 calc R U . . .
H13C H -0.022710 -0.392531 0.404039 0.104 Uiso 1 1 calc R U . . .
O14 O 0.34890(15) 0.6515(3) 0.50481(10) 0.0472(4) Uani 1 1 d . . . . .
Te15 Te 0.71739(2) 1.28111(4) 0.36317(2) 0.05270(9) Uani 1 1 d . . . . .

loop_
_atom_site_aniso_label
_atom_site_aniso_U_11
_atom_site_aniso_U_22
_atom_site_aniso_U_33
_atom_site_aniso_U_23
_atom_site_aniso_U_13
_atom_site_aniso_U_12
C1 0.0534(15) 0.083(2) 0.0371(13) 0.0035(14) 0.0224(11) -0.0059(15)
C2 0.0574(15) 0.0660(18) 0.0336(12) -0.0029(12) 0.0184(11) 0.0013(14)
C3 0.0495(13) 0.0497(15) 0.0383(12) -0.0015(11) 0.0177(10) -0.0074(11)
C4 0.0302(10) 0.0363(11) 0.0354(11) 0.0029(9) 0.0071(8) -0.0019(9)
C5 0.0293(9) 0.0384(12) 0.0321(10) 0.0001(9) 0.0098(8) -0.0040(9)
C6 0.0382(11) 0.0392(12) 0.0320(11) -0.0068(9) 0.0110(9) -0.0101(10)
C9 0.0416(12) 0.0414(13) 0.0402(12) 0.0002(10) 0.0084(10) -0.0122(10)
C7 0.0316(10) 0.0393(12) 0.0365(12) -0.0017(9) 0.0119(9) -0.0087(9)
C8 0.0429(12) 0.0446(13) 0.0359(12) -0.0052(10) 0.0103(9) -0.0142(10)
C10 0.0476(14) 0.0448(14) 0.0470(14) -0.0051(11) 0.0112(11) -0.0160(11)
C11 0.0473(13) 0.0421(14) 0.0546(15) -0.0014(12) 0.0116(11) -0.0128(11)
C12 0.0544(16) 0.0592(18) 0.0664(19) -0.0125(15) 0.0167(14) -0.0237(14)
C13 0.0539(18) 0.0561(19) 0.096(3) -0.0061(17) 0.0149(18) -0.0226(15)
O14 0.0537(10) 0.0519(10) 0.0412(9) -0.0124(8) 0.0219(8) -0.0270(9)
Te15 0.05406(13) 0.06682(15) 0.04245(13) -0.00159(8) 0.02187(9) -0.02426(8)

_geom_special_details            
;
 All esds (except the esd in the dihedral angle between two l.s. planes)
 are estimated using the full covariance matrix.  The cell esds are taken
 into account individually in the estimation of esds in distances, angles
 and torsion angles; correlations between esds in cell parameters are only
 used when they are defined by crystal symmetry.  An approximate (isotropic)
 treatment of cell esds is used for estimating esds involving l.s. planes.
;

loop_
_geom_bond_atom_site_label_1
_geom_bond_atom_site_label_2
_geom_bond_distance
_geom_bond_site_symmetry_2
_geom_bond_publ_flag
C1 C2 1.341(4) . ?
C1 Te15 2.043(3) . ?
C1 H1 0.9300 . ?
C2 C3 1.422(3) . ?
C2 H2 0.9300 . ?
C3 C4 1.351(3) . ?
C3 H3 0.9300 . ?
C4 C5 1.475(3) . ?
C4 Te15 2.062(2) . ?
C5 C6 1.401(3) . ?
C5 C7 1.405(3) 3_676 ?
C6 C7 1.381(3) . ?
C6 H6 0.9300 . ?
C9 C8 1.507(3) . ?
C9 C10 1.526(3) . ?
C9 H9A 0.9700 . ?
C9 H9B 0.9700 . ?
C7 O14 1.374(3) . ?
C8 O14 1.423(3) . ?
C8 H8A 0.9700 . ?
C8 H8B 0.9700 . ?
C10 C11 1.519(4) . ?
C10 H10A 0.9700 . ?
C10 H10B 0.9700 . ?
C11 C12 1.506(4) . ?
C11 H11A 0.9700 . ?
C11 H11B 0.9700 . ?
C12 C13 1.510(4) . ?
C12 H12A 0.9700 . ?
C12 H12B 0.9700 . ?
C13 H13A 0.9600 . ?
C13 H13B 0.9600 . ?
C13 H13C 0.9600 . ?

loop_
_geom_angle_atom_site_label_1
_geom_angle_atom_site_label_2
_geom_angle_atom_site_label_3
_geom_angle
_geom_angle_site_symmetry_1
_geom_angle_site_symmetry_3
_geom_angle_publ_flag
C2 C1 Te15 111.58(19) . . ?
C2 C1 H1 124.2 . . ?
Te15 C1 H1 124.2 . . ?
C1 C2 C3 117.5(3) . . ?
C1 C2 H2 121.3 . . ?
C3 C2 H2 121.3 . . ?
C4 C3 C2 119.0(2) . . ?
C4 C3 H3 120.5 . . ?
C2 C3 H3 120.5 . . ?
C3 C4 C5 126.0(2) . . ?
C3 C4 Te15 109.84(17) . . ?
C5 C4 Te15 124.15(16) . . ?
C6 C5 C7 116.6(2) . 3_676 ?
C6 C5 C4 120.3(2) . . ?
C7 C5 C4 123.1(2) 3_676 . ?
C7 C6 C5 122.0(2) . . ?
C7 C6 H6 119.0 . . ?
C5 C6 H6 119.0 . . ?
C8 C9 C10 111.7(2) . . ?
C8 C9 H9A 109.3 . . ?
C10 C9 H9A 109.3 . . ?
C8 C9 H9B 109.3 . . ?
C10 C9 H9B 109.3 . . ?
H9A C9 H9B 107.9 . . ?
O14 C7 C6 123.1(2) . . ?
O14 C7 C5 115.5(2) . 3_676 ?
C6 C7 C5 121.4(2) . 3_676 ?
O14 C8 C9 108.07(19) . . ?
O14 C8 H8A 110.1 . . ?
C9 C8 H8A 110.1 . . ?
O14 C8 H8B 110.1 . . ?
C9 C8 H8B 110.1 . . ?
H8A C8 H8B 108.4 . . ?
C11 C10 C9 112.9(2) . . ?
C11 C10 H10A 109.0 . . ?
C9 C10 H10A 109.0 . . ?
C11 C10 H10B 109.0 . . ?
C9 C10 H10B 109.0 . . ?
H10A C10 H10B 107.8 . . ?
C12 C11 C10 114.1(2) . . ?
C12 C11 H11A 108.7 . . ?
C10 C11 H11A 108.7 . . ?
C12 C11 H11B 108.7 . . ?
C10 C11 H11B 108.7 . . ?
H11A C11 H11B 107.6 . . ?
C11 C12 C13 114.1(3) . . ?
C11 C12 H12A 108.7 . . ?
C13 C12 H12A 108.7 . . ?
C11 C12 H12B 108.7 . . ?
C13 C12 H12B 108.7 . . ?
H12A C12 H12B 107.6 . . ?
C12 C13 H13A 109.5 . . ?
C12 C13 H13B 109.5 . . ?
H13A C13 H13B 109.5 . . ?
C12 C13 H13C 109.5 . . ?
H13A C13 H13C 109.5 . . ?
H13B C13 H13C 109.5 . . ?
C7 O14 C8 119.34(18) . . ?
C1 Te15 C4 82.10(11) . . ?

_refine_diff_density_max         0.503
_refine_diff_density_min         -1.287
_refine_diff_density_rms         0.082

_shelx_res_file                  
;
TITL a_a.res in P2(1)/c
    a.res
    created by SHELXL-2016/6 at 14:47:18 on 03-Nov-2018
REM Old TITL a in P2(1)/c
REM SHELXT solution in P2(1)/c
REM R1 0.212,  Rweak 0.013,  Alpha 0.031,  Orientation as input
REM Formula found by SHELXT:  C13 O Te
CELL  0.71073  12.5612   5.6647  18.2607   90.000  103.908   90.000
ZERR   2.000   0.0005   0.0002   0.0007    0.000    0.001    0.000
LATT  1
SYMM -X, 1/2+Y, 1/2-Z
SFAC C H O TE
UNIT 52 68 4 4
TEMP 0
L.S. 10
BOND $H
ACTA
LIST 6
FMAP 2
PLAN 20
WGHT    0.040200    0.984000
FVAR       0.64111
C1    1    0.712139    1.099970    0.265616    11.00000    0.05336    0.08344 =
         0.03709    0.00345    0.02240   -0.00587
AFIX  43
H1    2    0.755655    1.134572    0.232385    11.00000   -1.20000
AFIX   0
C2    1    0.638150    0.924996    0.255467    11.00000    0.05737    0.06604 =
         0.03363   -0.00292    0.01843    0.00130
AFIX  43
H2    2    0.626430    0.827756    0.213248    11.00000   -1.20000
AFIX   0
C3    1    0.578259    0.893687    0.311698    11.00000    0.04952    0.04973 =
         0.03826   -0.00151    0.01773   -0.00737
AFIX  43
H3    2    0.525516    0.775722    0.306766    11.00000   -1.20000
AFIX   0
C4    1    0.599178    1.037936    0.372366    11.00000    0.03017    0.03626 =
         0.03539    0.00295    0.00715   -0.00187
C5    1    0.548331    1.023518    0.437132    11.00000    0.02935    0.03838 =
         0.03207    0.00015    0.00979   -0.00404
C6    1    0.470925    0.847614    0.439822    11.00000    0.03818    0.03924 =
         0.03201   -0.00682    0.01103   -0.01010
AFIX  43
H6    2    0.450453    0.743654    0.399466    11.00000   -1.20000
AFIX   0
C9    1    0.221323    0.345441    0.459074    11.00000    0.04155    0.04137 =
         0.04023    0.00015    0.00838   -0.01221
AFIX  23
H9A   2    0.164576    0.443277    0.471252    11.00000   -1.20000
H9B   2    0.252714    0.249091    0.502852    11.00000   -1.20000
AFIX   0
C7    1    0.424099    0.823856    0.500548    11.00000    0.03155    0.03932 =
         0.03645   -0.00166    0.01190   -0.00872
C8    1    0.309315    0.501341    0.441647    11.00000    0.04286    0.04461 =
         0.03588   -0.00518    0.01034   -0.01416
AFIX  23
H8A   2    0.368685    0.405590    0.432284    11.00000   -1.20000
H8B   2    0.279467    0.595075    0.396976    11.00000   -1.20000
AFIX   0
C10   1    0.170308    0.185363    0.392688    11.00000    0.04760    0.04485 =
         0.04699   -0.00508    0.01120   -0.01599
AFIX  23
H10A  2    0.137926    0.282451    0.349294    11.00000   -1.20000
H10B  2    0.227617    0.090839    0.379856    11.00000   -1.20000
AFIX   0
C11   1    0.082913    0.022225    0.409167    11.00000    0.04731    0.04212 =
         0.05457   -0.00139    0.01157   -0.01280
AFIX  23
H11A  2    0.116363   -0.079314    0.451176    11.00000   -1.20000
H11B  2    0.027758    0.117019    0.424556    11.00000   -1.20000
AFIX   0
C12   1    0.027329   -0.129825    0.343419    11.00000    0.05440    0.05925 =
         0.06637   -0.01252    0.01671   -0.02368
AFIX  23
H12A  2    0.082802   -0.219707    0.326662    11.00000   -1.20000
H12B  2   -0.008764   -0.028271    0.302118    11.00000   -1.20000
AFIX   0
C13   1   -0.056227   -0.299073    0.360783    11.00000    0.05387    0.05608 =
         0.09626   -0.00607    0.01487   -0.02263
AFIX 137
H13A  2   -0.082665   -0.400703    0.318224    11.00000   -1.50000
H13B  2   -0.116416   -0.211559    0.371121    11.00000   -1.50000
H13C  2   -0.022710   -0.392531    0.404039    11.00000   -1.50000
AFIX   0
O14   3    0.348898    0.651513    0.504807    11.00000    0.05371    0.05187 =
         0.04124   -0.01236    0.02191   -0.02697
TE15  4    0.717388    1.281113    0.363167    11.00000    0.05406    0.06682 =
         0.04245   -0.00159    0.02187   -0.02426
REM #####
HKLF 4


REM  a_a.res in P2(1)/c
REM R1 =  0.0278 for    2598 Fo > 4sig(Fo)  and  0.0322 for all    2884 data
REM    137 parameters refined using      0 restraints

END

WGHT      0.0348      1.0046

REM Highest difference peak  0.503,  deepest hole -1.287,  1-sigma level  0.082
Q1    1   0.6580  1.3370  0.3626  11.00000  0.05    0.50
Q2    1   0.6253  1.0537  0.3418  11.00000  0.05    0.43
Q3    1   0.4642  0.8142  0.4819  11.00000  0.05    0.35
Q4    1   0.7446  1.1200  0.3092  11.00000  0.05    0.34
Q5    1   0.7857  1.1823  0.3314  11.00000  0.05    0.29
Q6    1   0.7800  1.2144  0.4572  11.00000  0.05    0.29
Q7    1   0.2705  0.4134  0.4494  11.00000  0.05    0.27
Q8    1   0.7943  1.3487  0.4537  11.00000  0.05    0.27
Q9    1   0.8114  1.2185  0.3482  11.00000  0.05    0.27
Q10   1   0.2088  0.2645  0.4267  11.00000  0.05    0.26
Q11   1   0.4294  0.8887  0.4620  11.00000  0.05    0.26
Q12   1   0.8233  1.1714  0.3117  11.00000  0.05    0.25
Q13   1  -0.1786  0.0299  0.4291  11.00000  0.05    0.25
Q14   1   0.3501  0.6593  0.5595  11.00000  0.05    0.24
Q15   1   0.5629  1.0907  0.4680  11.00000  0.05    0.24
Q16   1   0.5850  1.0862  0.3686  11.00000  0.05    0.24
Q17   1   0.6666  1.1677  0.2606  11.00000  0.05    0.23
Q18   1   0.6879  1.2595  0.2841  11.00000  0.05    0.23
Q19   1  -0.2263 -0.0248  0.3791  11.00000  0.05    0.22
Q20   1   0.6533  1.0861  0.2745  11.00000  0.05    0.22
;
_shelx_res_checksum              20475

_shelx_hkl_file                  
;
  -4   0   0 3225.18  120.69
   4   0   0 3138.29  120.49
   4   0   0 3170.48  120.59
   4   0   0 2968.80  120.59
  -4   0   0 3163.68  120.89
  -4   0   0 3102.09  120.59
  -4   0   0 3056.69  120.69
  -4   0   0 3080.29  120.49
  -5   0   0 4039.30  150.98
   5   0   0 3794.62  150.68
  -5   0   0 3945.51  151.18
   5   0   0 3754.42  150.88
  -5   0   0 4024.80  150.98
  -5   0   0 3803.32  150.68
   6   0   0 1156.28   44.70
  -6   0   0 1155.58   44.90
   6   0   0 1198.18   44.60
   6   0   0 1060.89   44.80
  -6   0   0 1168.68   45.00
  -6   0   0 1040.10   44.90
  -6   0   0 1096.09   45.10
  -7   0   0 3832.02  157.68
  -7   0   0 3969.90  157.88
   7   0   0 3931.81  157.48
   7   0   0 4133.59  157.78
  -7   0   0 4167.78  157.58
   7   0   0 4048.99  157.38
  -7   0   0 4001.00  157.18
  -7   0   0 4330.07  157.88
  -8   0   0  320.27   14.00
  -8   0   0  307.47   14.30
  -8   0   0  282.97   13.40
   8   0   0  344.97   13.50
   8   0   0  306.27   13.90
  -8   0   0  286.07   14.10
   8   0   0  268.07   13.60
  -9   0   0 1921.51   73.99
   9   0   0 1768.72   73.49
  -9   0   0 1725.23   73.79
   9   0   0 1903.51   73.59
  -9   0   0 1983.50   73.69
  -9   0   0 1826.32   73.09
  -9   0   0 1810.82   73.89
 -10   0   0  188.28    9.70
 -10   0   0  203.88   10.60
  10   0   0  179.18   10.10
 -10   0   0  186.88   10.60
 -10   0   0  178.78   10.60
 -11   0   0  621.54   30.30
 -11   0   0  705.53   30.00
 -11   0   0  645.94   30.20
  11   0   0  806.82   29.60
 -12   0   0  331.77   18.20
 -12   0   0  364.16   17.10
  12   0   0  424.66   17.50
  12   0   0  364.86   17.80
 -12   0   0  344.07   18.30
 -12   0   0  367.06   18.30
 -13   0   0   80.09    8.90
 -13   0   0   82.29    6.70
 -13   0   0   85.09    9.10
  13   0   0   85.89    7.40
  13   0   0   91.09    7.40
 -14   0   0  275.97   13.70
  14   0   0  271.27   14.70
 -14   0   0  233.58   15.60
 -14   0   0  253.97   15.90
  15   0   0    7.20    5.00
 -15   0   0   10.00    5.80
   0  -1   0    1.80    0.70
   0  -1   0    1.00    0.50
   0   1   0    0.60    0.50
   0   1   0    0.70    0.40
   0   1   0    1.10    0.40
   0   1   0    2.40    0.80
   0   1   0    1.20    0.50
  -3  -1   0 5129.99  191.38
  -3  -1   0 4368.96  192.38
   3  -1   0 5127.39  191.38
  -3   1   0 5103.29  191.38
   3   1   0 5004.10  191.78
   4  -1   0 4877.11  188.28
  -4  -1   0 4758.12  189.18
  -4  -1   0 5135.29  188.58
   4  -1   0 4976.70  188.68
   4   1   0 4897.71  188.98
  -4   1   0 5063.79  188.88
  -4   1   0 4379.46  188.68
  -5  -1   0 1996.60   82.19
   5  -1   0 2069.79   81.69
  -5  -1   0 2171.08   81.59
   5  -1   0 2034.20   81.29
  -5  -1   0 2085.59   80.69
   5  -1   0 2046.30   81.19
  -5  -1   0 2119.39   80.59
  -5  -1   0 2072.39   81.09
   5  -1   0 2183.08   81.69
  -5   1   0 2193.88   81.79
   5   1   0 1978.00   81.09
   5   1   0 2079.89   80.89
  -5   1   0 2213.98   81.39
  -5   1   0 1952.00   81.09
  -5   1   0 2204.38   80.69
   5   1   0 1840.12   82.39
   6  -1   0 5974.60  239.38
  -6  -1   0 6217.78  238.78
  -6  -1   0 5828.62  240.28
   6  -1   0 6236.88  240.98
  -6  -1   0 6384.56  239.68
  -6  -1   0 6332.67  238.68
   6  -1   0 6398.06  239.78
  -6  -1   0 5930.91  239.08
   6   1   0 6200.08  238.98
  -6   1   0 6542.85  239.48
  -6   1   0 5828.22  239.08
   6   1   0 6062.29  239.28
  -6   1   0 6502.95  239.88
   6   1   0 6156.18  239.78
  -7  -1   0   15.80    3.10
  -7  -1   0   15.60    1.90
  -7  -1   0   19.00    2.80
   7  -1   0   13.70    2.50
  -7  -1   0   21.30    2.60
   7  -1   0   12.90    2.20
   7  -1   0   13.70    2.90
   7  -1   0   15.00    2.50
  -7  -1   0   22.80    3.30
   7   1   0   14.10    2.10
  -7   1   0   17.20    2.50
  -7   1   0   13.50    2.60
  -7   1   0   15.70    2.60
   7   1   0   14.70    2.50
   7   1   0   13.50    2.30
  -7   1   0   14.50    2.80
  -7   1   0   11.60    1.80
  -8  -1   0 2652.63   97.19
  -8  -1   0 2464.25   97.59
  -8  -1   0 2625.64   98.49
   8  -1   0 2418.66   97.89
  -8  -1   0 2424.76   97.19
  -8  -1   0 2337.17   98.89
   8   1   0 2490.65   97.89
   8   1   0 2435.26   97.69
  -8   1   0 2371.66   97.39
  -8   1   0 2343.67   97.19
  -8   1   0 2623.94   98.49
  -8   1   0 2445.16   98.79
  -8   1   0 2675.73   98.09
   8   1   0 2507.05   97.39
  -9  -1   0   44.10    4.30
  -9  -1   0   41.30    5.70
   9  -1   0   30.10    4.30
  -9  -1   0   40.70    4.10
  -9  -1   0   47.30    4.40
   9  -1   0   40.90    4.60
   9  -1   0   37.50    5.40
   9   1   0   47.60    4.40
  -9   1   0   49.70    5.90
  -9   1   0   40.90    3.90
  -9   1   0   34.10    4.40
   9   1   0   43.40    4.70
  -9   1   0   39.00    5.00
  -9   1   0   41.50    4.10
   9   1   0   47.30    4.40
  10  -1   0  837.42   39.20
 -10  -1   0  970.40   39.40
  10  -1   0  920.01   39.60
 -10  -1   0 1024.90   38.90
 -10  -1   0  931.31   39.10
 -10  -1   0  930.41   40.90
 -10   1   0  884.31   40.10
  10   1   0  962.60   39.60
 -10   1   0 1024.20   40.60
  10   1   0 1024.10   39.50
 -10   1   0  985.40   39.10
 -10   1   0  949.21   40.80
  11  -1   0  408.66   19.20
 -11  -1   0  453.85   18.80
  11  -1   0  394.96   19.10
 -11  -1   0  391.26   18.50
 -11  -1   0  379.06   20.30
 -11   1   0  399.26   18.90
 -11   1   0  413.36   20.40
  11   1   0  475.45   19.10
  11   1   0  386.26   20.20
 -11   1   0  403.56   18.40
 -12  -1   0  408.46   18.50
 -12  -1   0  362.06   17.90
  12  -1   0  393.36   18.70
  12  -1   0  367.86   18.80
 -12  -1   0  407.26   18.20
 -12  -1   0  350.16   20.00
  12   1   0  399.76   18.60
 -12   1   0  382.06   17.90
 -12   1   0  383.06   18.60
 -12   1   0  394.96   20.20
  12   1   0  430.56   18.60
 -13  -1   0  195.48   11.20
  13  -1   0  187.88   11.60
 -13  -1   0  182.58   11.30
 -13  -1   0  188.78   13.80
 -13   1   0  188.98   11.50
  13   1   0  199.38   11.50
 -13   1   0  195.28   13.80
 -13   1   0  205.68   10.80
 -14  -1   0   61.59    7.10
 -14  -1   0   53.99    9.40
  14  -1   0   58.79    7.60
  14   1   0   78.69    7.70
 -14   1   0   51.49    8.40
 -14   1   0   46.90    7.60
 -14   1   0   48.60    6.20
 -15  -1   0  165.48   14.40
  15  -1   0  119.79   13.30
 -15  -1   0  187.78   13.60
  15   1   0  161.98   12.10
 -15   1   0  173.38   12.20
 -15   1   0  173.08   15.00
   0  -2   0 5246.77  194.88
   0  -2   0 4819.52  194.48
   0  -2   0 5009.60  195.48
   0   2   0 4750.22  194.38
   0   2   0 4942.11  195.38
   0   2   0 5047.50  194.08
   0   2   0 5160.38  194.18
   0   2   0 5233.78  195.18
  -1  -2   0    7.70    2.00
  -1  -2   0   12.30    2.50
   1  -2   0    6.30    1.50
   1  -2   0    6.10    1.50
  -1  -2   0    4.90    1.40
  -1  -2   0    6.50    1.10
  -1   2   0    8.70    2.20
   1   2   0   11.50    1.40
  -1   2   0   11.10    1.70
  -1   2   0    8.00    1.30
  -1   2   0    8.40    1.50
   1   2   0    9.10    1.40
   1   2   0    5.40    1.80
  -1   2   0    9.30    1.80
   1   2   0    5.10    2.40
  -2  -2   0 5306.67  210.18
  -2  -2   0 5428.66  209.48
   2  -2   0 5419.86  209.58
  -2  -2   0 5454.05  210.98
   2  -2   0 5485.35  209.28
   2   2   0 5506.15  210.68
  -2   2   0 5247.97  209.58
  -2   2   0 5413.06  210.18
   2   2   0 5076.79  210.58
  -2   2   0 5298.67  209.68
  -2   2   0 5714.03  210.18
   2   2   0 5370.46  209.18
  -2   2   0 5645.44  209.18
   3  -2   0  749.03   29.80
   3  -2   0  715.83   30.10
  -3  -2   0  716.83   31.30
   3  -2   0  746.63   30.50
  -3  -2   0  750.32   29.90
   3  -2   0  695.73   30.40
  -3  -2   0  748.43   30.80
   3   2   0  741.23   30.00
  -3   2   0  724.63   30.30
  -3   2   0  786.22   30.30
   3   2   0  740.53   31.10
   3   2   0  702.23   29.90
  -3   2   0  752.92   30.20
   4  -2   0 3042.00  119.79
   4  -2   0 2892.61  120.29
   4  -2   0 3189.18  120.59
  -4  -2   0 3002.30  122.19
  -4  -2   0 3005.10  119.79
   4  -2   0 3003.30  120.49
   4   2   0 3167.38  121.29
  -4   2   0 2964.30  119.89
  -4   2   0 3190.98  119.69
   4   2   0 3081.49  119.39
  -4   2   0 3254.57  120.49
   4   2   0 3118.29  119.79
   5  -2   0 2473.85   93.19
   5  -2   0 2219.58   92.59
  -5  -2   0 2217.28   93.99
  -5  -2   0 2322.97   92.29
   5  -2   0 2276.77   92.29
   5  -2   0 2320.77   92.89
  -5  -2   0 2573.64   93.59
  -5   2   0 2285.57   92.39
   5   2   0 2328.37   91.79
   5   2   0 2411.86   93.69
  -5   2   0 2469.35   93.09
  -5   2   0 2520.65   92.39
   5   2   0 2337.07   92.19
  -5   2   0 2228.08   91.99
  -6  -2   0  261.97   13.20
  -6  -2   0  262.67   12.00
   6  -2   0  242.48   12.10
   6  -2   0  248.48   12.70
  -6  -2   0  245.18   13.60
   6  -2   0  262.17   12.90
   6  -2   0  239.28   12.00
  -6   2   0  256.97   12.00
  -6   2   0  267.07   11.40
   6   2   0  261.17   11.80
   6   2   0  256.17   11.40
  -6   2   0  274.07   12.10
   6   2   0  264.57   13.20
  -6   2   0  268.57   13.00
   7  -2   0 1751.62   72.09
   7  -2   0 1753.12   72.69
  -7  -2   0 1865.41   72.19
  -7  -2   0 1723.43   73.99
  -7  -2   0 1898.51   73.29
   7  -2   0 1943.21   73.29
   7  -2   0 1728.23   72.29
   7   2   0 1848.92   71.49
  -7   2   0 1794.22   73.49
  -7   2   0 1858.91   72.19
  -7   2   0 1874.11   71.09
   7   2   0 1804.42   71.89
  -7   2   0 1745.93   71.89
   7   2   0 1789.42   73.19
  -7   2   0 1873.71   73.09
  -8  -2   0    1.10    1.90
  -8  -2   0    2.70    3.50
  -8  -2   0    4.00    1.20
   8  -2   0    2.40    2.30
   8  -2   0    5.20    3.40
  -8  -2   0    0.10    2.60
   8  -2   0    2.60    2.00
  -8  -2   0    1.40    0.90
   8   2   0    2.70    2.70
  -8   2   0   -3.80    2.50
  -8   2   0    0.40    1.50
   8   2   0    2.50    1.90
   8   2   0   -1.00    1.70
  -8   2   0    0.10    2.80
  -8   2   0   -1.10    2.60
  -8   2   0    2.50    1.30
  -9  -2   0 1387.66   56.89
   9  -2   0 1354.76   55.49
  -9  -2   0 1402.46   53.19
  -9  -2   0 1402.66   53.39
  -9  -2   0 1283.37   57.19
  -9  -2   0 1429.66   55.39
   9  -2   0 1312.17   55.19
  -9   2   0 1378.66   56.59
  -9   2   0 1366.76   54.19
   9   2   0 1343.97   54.99
  -9   2   0 1350.26   56.89
   9   2   0 1379.36   56.09
   9   2   0 1392.46   54.59
  -9   2   0 1300.97   54.79
  10  -2   0   16.10    3.70
 -10  -2   0   19.40    2.20
 -10  -2   0   19.70    3.80
  10  -2   0   17.20    3.50
 -10  -2   0   15.00    4.40
 -10  -2   0   15.90    2.80
  10   2   0   15.60    4.00
 -10   2   0   16.90    4.80
  10   2   0   15.90    3.50
 -10   2   0   11.50    4.70
 -11  -2   0  309.57   13.70
  11  -2   0  309.47   15.70
 -11  -2   0  327.77   15.70
  11  -2   0  302.27   15.80
 -11  -2   0  288.27   17.70
  11   2   0  284.47   17.50
 -11   2   0  311.17   14.50
 -11   2   0  297.77   21.30
 -11   2   0  313.47   14.80
 -12  -2   0  129.29   11.70
 -12  -2   0  141.09    9.30
  12  -2   0  121.79    9.00
 -12   2   0  123.89   11.00
 -12   2   0  114.19    8.10
  12   2   0  119.09    8.90
 -12   2   0  144.29    8.40
 -13  -2   0  229.68   12.80
 -13  -2   0  177.68   14.30
  13  -2   0  186.08   12.20
 -13   2   0  202.38   11.00
 -13   2   0  216.98   14.60
 -13   2   0  187.78   11.60
  13   2   0  202.38   11.80
 -14  -2   0  154.88   14.20
  14  -2   0  143.49   11.10
 -14  -2   0  172.78   11.60
 -14   2   0  161.78   10.00
  14   2   0  153.18   11.00
 -14   2   0  164.38   14.30
 -15  -2   0    8.40    8.80
 -15  -2   0    2.90    7.10
  15  -2   0    9.60    5.50
 -15   2   0   -4.30    3.40
 -15   2   0   -1.70    7.20
   0  -3   0   -1.70    1.30
   0  -3   0    1.40    1.70
   0   3   0   -2.30    1.80
   0   3   0   -0.40    2.40
   0   3   0    0.80    2.00
   0   3   0    0.20    1.70
   0   3   0    0.00    1.50
   1  -3   0 2112.99   93.59
  -1  -3   0 2325.17   91.39
  -1  -3   0 2244.98   93.79
   1  -3   0 2346.97   91.99
  -1  -3   0 2375.26   93.19
  -1   3   0 2413.26   93.19
  -1   3   0 2401.36   93.49
   1   3   0 2385.56   93.79
   1   3   0 2293.67   91.39
  -1   3   0 2321.27   92.19
   1   3   0 2340.47   91.99
  -1   3   0 2441.76   92.09
   1   3   0 2370.96   92.99
  -1   3   0 2433.66   91.69
   2  -3   0  422.56   18.30
  -2  -3   0  436.06   17.90
  -2  -3   0  414.06   20.40
  -2  -3   0  429.16   19.90
   2  -3   0  433.06   18.80
  -2  -3   0  414.26   19.70
   2   3   0  429.96   19.50
   2   3   0  437.16   17.60
   2   3   0  450.75   18.50
  -2   3   0  446.66   19.00
  -2   3   0  403.16   19.90
   2   3   0  426.76   20.20
  -2   3   0  448.26   19.00
  -2   3   0  440.06   18.30
  -2   3   0  442.26   19.30
  -2   3   0  423.16   19.80
  -3  -3   0 1745.33   70.79
  -3  -3   0 1711.83   71.59
   3  -3   0 1734.33   69.79
  -3  -3   0 1751.42   70.99
   3  -3   0 1678.83   70.19
  -3   3   0 1852.21   69.19
  -3   3   0 1700.03   70.49
   3   3   0 1788.42   68.29
   3   3   0 1778.92   69.19
  -3   3   0 1752.52   69.99
  -3   3   0 1768.62   70.59
   3   3   0 1723.53   71.19
  -3   3   0 1846.32   69.99
   3   3   0 1732.13   69.79
  -3   3   0 1736.43   69.79
   3   3   0 1729.93   67.99
  -4  -3   0  745.03   34.10
  -4  -3   0  805.22   33.70
  -4  -3   0  759.32   32.10
   4  -3   0  760.62   32.40
   4  -3   0  750.62   31.80
  -4   3   0  760.92   32.30
  -4   3   0  752.52   32.60
  -4   3   0  790.82   32.60
   4   3   0  789.42   31.50
  -4   3   0  767.92   32.80
  -4   3   0  740.53   32.30
   4   3   0  756.72   33.70
   4   3   0  840.22   33.30
  -4   3   0  795.22   31.70
   5  -3   0  546.35   23.90
  -5  -3   0  577.84   26.30
  -5  -3   0  562.04   24.20
   5  -3   0  596.34   25.50
   5  -3   0  513.25   24.70
  -5  -3   0  539.85   26.30
   5  -3   0  560.94   24.70
  -5   3   0  540.05   24.20
   5   3   0  599.94   23.60
  -5   3   0  585.24   23.80
  -5   3   0  563.84   24.60
  -5   3   0  583.14   25.00
  -5   3   0  542.25   24.30
   5   3   0  558.74   26.00
   5   3   0  563.24   23.90
  -6  -3   0  926.21   41.70
   6  -3   0  927.51   39.20
   6  -3   0  853.21   39.70
  -6  -3   0 1026.10   41.60
   6  -3   0  904.21   39.80
  -6  -3   0  976.60   39.60
   6  -3   0  985.10   41.50
  -6   3   0 1012.90   39.10
   6   3   0  930.11   38.90
   6   3   0  942.41   38.50
  -6   3   0  976.10   40.30
   6   3   0  978.80   41.20
  -6   3   0  958.20   39.10
  -6   3   0  953.40   39.50
   7  -3   0  148.99    9.90
   7  -3   0  194.88   11.90
   7  -3   0  160.48   10.10
  -7  -3   0  175.88    9.60
  -7  -3   0  163.28   12.20
  -7  -3   0  152.88   11.30
   7  -3   0  159.48    9.20
  -7   3   0  187.68    9.60
  -7   3   0  163.08    9.30
   7   3   0  163.58    8.60
  -7   3   0  167.58    8.80
  -7   3   0  168.58   12.00
  -7   3   0  157.78   10.90
   7   3   0  170.18   11.60
   7   3   0  164.18    8.90
   8  -3   0  602.74   26.70
  -8  -3   0  646.74   29.90
  -8  -3   0  642.14   27.10
   8  -3   0  561.94   26.90
  -8  -3   0  586.14   29.30
  -8   3   0  622.44   26.60
   8   3   0  631.14   25.90
   8   3   0  601.04   26.10
  -8   3   0  622.34   28.80
   9  -3   0   13.40    3.50
   9  -3   0   15.10    4.00
  -9  -3   0   24.80    9.50
  -9  -3   0   25.80    6.00
  -9  -3   0   20.10    4.00
   9   3   0   18.90    3.30
  -9   3   0   23.90    3.30
  10  -3   0  309.67   17.40
 -10  -3   0  376.26   18.00
  10  -3   0  331.07   17.00
 -10   3   0  341.77   19.30
 -10   3   0  343.97   16.40
 -10   3   0  368.16   15.40
  10   3   0  333.77   16.60
 -11  -3   0   13.40    5.00
 -11  -3   0   18.80    4.40
  11  -3   0   14.30    3.90
 -11   3   0   29.40    6.40
 -11   3   0   21.40    3.70
 -11   3   0   17.80    3.10
  11   3   0   12.70    3.60
 -12  -3   0  202.18   15.60
 -12  -3   0  229.08   13.40
  12  -3   0  187.38   12.40
  12   3   0  216.38   12.30
 -12   3   0  201.78   11.20
 -12   3   0  198.58   11.40
 -12   3   0  216.18   15.40
 -13  -3   0  115.89   10.40
 -13  -3   0  101.89   12.50
  13  -3   0   86.89    9.30
 -13   3   0  108.49   12.70
 -13   3   0  100.29    8.10
  13   3   0   99.09    8.90
  14  -3   0   53.29    7.00
 -14  -3   0   44.00    9.10
 -14  -3   0   53.39    7.50
 -14   3   0   50.69    6.90
 -14   3   0   49.10    8.90
  14   3   0   42.90    6.00
   0  -4   0  576.84   23.90
   0  -4   0  569.24   24.50
   0   4   0  553.44   23.80
   0   4   0  556.94   25.80
   0   4   0  536.15   26.20
   0   4   0  582.14   24.50
   0   4   0  590.84   23.80
   0   4   0  509.35   26.60
   1  -4   0    0.10    2.00
  -1  -4   0    0.50    1.70
  -1  -4   0    0.30    2.10
   1  -4   0    0.80    1.90
  -1  -4   0    2.30    2.90
  -1   4   0    1.90    2.40
   1   4   0    1.20    3.30
  -1   4   0   -1.30    2.60
   1   4   0    2.40    3.60
  -1   4   0    3.00    2.90
   1   4   0   -1.90    2.10
  -1   4   0   -0.70    3.30
  -1   4   0    0.80    3.50
  -1   4   0   -2.50    2.80
  -1   4   0   -0.80    2.30
   1   4   0    2.20    2.00
   1   4   0   -0.30    2.00
   1   4   0   -0.20    3.30
   1   4   0   -0.80    2.40
  -2  -4   0  753.02   31.60
   2  -4   0  745.63   31.40
  -2  -4   0  735.03   33.90
  -2   4   0  775.22   30.80
   2   4   0  774.62   30.80
   2   4   0  748.63   31.10
  -2   4   0  733.93   32.00
   2   4   0  737.63   32.30
   2   4   0  741.33   30.70
  -2   4   0  774.42   31.60
  -2   4   0  750.42   31.70
   2   4   0  672.83   30.60
  -2   4   0  747.53   33.10
  -2   4   0  745.33   33.20
   2   4   0  726.53   33.70
  -2   4   0  698.93   33.40
   3  -4   0   91.59    7.10
   3  -4   0   95.89    6.30
  -3  -4   0   88.29    6.90
  -3  -4   0   94.39    9.30
  -3  -4   0   86.79    8.60
   3   4   0   87.69   10.70
   3   4   0   92.59    6.60
  -3   4   0   90.69    7.50
   3   4   0   91.89    5.20
  -3   4   0   87.99    7.50
  -3   4   0  103.99    7.40
  -3   4   0   94.09   10.50
  -3   4   0  105.99    6.80
  -3   4   0   92.59    8.80
   3   4   0   98.29    6.30
   3   4   0   99.39    7.80
  -4  -4   0  362.16   17.60
  -4  -4   0  352.76   20.00
   4  -4   0  361.56   17.70
  -4  -4   0  369.26   19.50
   4  -4   0  351.26   17.00
  -4   4   0  357.16   18.50
  -4   4   0  384.76   18.10
  -4   4   0  378.96   19.10
   4   4   0  383.16   15.50
   4   4   0  376.96   16.90
   4   4   0  393.26   17.80
   4   4   0  359.36   20.20
  -4   4   0  385.46   18.80
  -4   4   0  383.36   18.30
  -4   4   0  371.16   16.90
   4   4   0  380.06   15.10
  -4   4   0  370.56   18.10
  -5  -4   0  740.43   33.90
  -5  -4   0  728.03   34.70
   5  -4   0  732.13   31.40
   5  -4   0  736.73   32.10
  -5  -4   0  746.23   32.00
   5   4   0  751.22   31.40
   5   4   0  727.93   30.80
  -5   4   0  712.83   32.30
  -5   4   0  669.93   31.90
  -5   4   0  779.62   31.30
  -5   4   0  740.13   32.90
  -5   4   0  738.33   31.90
  -5   4   0  789.42   33.50
  -6  -4   0  301.07   16.00
  -6  -4   0  340.57   19.20
  -6  -4   0  308.37   18.60
   6  -4   0  320.97   15.50
   6  -4   0  310.87   16.50
   6   4   0  321.17   14.90
  -6   4   0  322.77   17.10
  -6   4   0  326.57   16.00
  -6   4   0  305.57   15.90
  -6   4   0  317.17   15.40
   6   4   0  331.37   15.40
  -6   4   0  310.07   18.70
  -7  -4   0  458.05   21.80
   7  -4   0  453.25   21.20
  -7  -4   0  458.25   25.70
  -7   4   0  453.55   21.30
   7   4   0  467.15   20.50
  -7   4   0  462.65   21.00
  -7   4   0  473.55   22.70
  -7   4   0  404.16   25.10
  -8  -4   0    9.20    9.90
   8  -4   0    7.10    4.10
  -8  -4   0    2.10    4.30
  -8  -4   0    7.30    3.50
  -8   4   0    9.50    5.90
  -8   4   0    5.80    2.70
   8   4   0    1.80    2.80
  -8   4   0    5.70    3.20
  -8   4   0    1.40    4.30
  -9  -4   0  314.97   20.10
  -9  -4   0  340.17   17.90
   9  -4   0  329.87   17.20
  -9   4   0  341.97   16.70
  -9   4   0  320.47   18.20
  -9   4   0  346.77   15.60
  -9   4   0  366.16   19.70
   9   4   0  322.97   16.30
  10  -4   0    1.60    3.90
 -10  -4   0    3.00    5.50
 -10  -4   0    4.70    4.40
 -10   4   0    4.60    5.20
 -10   4   0    5.50    2.30
 -10   4   0   12.60    3.20
  10   4   0    3.30    3.20
 -11  -4   0  183.38   15.40
  11  -4   0  174.28   12.20
 -11  -4   0  193.48   14.10
 -11   4   0  177.48   11.00
  11   4   0  162.08   10.80
 -11   4   0  188.78   14.40
  12  -4   0    8.70    4.80
 -12  -4   0    1.80    6.10
 -12  -4   0    7.40    5.40
 -12   4   0   -1.10    5.70
 -12   4   0   -1.40    3.20
  12   4   0    5.30    3.90
 -13  -4   0   14.00    8.20
  13  -4   0   20.70    8.50
 -13  -4   0    5.90    6.60
 -13   4   0    1.20    7.90
  13   4   0   12.80    4.90
 -13   4   0   16.80    4.20
   0  -5   0    0.20    3.20
   0   5   0    1.70    3.50
   0   5   0   -1.50    4.60
   0   5   0    1.90    3.50
   0   5   0   -0.60    4.60
   0   5   0    4.30    3.30
   0   5   0    0.90    4.40
  -1  -5   0  186.58   11.30
  -1   5   0  174.88   14.00
  -1   5   0  181.98   10.70
  -1   5   0  202.68   12.10
   1   5   0  173.68   11.00
   1   5   0  187.38   10.50
   1   5   0  215.28   13.60
  -1   5   0  185.88   11.50
   1   5   0  188.48   11.90
  -1   5   0  181.68   11.70
   1   5   0  166.78   14.50
  -1   5   0  183.48   13.80
   1   5   0  177.28   10.20
  -2  -5   0   -0.90    3.10
  -2   5   0   -0.90    3.70
   2   5   0   -0.30    4.60
  -2   5   0   -0.10    3.40
   2   5   0   -0.80    3.40
  -2   5   0    5.20    5.60
   2   5   0   -1.00    3.20
  -2   5   0    1.50    4.50
   2   5   0   -0.60    4.40
   2   5   0   -0.50    3.10
  -2   5   0    2.80    3.70
  -2   5   0    0.20    3.70
  -3  -5   0  351.16   17.60
  -3  -5   0  308.87   22.30
  -3   5   0  341.87   16.70
  -3   5   0  349.17   19.50
   3   5   0  336.87   23.40
  -3   5   0  361.86   18.20
  -3   5   0  379.06   19.00
   3   5   0  346.67   15.30
  -3   5   0  335.87   19.80
   3   5   0  352.06   16.00
   3   5   0  349.96   16.90
   3   5   0  339.07   17.90
  -3   5   0  310.57   19.70
  -4  -5   0    0.40    5.70
  -4  -5   0    4.70    4.70
   4  -5   0    6.00    3.30
  -4  -5   0    1.00    3.20
   4   5   0   -0.20    1.90
   4   5   0   -5.20    3.90
  -4   5   0    4.60    3.90
  -4   5   0    2.00    3.80
  -4   5   0    3.30    4.40
  -4   5   0    3.20    5.60
  -4   5   0   -4.90    4.50
   4   5   0    1.00    3.00
   4   5   0    2.90    3.50
  -4   5   0    5.50    5.60
  -5  -5   0  173.08   15.80
  -5  -5   0  164.58   11.60
  -5  -5   0  167.28   14.10
   5  -5   0  166.48   10.60
   5   5   0  182.48   10.80
  -5   5   0  174.88   13.40
  -5   5   0  169.68   14.50
  -5   5   0  168.28   12.20
  -5   5   0  172.58   11.90
  -6  -5   0   50.59   10.90
  -6  -5   0   76.29   10.60
   6  -5   0   62.59    7.70
  -6   5   0   68.49    7.60
   6   5   0   61.09    7.10
  -6   5   0   74.09    9.80
  -6   5   0   70.99   12.30
  -6   5   0   72.49    8.30
  -7  -5   0  126.59   12.80
   7  -5   0  130.39    9.90
  -7  -5   0  108.29   10.20
  -7   5   0  141.29   12.10
  -7   5   0  112.69    9.80
  -7   5   0  112.49   13.30
  -7   5   0  122.69    9.60
   7   5   0  125.29    9.10
  -8  -5   0  181.98   15.50
  -8  -5   0  167.68   12.80
   8  -5   0  170.48   12.00
   8   5   0  174.58   11.00
  -8   5   0  188.68   11.40
  -8   5   0  180.48   14.40
  -8   5   0  169.18   11.30
  -9  -5   0    1.70    4.70
   9  -5   0    1.80    4.50
  -9  -5   0    0.40    5.80
  -9   5   0    5.10    5.60
  -9   5   0    3.70    3.50
   9   5   0    7.50    3.90
  -9   5   0   -3.70    3.30
 -10  -5   0   68.19    8.90
 -10  -5   0   73.69   11.90
  10  -5   0   63.29    8.60
  10   5   0   70.99    7.80
 -10   5   0   54.19    7.40
 -10   5   0   62.69    9.60
  11  -5   0   13.10    5.60
 -11  -5   0    1.60    6.30
 -11   5   0    2.10    5.90
 -11   5   0    4.70    7.20
  11   5   0    4.60    4.30
   0  -6   0   18.80    4.90
   0   6   0   11.30    4.80
   0   6   0   13.80    5.60
   0   6   0   18.00    5.50
   0   6   0   26.40    7.60
   0   6   0   22.50    7.10
   0   6   0    8.00    6.70
  -1  -6   0    1.20    4.30
  -1   6   0   -0.90    5.30
  -1   6   0    7.30    4.70
  -1   6   0   -7.30    6.50
   1   6   0    9.40    4.70
  -1   6   0   -1.60    5.10
   1   6   0   10.50    4.50
   1   6   0    1.70    6.40
   1   6   0    2.90    5.60
   1   6   0    5.60    4.90
  -2  -6   0   37.90    6.80
   2   6   0   37.10    5.50
   2   6   0   39.00    7.70
  -2   6   0   42.30   12.60
  -2   6   0   43.50    9.50
  -2   6   0   32.30    7.30
   2   6   0   37.50    8.00
  -2   6   0   42.00    6.20
   2   6   0   31.20    6.30
  -3  -6   0    0.70    4.30
   3   6   0    6.90    3.80
   3   6   0    0.90    5.60
  -3   6   0    6.50    5.00
  -3   6   0    6.10    4.30
  -3   6   0   10.10    7.90
   3   6   0    8.40    5.90
   3   6   0   -3.10    5.20
  -3   6   0    2.30    5.10
  -4  -6   0   21.40    5.50
  -4   6   0   27.30    6.90
   4   6   0   21.30    5.90
   4   6   0   29.60    7.80
  -4   6   0   27.20    5.80
  -4   6   0   26.50    6.20
  -5  -6   0    7.30    5.10
   5   6   0   -4.40    6.50
  -5   6   0   12.40    8.20
  -5   6   0    3.90    5.60
  -5   6   0   -1.10    4.20
  -5   6   0   -5.50    4.90
   5   6   0    0.90    4.70
  -6  -6   0   56.59    7.40
  -6  -6   0   63.19   10.40
   6  -6   0   48.70    7.00
   6   6   0   39.20    9.00
  -6   6   0   55.39   10.10
  -6   6   0   50.69    8.00
  -6   6   0   82.29   11.30
  -6   6   0   57.59    6.90
   6   6   0   49.30    6.40
  -7  -6   0   23.90    6.60
   7  -6   0   20.80    5.90
  -7  -6   0   28.90    8.00
  -7   6   0   18.40    5.10
  -7   6   0   41.30    7.60
   7   6   0   17.70    4.90
  -7   6   0   27.90    6.20
   7   6   0   17.40    8.00
  -8  -6   0   57.39   11.20
  -8  -6   0   87.49   11.90
   8  -6   0   78.99   10.80
  -8   6   0   65.99    9.20
  -8   6   0  103.29   17.00
   8   6   0   66.39    9.00
  -8   6   0   74.99   11.90
  -9  -6   0   42.90    8.20
   9  -6   0   45.80    7.40
  -9  -6   0   40.50   11.20
   9   6   0   37.50    6.70
  -9   6   0   40.70    9.80
  -9   6   0   40.80    6.40
   0   7   0    3.80    6.30
   0   7   0   -8.70    7.00
   0   7   0    2.50    9.60
   0   7   0    3.40    7.40
  -1   7   0   18.80    6.20
  -1   7   0    6.90    6.20
  -1   7   0   13.30   10.60
  -1   7   0    1.60    7.00
   1   7   0   -2.70    7.80
   1   7   0    2.80    7.20
  -2  -7   0   38.00    6.70
  -2   7   0   39.30    9.20
  -2   7   0   16.30   10.90
  -2   7   0   37.40    7.90
   2   7   0   34.60   10.30
  -2   7   0   33.20    6.70
  -3  -7   0   26.50    6.70
  -3   7   0   17.40    6.30
  -3   7   0   35.70    8.40
  -3   7   0   31.70    8.60
  -3   7   0   18.40   10.60
   3   7   0   23.20   11.50
  -4  -7   0   20.40    6.40
   4   7   0   15.70    9.60
  -4   7   0   12.20   10.90
  -4   7   0    5.80    6.40
  -4   7   0    7.70    7.30
  -4   7   0    9.60    8.10
  16   0  -1   10.90    6.90
  15   0  -1   -3.20    4.30
 -15   0   1   -2.40    5.60
 -15   0   1    2.70    3.40
  14   0  -1   -3.40    3.40
 -14   0   1    2.30    4.30
 -14   0   1   -9.20    4.70
 -14   0   1    1.70    2.90
  13   0  -1   -2.40    2.70
 -13   0   1    1.90    2.30
  13   0  -1    0.20    3.10
 -13   0   1    2.00    3.70
 -13   0   1    7.00    4.20
 -12   0   1    1.50    2.10
  12   0  -1    1.80    2.70
 -12   0   1    1.00    3.30
  12   0  -1   -2.40    2.70
 -11   0   1    0.60    2.90
 -11   0   1    2.30    3.10
  11   0  -1    0.80    2.70
 -11   0   1    0.70    2.10
  11   0  -1   -1.70    2.00
 -11   0   1   -2.00    3.20
  10   0  -1    1.20    2.20
 -10   0   1   -1.60    1.60
 -10   0   1   -1.90    2.30
 -10   0   1    2.10    2.40
  10   0  -1    1.80    1.70
 -10   0   1    2.40    2.60
   9   0  -1    0.70    1.40
   9   0  -1   -0.50    2.10
  -9   0   1   -1.60    1.90
   9   0  -1    0.50    1.90
  -9   0   1   -4.60    2.20
  -9   0   1   -1.50    1.40
  -9   0   1   -2.50    2.70
  -8   0   1    0.50    2.10
   8   0  -1    1.00    1.90
  -8   0   1    3.70    1.90
  -8   0   1   -0.60    1.20
   8   0  -1   -0.20    1.10
  -8   0   1   -0.70    1.60
   8   0  -1    1.10    1.60
  -7   0   1   -3.20    1.40
   7   0  -1   -0.20    1.60
  -7   0   1   -0.60    1.10
   7   0  -1   -0.50    1.30
  -7   0   1   -0.10    1.50
  -7   0   1   -0.80    1.50
   7   0  -1   -0.10    0.90
  -7   0   1   -2.20    1.60
  -6   0   1   -0.20    1.30
   6   0  -1    0.60    1.00
   6   0  -1    0.10    0.80
  -6   0   1    0.60    1.30
  -6   0   1    0.30    1.50
  -6   0   1   -0.90    0.70
  -6   0   1    0.50    1.40
   5   0  -1    0.30    0.90
  -5   0   1    0.30    1.20
  -5   0   1    0.30    1.00
   5   0  -1    0.20    0.90
  -5   0   1    0.20    1.10
  -5   0   1    0.10    0.90
  -5   0   1    0.20    1.30
   5   0  -1    0.50    0.60
   4   0  -1    0.50    0.50
  -4   0   1   -0.20    1.30
  -4   0   1   -1.10    0.90
  -4   0   1    0.10    0.70
  -4   0   1   -0.10    0.70
   4   0  -1    0.20    0.80
  -4   0   1    0.30    0.70
   4   0  -1    0.00    0.60
  -3   0   1   -1.20    0.60
   3   0  -1   -0.20    0.60
  -3   0   1   -0.50    0.60
  -3   0   1    0.00    0.50
   3   0  -1   -0.70    0.40
  -3   0   1    0.00    0.50
   3   0  -1    0.50    0.40
  -3   0   1    0.10    0.50
   3   0  -1    0.20    0.60
  -2   0   1    0.00    0.30
  -2   0   1    0.50    0.50
   2   0  -1    0.30    0.30
   2   0  -1    0.40    0.30
   2   0  -1    0.50    0.30
  -2   0   1    0.40    0.30
  -2   0   1    0.60    0.30
   2   0  -1    0.70    0.40
  -1   0  -1   -0.10    0.30
   1   0   1   -0.20    0.20
  -1   0  -1    0.20    0.20
  -2   0  -1    0.00    0.40
   2   0   1   -0.10    0.40
   2   0   1    0.20    0.40
  -2   0  -1    0.80    0.50
   2   0   1   -0.20    0.30
   2   0   1    0.90    0.40
  -2   0  -1    1.70    0.50
  -2   0  -1    0.20    0.40
   3   0   1   -0.10    0.40
  -3   0  -1    0.10    0.50
  -3   0  -1   -0.10    0.60
  -3   0  -1   -0.30    0.60
   3   0   1    1.30    0.70
   3   0   1   -0.40    0.50
  -3   0  -1   -0.10    0.70
  -4   0  -1    0.10    0.90
  -4   0  -1   -0.30    1.00
  -4   0  -1   -0.80    0.90
  -4   0  -1   -0.10    0.60
   4   0   1   -1.00    0.80
   4   0   1   -0.40    1.10
   4   0   1    0.10    0.60
   4   0   1    0.30    0.60
   5   0   1   -0.40    1.00
   5   0   1    0.30    0.80
  -5   0  -1    0.90    1.00
  -5   0  -1   -0.60    1.00
  -5   0  -1    0.10    0.70
   5   0   1    0.30    1.40
   5   0   1    0.00    0.80
  -5   0  -1    2.00    1.30
  -6   0  -1    3.90    1.80
  -6   0  -1   -0.20    1.20
   6   0   1   -0.10    1.20
  -6   0  -1    0.00    1.00
   6   0   1   -1.70    1.30
  -6   0  -1   -0.60    1.70
   6   0   1   -0.30    1.20
  -7   0  -1   -3.50    1.50
   7   0   1   -0.50    1.40
  -7   0  -1   -1.40    1.60
  -7   0  -1   -0.90    1.50
   7   0   1    0.30    1.20
  -7   0  -1    1.00    2.00
   7   0   1    0.40    1.40
  -7   0  -1    1.30    1.20
   7   0   1    0.30    1.70
  -8   0  -1   -1.80    1.90
  -8   0  -1   -1.60    2.10
   8   0   1   -1.30    1.80
  -8   0  -1    0.90    1.40
   8   0   1    1.70    2.00
  -8   0  -1   -1.60    2.40
  -8   0  -1    1.80    2.10
   8   0   1    0.70    1.40
  -9   0  -1    0.80    1.40
   9   0   1   -0.70    1.90
  -9   0  -1   -4.50    2.20
   9   0   1    4.20    2.80
  -9   0  -1    0.10    2.10
   9   0   1   -1.00    1.60
  -9   0  -1   -4.00    3.00
 -10   0  -1    2.80    2.60
 -10   0  -1   -2.00    2.30
 -10   0  -1   -3.10    2.60
 -10   0  -1   -0.60    1.80
  10   0   1   -0.30    1.80
  10   0   1    1.30    2.30
  11   0   1    0.40    2.40
  11   0   1    0.00    2.30
 -11   0  -1   -3.30    3.40
 -11   0  -1    0.60    3.00
 -11   0  -1   -1.00    3.10
 -11   0  -1    1.80    3.60
  12   0   1   -3.40    3.30
  12   0   1    4.10    3.00
 -12   0  -1   -2.00    3.30
 -12   0  -1    1.80    3.50
 -12   0  -1    0.70    2.30
  13   0   1   -0.80    3.20
 -13   0  -1   -1.60    2.50
 -13   0  -1    0.20    3.90
 -13   0  -1   -2.00    4.30
  13   0   1   -0.60    4.60
 -14   0  -1    2.30    4.90
 -14   0  -1    1.90    5.40
  14   0   1    6.00    3.70
 -14   0  -1   -4.30    2.90
  15   0   1   -6.30    5.10
 -15   0  -1    7.40    5.40
 -15  -1   1    3.50    4.10
 -15  -1   1   -4.10    7.60
  15   1  -1    4.10    4.30
 -15   1   1    4.20    6.10
 -14  -1   1   41.40    5.20
 -14  -1   1   35.20    7.20
  14  -1  -1   29.00    5.30
 -14  -1   1   46.60    6.50
 -14   1   1   48.20    7.10
 -14   1   1   45.50    5.60
  14   1  -1   35.30    5.50
 -13  -1   1    3.00    2.80
 -13  -1   1    1.30    4.20
 -13  -1   1    2.10    4.60
 -13   1   1    1.80    2.30
  13   1  -1   11.20    3.60
 -13   1   1    1.70    4.90
  13   1  -1   -0.90    5.20
 -13   1   1    0.60    3.50
 -12  -1   1   39.00    5.10
 -12  -1   1   32.80    5.70
 -12  -1   1   32.30    4.30
  12  -1  -1   30.20    5.10
  12  -1  -1   23.40    4.20
 -12  -1   1   33.70    5.00
  12   1  -1   36.60    5.10
 -12   1   1   28.60    3.70
 -12   1   1   28.80    5.50
 -12   1   1   30.00    5.40
  12   1  -1   27.60    4.30
  11  -1  -1    1.20    2.90
  11  -1  -1    0.40    2.80
 -11  -1   1   -0.10    3.00
 -11  -1   1    1.90    3.20
 -11  -1   1    0.30    2.50
 -11   1   1    0.70    3.10
  11   1  -1    2.80    2.40
  11   1  -1    2.70    2.80
 -11   1   1    2.90    2.50
 -11   1   1    0.60    5.20
 -10  -1   1   -5.00    4.70
 -10  -1   1    1.40    2.20
  10  -1  -1    0.70    2.40
 -10  -1   1    2.00    3.00
 -10  -1   1   -0.90    2.30
 -10  -1   1   -1.00    2.50
  10  -1  -1    1.70    2.90
 -10   1   1    1.10    3.70
 -10   1   1   -2.30    3.00
  10   1  -1    1.60    2.00
 -10   1   1    1.80    1.90
 -10   1   1    0.80    2.00
  10   1  -1    2.30    2.20
  -9  -1   1   31.70    3.80
   9  -1  -1   34.00    4.50
  -9  -1   1   34.50    5.10
   9  -1  -1   32.40    4.40
  -9  -1   1   30.80    4.60
  -9  -1   1   31.70    3.90
  -9  -1   1   44.50    4.40
  -9   1   1   33.20    4.60
   9   1  -1   34.30    4.30
  -9   1   1   37.80    3.60
  -9   1   1   26.90    4.10
  -9   1   1   21.80    3.60
  -9   1   1   31.70    3.70
   9   1  -1   29.80    3.70
   9   1  -1   35.00    4.00
  -8  -1   1    4.40    1.60
   8  -1  -1    5.60    1.60
  -8  -1   1    8.30    2.50
  -8  -1   1    3.30    2.40
  -8  -1   1    7.90    1.90
   8  -1  -1    3.90    1.90
  -8  -1   1    1.70    1.80
   8  -1  -1    5.00    2.40
  -8   1   1    5.90    1.70
   8   1  -1    3.40    1.70
  -8   1   1    5.80    2.20
   8   1  -1    3.60    1.90
  -8   1   1    8.90    2.10
  -8   1   1    2.10    2.40
   8   1  -1    4.80    2.10
  -8   1   1    4.70    2.50
  -7  -1   1   76.19    4.90
  -7  -1   1   85.09    5.50
   7  -1  -1   81.39    5.20
   7  -1  -1   80.69    4.70
  -7  -1   1   76.19    5.90
   7  -1  -1   79.49    5.50
  -7  -1   1   85.49    4.60
  -7  -1   1   70.29    4.80
   7   1  -1   78.59    5.30
  -7   1   1   84.49    5.30
   7   1  -1   72.19    4.90
  -7   1   1   74.89    5.90
   7   1  -1   77.29    4.70
  -7   1   1   84.19    6.10
  -7   1   1   77.69    4.80
   6  -1  -1  146.89    6.80
   6  -1  -1  129.09    7.20
   6  -1  -1  152.38    7.80
  -6  -1   1  143.09    7.00
  -6  -1   1  145.19    7.40
  -6  -1   1  135.59    7.00
  -6  -1   1  141.79    8.20
  -6  -1   1  133.59    6.60
  -6   1   1  148.59    8.00
   6   1  -1  140.69    7.60
  -6   1   1  152.18    6.60
   6   1  -1  151.38    6.90
  -6   1   1  152.68    7.40
  -6   1   1  139.79    7.00
   6   1  -1  130.29    7.10
  -5  -1   1  117.19    5.50
   5  -1  -1  113.49    6.00
  -5  -1   1  105.59    6.60
  -5  -1   1  114.69    5.80
   5  -1  -1  118.79    5.70
  -5  -1   1  113.19    6.90
  -5  -1   1  125.19    5.40
   5  -1  -1  123.79    6.40
   5   1  -1  112.29    6.40
  -5   1   1  113.79    5.80
   5   1  -1  121.19    5.70
  -5   1   1  124.89    6.60
  -5   1   1  128.79    5.30
  -5   1   1  123.99    6.10
   5   1  -1  113.69    5.80
   4  -1  -1  788.52   32.20
   4  -1  -1  787.12   32.70
   4  -1  -1  828.52   32.60
  -4  -1   1  797.82   31.90
  -4  -1   1  814.72   33.40
  -4  -1   1  844.62   32.60
  -4  -1   1  808.22   32.40
  -4   1   1  842.82   33.00
  -4   1   1  810.52   33.20
  -4   1   1  858.31   31.90
  -4   1   1  780.42   32.30
   4   1  -1  837.12   32.00
   4   1  -1  820.72   32.20
   4   1  -1  828.72   32.30
  -4   1   1  747.73   32.90
   4   1  -1  834.02   33.20
  -3  -1   1  522.85   21.40
   3  -1  -1  538.85   21.50
  -3  -1   1  493.45   22.90
   3  -1  -1  534.65   21.60
  -3  -1   1  529.15   20.90
   3  -1  -1  536.25   21.80
   3  -1  -1  507.35   21.30
  -3   1   1  569.54   21.50
   3   1  -1  517.95   21.20
  -3   1   1  530.25   21.10
   3   1  -1  530.85   22.10
  -3   1   1  558.44   22.10
   3   1  -1  546.55   20.90
   3   1  -1  540.75   21.20
  -3   1   1  515.65   21.40
  -3   1   1  543.65   21.80
   2  -1  -1  310.67   13.90
   2  -1  -1  358.86   14.00
  -2  -1   1  349.47   13.40
   2  -1  -1  344.57   14.20
  -2  -1   1  347.77   14.00
   2  -1  -1  345.47   14.10
  -2  -1   1  336.27   14.00
  -2  -1   1  352.76   14.80
  -2   1   1  348.77   14.40
  -2   1   1  349.37   14.20
   2   1  -1  334.07   13.80
  -2   1   1  335.57   13.90
   2   1  -1  353.76   13.70
  -2   1   1  331.27   13.90
   2   1  -1  309.37   14.50
   2   1  -1  342.27   13.40
  -2   1   1  347.27   13.90
  -1  -1   1   49.20    2.40
   1  -1  -1   49.20    2.70
  -1  -1   1   48.80    2.70
   1  -1  -1   49.00    2.70
   1  -1  -1   49.20    2.80
  -1  -1   1   47.40    3.20
  -1   1   1   50.89    2.60
  -1   1   1   51.09    2.70
   1   1  -1   51.79    2.60
   1   1  -1   48.20    2.30
  -1   1   1   51.29    2.70
  -1   1   1   52.09    2.90
   1   1  -1   48.20    3.10
  -1   1   1   48.30    2.70
   1   1  -1   50.69    2.70
  -1   1   1   52.49    2.60
   0  -1   1  131.89    5.70
   0  -1  -1  126.39    6.20
   0  -1  -1  120.89    6.00
   0  -1  -1  130.49    5.60
   0  -1   1  128.89    5.80
   0  -1   1  134.19    5.40
   0   1  -1  130.89    5.80
   0   1   1  130.79    5.60
   0   1   1  135.09    6.30
   0   1  -1  132.59    6.30
   0   1  -1  122.59    5.30
   0   1   1  132.79    5.50
   0   1   1  132.79    5.70
   0   1   1  127.39    6.00
   0   1  -1  134.49    5.60
   1  -1   1  313.27   12.70
   1  -1   1  303.87   13.40
  -1  -1  -1  325.47   13.70
   1  -1   1  314.27   13.10
  -1  -1  -1  319.97   13.60
  -1  -1  -1  320.07   12.80
  -1  -1  -1  313.87   12.50
   1   1   1  325.57   12.50
  -1   1  -1  328.97   13.30
   1   1   1  306.47   13.50
  -1   1  -1  313.67   13.00
  -1   1  -1  327.57   13.10
  -1   1  -1  318.17   12.70
   1   1   1  317.07   12.70
  -1   1  -1  309.87   13.40
   1   1   1  321.47   13.50
  -3  -1  -1 1897.11   73.79
   3  -1   1 1888.41   74.59
   3  -1   1 1848.02   74.89
   3  -1   1 1854.61   74.89
  -3  -1  -1 1890.91   75.49
   3  -1   1 1900.61   74.99
  -3  -1  -1 2092.59   75.29
   3   1   1 1955.60   73.79
   3   1   1 1854.61   74.29
   3   1   1 1827.62   75.19
  -3   1  -1 1871.61   74.79
   3   1   1 1936.31   74.79
  -3   1  -1 1999.70   74.59
  -3   1  -1 2021.60   74.99
  -3   1  -1 1896.91   74.59
  -4  -1  -1  260.17   12.70
  -4  -1  -1  283.67   11.10
   4  -1   1  281.77   12.20
  -4  -1  -1  243.28   12.80
  -4  -1  -1  282.27   11.70
   4  -1   1  285.77   12.30
   4  -1   1  274.67   11.90
   4  -1   1  266.57   12.20
  -4  -1  -1  278.87   11.20
  -4   1  -1  273.47   12.00
  -4   1  -1  299.27   11.70
   4   1   1  268.27   12.00
   4   1   1  285.97   11.50
   4   1   1  275.67   12.40
  -5  -1  -1  632.54   25.30
  -5  -1  -1  558.84   25.50
  -5  -1  -1  620.34   23.90
   5  -1   1  579.44   24.80
  -5  -1  -1  617.94   24.40
   5  -1   1  578.14   25.00
  -5  -1  -1  603.94   24.10
   5  -1   1  581.54   24.90
   5  -1   1  584.34   24.60
   5   1   1  588.34   25.10
  -5   1  -1  641.24   24.30
  -5   1  -1  628.64   24.70
   5   1   1  627.74   24.30
   5   1   1  594.34   24.70
  -5   1  -1  568.54   25.20
  -5   1  -1  628.54   25.20
   6  -1   1  524.65   23.30
  -6  -1  -1  540.85   22.60
  -6  -1  -1  550.74   22.40
   6  -1   1  527.85   22.90
  -6  -1  -1  554.14   24.80
   6  -1   1  491.95   22.90
  -6  -1  -1  559.44   23.50
  -6  -1  -1  571.94   22.10
   6  -1   1  564.04   23.40
   6   1   1  565.64   22.50
  -6   1  -1  579.94   22.50
   6   1   1  548.15   22.90
  -6   1  -1  583.94   23.10
  -6   1  -1  514.05   22.60
   6   1   1  556.34   23.30
  -6   1  -1  559.94   23.40
  -7  -1  -1  112.59    7.60
   7  -1   1  115.29    7.10
  -7  -1  -1  111.99    6.50
   7  -1   1   94.79    6.40
  -7  -1  -1  121.59    5.90
   7  -1   1  108.69    6.50
  -7  -1  -1  108.29    7.50
  -7  -1  -1  112.99    6.20
   7  -1   1  120.79    7.10
   7   1   1  121.59    6.90
  -7   1  -1  112.69    6.20
   7   1   1  116.69    6.20
   7   1   1  117.89    6.70
  -7   1  -1  121.49    6.20
  -7   1  -1  123.39    6.80
  -7   1  -1  119.29    7.40
  -8  -1  -1   11.30    3.40
   8  -1   1    8.20    2.70
   8  -1   1   13.50    3.00
  -8  -1  -1   11.80    2.20
  -8  -1  -1    9.40    2.80
   8  -1   1    9.40    2.30
   8  -1   1    5.00    2.00
  -8  -1  -1    7.00    1.70
  -8  -1  -1   11.50    2.10
  -8   1  -1    7.80    2.80
  -8   1  -1    7.10    1.90
   8   1   1   12.60    2.60
  -8   1  -1   14.10    3.20
  -8   1  -1   12.80    2.30
   8   1   1   11.70    2.40
   8   1   1   11.80    2.40
  -9  -1  -1    0.00    2.40
  -9  -1  -1   -0.50    3.80
   9  -1   1    2.10    3.20
   9  -1   1    2.20    2.00
  -9  -1  -1    1.90    2.00
   9  -1   1   -1.60    2.40
  -9  -1  -1    1.40    1.70
  -9  -1  -1   -1.90    2.00
   9   1   1    0.30    1.80
   9   1   1    5.40    2.30
  -9   1  -1   -0.10    1.60
  -9   1  -1    3.60    2.80
  -9   1  -1   -4.60    2.80
   9   1   1    0.40    2.10
  -9   1  -1    2.70    3.00
  -9   1  -1    2.50    2.00
 -10  -1  -1   55.19    6.70
  10  -1   1   58.19    5.90
 -10  -1  -1   69.29    5.40
 -10  -1  -1   59.29    5.70
 -10  -1  -1   63.69    5.30
  10  -1   1   48.60    5.90
 -10   1  -1   64.69    7.30
 -10   1  -1   64.79    5.70
  10   1   1   63.99    5.60
 -10   1  -1   62.69    5.10
  10   1   1   72.09    5.70
 -10   1  -1   61.99    7.70
 -11  -1  -1   50.99    7.80
  11  -1   1   40.20    6.50
  11  -1   1   60.89    6.10
 -11  -1  -1   50.89    5.60
 -11  -1  -1   51.79    6.10
 -11  -1  -1   46.80    7.10
  11   1   1   46.80    5.80
  11   1   1   50.69    5.70
 -11   1  -1   49.40    7.30
 -11   1  -1   52.29    5.00
 -11   1  -1   53.79    5.80
 -12  -1  -1   30.60    6.10
  12  -1   1   26.60    4.30
 -12  -1  -1   36.80    5.20
  12  -1   1   33.20    5.90
 -12  -1  -1   38.60    4.80
 -12  -1  -1   35.50    4.50
  12   1   1   45.60    5.80
 -12   1  -1   33.50    4.70
 -12   1  -1   32.70    5.00
 -12   1  -1   29.70    5.80
  13  -1   1   -2.40    3.20
 -13  -1  -1    1.10    4.40
 -13  -1  -1    2.30    3.00
 -13  -1  -1    0.30    3.40
 -13   1  -1    2.60    2.60
 -13   1  -1    2.70    3.60
  13   1   1   -0.20    3.40
 -13   1  -1    7.20    5.00
  14  -1   1    5.70    4.00
 -14  -1  -1    1.10    5.70
 -14  -1  -1    5.10    3.70
  14   1   1   11.30    4.20
 -14   1  -1    9.50    5.10
 -14   1  -1    8.00    6.00
 -14   1  -1    6.70    3.10
  15  -1   1    9.80    5.10
 -15  -1  -1    8.10    6.70
 -15   1  -1   16.60    4.10
 -15   1  -1    6.80    7.60
  15   1   1   18.70    6.30
 -15  -2   1   36.40    8.70
  15  -2  -1   39.50    5.90
 -15  -2   1   43.60    6.50
  15   2  -1   46.10    9.10
 -15   2   1   36.50    8.10
  14  -2  -1    6.60    4.30
 -14  -2   1    9.10    4.10
 -14  -2   1    1.40    6.00
 -14   2   1   15.40    6.70
  14   2  -1    9.10    4.00
 -14   2   1   15.30    3.80
 -13  -2   1   47.70    6.90
  13  -2  -1   34.90    5.30
 -13  -2   1   40.50    7.60
  13   2  -1   34.20    5.10
 -13   2   1   28.80    6.20
 -13   2   1   36.60    5.00
 -12  -2   1  149.09    9.50
  12  -2  -1  135.09    9.50
 -12  -2   1  114.19   11.60
 -12   2   1  139.89   10.00
  12   2  -1  135.39    9.00
 -12   2   1  135.19   11.50
 -12   2   1  137.29    8.40
  11  -2  -1    4.20    3.50
  11  -2  -1   -1.70    2.70
 -11  -2   1    3.70    3.80
 -11  -2   1   -1.30    2.10
 -11  -2   1   -1.60    2.30
 -11  -2   1    0.40    2.70
 -11   2   1    1.30    2.10
  11   2  -1   -1.30    2.50
 -11   2   1    1.70    2.20
 -10  -2   1  307.87   12.40
  10  -2  -1  283.17   14.50
 -10  -2   1  300.77   14.50
 -10  -2   1  258.17   15.90
  10  -2  -1  275.77   13.70
 -10   2   1  287.77   16.10
  10   2  -1  289.77   15.10
 -10   2   1  280.57   13.00
 -10   2   1  287.37   13.70
  10   2  -1  278.17   14.00
  -9  -2   1   30.20    5.20
   9  -2  -1   29.80    4.10
  -9  -2   1   29.50    3.20
  -9  -2   1   30.30    5.40
  -9  -2   1   35.40    4.30
  -9  -2   1   30.10    2.90
   9  -2  -1   30.40    4.40
   9   2  -1   30.00    4.10
  -9   2   1   26.20    5.30
   9   2  -1   29.40    4.40
   9   2  -1   36.90    5.30
  -9   2   1   18.80    4.40
  -9   2   1   31.90    4.10
  -9   2   1   35.50    3.40
  -8  -2   1  180.48   11.00
   8  -2  -1  173.88    9.20
  -8  -2   1  183.08    8.00
  -8  -2   1  162.18   11.10
  -8  -2   1  189.08    7.80
   8  -2  -1  179.98   10.80
   8  -2  -1  182.68    9.70
  -8  -2   1  179.08    9.50
   8   2  -1  183.48    9.20
  -8   2   1  192.28   12.10
   8   2  -1  198.28    9.60
   8   2  -1  177.38   10.50
  -8   2   1  176.28    9.90
  -8   2   1  160.98   10.90
  -8   2   1  184.68    8.30
  -8   2   1  174.48    9.10
  -7  -2   1  101.39    6.20
  -7  -2   1  102.39    4.50
  -7  -2   1   96.79    7.40
   7  -2  -1   91.19    5.90
  -7  -2   1   87.19    4.50
  -7  -2   1   90.59    7.60
   7  -2  -1   89.89    6.10
   7  -2  -1  101.19    7.20
  -7   2   1   92.09    5.80
   7   2  -1  105.29    5.90
   7   2  -1   99.19    7.20
   7   2  -1  106.19    5.80
  -7   2   1  104.29    6.50
  -7   2   1   95.19    7.50
  -7   2   1  111.99    5.20
  -7   2   1   95.09    7.20
   6  -2  -1  293.87   13.30
   6  -2  -1  264.37   12.90
  -6  -2   1  275.77   14.70
  -6  -2   1  279.87   13.10
  -6  -2   1  300.77   14.00
  -6  -2   1  301.07   11.40
   6  -2  -1  289.37   13.90
  -6   2   1  294.47   13.20
  -6   2   1  272.27   14.30
   6   2  -1  293.87   12.60
   6   2  -1  279.07   12.90
  -6   2   1  271.27   12.70
   6   2  -1  300.97   14.40
  -6   2   1  284.27   12.90
  -6   2   1  303.97   14.10
  -5  -2   1   70.79    6.00
   5  -2  -1   69.99    4.80
  -5  -2   1   78.99    5.60
   5  -2  -1   81.89    5.60
  -5  -2   1   76.59    4.90
   5  -2  -1   64.59    5.30
   5  -2  -1   71.29    4.70
  -5   2   1   82.69    6.00
   5   2  -1   78.49    4.50
   5   2  -1   75.59    4.50
  -5   2   1   78.69    4.90
  -5   2   1   74.89    5.90
  -5   2   1   78.69    5.00
  -5   2   1   76.59    5.30
   5   2  -1   75.49    6.10
  -4  -2   1  737.33   29.40
  -4  -2   1  675.63   28.60
   4  -2  -1  712.63   28.70
   4  -2  -1  709.13   29.10
  -4  -2   1  700.33   27.20
   4  -2  -1  635.34   28.70
  -4  -2   1  675.33   30.40
  -4   2   1  674.63   28.60
  -4   2   1  711.43   31.50
   4   2  -1  708.53   27.30
  -4   2   1  718.73   28.50
   4   2  -1  706.33   29.90
  -4   2   1  710.43   28.70
   4   2  -1  694.43   28.30
   4   2  -1  701.63   28.30
  -4   2   1  740.93   29.30
  -3  -2   1 1826.72   75.39
   3  -2  -1 1876.81   74.19
  -3  -2   1 1962.90   74.69
  -3  -2   1 1900.01   72.89
  -3  -2   1 1847.12   74.09
   3  -2  -1 1882.71   73.99
   3  -2  -1 1867.91   74.49
   3   2  -1 1909.31   75.29
  -3   2   1 1970.80   74.39
   3   2  -1 1886.81   73.79
   3   2  -1 1868.91   72.89
  -3   2   1 1845.62   74.59
  -3   2   1 1866.31   74.09
  -3   2   1 1996.90   73.89
  -3   2   1 1800.62   74.39
  -3   2   1 1963.30   74.39
   3   2  -1 1770.72   74.29
   2  -2  -1   57.49    4.10
  -2  -2   1   61.89    4.10
  -2  -2   1   55.99    4.90
  -2  -2   1   65.89    3.40
   2  -2  -1   65.19    4.00
  -2  -2   1   68.89    4.70
   2   2  -1   65.59    3.20
  -2   2   1   65.89    4.30
  -2   2   1   64.39    3.80
   2   2  -1   55.99    4.90
  -2   2   1   68.29    4.20
  -2   2   1   64.19    4.20
   2   2  -1   72.39    4.60
   2   2  -1   66.29    3.90
  -2   2   1   66.99    4.60
  -2   2   1   74.29    4.00
   1  -2  -1 1484.85   60.19
  -1  -2   1 1428.46   59.49
   1  -2  -1 1491.35   59.39
   1  -2  -1 1512.75   59.39
  -1  -2   1 1549.54   59.09
  -1  -2   1 1544.95   59.69
   1  -2  -1 1537.15   59.39
  -1  -2   1 1497.85   60.69
   1   2  -1 1467.35   60.69
  -1   2   1 1476.85   60.09
   1   2  -1 1504.75   58.99
  -1   2   1 1519.65   59.39
  -1   2   1 1544.25   59.69
  -1   2   1 1544.05   59.29
  -1   2   1 1529.05   59.39
   1   2  -1 1504.45   59.49
  -1   2   1 1490.65   59.59
   1   2  -1 1578.24   59.79
   0  -2  -1  969.80   42.10
   0  -2   1 1011.40   41.50
   0  -2  -1  946.71   41.70
   0  -2  -1 1079.49   41.00
   0   2   1 1053.09   41.20
   0   2  -1 1031.40   41.40
   0   2   1 1097.09   42.40
   0   2   1 1023.20   41.00
   0   2  -1 1020.20   42.30
   0   2  -1  945.81   42.40
   0   2   1 1079.69   41.20
   0   2   1 1112.69   41.40
   0   2  -1 1094.49   41.70
   0   2  -1 1047.80   40.80
   0   2  -1 1069.29   41.10
   0   2   1 1048.30   42.10
   1  -2   1   11.90    1.90
  -1  -2  -1   12.70    2.50
   1  -2   1   11.50    2.40
  -1  -2  -1    9.40    2.30
   1  -2   1   11.40    1.60
  -1  -2  -1   13.30    1.80
   1  -2   1   16.10    2.20
  -1   2  -1   12.90    1.90
   1   2   1   14.60    1.50
   1   2   1   12.30    2.30
   1   2   1   11.50    1.60
   1   2   1   13.50    1.80
  -1   2  -1   13.10    1.60
  -1   2  -1    9.50    1.50
   1   2   1   14.40    2.70
  -1   2  -1   11.50    2.50
  -1   2  -1   14.20    2.50
  -2  -2  -1  443.66   20.00
  -2  -2  -1  454.25   18.70
   2  -2   1  435.16   19.00
  -2  -2  -1  470.05   20.10
   2  -2   1  446.76   18.50
   2  -2   1  414.86   19.60
  -2   2  -1  471.65   18.40
  -2   2  -1  433.66   19.60
  -2   2  -1  448.16   19.10
   2   2   1  467.75   18.40
   2   2   1  447.66   19.60
   2   2   1  454.95   17.80
  -2   2  -1  444.56   19.30
   2   2   1  465.85   18.00
   2   2   1  431.36   19.70
  -2   2  -1  475.25   19.10
   3  -2   1    0.90    1.40
  -3  -2  -1    0.90    1.20
  -3  -2  -1    0.60    1.60
   3  -2   1    3.10    1.90
   3  -2   1    1.10    1.10
  -3  -2  -1    0.40    2.10
   3  -2   1    0.60    1.00
   3   2   1    1.00    0.90
  -3   2  -1    0.20    1.30
  -3   2  -1    2.50    1.50
   3   2   1    2.00    1.50
  -3   2  -1    0.20    1.00
  -3   2  -1    1.70    1.50
   3   2   1    0.50    1.60
  -3   2  -1    3.50    1.50
   4  -2   1 1209.28   51.09
   4  -2   1 1218.18   50.39
   4  -2   1 1237.68   51.29
   4  -2   1 1329.07   51.49
  -4  -2  -1 1251.57   52.29
  -4  -2  -1 1253.07   50.49
  -4  -2  -1 1292.27   51.89
   4   2   1 1285.77   50.89
  -4   2  -1 1325.87   50.39
   4   2   1 1318.97   51.99
   4   2   1 1248.78   49.99
  -4   2  -1 1231.08   50.89
  -4   2  -1 1258.77   50.89
  -4   2  -1 1361.86   51.29
   5  -2   1  873.41   35.70
  -5  -2  -1  873.11   34.90
   5  -2   1  811.72   34.60
  -5  -2  -1  884.21   36.30
   5  -2   1  815.32   35.40
   5  -2   1  824.62   35.30
  -5  -2  -1  802.02   36.40
  -5   2  -1  822.32   34.60
   5   2   1  864.91   36.00
  -5   2  -1  863.61   35.10
   5   2   1  855.31   34.90
   5   2   1  862.91   34.20
  -5   2  -1  911.71   34.70
  -5   2  -1  923.11   35.70
   6  -2   1   94.79    6.40
   6  -2   1   91.19    6.70
  -6  -2  -1  103.19    5.90
  -6  -2  -1  100.09    7.70
   6  -2   1   91.59    6.00
   6  -2   1   88.59    6.80
  -6  -2  -1  112.69    7.80
  -6   2  -1  106.09    6.20
  -6   2  -1  107.59    5.70
  -6   2  -1   98.59    6.20
   6   2   1  102.69    5.50
   6   2   1   96.59    6.00
  -6   2  -1  102.69    7.30
   6   2   1  105.99    7.20
  -7  -2  -1  269.07   13.40
   7  -2   1  250.27   13.00
  -7  -2  -1  234.88   11.50
   7  -2   1  235.08   11.70
   7  -2   1  237.48   12.40
  -7  -2  -1  220.88   13.20
   7  -2   1  225.18   12.00
   7   2   1  229.18   11.50
  -7   2  -1  253.87   11.90
  -7   2  -1  217.08   11.40
   7   2   1  247.38   12.70
  -7   2  -1  250.87   10.90
  -7   2  -1  251.47   12.70
   7   2   1  252.47   11.10
   8  -2   1   33.70    4.80
   8  -2   1   36.00    5.30
   8  -2   1   35.20    4.70
  -8  -2  -1   35.10    5.30
  -8  -2  -1   35.60    4.40
   8  -2   1   27.40    3.70
  -8  -2  -1   31.10    5.70
  -8  -2  -1   31.40    2.40
   8   2   1   35.40    4.10
  -8   2  -1   38.50    3.40
  -8   2  -1   43.60    4.80
   8   2   1   40.20    5.30
  -8   2  -1   33.70    4.00
   8   2   1   31.00    4.20
  -8   2  -1   29.00    4.60
   9  -2   1  108.79    8.10
   9  -2   1   99.59    7.40
  -9  -2  -1  112.09    7.30
  -9  -2  -1  108.19    5.00
   9  -2   1  105.19    8.30
  -9  -2  -1  109.79    5.50
  -9  -2  -1   99.29    9.80
  -9  -2  -1  110.29    9.30
  -9   2  -1  104.59    6.90
  -9   2  -1   99.49    8.80
   9   2   1  109.89    8.20
   9   2   1  110.19    6.90
   9   2   1  103.99    7.30
  -9   2  -1  114.79    6.50
 -10  -2  -1    0.80    3.70
 -10  -2  -1   -1.10    1.30
 -10  -2  -1   -1.70    2.30
  10  -2   1    3.00    3.70
 -10  -2  -1   -1.70    2.30
 -10   2  -1    0.50    2.00
  10   2   1   -0.80    2.30
 -10   2  -1   -0.60    2.30
 -10   2  -1   -7.40    3.90
 -11  -2  -1   12.90    5.10
  11  -2   1   15.50    5.00
 -11  -2  -1    7.30    3.20
  11  -2   1   20.80    3.90
 -11   2  -1   15.30    2.90
  11   2   1   13.60    3.70
 -11   2  -1    9.30    5.10
 -11   2  -1   15.10    3.20
 -12  -2  -1    7.40    3.30
 -12  -2  -1    8.80    5.00
 -12  -2  -1    4.30    2.50
  12  -2   1    8.40    3.50
  12  -2   1    0.30    4.70
 -12   2  -1   15.40    3.20
  12   2   1    4.40    3.00
 -12   2  -1   10.70    5.20
 -12   2  -1   10.90    3.40
 -13  -2  -1   25.00    5.90
  13  -2   1   38.30    5.70
 -13  -2  -1   28.70    4.90
 -13   2  -1   28.70    4.20
 -13   2  -1   20.30    6.00
 -13   2  -1   29.10    5.00
  13   2   1   25.60    4.70
 -14  -2  -1   55.49    7.20
 -14  -2  -1   44.20    8.00
  14  -2   1   50.19    6.70
 -14   2  -1   44.00    6.20
 -14   2  -1   50.79    7.80
  14   2   1   57.89    7.70
 -15  -2  -1   -5.20    5.20
 -15  -2  -1   -7.90    6.60
  15  -2   1  -15.00    7.90
 -15   2  -1   -7.10    6.90
  15   2   1   -6.40    4.90
 -14  -3   1   66.89    8.50
 -14  -3   1   99.19   13.60
  14  -3  -1   71.39    9.50
 -14   3   1   79.59    8.70
 -14   3   1   68.19    9.30
  14   3  -1   78.89    8.90
 -13  -3   1   18.20    6.20
  13  -3  -1   18.20    4.90
 -13  -3   1   21.10    5.40
  13   3  -1   19.80    4.70
 -13   3   1   19.50    3.50
 -13   3   1    6.20    6.00
  12  -3  -1   79.99    8.40
 -12  -3   1  106.99    9.40
 -12  -3   1   89.29   11.20
 -12   3   1  104.49   11.60
 -12   3   1   91.59    7.40
  12   3  -1   93.49    7.90
 -11  -3   1  292.87   15.40
  11  -3  -1  264.17   14.50
 -11  -3   1  265.57   17.40
 -11   3   1  264.27   12.40
  11   3  -1  260.47   14.20
 -11   3   1  262.97   16.40
 -11   3   1  269.87   13.50
 -10  -3   1    5.30    3.30
  10  -3  -1    6.30    3.70
  10  -3  -1   -2.40    2.80
 -10  -3   1    5.30    4.60
 -10   3   1    9.00    4.60
 -10   3   1    4.20    1.80
  10   3  -1    7.10    3.20
  -9  -3   1  149.29   13.20
  -9  -3   1  139.29   11.50
   9  -3  -1  117.19    8.90
   9  -3  -1  135.39    9.10
  -9  -3   1  140.69    9.40
  -9   3   1  152.68    7.20
  -9   3   1  138.19    8.30
   9   3  -1  137.39    8.20
  -9   3   1  141.99   14.20
  -8  -3   1  207.78   14.00
  -8  -3   1  211.18   14.50
   8  -3  -1  203.48   11.60
  -8  -3   1  232.18   12.10
   8  -3  -1  204.78   11.60
   8   3  -1  208.48   10.80
  -8   3   1  231.38   10.20
  -8   3   1  216.48   11.20
  -8   3   1  217.88   13.50
   8   3  -1  227.78   15.30
   8   3  -1  222.58   11.70
   7  -3  -1  246.68   13.30
  -7  -3   1  274.27   15.30
   7  -3  -1  264.57   13.20
  -7  -3   1  259.57   15.40
   7  -3  -1  282.57   15.10
  -7  -3   1  266.77   13.30
   7   3  -1  260.97   12.40
  -7   3   1  275.67   13.20
   7   3  -1  243.28   14.80
  -7   3   1  263.87   12.20
  -7   3   1  266.67   12.80
   7   3  -1  262.27   12.30
  -7   3   1  260.57   14.60
  -7   3   1  254.17   14.80
  -6  -3   1  546.35   27.20
  -6  -3   1  617.04   26.90
   6  -3  -1  606.94   26.40
   6  -3  -1  567.24   25.00
  -6  -3   1  589.24   25.40
   6   3  -1  581.64   27.00
   6   3  -1  592.64   24.40
  -6   3   1  581.74   25.90
  -6   3   1  594.04   24.90
  -6   3   1  581.54   25.40
  -6   3   1  549.95   26.30
  -6   3   1  573.34   24.70
  -6   3   1  576.84   25.00
   6   3  -1  578.94   24.40
  -5  -3   1  116.79    8.60
   5  -3  -1  103.59    7.90
   5  -3  -1  107.79    6.60
  -5  -3   1  111.29    6.90
   5  -3  -1  100.89    7.10
  -5  -3   1  100.69    8.50
   5   3  -1  104.79    6.20
  -5   3   1   93.99    7.80
  -5   3   1  106.49    7.20
  -5   3   1  106.89    7.40
  -5   3   1   99.09    6.70
  -5   3   1  108.09    6.50
   5   3  -1   94.49    8.40
  -5   3   1  109.39    6.80
  -5   3   1  109.09    7.60
  -4  -3   1  669.23   28.30
   4  -3  -1  653.93   28.40
  -4  -3   1  663.83   26.30
   4  -3  -1  650.43   27.90
  -4  -3   1  652.93   30.20
  -4  -3   1  676.13   29.30
   4   3  -1  672.33   29.90
  -4   3   1  679.73   27.80
   4   3  -1  680.43   27.70
  -4   3   1  647.34   28.50
  -4   3   1  696.83   28.80
  -4   3   1  683.73   28.80
  -4   3   1  664.83   28.20
   4   3  -1  656.93   26.30
   4   3  -1  678.83   27.80
  -4   3   1  686.83   29.20
  -4   3   1  652.33   28.20
  -3  -3   1  155.78    6.80
  -3  -3   1  146.99    7.90
   3  -3  -1  139.09    7.60
  -3  -3   1  128.29   12.10
   3  -3  -1  139.49    8.00
  -3  -3   1  135.19    9.50
   3   3  -1  149.79    8.00
  -3   3   1  135.79    8.50
  -3   3   1  155.08    8.20
  -3   3   1  134.49    8.50
   3   3  -1  146.89    6.40
  -3   3   1  149.19    8.40
  -3   3   1  153.08    7.70
   3   3  -1  140.29    7.50
   3   3  -1  128.39    9.20
  -3   3   1  129.29    8.50
  -3   3   1  142.69    8.10
  -2  -3   1 1480.75   61.39
  -2  -3   1 1485.15   58.69
  -2  -3   1 1545.25   59.99
  -2  -3   1 1472.05   59.59
   2  -3  -1 1454.95   59.39
   2  -3  -1 1468.95   59.19
   2   3  -1 1461.95   58.29
  -2   3   1 1510.55   60.39
  -2   3   1 1535.75   59.09
  -2   3   1 1417.96   60.59
   2   3  -1 1528.85   59.29
   2   3  -1 1428.96   60.99
  -2   3   1 1469.95   59.99
   2   3  -1 1499.95   59.69
  -2   3   1 1576.34   59.59
  -2   3   1 1457.45   60.79
  -2   3   1 1540.05   59.59
   1  -3  -1  836.12   32.90
  -1  -3   1  819.82   32.40
  -1  -3   1  799.12   33.20
   1  -3  -1  795.52   32.70
   1   3  -1  822.12   32.20
  -1   3   1  818.92   32.90
  -1   3   1  827.52   32.90
  -1   3   1  782.02   34.00
   1   3  -1  756.92   34.90
  -1   3   1  804.92   33.20
  -1   3   1  790.42   34.30
  -1   3   1  822.62   32.60
   1   3  -1  809.82   33.00
  -1   3   1  718.43   35.60
   1   3  -1  791.52   34.50
   1   3  -1  813.32   32.30
   1   3  -1  825.82   33.70
   0  -3  -1  858.11   36.00
   0  -3   1  854.11   36.20
   0  -3   1  864.71   35.80
   0  -3  -1  836.92   37.40
   0   3  -1  890.91   35.70
   0   3  -1  915.21   36.90
   0   3   1  902.81   36.00
   0   3  -1  912.71   36.30
   0   3   1  895.91   37.40
   0   3  -1  934.41   35.40
   0   3  -1  798.02   37.70
   0   3  -1  927.11   37.80
   0   3   1  867.41   37.40
   0   3   1  908.41   35.80
   0   3   1  906.51   36.10
  -1  -3  -1 1121.19   45.90
  -1  -3  -1 1109.29   47.70
  -1  -3  -1 1179.48   47.10
   1  -3   1 1111.69   45.90
   1  -3   1 1143.29   46.20
   1  -3   1 1116.69   45.40
  -1   3  -1 1106.49   45.90
  -1   3  -1 1132.39   46.30
  -1   3  -1 1101.59   47.60
   1   3   1 1168.98   45.70
   1   3   1 1145.49   47.30
   1   3   1 1174.98   45.30
  -1   3  -1 1166.48   46.80
   1   3   1 1144.99   45.70
  -1   3  -1 1178.98   45.90
  -1   3  -1 1180.78   47.60
   1   3   1 1133.39   47.40
   1   3   1 1157.88   45.70
  -2  -3  -1   60.99    6.30
  -2  -3  -1   67.89    4.60
   2  -3   1   60.39    4.80
   2  -3   1   60.39    4.20
  -2  -3  -1   49.70    5.60
  -2   3  -1   72.39    5.50
   2   3   1   64.09    4.60
  -2   3  -1   63.69    6.70
  -2   3  -1   64.49    4.30
   2   3   1   68.29    7.40
  -2   3  -1   60.89    5.80
  -2   3  -1   67.49    5.40
   2   3   1   68.29    3.70
   2   3   1   63.69    4.40
   2   3   1   64.69    6.10
  -2   3  -1   68.59    5.10
  -3  -3  -1 1157.88   48.70
   3  -3   1 1065.19   48.20
  -3  -3  -1 1139.89   47.00
   3  -3   1 1149.58   47.40
   3  -3   1 1170.68   47.50
  -3  -3  -1 1130.29   49.10
   3   3   1 1153.58   45.40
   3   3   1 1170.58   45.60
  -3   3  -1 1210.78   48.40
  -3   3  -1 1206.18   46.50
  -3   3  -1 1185.68   47.50
   3   3   1 1215.78   49.20
  -3   3  -1 1141.09   47.60
   3   3   1 1195.58   46.50
  -3   3  -1 1218.98   47.50
   3   3   1 1151.58   48.60
  -4  -3  -1  262.37   14.40
  -4  -3  -1  238.38   13.70
  -4  -3  -1  238.38   11.70
   4  -3   1  237.38   12.20
   4  -3   1  228.58   12.80
   4  -3   1  240.98   11.50
  -4   3  -1  246.78   12.40
   4   3   1  244.08   11.10
  -4   3  -1  262.27   11.50
   4   3   1  238.88   12.20
   4   3   1  239.48   13.40
  -4   3  -1  242.38   12.30
  -4   3  -1  249.88   12.30
   5  -3   1  552.94   23.90
  -5  -3  -1  520.35   26.20
  -5  -3  -1  542.25   24.10
   5  -3   1  546.45   24.70
  -5  -3  -1  590.04   26.60
   5  -3   1  512.15   25.00
   5   3   1  588.34   26.00
  -5   3  -1  561.34   25.80
   5   3   1  562.14   24.20
  -5   3  -1  598.04   25.10
  -5   3  -1  578.64   23.80
  -5   3  -1  580.34   24.70
  -5   3  -1  563.24   24.50
   5   3   1  573.64   23.30
   6  -3   1  139.99   10.20
   6  -3   1  130.89    9.00
  -6  -3  -1  140.19    8.30
  -6  -3  -1  140.59   11.00
  -6  -3  -1  137.89   10.20
   6  -3   1  132.39    8.80
   6  -3   1  143.39    8.10
  -6   3  -1  137.99    9.60
  -6   3  -1  146.19    8.60
   6   3   1  128.59    9.90
  -6   3  -1  141.19    8.10
  -6   3  -1  150.68    8.20
   6   3   1  143.59    8.30
   6   3   1  137.29    7.40
   7  -3   1   93.09    8.10
   7  -3   1   80.09    8.00
   7  -3   1  108.89   11.10
  -7  -3  -1   91.39    8.90
   7  -3   1   82.59    6.40
  -7  -3  -1  114.69   11.20
  -7  -3  -1  105.19    7.10
  -7   3  -1   94.19    7.00
  -7   3  -1  100.59    6.40
   7   3   1   98.99    8.60
   7   3   1   96.49    6.70
   7   3   1   97.39    6.00
  -7   3  -1   91.69    6.90
   8  -3   1  413.86   19.80
  -8  -3  -1  380.86   21.40
   8  -3   1  375.56   19.50
  -8  -3  -1  405.66   19.10
  -8  -3  -1  415.46   22.70
   8  -3   1  404.96   18.80
   8   3   1  413.56   18.50
   8   3   1  409.96   17.80
  -8   3  -1  432.76   17.90
  -8   3  -1  409.16   18.70
  -8   3  -1  397.86   20.70
  -9  -3  -1    7.90    3.60
   9  -3   1    7.40    5.20
   9  -3   1    8.10    4.10
  -9  -3  -1    2.80    4.10
   9  -3   1    4.40    3.00
  -9   3  -1   11.00    2.70
  -9   3  -1   10.30    2.30
  -9   3  -1   10.20    4.90
   9   3   1   12.60    3.20
  10  -3   1  136.29    9.30
 -10  -3  -1  108.89   12.40
 -10  -3  -1  122.99   11.90
  10  -3   1  126.69   10.80
 -10   3  -1  133.69   11.50
 -10   3  -1  154.78    7.90
 -10   3  -1  138.89    8.60
 -11  -3  -1   42.70    5.90
  11  -3   1   37.10    5.20
 -11  -3  -1   30.00    6.50
  11   3   1   34.70    4.70
 -11   3  -1   41.60    6.90
 -11   3  -1   47.20    4.90
 -11   3  -1   39.50    5.00
 -12  -3  -1   51.59    8.50
  12  -3   1   57.59    7.90
 -12  -3  -1   61.39    8.00
 -12   3  -1   61.69    8.40
 -12   3  -1   72.09    6.60
  12   3   1   52.19    7.40
 -12   3  -1   62.69    6.50
 -13  -3  -1   66.29    8.80
 -13  -3  -1   59.39   11.10
  13  -3   1   55.59    7.00
 -13   3  -1   54.79    8.90
 -13   3  -1   67.19    7.00
  13   3   1   50.69    7.20
 -14  -3  -1   16.50    7.10
  14  -3   1   17.50    5.60
 -14  -3  -1   17.50    5.90
 -14   3  -1   12.80    4.10
  14   3   1   16.60    5.20
  13  -4  -1   31.90    6.30
 -13  -4   1   24.00    7.00
 -13  -4   1   30.20    8.70
 -13   4   1   34.00    5.10
 -13   4   1   37.20    8.50
  13   4  -1   23.30    5.20
 -12  -4   1  184.68   13.40
  12  -4  -1  153.48   11.80
 -12  -4   1  162.68   15.40
  12   4  -1  151.38   10.80
 -12   4   1  181.98   15.20
 -12   4   1  160.38   10.70
 -11  -4   1   21.50    6.90
 -11  -4   1   20.20    5.10
  11  -4  -1   17.00    4.90
 -11   4   1   18.60    6.40
  11   4  -1   24.30    4.40
 -11   4   1   22.60    3.90
 -10  -4   1  363.86   22.30
  10  -4  -1  375.46   19.20
 -10  -4   1  410.06   20.30
  10   4  -1  361.16   18.10
 -10   4   1  398.96   16.80
 -10   4   1  382.56   18.40
 -10   4   1  382.76   21.80
  -9  -4   1   19.70    4.60
   9  -4  -1   21.50    4.30
  -9  -4   1    8.60    5.30
   9   4  -1   11.00    3.40
  -9   4   1    8.00    4.90
  -9   4   1   11.20    3.10
  -9   4   1   14.30    5.30
  -9   4   1   12.50    2.70
  -8  -4   1  344.87   18.30
  -8  -4   1  335.67   22.10
  -8  -4   1  365.16   20.80
  -8   4   1  335.07   16.10
  -8   4   1  341.97   18.20
  -8   4   1  345.27   16.90
  -8   4   1  356.66   19.40
   8   4  -1  340.47   17.50
  -7  -4   1  138.19   12.70
   7  -4  -1  152.58    9.60
  -7  -4   1  141.99   10.10
  -7  -4   1  140.99   13.90
  -7   4   1  152.08   11.40
  -7   4   1  144.99    9.00
   7   4  -1  147.09    8.50
  -7   4   1  149.09    9.60
   6  -4  -1  147.49    9.40
  -6  -4   1  147.29    9.90
  -6  -4   1  142.69   12.10
  -6  -4   1  152.08   12.70
  -6   4   1  156.68    9.60
  -6   4   1  160.08   11.70
   6   4  -1  152.58    8.80
  -6   4   1  155.68   11.30
  -6   4   1  152.68    9.70
   6   4  -1  157.48   10.00
  -6   4   1  144.59    9.20
   5  -4  -1  253.67   13.00
  -5  -4   1  236.78   15.80
  -5  -4   1  233.78   13.10
  -5  -4   1  258.37   15.50
  -5   4   1  266.17   12.90
  -5   4   1  239.88   13.50
  -5   4   1  249.68   13.90
  -5   4   1  252.17   14.40
  -5   4   1  262.27   15.90
   5   4  -1  239.18   12.40
   5   4  -1  249.68   12.30
  -5   4   1  257.17   13.00
  -5   4   1  245.08   14.50
  -4  -4   1    9.30    4.40
   4  -4  -1    2.80    2.20
  -4  -4   1    6.60    2.80
  -4  -4   1    3.10    3.80
   4   4  -1    1.20    2.60
  -4   4   1    3.20    3.20
  -4   4   1    4.80    2.70
   4   4  -1    3.60    4.30
   4   4  -1    3.80    2.50
  -4   4   1    1.70    2.80
   4   4  -1    3.60    1.60
  -4   4   1    3.00    3.90
  -4   4   1    6.40    3.40
  -4   4   1   -0.20    3.20
   4   4  -1    4.50    2.60
  -4   4   1    9.90    3.00
  -3  -4   1  952.10   42.00
  -3  -4   1  936.91   37.70
  -3  -4   1  951.30   39.60
   3  -4  -1  948.41   38.90
  -3  -4   1  958.40   40.10
  -3   4   1  953.10   39.50
  -3   4   1  986.90   38.80
   3   4  -1  928.01   40.70
  -3   4   1  937.91   39.50
  -3   4   1  903.61   39.30
  -3   4   1  898.11   40.60
  -3   4   1  953.30   40.20
  -3   4   1  962.10   40.70
   3   4  -1  960.10   37.50
   3   4  -1  947.11   38.80
   3   4  -1  894.61   41.30
  -2  -4   1   51.99    5.30
  -2  -4   1   54.69    4.30
  -2   4   1   42.70    7.00
  -2   4   1   53.19    5.60
   2   4  -1   54.49    4.40
   2   4  -1   55.29    5.50
  -2   4   1   50.89    6.00
   2   4  -1   52.39    6.50
  -2   4   1   45.90    6.60
  -2   4   1   51.59    5.60
  -2   4   1   49.90    6.70
   2   4  -1   48.90    4.90
   2   4  -1   52.49    8.20
   2   4  -1   49.60    7.40
  -2   4   1   52.09    6.80
  -2   4   1   54.89    5.20
   1  -4  -1  862.51   36.30
  -1  -4   1  872.61   36.70
  -1   4   1  898.81   36.50
  -1   4   1  808.22   38.50
  -1   4   1  873.11   37.00
  -1   4   1  875.71   38.30
   1   4  -1  803.92   39.00
   1   4  -1  880.01   35.60
  -1   4   1  927.61   36.00
   1   4  -1  854.71   38.60
  -1   4   1  879.91   36.90
  -1   4   1  844.92   38.00
   1   4  -1  908.71   35.60
  -1   4   1  931.41   36.30
   1   4  -1  874.61   36.50
   1   4  -1  886.41   37.50
   0  -4   1  555.74   24.50
   0  -4   1  568.64   23.90
   0  -4  -1  554.74   24.20
   0  -4  -1  576.24   26.40
   0   4   1  565.04   23.80
   0   4   1  571.04   23.80
   0   4  -1  552.44   26.40
   0   4   1  545.15   26.00
   0   4   1  555.04   24.40
   0   4   1  539.95   26.10
   0   4   1  557.74   24.20
   0   4  -1  566.54   24.60
   0   4  -1  595.54   23.50
   0   4   1  506.65   26.50
   0   4  -1  528.65   26.70
   0   4  -1  577.04   23.90
   1  -4   1  143.49    8.60
   1  -4   1  136.19    8.40
  -1  -4  -1  137.09   10.20
  -1  -4  -1  147.09    8.50
  -1   4  -1  135.89   10.60
   1   4   1  145.09    8.30
  -1   4  -1  159.78    8.00
   1   4   1  151.18    8.50
   1   4   1  151.98    8.40
  -1   4  -1  138.69    8.40
  -1   4  -1  132.29    9.40
  -1   4  -1  150.98    9.20
  -1   4  -1  138.29   10.30
   1   4   1  151.28    8.00
   1   4   1  147.89   10.50
  -1   4  -1  135.29   10.20
   1   4   1  140.89   10.40
  -2  -4  -1 1096.49   45.10
  -2  -4  -1 1034.80   43.40
  -2  -4  -1 1015.20   45.80
   2  -4   1 1031.20   43.50
   2  -4   1 1064.99   42.90
   2   4   1 1028.90   44.60
  -2   4  -1 1039.30   44.20
   2   4   1 1077.69   42.90
  -2   4  -1 1072.09   45.50
  -2   4  -1 1067.99   44.70
  -2   4  -1 1078.79   43.60
   2   4   1 1093.79   42.60
  -2   4  -1 1005.90   45.30
   2   4   1 1059.69   42.90
  -2   4  -1 1106.39   42.60
   2   4   1 1013.20   45.50
  -2   4  -1 1043.20   43.90
   2   4   1 1054.09   42.30
   3  -4   1    0.90    1.80
  -3  -4  -1   -4.90    2.70
   3  -4   1    0.90    2.40
  -3  -4  -1   -0.60    2.20
  -3  -4  -1    4.80    4.40
  -3   4  -1   -1.40    2.40
  -3   4  -1    1.10    3.10
   3   4   1   -0.10    3.50
  -3   4  -1   -0.40    3.20
  -3   4  -1    3.30    3.20
   3   4   1    0.50    1.50
   3   4   1   -4.40    2.80
  -3   4  -1   -3.30    3.50
   3   4   1    0.50    4.10
   3   4   1   -1.60    2.20
  -3   4  -1    0.40    2.50
  -4  -4  -1  812.22   34.70
  -4  -4  -1  864.61   37.00
   4  -4   1  829.52   35.10
   4  -4   1  826.92   34.20
  -4  -4  -1  782.92   37.30
   4   4   1  818.32   33.70
  -4   4  -1  809.02   36.20
  -4   4  -1  807.82   35.20
  -4   4  -1  790.22   35.70
   4   4   1  810.92   32.20
  -4   4  -1  848.32   35.30
   4   4   1  835.92   35.10
  -4   4  -1  818.02   33.80
   4   4   1  825.42   32.00
  -4   4  -1  802.92   35.30
   5  -4   1  764.62   32.80
   5  -4   1  757.42   33.70
  -5  -4  -1  738.73   36.00
  -5  -4  -1  781.52   33.40
  -5  -4  -1  766.32   36.10
  -5   4  -1  790.32   33.80
  -5   4  -1  777.42   34.00
   5   4   1  789.92   32.30
  -5   4  -1  793.92   34.80
   5   4   1  774.62   33.30
  -5   4  -1  817.72   32.60
   6  -4   1  389.76   18.20
  -6  -4  -1  367.76   21.30
  -6  -4  -1  414.26   22.60
   6  -4   1  381.36   19.30
  -6  -4  -1  390.36   18.80
  -6   4  -1  375.76   19.90
   6   4   1  389.76   17.60
  -6   4  -1  378.16   20.00
   6   4   1  394.06   18.30
  -6   4  -1  390.56   18.80
  -6   4  -1  412.56   18.20
   7  -4   1  465.65   21.30
  -7  -4  -1  474.85   26.60
  -7  -4  -1  453.85   21.60
   7  -4   1  415.76   22.20
   7  -4   1  431.66   21.90
  -7  -4  -1  433.46   25.10
  -7   4  -1  468.65   23.30
  -7   4  -1  451.45   21.00
   7   4   1  480.35   20.90
  -7   4  -1  478.95   23.30
   8  -4   1   32.00    6.60
  -8  -4  -1   31.10    6.80
   8  -4   1   25.90    5.10
  -8  -4  -1   31.60    5.00
   8  -4   1   29.30    5.10
   8   4   1   26.40    4.30
  -8   4  -1   31.30    4.70
  -8   4  -1   27.90    6.20
  -8   4  -1   39.40    5.60
  -8   4  -1   24.90    7.20
   9  -4   1  255.57   13.70
   9  -4   1  195.08   14.80
  -9  -4  -1  222.98   16.50
  -9  -4  -1  232.18   14.10
  -9   4  -1  275.17   16.20
   9   4   1  229.08   13.20
  -9   4  -1  243.28   11.90
  -9   4  -1  226.58   12.80
 -10  -4  -1   24.20    5.10
  10  -4   1   19.20    4.80
 -10  -4  -1   26.80    6.70
 -10   4  -1   22.70    6.30
 -10   4  -1   25.70    4.10
 -10   4  -1   24.60    4.00
  10   4   1   15.50    3.80
 -11  -4  -1   86.69   10.00
  11  -4   1   80.99    8.90
 -11  -4  -1   79.99   12.10
 -11   4  -1   87.99    7.00
 -11   4  -1   79.09    7.30
 -11   4  -1  102.09   11.90
  11   4   1   70.79    7.70
 -12  -4  -1   23.00    6.30
 -12  -4  -1   22.10    7.50
  12  -4   1   24.20    5.80
 -12   4  -1   24.60    4.60
 -12   4  -1   44.70    8.00
  12   4   1   41.00    6.00
  13  -4   1    1.90    5.40
 -13  -4  -1   10.50    9.00
 -13  -4  -1    0.80    6.40
 -13   4  -1    2.60    4.80
 -13   4  -1    0.70    7.40
  13   4   1   -2.20    4.70
  11  -5  -1   29.10    6.50
 -11  -5   1   20.90    7.10
 -11  -5   1   30.20    9.30
  11   5  -1   14.50    5.00
 -11   5   1   21.20    8.30
 -11   5   1   27.30    5.40
 -10  -5   1    8.80    5.70
 -10  -5   1   18.10    7.00
  10  -5  -1    4.40    4.70
  10   5  -1    2.20    3.90
 -10   5   1    6.80    3.90
 -10   5   1    1.20    6.30
   9  -5  -1  198.48   14.80
  -9  -5   1  198.08   16.70
  -9  -5   1  194.98   13.70
  -9   5   1  203.58   12.10
  -9   5   1  216.98   15.80
  -9   5   1  198.18   11.60
   9   5  -1  191.58   11.90
   8  -5  -1   73.79    8.40
  -8  -5   1   60.59   11.10
  -8  -5   1   55.49    7.60
  -8   5   1   45.20    6.60
  -8   5   1   52.09    7.90
  -8   5   1   49.10    6.90
   8   5  -1   50.29    6.80
  -7  -5   1  136.99   19.00
   7  -5  -1  140.19   10.30
  -7  -5   1  152.78   11.60
  -7  -5   1  150.28   13.70
  -7   5   1  142.79   12.80
  -7   5   1  138.59   10.40
  -7   5   1  178.48   13.30
  -7   5   1  161.78   10.60
   7   5  -1  146.89    9.60
  -6  -5   1  127.79   15.10
  -6  -5   1  133.49   10.60
  -6  -5   1  124.09   12.90
   6  -5  -1  147.69   10.30
   6   5  -1  121.29    8.80
  -6   5   1  141.19   10.00
  -6   5   1  133.79   10.40
  -6   5   1  131.49   12.80
  -6   5   1  138.49   11.70
  -5  -5   1   85.39    9.80
  -5  -5   1  100.29    9.40
  -5  -5   1   95.49   10.70
   5  -5  -1   87.49    8.10
   5   5  -1   87.59    7.60
  -5   5   1   90.69   10.30
  -5   5   1   96.79    9.40
  -5   5   1   96.19   11.10
   5   5  -1   94.59    4.90
   5   5  -1   91.99    5.80
   5   5  -1   82.99   11.50
  -5   5   1   92.09    9.50
  -4  -5   1  621.34   30.30
  -4  -5   1  604.34   27.20
   4  -5  -1  605.04   26.40
  -4   5   1  600.44   27.10
   4   5  -1  582.04   25.90
   4   5  -1  550.84   26.00
   4   5  -1  600.74   24.80
   4   5  -1  586.54   24.40
  -4   5   1  579.24   28.20
  -4   5   1  559.14   28.80
  -4   5   1  583.14   29.60
  -4   5   1  608.44   28.40
   4   5  -1  552.54   30.50
  -3  -5   1   36.70    5.30
   3   5  -1   42.80    5.50
  -3   5   1   35.70    7.20
  -3   5   1   35.20    5.10
   3   5  -1   43.30    5.80
   3   5  -1   39.60    4.90
  -3   5   1   47.00    8.70
  -3   5   1   34.60    7.10
   3   5  -1   43.60    5.60
  -3   5   1   29.00    6.20
   3   5  -1   33.10    8.50
  -3   5   1   31.00    5.70
  -2  -5   1  597.44   26.20
  -2   5   1  555.74   26.20
   2   5  -1  567.64   25.20
   2   5  -1  566.34   24.40
  -2   5   1  677.33   32.20
  -2   5   1  575.14   28.30
  -2   5   1  557.94   25.70
  -2   5   1  531.25   28.10
   2   5  -1  579.14   24.60
   2   5  -1  506.85   28.90
  -2   5   1  600.44   26.70
  -2   5   1  569.94   25.20
   2   5  -1  562.94   26.40
  -2   5   1  545.25   28.10
  -1  -5   1  375.76   18.20
  -1  -5   1  362.96   16.70
  -1   5   1  365.86   17.50
   1   5  -1  368.76   17.80
   1   5  -1  378.56   19.40
   1   5  -1  337.07   21.00
   1   5  -1  362.86   16.80
  -1   5   1  360.06   18.00
   1   5  -1  387.96   16.90
  -1   5   1  351.76   17.70
  -1   5   1  343.67   18.30
  -1   5   1  341.27   20.70
  -1   5   1  374.96   20.60
  -1   5   1  360.86   18.30
   0  -5   1  151.58    9.30
   0  -5  -1  164.38    9.90
   0  -5   1  151.68   10.20
   0   5   1  161.38    9.70
   0   5   1  153.88    9.70
   0   5   1  141.69   12.80
   0   5  -1  146.19   13.00
   0   5   1  153.88   10.20
   0   5  -1  156.28   10.40
   0   5   1  149.59   13.00
   0   5   1  141.69   10.30
   0   5  -1  153.58   12.10
   0   5  -1  146.49    9.60
   0   5  -1  151.78    9.10
   1  -5   1  441.16   20.60
  -1  -5  -1  443.16   20.90
  -1   5  -1  475.85   20.10
  -1   5  -1  425.36   22.80
   1   5   1  459.35   23.20
  -1   5  -1  436.06   23.80
   1   5   1  453.55   20.00
   1   5   1  468.45   20.70
  -1   5  -1  430.16   21.90
   1   5   1  439.86   20.40
   1   5   1  435.26   20.60
  -1   5  -1  459.75   20.90
   1   5   1  416.86   24.30
  -2  -5  -1   82.29    9.90
   2  -5   1   78.09    7.30
  -2  -5  -1   69.59    7.20
   2   5   1   80.79    7.00
   2   5   1   59.29   10.40
   2   5   1   71.89    8.00
   2   5   1   72.39    7.20
  -2   5  -1   77.89    9.60
   2   5   1   69.99    9.50
  -2   5  -1   77.39    8.30
  -2   5  -1   80.99    7.10
  -2   5  -1   74.29   10.30
  -2   5  -1   82.49    8.20
   2   5   1   75.19    6.70
   3  -5   1  625.94   28.30
  -3  -5  -1  563.84   32.10
  -3  -5  -1  634.64   28.20
   3   5   1  638.64   29.10
  -3   5  -1  628.74   30.30
   3   5   1  658.53   28.50
   3   5   1  615.34   27.60
  -3   5  -1  642.44   28.90
   3   5   1  614.34   26.40
  -3   5  -1  659.03   27.20
  -3   5  -1  631.24   30.20
   3   5   1  622.74   25.90
  -4  -5  -1   13.10    3.90
   4  -5   1   14.10    3.40
   4  -5   1    2.00    3.80
  -4  -5  -1   14.40    5.40
  -4  -5  -1    5.40    7.20
  -4   5  -1    9.60    5.00
  -4   5  -1   12.70    5.00
   4   5   1   13.80    2.10
  -4   5  -1   10.30    4.30
   4   5   1   11.70    4.60
  -5  -5  -1  349.07   18.60
   5  -5   1  369.26   18.90
  -5  -5  -1  369.66   23.10
   5  -5   1  365.46   17.90
  -5  -5  -1  365.86   21.60
  -5   5  -1  362.86   20.20
   5   5   1  362.16   18.50
  -5   5  -1  349.47   19.40
  -5   5  -1  376.26   19.00
  -5   5  -1  409.36   25.10
   6  -5   1  181.48   12.60
  -6  -5  -1  176.98   12.70
  -6  -5  -1  196.08   14.90
   6  -5   1  186.38   12.00
  -6   5  -1  191.28   12.70
  -6   5  -1  229.38   19.10
   6   5   1  198.78   12.00
  -6   5  -1  205.28   12.30
  -6   5  -1  193.18   14.40
  -7  -5  -1   60.39    9.90
   7  -5   1   59.29    8.10
  -7  -5  -1   77.09    8.80
  -7   5  -1   67.99    8.10
  -7   5  -1   63.29    8.00
  -7   5  -1   58.79   12.20
   7   5   1   60.09    8.00
  -7   5  -1   66.59    8.70
  -8  -5  -1  219.08   17.00
   8  -5   1  229.88   13.70
  -8  -5  -1  218.38   14.50
  -8   5  -1  209.58   13.10
  -8   5  -1  218.18   16.20
   8   5   1  205.18   13.90
  -8   5  -1  224.98   13.30
  -9  -5  -1   -2.90    5.70
   9  -5   1   -4.80    4.20
  -9  -5  -1   -2.60    4.80
  -9   5  -1    0.70    5.60
  -9   5  -1    0.50    3.50
   9   5   1    3.40    3.90
  -9   5  -1    0.20    3.60
 -10  -5  -1  192.78   17.30
  10  -5   1  208.58   13.70
 -10  -5  -1  190.78   14.90
 -10   5  -1  182.18   15.70
  10   5   1  191.48   12.40
 -10   5  -1  206.28   12.80
 -11  -5  -1   25.30    7.40
  11  -5   1   22.90    6.00
 -11  -5  -1   30.90    8.70
  11   5   1   21.00    5.30
 -11   5  -1   32.90    5.50
 -11   5  -1   33.10    8.80
  -9  -6   1   -4.40    6.40
   9  -6  -1   15.10    5.60
  -9  -6   1   -1.50    8.40
   9   6  -1    3.70    9.00
  -9   6   1    9.20    8.40
  -8  -6   1   81.09   11.00
   8  -6  -1   43.80    8.40
  -8  -6   1   56.09   14.90
   8   6  -1   37.50   14.80
  -8   6   1   43.60    9.00
   8   6  -1   45.60    6.50
  -8   6   1   73.49    9.10
   7  -6  -1   35.80    6.80
  -7  -6   1   42.00    7.00
  -7   6   1   33.80    7.90
   7   6  -1   43.30    5.90
   7   6  -1   36.40    9.00
  -7   6   1   29.20    5.60
  -7   6   1   33.60    7.70
  -6  -6   1   92.69   10.50
   6  -6  -1   76.89    9.70
  -6   6   1   82.29   11.20
   6   6  -1   70.09    8.90
   6   6  -1   60.79   10.80
  -6   6   1   89.99   11.90
  -6   6   1   67.89   11.00
  -5  -6   1  182.28   13.60
   5   6  -1  207.78   17.40
  -5   6   1  186.78   15.10
  -5   6   1  200.48   13.00
  -5   6   1  224.28   15.10
  -5   6   1  183.98   18.10
   5   6  -1  185.18   12.30
  -4  -6   1    6.10    4.40
  -4   6   1    5.60    5.20
   4   6  -1    4.70    6.20
  -4   6   1   -2.90    8.20
  -4   6   1   -2.90    5.30
  -4   6   1   -3.20    4.40
   4   6  -1   -1.00    4.30
  -3  -6   1  300.67   16.80
   3   6  -1  299.17   15.40
  -3   6   1  292.47   21.10
  -3   6   1  293.37   19.00
  -3   6   1  301.57   17.70
  -3   6   1  306.97   16.90
   3   6  -1  303.77   16.70
   3   6  -1  257.77   20.00
  -2  -6   1  176.68   12.70
  -2   6   1  174.98   15.00
  -2   6   1  182.78   16.90
   2   6  -1  163.78   13.00
   2   6  -1  182.88   15.90
   2   6  -1  184.78   11.70
  -2   6   1  199.08   17.10
  -2   6   1  196.48   12.90
   2   6  -1  191.78   13.80
  -1  -6   1  127.49   10.60
  -1   6   1  142.59   11.20
  -1   6   1  111.39   12.80
   1   6  -1  115.19   10.20
   1   6  -1  129.19   12.40
  -1   6   1  110.79   14.70
   1   6  -1  132.89   14.10
  -1   6   1  137.39   11.80
   1   6  -1  140.09   10.70
   1   6  -1  126.59   10.30
   0  -6   1   33.40    5.80
   0   6   1   31.00    8.30
   0   6   1   26.80    7.10
   0   6  -1   24.50    5.70
   0   6  -1   24.80    7.80
   0   6  -1   24.00    5.70
   0   6  -1   28.40    5.30
   0   6   1   20.10    5.50
   0   6  -1   34.50    7.60
   0   6   1   22.50    5.30
   0   6   1   25.60    5.50
  -1  -6  -1   26.20    5.30
   1   6   1   30.20    5.80
  -1   6  -1   42.80    6.40
  -1   6  -1   38.10    7.60
   1   6   1   34.10    8.20
   1   6   1   29.70    7.70
  -1   6  -1   40.70    6.60
  -1   6  -1   39.80    8.40
   1   6   1   32.50    5.60
  -1   6  -1   41.60    5.70
  -2  -6  -1  160.58   11.60
  -2   6  -1  153.38   11.90
   2   6   1  137.19   14.60
  -2   6  -1  144.09   13.60
  -2   6  -1  171.38   13.40
  -2   6  -1  167.18   13.00
   2   6   1  148.59   10.20
  -2   6  -1  134.39   15.40
   2   6   1  145.29   14.90
  -3  -6  -1    2.40    4.40
   3   6   1    4.40    3.70
  -3   6  -1   10.40    5.70
   3   6   1   11.40    6.50
  -3   6  -1    4.40    8.50
   3   6   1   18.20    6.70
  -3   6  -1    6.10    5.40
  -3   6  -1    6.10    4.30
  -4  -6  -1  236.88   14.50
  -4  -6  -1  226.78   16.90
   4   6   1  205.38   17.50
  -4   6  -1  226.08   15.90
  -4   6  -1  217.48   19.20
  -4   6  -1  217.38   16.20
  -4   6  -1  233.28   14.60
   4   6   1  197.78   14.80
  -5  -6  -1   56.79    9.20
  -5  -6  -1   74.49    9.90
  -5   6  -1   74.49    9.30
  -5   6  -1   76.49   12.90
  -5   6  -1   75.79   11.50
   5   6   1   53.19    9.90
   5   6   1   61.59    8.00
  -5   6  -1   76.79   11.10
  -6  -6  -1   52.89    7.30
   6  -6   1   56.59    7.20
  -6  -6  -1   44.80    9.00
  -6   6  -1   44.20    7.70
   6   6   1   37.90    6.80
  -6   6  -1   52.19    8.00
  -6   6  -1   46.90    6.30
  -7  -6  -1   76.99   13.20
   7  -6   1   72.99    9.80
  -7  -6  -1   90.89   11.10
   7   6   1   79.49    9.50
  -7   6  -1   80.59   10.00
  -7   6  -1   89.09    9.70
  -7   6  -1   70.99    9.50
   8  -6   1   19.40    5.90
  -8  -6  -1   26.30    9.10
  -8  -6  -1   45.70    7.30
  -8   6  -1   49.00   15.00
  -8   6  -1   36.80    6.70
   8   6   1   24.20    5.70
  -8   6  -1   25.50    6.40
  -9  -6  -1   44.60    8.60
  -5  -7   1    1.20    6.70
  -4  -7   1   52.19    8.00
  -4   7   1   75.79   13.50
  -4   7   1   66.59    8.20
  -4   7   1   56.99    9.30
  -4   7   1   63.09   10.50
   4   7  -1   78.99   12.60
  -3  -7   1   21.50    6.50
  -3   7   1    8.30    7.30
   3   7  -1    5.80   10.00
  -3   7   1   29.80   11.30
  -3   7   1   17.90    7.50
  -3   7   1   15.60    6.20
  -2  -7   1    8.80    5.60
  -2   7   1    7.70    6.60
  -2   7   1   10.00    6.10
  -2   7   1   19.50    7.70
   2   7  -1   15.50    8.50
  -2   7   1   10.70   10.80
  -1  -7   1   32.80    6.20
  -1   7   1   18.70    6.30
  -1   7   1   25.80    6.80
  -1   7   1   24.60    8.30
   1   7  -1   24.40    8.90
  -1   7   1   45.60   10.60
   1   7  -1   17.70    6.90
   0   7   1   27.70    8.80
   0   7   1   23.20    7.70
   0   7  -1   35.20    7.50
   0   7  -1   21.00    8.60
   0   7   1   29.30    6.50
   0   7   1   20.20   10.30
  -1   7  -1   45.30    9.30
   1   7   1   39.80    9.70
  -1   7  -1   33.90    7.10
   1   7   1   43.90   10.50
   1   7   1   52.39    7.70
  -1   7  -1   38.90    7.00
  -2  -7  -1   -4.60    5.40
  -2   7  -1    8.40    7.00
  -2   7  -1    6.20   13.10
  -2   7  -1    3.30    6.40
  -2   7  -1    7.20    6.20
   2   7   1    2.30    8.30
   2   7   1   12.20    8.70
  -3  -7  -1   53.59    7.50
   3   7   1   38.50   11.30
  -3   7  -1   55.49    8.10
  -3   7  -1   31.90    8.20
   3   7   1   56.09   11.00
  -3   7  -1   44.80   13.10
  -3   7  -1   45.50    9.60
  -4  -7  -1    2.00    5.80
  -4   7  -1   23.80   11.70
   4   7   1   -9.40    8.50
  -4   7  -1   -1.90    7.10
  -4   7  -1   -1.50    6.60
 -16   0   2  -13.80    8.80
 -16   0   2    4.50    5.20
 -15   0   2  153.38   13.10
  15   0  -2  151.98   10.80
 -15   0   2  132.89    9.70
 -14   0   2  170.78   12.90
 -14   0   2  190.08   12.30
  14   0  -2  189.58   11.70
 -14   0   2  181.18   10.70
 -13   0   2  330.77   15.60
 -13   0   2  323.77   17.10
 -13   0   2  309.37   16.70
  13   0  -2  319.37   16.30
 -12   0   2  504.85   24.20
 -12   0   2  510.15   24.20
  12   0  -2  525.35   23.90
 -12   0   2  550.44   24.40
 -12   0   2  557.64   24.00
 -11   0   2  151.78    9.80
 -11   0   2  152.48    8.80
 -11   0   2  168.48   10.10
  11   0  -2  158.38    9.50
 -11   0   2  156.58    9.80
  10   0  -2 1989.10   69.09
 -10   0   2 1615.24   69.99
 -10   0   2 1697.63   70.19
 -10   0   2 1861.81   70.09
 -10   0   2 1700.93   70.29
 -10   0   2 1661.23   69.29
  10   0  -2 1692.73   69.79
  -9   0   2   18.00    3.30
  -9   0   2   20.20    3.30
   9   0  -2   16.40    3.00
   9   0  -2   27.10    2.90
  -9   0   2   25.20    3.60
  -9   0   2   20.30    3.50
  -9   0   2   21.40    3.00
   9   0  -2   23.00    3.30
   8   0  -2 3361.26  130.29
  -8   0   2 3493.45  130.59
  -8   0   2 3387.86  131.99
  -8   0   2 3142.29  129.99
   8   0  -2 3179.18  130.39
  -8   0   2 3462.65  130.59
  -8   0   2 3163.58  130.49
   8   0  -2 3534.35  129.79
   7   0  -2 1506.55   61.19
  -7   0   2 1611.54   61.39
   7   0  -2 1601.84   60.69
  -7   0   2 1465.95   61.29
  -7   0   2 1543.75   61.19
  -7   0   2 1557.84   61.69
  -7   0   2 1467.45   60.89
   7   0  -2 1617.64   61.09
  -6   0   2 3612.24  150.18
   6   0  -2 3963.10  149.79
  -6   0   2 3990.70  150.38
   6   0  -2 3807.92  150.08
  -6   0   2 4042.90  149.99
  -6   0   2 3868.71  149.99
  -6   0   2 3756.72  150.68
  -5   0   2 3720.63  151.28
   5   0  -2 3892.41  151.48
   5   0  -2 4090.99  151.98
  -5   0   2 3655.73  151.98
   5   0  -2 3947.90  151.38
  -5   0   2 3957.20  151.88
  -5   0   2 4110.49  151.68
   4   0  -2 2777.82  111.59
   4   0  -2 2920.41  111.49
  -4   0   2 2822.32  111.59
  -4   0   2 3032.20  111.99
  -4   0   2 2910.51  111.59
  -4   0   2 2737.33  111.39
   4   0  -2 2961.80  112.09
   0   0  -2  474.15   19.30
   0   0  -2  509.65   19.30
   0   0   2  505.45   20.10
   0   0   2  449.86   19.10
  -3   0  -2 1071.09   42.00
  -3   0  -2 1086.29   42.30
   3   0   2 1089.89   42.10
  -3   0  -2 1081.09   42.30
  -3   0  -2  977.90   42.20
   3   0   2 1174.38   42.20
   3   0   2 1064.39   42.00
   3   0   2 1020.70   42.10
   4   0   2 4073.19  162.18
  -4   0  -2 4328.57  162.18
   4   0   2 4172.98  162.08
  -5   0  -2 1631.34   62.39
  -5   0  -2 1641.94   62.09
   5   0   2 1508.75   62.09
  -5   0  -2 1519.65   62.29
  -5   0  -2 1563.14   61.79
   5   0   2 1564.34   62.59
   5   0   2 1611.74   61.99
   5   0   2 1584.44   62.09
   6   0   2 4716.03  175.98
  -6   0  -2 4753.62  176.38
  -6   0  -2 4479.95  176.28
   6   0   2 4538.25  175.88
  -6   0  -2 4238.68  176.48
   6   0   2 4472.35  175.98
  -6   0  -2 4548.84  175.68
   7   0   2   22.70    3.10
   7   0   2   22.00    2.70
  -7   0  -2   16.20    2.30
   7   0   2   17.00    2.60
   7   0   2   15.00    2.50
  -7   0  -2   14.40    2.60
  -7   0  -2   21.50    3.20
   8   0   2 3742.83  153.08
  -8   0  -2 3793.02  152.78
   8   0   2 4030.40  153.38
  -8   0  -2 4058.59  153.28
   8   0   2 3531.05  153.08
  -8   0  -2 4181.88  153.98
   8   0   2 4488.75  153.28
  -8   0  -2 3611.64  153.58
  -9   0  -2 1028.30   39.40
   9   0   2  927.61   39.40
  -9   0  -2  899.81   39.80
   9   0   2  995.60   39.60
  -9   0  -2  929.91   39.70
  -9   0  -2  957.10   38.90
  -9   0  -2  947.11   40.00
 -10   0  -2  477.55   22.50
 -10   0  -2  525.15   21.90
 -10   0  -2  472.05   22.10
 -10   0  -2  486.45   21.30
  10   0   2  482.75   21.90
  11   0   2  373.66   16.10
 -11   0  -2  296.17   16.60
 -11   0  -2  316.47   15.40
 -11   0  -2  353.36   16.30
 -11   0  -2  315.67   16.50
  11   0   2  313.47   16.10
 -12   0  -2   92.39    9.20
 -12   0  -2  114.09    7.50
  12   0   2   92.99    7.90
 -12   0  -2  112.89    9.90
 -12   0  -2   97.19    9.00
  12   0   2  130.69    9.20
  13   0   2  481.65   22.50
 -13   0  -2  476.95   23.20
 -13   0  -2  489.35   21.50
 -13   0  -2  432.06   23.30
 -14   0  -2   30.20    4.50
  14   0   2   40.80    5.80
 -14   0  -2   34.10    7.10
 -14   0  -2   26.70    6.30
 -15   0  -2   68.79    8.60
 -15   0  -2   65.79    8.10
 -15   0  -2   64.39   11.50
  15   0   2   46.60    6.50
 -15  -1   2    4.40    6.90
 -15  -1   2    6.20    4.10
  15  -1  -2   11.50    4.70
  15   1  -2    2.70    4.00
 -15   1   2    9.70    6.20
 -15   1   2    4.50    3.10
 -14  -1   2  350.96   16.70
 -14  -1   2  307.27   16.30
  14  -1  -2  294.77   16.60
 -14  -1   2  299.77   18.20
  14   1  -2  328.37   16.70
 -14   1   2  302.07   18.20
 -14   1   2  323.67   15.60
  13  -1  -2  150.48   10.20
 -13  -1   2  133.59    9.60
 -13  -1   2  152.48   11.80
 -13  -1   2  154.88    9.60
 -13   1   2  153.18   12.50
  13   1  -2  168.98    9.90
  13   1  -2  144.69   10.00
 -13   1   2  155.68    9.20
 -13   1   2  147.99   10.00
  12  -1  -2  271.07   14.50
 -12  -1   2  255.27   15.30
 -12  -1   2  255.17   13.70
 -12  -1   2  295.47   14.50
 -12  -1   2  281.37   14.10
  12   1  -2  279.57   14.40
 -12   1   2  287.27   16.10
 -12   1   2  274.37   13.50
 -12   1   2  256.37   13.60
  12   1  -2  308.27   14.00
  11  -1  -2 1298.27   51.79
 -11  -1   2 1383.26   52.19
 -11  -1   2 1209.68   51.99
 -11  -1   2 1212.28   53.69
 -11   1   2 1392.16   55.29
  11   1  -2 1367.76   52.29
  11   1  -2 1273.17   52.49
 -11   1   2 1240.48   53.79
 -11   1   2 1213.28   51.79
  10  -1  -2  160.68    9.50
 -10  -1   2  166.08    9.00
 -10  -1   2  167.38    9.10
  10  -1  -2  164.98    8.40
 -10  -1   2  150.28   10.20
 -10  -1   2  165.28   10.00
 -10   1   2  156.98    8.60
 -10   1   2  158.08   10.50
  10   1  -2  159.48    9.00
 -10   1   2  150.08    8.50
  10   1  -2  167.78    9.00
 -10   1   2  166.08   10.60
  -9  -1   2 2476.15   93.79
  -9  -1   2 2223.78   94.49
   9  -1  -2 2260.97   92.59
  -9  -1   2 2438.16   92.89
  -9  -1   2 2339.27   93.19
   9  -1  -2 2310.87   93.59
   9  -1  -2 2509.45   94.09
  -9  -1   2 2271.97   92.89
   9   1  -2 2318.27   93.19
   9   1  -2 2431.16   93.29
  -9   1   2 2295.17   92.89
  -9   1   2 2368.26   94.59
  -9   1   2 2564.04   94.39
   9   1  -2 2429.76   93.49
  -9   1   2 2391.06   93.69
  -9   1   2 2258.87   92.69
   8  -1  -2  197.48    9.70
  -8  -1   2  178.28    9.00
  -8  -1   2  180.88    9.30
  -8  -1   2  171.58   11.50
  -8  -1   2  191.18    9.60
   8  -1  -2  213.08   10.10
   8  -1  -2  184.58    8.60
  -8  -1   2  184.78    9.20
   8   1  -2  195.28    9.60
  -8   1   2  177.98    8.90
  -8   1   2  190.48   10.20
   8   1  -2  194.88    9.10
  -8   1   2  171.68   10.20
  -8   1   2  177.38    9.40
  -8   1   2  179.18    8.90
   8   1  -2  180.88    9.20
  -7  -1   2 3419.76  127.79
  -7  -1   2 3174.18  128.09
   7  -1  -2 3193.38  128.39
  -7  -1   2 3134.79  127.79
   7  -1  -2 3229.48  127.49
   7  -1  -2 3465.35  128.59
  -7  -1   2 3118.79  129.19
  -7  -1   2 3408.96  128.29
   7   1  -2 3207.18  127.99
  -7   1   2 3563.24  129.09
  -7   1   2 3219.98  127.39
  -7   1   2 3318.87  129.29
  -7   1   2 3179.78  127.89
   7   1  -2 3324.57  127.89
  -7   1   2 3465.05  128.39
   7   1  -2 3190.38  128.59
  -6  -1   2  657.43   29.30
  -6  -1   2  674.53   28.00
  -6  -1   2  722.63   27.90
   6  -1  -2  672.63   28.50
  -6  -1   2  717.03   28.40
  -6  -1   2  715.03   28.40
   6  -1  -2  746.13   28.70
   6  -1  -2  691.03   27.70
   6   1  -2  663.93   28.10
  -6   1   2  675.33   27.50
  -6   1   2  730.03   28.60
   6   1  -2  720.83   28.10
   6   1  -2  675.23   29.00
  -6   1   2  672.03   28.00
   6   1  -2  691.63   28.10
  -6   1   2  702.63   29.00
  -5  -1   2 2206.58   82.59
   5  -1  -2 2228.68   82.89
   5  -1  -2 2002.30   81.99
  -5  -1   2 2067.09   82.29
   5  -1  -2 2102.59   82.79
  -5  -1   2 2016.90   82.59
  -5  -1   2 2051.39   83.59
   5   1  -2 2145.99   83.39
   5   1  -2 2060.99   82.39
  -5   1   2 2088.29   81.79
  -5   1   2 2275.47   83.29
  -5   1   2 2042.70   82.39
  -5   1   2 2145.49   83.59
   5   1  -2 2075.89   82.39
  -5   1   2 2180.58   82.79
   5   1  -2 2160.48   82.39
   4  -1  -2 4563.24  174.88
  -4  -1   2 4411.06  174.68
   4  -1  -2 4709.03  174.88
  -4  -1   2 4441.36  175.58
  -4  -1   2 4505.75  174.58
  -4  -1   2 4488.05  174.38
  -4   1   2 4761.32  175.38
  -4   1   2 4044.20  175.18
   4   1  -2 4556.04  175.48
  -4   1   2 4574.34  175.48
   4   1  -2 4638.74  174.38
  -3  -1   2   50.09    2.80
  -3  -1   2   39.20    2.30
   3  -1  -2   48.30    2.80
   3  -1  -2   41.80    2.90
   3  -1  -2   45.80    3.30
  -3  -1   2   35.30    3.50
  -3  -1   2   43.50    2.80
  -3   1   2   51.19    3.20
  -3   1   2   42.70    2.90
  -3   1   2   47.00    2.30
  -3   1   2   45.90    2.80
  -3   1   2   48.00    2.20
   3   1  -2   40.60    2.30
   3   1  -2   40.30    2.40
   3   1  -2   42.00    2.50
  -3   1   2   44.80    3.60
   3   1  -2   37.80    3.20
  -1  -1   2  261.87   11.60
   1  -1  -2  285.67   11.60
   1  -1  -2  281.17   11.30
   1  -1  -2  263.27   11.50
   1  -1  -2  282.37   11.70
  -1  -1   2  267.77   11.20
  -1  -1   2  263.47   11.00
  -1  -1   2  263.47   12.20
  -1   1   2  269.17   11.50
   1   1  -2  284.97   11.30
  -1   1   2  288.57   11.50
  -1   1   2  283.17   11.20
   1   1  -2  290.37   10.90
  -1   1   2  293.07   11.70
   1   1  -2  284.57   12.20
   1   1  -2  275.67   11.50
   1  -1   2 1322.87   52.09
   1  -1   2 1376.66   52.69
  -1  -1  -2 1406.06   53.49
  -1  -1  -2 1336.27   52.09
  -1  -1  -2 1333.27   52.99
   1  -1   2 1253.77   53.09
  -1  -1  -2 1319.77   52.09
  -1   1  -2 1360.26   52.09
   1   1   2 1419.36   53.39
  -1   1  -2 1363.56   52.89
  -1   1  -2 1315.37   52.59
  -1   1  -2 1347.57   52.99
   1   1   2 1334.47   52.89
   1   1   2 1377.86   52.09
   1   1   2 1303.67   51.99
  -3  -1  -2 7130.39  275.87
   4  -1   2  977.20   39.90
  -4  -1  -2  939.11   40.30
  -4  -1  -2  993.00   38.70
  -4  -1  -2  993.70   39.10
  -4  -1  -2 1018.20   40.30
   4  -1   2  944.11   39.30
   4  -1   2  944.31   39.80
   4  -1   2 1026.60   40.00
   4   1   2 1017.80   39.00
  -4   1  -2 1020.10   39.90
  -4   1  -2  973.60   39.50
   4   1   2 1001.30   40.00
   4   1   2  967.20   38.70
  -4   1  -2 1041.20   39.50
  -4   1  -2 1017.60   39.40
   4   1   2 1003.10   39.70
   5  -1   2 4069.49  162.08
  -5  -1  -2 4319.67  162.48
  -5  -1  -2 3943.51  162.58
  -5  -1  -2 4180.68  160.78
   5  -1   2 3801.92  161.98
  -5  -1  -2 4171.18  161.28
   5  -1   2 4278.07  162.18
   5   1   2 4281.17  161.18
   5   1   2 4207.98  162.08
  -5   1  -2 4356.66  161.68
  -5   1  -2 3987.80  161.68
  -5   1  -2 4329.67  162.08
   5   1   2 4239.58  160.88
   6  -1   2  147.59    7.70
  -6  -1  -2  141.89    8.10
  -6  -1  -2  138.79    6.30
   6  -1   2  115.49    7.30
   6  -1   2  128.49    7.00
  -6  -1  -2  138.79    6.80
  -6  -1  -2  132.79    8.10
   6  -1   2  129.09    7.50
   6   1   2  140.59    7.50
  -6   1  -2  160.58    7.90
  -6   1  -2  135.99    6.80
   6   1   2  153.88    6.80
   6   1   2  117.19    7.00
  -6   1  -2  122.89    6.80
  -6   1  -2  143.19    7.40
   6   1   2  136.79    6.70
  -7  -1  -2 3573.44  132.39
  -7  -1  -2 3387.76  132.69
   7  -1   2 3347.77  133.69
   7  -1   2 3366.16  133.69
   7  -1   2 2945.01  133.39
  -7  -1  -2 3276.97  134.39
  -7  -1  -2 3706.83  134.39
   7  -1   2 3254.27  133.19
  -7  -1  -2 3380.66  132.89
  -7   1  -2 3715.73  133.69
   7   1   2 3360.06  133.29
   7   1   2 3523.65  133.49
  -7   1  -2 3594.94  133.79
   7   1   2 3572.24  132.89
  -7   1  -2 3373.16  133.09
  -7   1  -2 3254.27  132.99
  -8  -1  -2  148.89    9.80
  -8  -1  -2  159.38    7.40
   8  -1   2  151.08    8.70
   8  -1   2  141.89    8.20
  -8  -1  -2  146.79    8.30
   8  -1   2  144.39    9.20
   8  -1   2  127.09    8.30
  -8  -1  -2  147.79    7.80
  -8  -1  -2  132.99    9.30
  -8   1  -2  156.28    9.20
  -8   1  -2  153.58    8.00
   8   1   2  151.48    7.90
  -8   1  -2  151.68    8.90
   8   1   2  159.58    8.30
   8   1   2  158.18    8.40
  -8   1  -2  143.99    7.80
  -9  -1  -2 1150.28   47.10
   9  -1   2 1120.29   47.70
  -9  -1  -2 1194.68   47.30
   9  -1   2 1111.39   47.90
  -9  -1  -2 1254.07   46.80
   9  -1   2 1061.99   47.90
  -9  -1  -2 1104.39   49.00
  -9  -1  -2 1208.38   49.40
   9   1   2 1275.47   47.80
  -9   1  -2 1143.79   47.50
  -9   1  -2 1177.18   47.30
   9   1   2 1168.08   47.70
  -9   1  -2 1238.78   48.70
  10  -1   2  410.36   19.20
 -10  -1  -2  415.76   17.80
  10  -1   2  352.66   18.80
  10  -1   2  409.66   18.90
 -10  -1  -2  402.56   18.20
 -10  -1  -2  391.56   20.00
  10   1   2  402.76   18.80
 -10   1  -2  411.76   18.20
 -10   1  -2  414.66   19.50
  10   1   2  443.26   18.60
 -10   1  -2  393.86   18.60
 -10   1  -2  397.66   19.70
 -11  -1  -2  283.37   13.00
 -11  -1  -2  246.58   14.90
 -11  -1  -2  259.47   13.40
 -11  -1  -2  239.58   12.80
  11  -1   2  228.88   14.00
  11  -1   2  249.28   13.40
  11   1   2  257.57   13.40
  11   1   2  300.27   15.00
 -11   1  -2  251.27   15.00
 -11   1  -2  257.07   12.70
 -11   1  -2  247.38   13.40
 -12  -1  -2  142.19    9.10
  12  -1   2  154.58    9.80
  12  -1   2  141.29   11.20
 -12  -1  -2  131.79   11.80
 -12  -1  -2  150.18    9.50
 -12   1  -2  167.18    8.90
 -12   1  -2  149.19   11.90
  12   1   2  143.69    9.60
 -12   1  -2  145.99   10.00
 -13  -1  -2   17.60    4.20
 -13  -1  -2   23.00    6.90
  13  -1   2   17.90    4.30
 -13  -1  -2   19.60    3.90
 -13   1  -2   13.00    3.10
 -13   1  -2   29.60    6.00
 -13   1  -2   16.80    5.00
  13   1   2   15.80    3.80
 -14  -1  -2  104.69   11.70
  14  -1   2  104.59    9.40
 -14  -1  -2  112.29    8.90
 -14   1  -2   93.09   10.80
  14   1   2   92.99    8.80
 -14   1  -2  121.59   11.70
 -14   1  -2  104.19    8.30
 -15  -1  -2    3.00    6.60
 -15  -1  -2   -0.10    5.10
  15  -1   2   -2.00    5.10
 -15   1  -2    0.50    3.60
  15   1   2   -4.50    5.00
 -15   1  -2   -7.40    6.70
 -15  -2   2  129.19   12.30
  15  -2  -2  116.09   10.70
 -15  -2   2  110.69   13.60
 -15   2   2  118.99    9.10
 -15   2   2  105.49   13.30
  15   2  -2  120.29   10.30
 -14  -2   2   37.80    5.60
  14  -2  -2   33.40    5.00
 -14  -2   2   32.80    7.40
 -14   2   2   27.50    4.10
  14   2  -2   38.20    5.50
 -14   2   2   31.90    6.60
 -13  -2   2  341.37   16.80
  13  -2  -2  305.07   16.70
 -13  -2   2  305.97   19.30
 -13   2   2  317.57   19.10
 -13   2   2  313.87   15.50
  13   2  -2  328.17   16.10
 -12  -2   2  432.76   20.10
  12  -2  -2  410.56   20.10
 -12  -2   2  415.16   22.40
  12   2  -2  413.36   19.50
 -12   2   2  387.86   18.20
 -12   2   2  444.56   22.30
 -12   2   2  419.86   19.00
 -11  -2   2   72.89    5.40
 -11  -2   2   60.09    6.60
 -11  -2   2   57.99    5.30
  11  -2  -2   76.49    7.00
 -11  -2   2   75.99    8.70
  11   2  -2   68.89    7.80
  11   2  -2   77.89    6.40
 -11   2   2   68.49    5.60
 -11   2   2   66.39    5.60
 -10  -2   2 1153.68   47.10
 -10  -2   2 1048.30   47.60
  10  -2  -2 1029.10   44.60
  10  -2  -2 1118.49   46.10
 -10  -2   2 1142.89   44.30
 -10  -2   2 1154.68   46.10
 -10  -2   2 1166.78   44.10
  10   2  -2 1082.79   45.30
 -10   2   2 1075.19   44.20
  10   2  -2 1111.19   46.50
 -10   2   2 1136.39   47.60
 -10   2   2 1101.39   45.20
  -9  -2   2   15.40    4.20
  -9  -2   2   15.40    3.10
  -9  -2   2   13.90    3.80
  -9  -2   2   19.80    2.20
   9  -2  -2   21.70    3.30
   9  -2  -2   19.80    3.40
  -9  -2   2   13.80    4.20
  -9   2   2   15.80    4.40
   9   2  -2   17.10    2.90
   9   2  -2   14.00    3.50
  -9   2   2   15.80    4.20
  -9   2   2   24.70    3.40
  -9   2   2   16.70    3.00
   9   2  -2   16.20    3.40
  -8  -2   2 1837.82   82.89
  -8  -2   2 2035.70   76.49
   8  -2  -2 1742.03   77.09
  -8  -2   2 1995.40   76.59
  -8  -2   2 2068.39   78.79
  -8  -2   2 1966.20   78.09
   8  -2  -2 1874.21   78.19
   8  -2  -2 2123.59   79.19
  -8   2   2 1888.01   77.49
  -8   2   2 2056.79   78.19
   8   2  -2 2007.40   77.49
  -8   2   2 1923.61   76.59
   8   2  -2 1890.11   77.49
  -8   2   2 2141.39   79.39
   8   2  -2 1965.00   79.19
  -8   2   2 1933.11   79.49
   7  -2  -2  398.86   18.20
  -7  -2   2  388.36   19.70
  -7  -2   2  409.16   18.10
  -7  -2   2  441.26   18.80
  -7  -2   2  377.06   16.60
   7  -2  -2  375.46   17.30
   7  -2  -2  432.26   18.90
  -7  -2   2  418.06   16.50
   7   2  -2  388.86   17.40
  -7   2   2  432.56   18.20
  -7   2   2  449.76   16.70
  -7   2   2  397.56   19.20
  -7   2   2  423.46   19.20
   7   2  -2  407.46   19.20
   7   2  -2  400.86   17.50
  -7   2   2  403.06   17.60
  -6  -2   2 2398.06   91.09
  -6  -2   2 2324.67   89.19
   6  -2  -2 2280.37   90.79
   6  -2  -2 2071.59   90.09
  -6  -2   2 2249.47   92.39
   6  -2  -2 2453.95   91.39
  -6  -2   2 2282.57   90.69
   6   2  -2 2247.08   89.99
  -6   2   2 2466.35   91.59
  -6   2   2 2301.87   91.89
  -6   2   2 2374.26   90.69
  -6   2   2 2178.38   90.19
   6   2  -2 2361.26   92.09
   6   2  -2 2316.77   90.19
  -6   2   2 2292.37   89.49
   6   2  -2 2287.57   89.39
   5  -2  -2 3016.40  115.69
  -5  -2   2 2846.12  116.69
  -5  -2   2 2841.22  115.19
   5  -2  -2 2881.21  115.19
  -5  -2   2 2962.10  113.79
  -5   2   2 2936.31  116.19
   5   2  -2 2964.20  116.49
   5   2  -2 2808.12  114.49
  -5   2   2 2809.32  114.79
  -5   2   2 3246.38  116.09
  -5   2   2 3060.19  114.89
   5   2  -2 2959.20  113.99
  -5   2   2 2878.91  114.49
  -5   2   2 3058.59  115.19
   5   2  -2 2951.30  114.79
  -4  -2   2 4787.82  185.58
   4  -2  -2 4688.43  184.98
  -4  -2   2 4861.61  184.98
   4  -2  -2 4823.92  184.98
  -4  -2   2 4632.04  186.28
   4   2  -2 4679.33  184.38
   4   2  -2 4776.62  183.68
  -4   2   2 4853.71  184.68
  -4   2   2 4607.54  184.48
   4   2  -2 4726.33  183.98
  -4   2   2 5063.69  185.28
  -4   2   2 4709.33  184.48
   4   2  -2 4699.53  185.98
  -4   2   2 4764.42  184.58
  -3  -2   2 4611.64  182.38
   3  -2  -2 4510.35  181.18
  -3  -2   2 4568.94  181.08
  -3  -2   2 4584.14  181.08
   3  -2  -2 4669.83  180.98
  -3   2   2 4607.74  180.78
   3   2  -2 4737.13  180.28
  -3   2   2 4704.33  181.58
   3   2  -2 4706.73  180.78
  -3   2   2 4663.93  180.98
   3   2  -2 4597.54  179.98
  -3   2   2 4994.70  181.38
  -3   2   2 4745.43  180.88
  -3   2   2 4699.43  181.18
   3   2  -2 4609.84  182.18
   2  -2  -2  100.89    6.30
  -2  -2   2  114.89    6.00
   2  -2  -2  107.69    5.80
  -2  -2   2  120.79    5.40
  -2  -2   2  114.19    6.10
  -2  -2   2  107.49    6.90
  -2   2   2  119.99    6.00
   2   2  -2  120.79    5.60
  -2   2   2  114.19    6.10
  -2   2   2  114.69    6.40
  -2   2   2  115.89    5.70
   2   2  -2  117.99    5.20
  -2   2   2  103.09    6.10
  -2   2   2  108.99    6.00
   2   2  -2  102.49    7.10
   2   2  -2  120.79    7.10
   2   2  -2  124.29    6.00
  -1  -2   2 4806.02  178.88
   1  -2  -2 4607.14  179.88
  -1  -2   2 4452.25  179.38
  -1   2   2 4708.23  179.78
   1   2  -2 4107.59  179.68
  -1   2   2 4844.52  179.48
  -1   2   2 4377.76  178.88
   1   2  -2 4402.06  180.58
  -1   2   2 4902.31  179.18
  -1   2   2 4717.93  179.18
   1   2  -2 4796.12  179.08
  -1   2   2 4802.72  180.48
   0  -2   2   42.50    2.60
   0  -2  -2   50.59    4.40
   0  -2  -2   52.59    3.40
   0  -2   2   48.40    3.60
   0  -2   2   41.60    4.30
   0  -2   2   46.30    3.40
   0  -2  -2   48.60    4.00
   0   2  -2   50.19    2.60
   0   2   2   48.90    3.20
   0   2  -2   43.90    4.10
   0   2   2   45.00    4.90
   0   2  -2   45.70    3.90
   0   2   2   49.70    3.70
   0   2  -2   48.50    3.10
   0   2   2   48.00    3.80
   0   2  -2   45.60    4.40
   0   2   2   50.29    3.00
   0   2   2   49.00    3.00
   1  -2   2 5986.00  234.18
  -1  -2  -2 6109.29  233.78
  -1  -2  -2 5914.61  235.08
   1  -2   2 5810.92  235.18
  -1  -2  -2 6171.58  235.18
   1  -2   2 6450.45  234.18
  -1   2  -2 6114.99  234.58
   1   2   2 5851.71  235.08
  -2  -2  -2  466.65   22.20
   2  -2   2  471.45   19.30
  -2  -2  -2  439.16   20.80
   2  -2   2  445.76   19.90
  -2  -2  -2  484.45   19.50
   2  -2   2  457.25   20.70
  -2   2  -2  478.55   19.90
  -2   2  -2  500.55   19.20
   2   2   2  492.55   18.80
   2   2   2  485.05   18.70
   2   2   2  476.75   20.80
  -2   2  -2  439.06   19.90
  -2   2  -2  469.45   20.60
   2   2   2  483.55   20.70
  -2   2  -2  484.55   20.40
   2   2   2  489.55   19.20
   3  -2   2 3597.74  137.89
  -3  -2  -2 3708.83  138.79
  -3  -2  -2 3463.95  136.79
  -3  -2  -2 3380.26  138.69
   3  -2   2 3462.75  137.59
   3  -2   2 3472.35  136.69
  -3   2  -2 3487.25  137.69
  -3   2  -2 3438.76  137.29
  -3   2  -2 3439.66  137.69
   3   2   2 3553.14  138.19
   3   2   2 3606.04  137.79
  -3   2  -2 3530.65  136.69
  -3   2  -2 3682.03  137.49
   3   2   2 3517.25  136.39
  -4  -2  -2 5372.96  228.78
   4  -2   2 6064.39  228.38
   4  -2   2 5733.33  227.88
   4  -2   2 5720.93  227.18
  -4  -2  -2 6307.17  229.18
  -4  -2  -2 5784.42  227.18
   4  -2   2 5643.84  228.28
   4   2   2 6102.89  228.68
  -4   2  -2 5962.60  227.88
  -4   2  -2 5730.63  227.78
  -4   2  -2 6322.17  227.18
   4   2   2 5820.32  228.88
   4   2   2 5784.92  226.68
   5  -2   2  308.77   14.60
  -5  -2  -2  327.37   15.60
   5  -2   2  298.07   13.50
   5  -2   2  290.77   14.40
   5  -2   2  285.87   14.20
  -5  -2  -2  264.17   14.90
   5   2   2  307.17   14.00
  -5   2  -2  318.77   13.60
   5   2   2  319.17   12.90
  -5   2  -2  298.87   13.90
  -5   2  -2  303.67   13.60
   5   2   2  304.07   14.70
  -5   2  -2  304.67   14.30
   6  -2   2 2419.06   98.19
   6  -2   2 2377.16   97.39
  -6  -2  -2 2493.55   97.39
   6  -2   2 2458.05   98.39
  -6  -2  -2 2355.46   99.29
  -6  -2  -2 2551.34   99.29
   6   2   2 2452.85   97.69
   6   2   2 2526.15   98.69
  -6   2  -2 2448.96   97.69
  -6   2  -2 2543.95   98.29
   6   2   2 2558.74   96.79
  -6   2  -2 2466.45   97.39
  -6   2  -2 2617.44   97.49
   7  -2   2    4.20    2.70
  -7  -2  -2    4.50    1.90
  -7  -2  -2    2.20    2.70
   7  -2   2    6.00    3.10
  -7  -2  -2    1.70    3.40
   7  -2   2    6.30    2.70
   7  -2   2    1.30    1.70
  -7   2  -2    0.70    2.80
   7   2   2    4.20    2.30
  -7   2  -2    2.70    2.40
   7   2   2    3.80    1.70
  -7   2  -2    0.30    1.80
   7   2   2    3.00    1.90
   8  -2   2  918.91   38.40
   8  -2   2  933.61   39.10
   8  -2   2  829.22   37.30
  -8  -2  -2  866.41   39.50
  -8  -2  -2  925.41   39.50
   8  -2   2  869.51   38.10
  -8  -2  -2  906.51   37.30
  -8   2  -2  947.01   37.70
   8   2   2  956.40   36.80
   8   2   2  872.11   37.40
   8   2   2  894.61   38.20
  -8   2  -2  881.41   37.30
  -8   2  -2  914.41   38.50
  -8   2  -2  951.20   36.80
   9  -2   2  195.48   12.00
  -9  -2  -2  211.28   11.00
  -9  -2  -2  199.18    9.10
  -9  -2  -2  219.28    8.80
  -9  -2  -2  195.08   13.00
   9  -2   2  208.78   11.30
   9  -2   2  209.78   12.20
   9   2   2  201.98   11.10
   9   2   2  212.98   10.70
   9   2   2  213.98   12.00
  -9   2  -2  207.58   10.90
  -9   2  -2  213.48   10.40
  10  -2   2  448.46   23.30
 -10  -2  -2  493.95   20.40
  10  -2   2  492.15   23.20
 -10  -2  -2  527.05   22.50
 -10  -2  -2  483.15   24.70
 -10  -2  -2  445.66   19.80
  10  -2   2  506.95   23.50
 -10   2  -2  513.75   21.70
 -10   2  -2  518.05   24.40
 -10   2  -2  511.75   22.00
  10   2   2  495.85   22.60
 -11  -2  -2  196.48   14.10
  11  -2   2  187.78   11.50
 -11  -2  -2  200.78   11.60
  11  -2   2  181.98   13.60
 -11   2  -2  191.38   10.80
  11   2   2  201.78   11.40
 -11   2  -2  217.48   14.10
 -11   2  -2  194.68   10.70
  12  -2   2   69.69    7.50
 -12  -2  -2   86.69    7.60
 -12  -2  -2   76.09   10.00
 -12   2  -2   77.19    7.10
 -12   2  -2   78.09    6.60
  12   2   2   69.89    7.40
 -12   2  -2   79.09   10.10
 -13  -2  -2  129.69    9.60
  13  -2   2   92.79    9.00
 -13  -2  -2  115.29   11.90
  13   2   2  116.59    9.20
 -13   2  -2  133.79   12.70
 -13   2  -2  133.49    8.40
 -13   2  -2  118.49    9.60
 -14  -2  -2   28.50    5.40
  14  -2   2   36.80    7.80
 -14  -2  -2   29.90    7.90
 -14   2  -2   38.10    7.90
  14   2   2   35.40    5.40
 -14  -3   2   78.59   13.60
 -14  -3   2   84.29   10.60
  14  -3  -2   67.49    9.30
  14   3  -2   87.69    8.60
 -14   3   2   78.79   10.20
 -13  -3   2  192.38   15.50
  13  -3  -2  193.78   12.60
 -13  -3   2  186.48   13.30
 -13   3   2  212.58   15.40
  13   3  -2  176.28   11.60
 -13   3   2  193.88   11.00
 -12  -3   2   30.30    6.80
 -12  -3   2   34.80    5.50
  12  -3  -2   26.50    5.20
 -12   3   2   24.40    3.80
 -12   3   2   27.70    6.50
  12   3  -2   27.70    4.40
 -11  -3   2  382.16   18.30
  11  -3  -2  343.27   17.80
 -11  -3   2  330.57   20.70
 -11   3   2  352.86   16.70
  11   3  -2  352.26   16.90
 -11   3   2  380.46   19.90
 -11   3   2  338.67   15.20
 -10  -3   2   -5.90    4.00
  10  -3  -2   -0.50    3.10
 -10  -3   2    0.80    3.30
 -10   3   2   -1.60    3.40
 -10   3   2   -3.10    2.00
 -10   3   2   -1.10    1.80
  10   3  -2    2.50    2.70
 -10   3   2    8.10    4.90
  -9  -3   2  564.94   26.20
  -9  -3   2  494.45   26.20
   9  -3  -2  486.85   23.60
  -9  -3   2  549.05   24.20
  -9   3   2  530.65   23.00
  -9   3   2  555.14   21.50
  -9   3   2  519.45   26.40
   9   3  -2  516.65   22.70
  -9   3   2  495.05   22.80
   8  -3  -2   58.09    6.10
  -8  -3   2   47.60    7.70
  -8  -3   2   59.39    6.10
  -8  -3   2   54.29    6.90
  -8   3   2   58.59    7.40
  -8   3   2   60.09    5.20
   8   3  -2   51.99    4.70
  -8   3   2   59.19    4.10
  -8   3   2   64.39    5.70
   8   3  -2   61.99    7.90
   7  -3  -2 1406.56   55.49
   7  -3  -2 1299.07   54.19
  -7  -3   2 1256.27   56.49
  -7  -3   2 1392.86   55.79
  -7  -3   2 1348.27   54.59
  -7   3   2 1360.96   54.09
  -7   3   2 1274.77   52.99
  -7   3   2 1352.16   55.89
  -7   3   2 1293.87   53.69
  -7   3   2 1375.66   53.99
   7   3  -2 1305.17   53.19
  -7   3   2 1358.96   55.29
   7   3  -2 1364.56   56.29
   7   3  -2 1295.57   53.39
  -6  -3   2  223.88   14.10
   6  -3  -2  235.38   12.10
  -6  -3   2  237.48   12.30
  -6  -3   2  256.27   13.80
   6  -3  -2  260.07   13.40
  -6   3   2  242.08   11.60
   6   3  -2  237.18   14.00
  -6   3   2  245.98   12.40
  -6   3   2  254.07   13.50
   6   3  -2  242.08   11.60
   6   3  -2  233.58   11.10
  -6   3   2  246.78   13.50
  -6   3   2  232.98   11.70
  -6   3   2  249.78   12.00
  -5  -3   2 1061.69   43.90
   5  -3  -2 1063.29   43.60
  -5  -3   2 1015.10   45.00
  -5  -3   2 1022.90   43.00
   5  -3  -2 1036.10   42.80
  -5  -3   2 1059.19   40.90
  -5   3   2 1061.29   42.60
  -5   3   2 1116.89   43.70
   5   3  -2 1044.20   40.90
  -5   3   2 1038.10   44.10
   5   3  -2 1041.40   41.90
   5   3  -2 1034.30   44.70
  -5   3   2 1017.10   42.70
   5   3  -2 1068.09   42.30
  -5   3   2 1036.90   42.60
  -4  -3   2 1456.25   58.79
  -4  -3   2 1496.55   57.09
   4  -3  -2 1452.35   58.49
  -4  -3   2 1456.45   60.69
  -4   3   2 1436.36   59.49
  -4   3   2 1447.16   58.29
  -4   3   2 1481.25   58.99
  -4   3   2 1398.66   58.89
   4   3  -2 1489.95   58.19
   4   3  -2 1442.66   57.69
   4   3  -2 1448.36   56.89
  -4   3   2 1561.44   59.19
  -4   3   2 1511.35   58.29
   4   3  -2 1400.56   60.19
  -4   3   2 1419.96   58.49
   3  -3  -2  752.42   31.70
  -3  -3   2  753.52   32.10
  -3  -3   2  756.02   31.50
  -3  -3   2  767.22   33.90
  -3  -3   2  797.52   32.20
  -3   3   2  764.72   31.80
  -3   3   2  745.33   32.30
   3   3  -2  759.82   33.60
  -3   3   2  745.83   31.80
   3   3  -2  793.72   31.40
   3   3  -2  788.32   30.60
  -3   3   2  724.03   32.60
  -3   3   2  802.52   32.20
  -3   3   2  815.62   31.70
  -3   3   2  765.62   32.60
   3   3  -2  774.42   31.70
   2  -3  -2 3611.04  143.99
  -2  -3   2 3744.73  144.49
  -2  -3   2 3914.11  144.19
  -2  -3   2 3724.23  143.39
  -2   3   2 3641.84  144.09
   2   3  -2 3624.14  143.99
  -2   3   2 3883.51  144.19
  -2   3   2 3297.97  146.09
  -2   3   2 3678.53  144.89
   2   3  -2 3438.16  146.19
   2   3  -2 3802.52  143.99
   2   3  -2 3657.63  145.89
  -2   3   2 3826.52  145.79
  -2   3   2 3654.03  143.99
  -2   3   2 3692.93  144.79
  -2   3   2 3882.01  143.89
   2   3  -2 3681.13  143.09
   2   3  -2 3725.73  143.09
  -1  -3   2    4.40    1.60
   1  -3  -2    3.70    1.50
   1  -3  -2    2.00    2.00
  -1  -3   2    2.80    2.00
  -1   3   2    3.30    1.80
   1   3  -2    5.60    2.80
  -1   3   2    0.50    2.90
  -1   3   2    3.40    1.80
  -1   3   2    4.90    2.00
  -1   3   2    3.50    2.00
   1   3  -2    0.10    2.10
   1   3  -2    0.70    2.80
  -1   3   2    2.20    1.90
   1   3  -2    2.60    1.10
  -1   3   2    3.40    2.20
   1   3  -2    1.90    2.80
   0  -3   2 2362.06   93.39
   0  -3  -2 2352.66   92.79
   0  -3   2 2355.46   92.89
   0  -3  -2 2296.37   94.39
   0   3   2 2172.28   93.09
   0   3   2 2415.16   92.89
   0   3   2 2370.16   94.69
   0   3  -2 2374.06   92.69
   0   3   2 2368.16   94.19
   0   3   2 2345.07   92.69
   0   3  -2 2511.15   92.19
   0   3  -2 2452.15   93.49
   0   3  -2 2294.07   94.99
   0   3  -2 2414.86   94.79
   0   3  -2 2375.46   93.29
   0   3   2 2405.26   92.79
  -1  -3  -2  294.97   13.30
   1  -3   2  289.97   13.80
  -1  -3  -2  280.77   14.90
   1  -3   2  293.17   12.80
   1  -3   2  288.87   14.40
  -1  -3  -2  299.17   15.00
  -1   3  -2  306.27   13.50
  -1   3  -2  309.37   12.70
   1   3   2  288.87   15.10
   1   3   2  293.57   13.30
   1   3   2  306.37   12.80
   1   3   2  314.87   13.10
  -1   3  -2  296.97   14.00
  -1   3  -2  288.87   15.00
  -1   3  -2  269.67   14.90
   1   3   2  305.97   15.00
   2  -3   2 1278.57   51.49
  -2  -3  -2 1351.36   53.99
   2  -3   2 1282.37   52.29
   2  -3   2 1181.08   53.89
  -2  -3  -2 1180.28   53.69
  -2  -3  -2 1296.27   51.89
  -2   3  -2 1316.47   52.59
  -2   3  -2 1335.17   52.99
  -2   3  -2 1352.06   53.79
  -2   3  -2 1352.16   51.29
   2   3   2 1354.16   51.19
   2   3   2 1323.87   51.49
  -2   3  -2 1254.57   53.49
   2   3   2 1306.07   50.89
   2   3   2 1289.67   53.59
  -2   3  -2 1337.17   52.29
  -3  -3  -2  440.66   19.90
   3  -3   2  391.86   20.50
  -3  -3  -2  445.96   21.50
   3  -3   2  433.76   18.70
   3  -3   2  429.86   19.60
  -3  -3  -2  415.16   21.00
  -3   3  -2  422.66   20.20
  -3   3  -2  436.56   19.60
   3   3   2  451.05   17.50
   3   3   2  457.15   20.90
   3   3   2  453.75   20.40
   3   3   2  438.76   17.60
  -3   3  -2  440.16   19.70
  -3   3  -2  448.16   20.00
  -3   3  -2  471.45   18.60
   3   3   2  459.15   18.50
  -4  -3  -2 1402.76   56.39
  -4  -3  -2 1235.48   55.79
  -4  -3  -2 1361.66   53.79
   4  -3   2 1243.58   55.19
   4  -3   2 1333.97   54.49
   4  -3   2 1327.67   53.59
  -4   3  -2 1384.56   54.49
  -4   3  -2 1373.26   54.69
  -4   3  -2 1326.97   54.69
  -4   3  -2 1341.97   54.39
   4   3   2 1289.07   54.49
  -4   3  -2 1416.96   53.39
   4   3   2 1397.56   53.09
   4   3   2 1324.17   55.49
   5  -3   2  827.62   35.50
  -5  -3  -2  789.62   36.90
   5  -3   2  821.62   34.40
  -5  -3  -2  841.92   37.40
   5  -3   2  783.32   35.90
  -5  -3  -2  835.12   34.60
   5   3   2  844.52   35.20
  -5   3  -2  847.22   35.40
   5   3   2  823.82   36.30
  -5   3  -2  877.21   34.20
  -5   3  -2  817.32   35.10
  -5   3  -2  875.61   35.50
  -5   3  -2  841.32   35.20
   5   3   2  873.01   33.80
  -6  -3  -2   66.19    9.40
   6  -3   2   91.79    9.00
   6  -3   2   82.09    5.80
   6  -3   2   77.19    7.10
  -6  -3  -2   75.89    5.80
  -6  -3  -2   65.49    7.60
   6  -3   2   80.39    6.90
  -6   3  -2   72.09    7.50
   6   3   2   76.29    5.10
   6   3   2   72.99    6.10
  -6   3  -2   79.09    6.00
  -6   3  -2   71.09    7.50
  -6   3  -2   76.59    5.90
  -6   3  -2   84.49    6.40
   6   3   2   73.09    7.60
  -7  -3  -2 1533.05   65.19
   7  -3   2 1404.66   63.19
  -7  -3  -2 1551.44   62.39
  -7  -3  -2 1633.04   65.49
   7  -3   2 1505.55   62.19
   7  -3   2 1500.65   63.19
   7   3   2 1539.55   62.29
  -7   3  -2 1522.95   62.49
   7   3   2 1624.44   61.39
  -7   3  -2 1556.44   61.89
  -7   3  -2 1631.64   62.29
  -8  -3  -2   41.30   13.30
   8  -3   2   18.00    4.30
   8  -3   2   12.20    3.20
  -8  -3  -2   14.30    5.00
   8  -3   2   24.00    4.50
  -8  -3  -2   18.70    3.60
   8   3   2   15.00    2.80
   8   3   2   17.70    3.70
  -8   3  -2   13.00    3.10
   9  -3   2  628.84   28.40
  -9  -3  -2  558.84   35.60
  -9  -3  -2  638.94   27.70
   9  -3   2  613.54   27.60
   9  -3   2  568.54   28.10
  -9   3  -2  668.03   26.20
  -9   3  -2  611.54   27.10
   9   3   2  635.44   27.20
  10  -3   2   58.09    9.80
  10  -3   2   65.09    8.00
 -10  -3  -2   53.69    8.80
  10  -3   2   66.89    7.00
 -10  -3  -2   69.39    8.60
  10   3   2   66.09    7.00
 -10   3  -2   62.69    6.10
 -10   3  -2   67.69    5.50
 -10   3  -2   70.69    9.20
  11  -3   2  261.47   14.40
 -11  -3  -2  260.77   14.80
 -11  -3  -2  242.28   16.90
  11   3   2  260.77   14.00
 -11   3  -2  244.58   16.70
 -11   3  -2  269.47   13.00
 -11   3  -2  271.17   13.70
 -12  -3  -2   95.89   11.40
  12  -3   2   95.99    8.90
 -12  -3  -2  102.49    9.30
 -12   3  -2   87.89    7.60
 -12   3  -2   98.39    7.90
 -12   3  -2  103.19   11.60
  12   3   2  105.39    8.50
 -13  -3  -2   48.00    8.50
 -13  -3  -2   68.79    9.10
  13  -3   2   49.60    6.90
  13   3   2   39.80    5.80
 -13   3  -2   55.59    7.30
 -13   3  -2   51.99    8.80
 -14  -3  -2   55.69    9.70
 -14  -3  -2   55.39    8.50
  14  -3   2   46.10    6.90
  14   3   2   55.69    8.80
 -14   3  -2   53.89   10.90
 -13  -4   2   12.00    7.40
  13  -4  -2   10.60    6.20
 -13  -4   2   13.90    6.20
 -13   4   2   15.40    7.60
 -13   4   2    4.00    4.80
  13   4  -2   13.70    5.00
 -12  -4   2  162.28   12.70
 -12  -4   2  160.68   15.30
  12  -4  -2  146.09   11.90
 -12   4   2  177.98   10.30
 -12   4   2  162.88   15.40
  12   4  -2  157.18   10.60
  11  -4  -2   12.00    4.40
 -11  -4   2   12.70    6.00
 -11  -4   2    7.50    4.70
 -11   4   2    5.50    5.80
  11   4  -2    8.90    3.80
 -11   4   2    1.50    2.90
 -10  -4   2  238.78   14.40
  10  -4  -2  219.58   13.60
 -10  -4   2  238.58   16.90
  10   4  -2  246.18   12.80
 -10   4   2  245.78   18.10
 -10   4   2  247.38   12.70
   9  -4  -2   63.59    7.60
  -9  -4   2   85.29    8.10
  -9  -4   2   87.89   12.60
  -9  -4   2   74.39   10.40
  -9   4   2   86.59    9.50
  -9   4   2   69.69    9.40
  -9   4   2   77.59    6.90
  -9   4   2   77.59    6.00
   9   4  -2   77.99    6.30
  -8  -4   2  198.48   15.10
  -8  -4   2  209.38   17.20
   8   4  -2  207.28   10.80
  -8   4   2  203.48   10.80
  -8   4   2  202.18   12.90
  -8   4   2  241.28   14.50
  -7  -4   2   16.40    4.40
   7  -4  -2    9.70    3.70
  -7  -4   2    9.20    5.80
  -7  -4   2    9.20    4.50
  -7   4   2   17.80    7.50
  -7   4   2   12.00    3.20
   7   4  -2   14.50    2.90
  -7   4   2   15.80    5.50
  -7   4   2    9.90    3.20
  -6  -4   2  264.17   17.10
  -6  -4   2  253.37   14.40
   6  -4  -2  277.07   14.10
  -6  -4   2  269.77   16.50
  -6   4   2  255.27   14.70
  -6   4   2  296.97   15.40
  -6   4   2  277.47   14.00
  -6   4   2  274.27   14.20
   6   4  -2  273.17   12.90
  -6   4   2  291.87   16.20
  -6   4   2  286.97   15.50
  -5  -4   2  499.65   25.70
  -5  -4   2  517.15   23.30
   5  -4  -2  517.05   22.70
  -5  -4   2  494.35   24.20
  -5  -4   2  513.65   20.60
  -5   4   2  504.25   22.50
   5   4  -2  498.85   22.20
  -5   4   2  517.05   23.60
  -5   4   2  524.15   24.00
   5   4  -2  497.35   21.70
  -5   4   2  513.45   22.50
  -5   4   2  500.65   23.20
   5   4  -2  504.35   20.40
  -5   4   2  481.05   23.20
  -5   4   2  518.45   24.40
  -4  -4   2   73.49    4.90
  -4  -4   2   74.09    6.60
  -4  -4   2   82.09    8.50
   4  -4  -2   68.49    5.70
  -4  -4   2   63.79    8.00
  -4   4   2   72.79    7.20
   4   4  -2   82.49    6.20
  -4   4   2   67.89    7.10
   4   4  -2   80.09    4.60
   4   4  -2   78.19    6.80
   4   4  -2   65.79    8.90
  -4   4   2   70.49    7.50
  -4   4   2   69.39    6.20
  -4   4   2   72.49    7.40
  -4   4   2   78.69    7.70
  -4   4   2   66.09    6.20
   4   4  -2   67.59    8.70
  -3  -4   2  525.85   22.60
  -3  -4   2  574.84   24.60
   3  -4  -2  542.85   23.70
  -3   4   2  526.05   26.00
   3   4  -2  551.84   22.90
  -3   4   2  520.45   25.30
   3   4  -2  496.35   26.70
  -3   4   2  546.45   24.20
  -3   4   2  552.74   25.00
  -3   4   2  558.64   24.40
   3   4  -2  549.65   23.60
  -3   4   2  579.04   23.80
   3   4  -2  556.84   23.80
   3   4  -2  515.55   26.30
  -3   4   2  565.14   24.20
  -3   4   2  542.75   25.20
  -2  -4   2   18.70    3.60
  -2  -4   2   25.10    3.30
   2   4  -2   19.30    2.70
   2   4  -2    9.40    4.10
  -2   4   2   15.00    4.80
   2   4  -2   18.60    2.90
   2   4  -2   18.40    5.00
  -2   4   2   17.30    3.40
  -2   4   2   24.50    3.80
  -2   4   2   17.90    4.30
  -2   4   2   26.50    4.80
  -2   4   2   17.70    3.50
  -2   4   2   23.60    4.10
   2   4  -2   26.80    4.30
   2   4  -2   23.30    3.90
  -2   4   2   24.00    3.60
  -1  -4   2  945.21   39.30
   1  -4  -2  968.00   39.60
  -1  -4   2  987.00   40.40
  -1   4   2  964.30   39.50
  -1   4   2 1013.80   39.80
   1   4  -2  925.11   42.60
   1   4  -2  982.70   40.10
  -1   4   2  957.80   40.10
   1   4  -2  944.01   40.30
  -1   4   2  938.01   41.30
  -1   4   2  962.10   39.70
   1   4  -2 1012.20   38.80
   1   4  -2  974.50   39.10
  -1   4   2  897.61   41.90
  -1   4   2  954.60   42.10
  -1   4   2  989.80   40.30
   1   4  -2  958.60   42.30
   0  -4  -2    5.60    3.40
   0  -4   2    5.20    2.10
   0  -4  -2    8.00    2.40
   0  -4   2    9.00    2.80
   0   4  -2    5.50    3.80
   0   4   2    3.80    2.70
   0   4   2    4.10    2.60
   0   4   2    2.00    2.50
   0   4   2    6.10    3.50
   0   4   2    4.60    4.00
   0   4  -2    2.40    2.30
   0   4  -2    9.40    3.10
   0   4  -2    3.70    2.40
   0   4  -2    4.30    4.10
   0   4  -2    5.50    3.70
   0   4   2    0.90    2.40
   1  -4   2  754.92   31.90
  -1  -4  -2  729.83   34.10
  -1  -4  -2  778.82   31.80
   1  -4   2  750.62   32.30
  -1   4  -2  767.32   34.20
  -1   4  -2  764.02   33.30
   1   4   2  746.13   33.80
  -1   4  -2  693.13   34.00
   1   4   2  779.52   31.70
  -1   4  -2  769.72   30.90
  -1   4  -2  750.72   31.80
   1   4   2  768.22   31.10
   1   4   2  781.32   31.50
   1   4   2  750.42   34.00
  -1   4  -2  762.12   32.50
   1   4   2  759.02   31.50
   2  -4   2  180.18    9.20
  -2  -4  -2  174.58   11.90
  -2  -4  -2  186.38    9.90
  -2  -4  -2  183.18   12.30
   2  -4   2  174.18   10.20
  -2   4  -2  179.58   10.90
   2   4   2  171.78   12.40
   2   4   2  173.58   10.00
   2   4   2  179.48    8.80
  -2   4  -2  181.98   11.10
   2   4   2  180.18    9.20
  -2   4  -2  175.48   11.70
  -2   4  -2  188.08    9.20
   2   4   2  184.38    9.40
  -2   4  -2  187.08   10.30
   2   4   2  183.68   11.90
  -2   4  -2  169.68   12.00
  -3  -4  -2  531.75   26.70
   3  -4   2  552.94   24.60
  -3  -4  -2  540.75   24.00
   3  -4   2  542.55   23.50
  -3  -4  -2  563.74   26.60
   3   4   2  541.05   25.50
   3   4   2  535.15   24.40
  -3   4  -2  575.34   23.30
   3   4   2  561.84   26.50
  -3   4  -2  546.25   26.30
  -3   4  -2  558.54   24.60
  -3   4  -2  554.94   25.00
  -3   4  -2  550.04   25.80
   3   4   2  544.95   23.30
   3   4   2  542.15   22.20
  -3   4  -2  539.75   24.90
  -4  -4  -2  124.89   11.90
   4  -4   2  117.09    7.40
  -4  -4  -2  123.29    8.00
  -4  -4  -2  117.89   10.20
   4  -4   2  124.19    8.60
   4   4   2  126.49    7.30
   4   4   2  109.79    9.10
  -4   4  -2  116.99   10.10
  -4   4  -2  115.69    9.00
  -4   4  -2  121.09    8.90
  -4   4  -2  121.39    9.30
  -4   4  -2  126.09   12.20
  -4   4  -2  122.99    7.50
   5  -4   2  559.94   25.10
  -5  -4  -2  550.04   28.40
   5  -4   2  535.15   27.20
  -5  -4  -2  572.24   25.60
  -5  -4  -2  597.14   29.40
   5  -4   2  591.84   26.40
  -5   4  -2  551.04   26.30
   5   4   2  600.14   26.20
  -5   4  -2  595.84   27.70
  -5   4  -2  572.34   26.20
   5   4   2  609.64   24.60
  -5   4  -2  618.84   25.00
   6  -4   2  202.18   11.30
  -6  -4  -2  185.38   14.10
  -6  -4  -2  222.28   11.90
  -6  -4  -2  219.08   17.30
   6  -4   2  210.18   12.60
   6  -4   2  177.38   13.10
  -6   4  -2  222.68   11.50
  -6   4  -2  210.98   12.00
  -6   4  -2  200.08   11.90
   6   4   2  196.68   11.60
   6   4   2  214.08   10.60
  -7  -4  -2  103.19    8.40
   7  -4   2  109.69    9.10
   7  -4   2   83.29    9.80
   7  -4   2  106.79    8.00
  -7  -4  -2   90.49   10.50
   7   4   2  117.99    8.50
  -7   4  -2  115.09    8.70
  -7   4  -2   98.89    7.70
   8  -4   2  420.56   21.60
   8  -4   2  370.46   22.60
  -8  -4  -2  451.95   21.70
   8  -4   2  466.65   22.10
  -8  -4  -2  454.35   24.50
   8   4   2  461.45   20.90
  -8   4  -2  459.95   21.20
  -8   4  -2  472.55   20.60
   9  -4   2   23.70    6.10
   9  -4   2   10.30    4.60
   9  -4   2    7.00    3.60
  -9  -4  -2   15.10    4.90
  -9  -4  -2   19.20    5.80
   9   4   2   18.70    4.10
  -9   4  -2   12.70    3.30
  -9   4  -2   16.50    3.30
  -9   4  -2   22.00    5.70
 -10  -4  -2  231.18   17.10
  10  -4   2  228.38   13.90
 -10  -4  -2  246.08   15.10
 -10   4  -2  268.87   12.70
  10   4   2  235.08   13.60
 -10   4  -2  247.78   13.70
 -10   4  -2  276.47   17.00
 -11  -4  -2   39.30    7.90
  11  -4   2   33.20    5.40
 -11  -4  -2   48.00    6.80
 -11   4  -2   32.80    5.10
 -11   4  -2   50.59    6.10
  11   4   2   36.60    5.50
 -11   4  -2   41.80    7.50
 -12  -4  -2   59.79   10.10
 -12  -4  -2   65.79    8.70
  12  -4   2   70.39    9.30
 -12   4  -2   58.49   11.90
  12   4   2   72.39    8.60
 -12   4  -2   56.89    9.40
 -11  -5   2   36.00    9.40
  11  -5  -2   34.90    6.60
 -11  -5   2   44.30    7.40
  11   5  -2   42.00    5.50
 -11   5   2   34.30    5.10
 -11   5   2   31.90    7.70
 -10  -5   2   22.70    7.80
  10  -5  -2   36.90    6.10
 -10  -5   2   42.70    7.20
 -10   5   2   34.80    4.80
  10   5  -2   18.10    4.30
 -10   5   2   24.60    7.30
   9  -5  -2  123.29   10.70
  -9  -5   2  140.79   14.50
  -9  -5   2  151.18   11.50
  -9   5   2  136.39    9.50
  -9   5   2  139.59   13.10
   9   5  -2  117.99    9.10
  -9   5   2  120.29    9.00
  -8  -5   2   63.39   10.00
  -8  -5   2   49.40    7.10
  -8  -5   2   52.99   12.80
   8  -5  -2   69.19    8.10
  -8   5   2   51.49    6.50
  -8   5   2   66.99    9.10
  -8   5   2   50.89    6.50
   8   5  -2   57.79    6.20
  -7  -5   2   92.69    9.30
   7  -5  -2   78.69   10.60
  -7  -5   2  100.29   11.50
  -7  -5   2  105.69   11.50
  -7   5   2  102.59    8.50
  -7   5   2   92.39    9.30
  -7   5   2  108.19   10.90
   7   5  -2   95.89   12.30
  -7   5   2   91.29   11.10
   7   5  -2   97.69    7.10
  -6  -5   2  217.68   16.10
  -6  -5   2  223.88   17.20
  -6  -5   2  232.28   13.90
  -6   5   2  212.68   14.70
   6   5  -2  206.48   16.50
  -6   5   2  206.18   12.90
  -6   5   2  224.88   16.70
  -6   5   2  209.48   13.10
   6   5  -2  214.18   11.40
  -5  -5   2   52.49    8.00
   5  -5  -2   39.40    5.50
   5   5  -2   44.20    5.60
  -5   5   2   58.09    8.20
   5   5  -2   53.89    5.90
   5   5  -2   49.80    8.60
   5   5  -2   49.99    4.10
  -5   5   2   53.39    7.00
  -5   5   2   62.79    7.90
  -5   5   2   50.59    7.60
  -4  -5   2  206.18   12.90
   4   5  -2  198.78   15.80
   4   5  -2  198.08   10.80
   4   5  -2  208.58   10.10
   4   5  -2  201.98   11.30
  -4   5   2  188.28   13.40
   4   5  -2  204.68   12.20
  -4   5   2  215.88   16.10
  -4   5   2  210.68   14.70
  -4   5   2  193.88   13.50
  -4   5   2  209.38   12.40
  -3  -5   2   63.39    5.40
  -3  -5   2   52.99    7.40
  -3   5   2   66.69   10.80
   3   5  -2   63.79    7.40
   3   5  -2   51.09    8.70
  -3   5   2   60.29    8.60
  -3   5   2   62.79    9.10
   3   5  -2   65.99    5.90
  -3   5   2   65.09    7.20
  -3   5   2   67.19    7.60
   3   5  -2   66.99    7.20
  -3   5   2   58.29    8.00
  -2  -5   2  137.99    9.60
  -2  -5   2  125.29    7.90
   2   5  -2  139.39   10.30
   2   5  -2  113.09   13.30
  -2   5   2  122.39    9.40
  -2   5   2  119.29   11.30
   2   5  -2  126.59    8.40
  -2   5   2  124.09   10.00
  -2   5   2  135.29    9.80
  -2   5   2  132.09   10.20
  -2   5   2  104.49   11.70
   2   5  -2  126.99    8.60
  -2   5   2  124.69   11.40
  -2   5   2  138.09    9.70
  -1  -5   2    3.70    3.50
  -1  -5   2    1.70    2.70
   1   5  -2   -2.60    4.20
  -1   5   2    1.30    4.40
   1   5  -2    4.90    3.30
  -1   5   2    6.90    3.60
  -1   5   2    1.20    3.10
  -1   5   2    3.50    5.00
  -1   5   2    5.80    3.90
  -1   5   2    5.80    3.60
   1   5  -2    6.90    3.20
  -1   5   2    4.40    3.90
   1   5  -2    1.40    4.80
   0  -5  -2  365.96   18.00
   0  -5   2  391.96   19.10
   0  -5   2  385.86   18.10
   0   5   2  359.66   21.40
   0   5   2  381.26   18.60
   0   5  -2  381.06   18.10
   0   5   2  394.16   17.90
   0   5   2  409.96   18.60
   0   5   2  367.26   21.00
   0   5   2  372.76   18.20
   0   5  -2  413.96   17.50
   0   5  -2  365.76   19.80
   0   5  -2  356.96   21.50
   1  -5   2   58.99    6.30
  -1  -5  -2   43.60    7.40
   1  -5   2   44.90    6.10
  -1  -5  -2   47.00    6.20
  -1   5  -2   43.30    7.40
   1   5   2   53.29    7.20
   1   5   2   50.49    7.60
   1   5   2   46.00    5.40
   1   5   2   53.19    7.10
  -1   5  -2   45.80    7.00
   1   5   2   52.69    8.70
  -1   5  -2   52.59    7.20
  -1   5  -2   39.30    6.40
   1   5   2   46.10    6.20
  -1   5  -2   58.69    5.90
  -2  -5  -2    4.50    3.00
  -2  -5  -2    4.30    4.60
   2  -5   2    4.70    3.40
  -2   5  -2    3.50    4.20
   2   5   2   11.00    4.60
  -2   5  -2    5.90    4.00
   2   5   2    8.00    3.10
  -2   5  -2    7.10    3.30
   2   5   2   -2.40    6.30
   2   5   2    2.50    4.80
  -2   5  -2   13.40    5.20
   3  -5   2   12.40    4.70
  -3  -5  -2    9.20    5.00
   3  -5   2    8.00    3.10
  -3  -5  -2   14.70    3.80
   3   5   2    5.70    4.60
  -3   5  -2   10.80    3.70
   3   5   2    7.50    3.50
  -3   5  -2   13.80    5.40
   3   5   2    4.80    4.60
   3   5   2   13.10    3.10
  -3   5  -2   13.70    5.20
  -3   5  -2   12.10    4.70
  -4  -5  -2   97.39    8.10
  -4  -5  -2   93.99   10.40
   4  -5   2   95.59    7.30
  -4  -5  -2   76.99   10.80
   4   5   2   92.69    6.00
  -4   5  -2   93.69    9.20
   4   5   2   91.09    4.80
  -4   5  -2   89.99    8.20
  -4   5  -2   89.69    9.80
   4   5   2   84.29    9.60
   4   5   2  125.09   12.80
   5  -5   2   48.90    6.50
  -5  -5  -2   42.20    5.80
   5  -5   2   54.79    6.50
  -5  -5  -2   43.70    8.00
  -5   5  -2   45.50    7.00
  -5   5  -2   41.80    6.90
  -5   5  -2   45.00    6.00
   5   5   2   50.09    6.50
   6  -5   2   94.69    8.20
  -6  -5  -2   75.09    8.70
  -6  -5  -2   82.69   10.30
   6  -5   2   81.39    8.90
  -6   5  -2   94.99    8.60
  -6   5  -2   75.59    8.90
   6   5   2   74.59    8.90
  -7  -5  -2  112.09   12.40
   7  -5   2  114.89    9.80
   7  -5   2  108.29   10.30
  -7  -5  -2  109.39   10.20
  -7   5  -2  118.49    9.50
  -7   5  -2  124.09   12.30
  -7   5  -2  115.19    9.80
   8  -5   2   22.90    4.80
  -8  -5  -2   30.20    5.80
  -8  -5  -2    3.90    6.50
   8  -5   2   21.10    5.20
  -8   5  -2   23.00    5.20
   8   5   2   17.40    4.70
  -8   5  -2   19.00    6.20
  -8   5  -2   23.10    4.70
  -9  -5  -2  102.99   11.50
  -9  -5  -2  117.19   13.80
   9  -5   2  115.09   10.60
  -9   5  -2  133.59   13.70
  -9   5  -2  114.69    9.30
  -9   5  -2  125.29    9.60
   9   5   2  125.69    9.70
 -10  -5  -2    8.40    5.90
  10  -5   2    1.00    5.10
 -10  -5  -2   -2.90    6.40
 -10   5  -2   -0.40    3.90
  10   5   2    1.00    4.20
 -11  -5  -2   67.69   11.80
  11  -5   2   89.99   11.20
 -11   5  -2   72.69   12.50
 -11   5  -2   97.39    9.60
  11   5   2   90.89    9.60
  -9  -6   2   -1.50    6.60
   9  -6  -2    1.40    5.60
   9   6  -2    7.10    8.80
  -9   6   2   -8.40    4.50
  -8  -6   2   13.10    6.30
   8  -6  -2   11.40    5.70
  -8   6   2   18.70    4.90
  -8   6   2   17.10    7.00
  -7  -6   2   37.30    6.30
   7  -6  -2   26.70    6.30
  -7   6   2   24.50    5.50
   7   6  -2   40.70    9.30
  -7   6   2   26.70    7.40
   7   6  -2   31.30    5.40
  -7   6   2   37.70    7.20
  -7   6   2   40.30   10.10
  -6  -6   2    3.80    5.20
  -6   6   2   10.80    5.70
  -6   6   2   -1.00    5.40
  -6   6   2    3.50    8.30
   6   6  -2    2.10    6.70
  -6   6   2    1.60    4.10
   6   6  -2    8.40    4.40
  -5  -6   2   50.69    7.40
  -5   6   2   36.40    9.60
  -5   6   2   54.49   14.60
   5   6  -2   48.70    9.40
  -5   6   2   53.99    7.90
   5   6  -2   57.39    7.10
  -5   6   2   39.20    7.50
  -4  -6   2    2.30    4.50
  -4   6   2   -0.50    7.90
  -4   6   2    7.40    5.60
  -4   6   2   -4.20    4.20
  -4   6   2   -2.40    5.30
   4   6  -2    1.00    6.60
   4   6  -2    0.00    3.80
   4   6  -2   -2.60    4.30
  -3  -6   2   43.80    6.30
  -3   6   2   38.10    7.10
  -3   6   2   51.69    6.60
   3   6  -2   48.70    6.10
   3   6  -2   52.99    9.40
  -3   6   2   38.80    9.60
   3   6  -2   43.20    5.90
  -3   6   2   37.10    7.40
  -2  -6   2    2.80    4.40
  -2   6   2    8.80    4.90
   2   6  -2    3.70    4.20
  -2   6   2   10.50    7.70
  -2   6   2    4.50    5.10
  -2   6   2    8.30    5.80
   2   6  -2    9.30    5.00
   2   6  -2    3.70    5.80
  -1  -6   2  180.18   12.60
  -1   6   2  181.38   13.10
   1   6  -2  191.58   12.60
   1   6  -2  182.18   15.40
   1   6  -2  176.18   13.40
   1   6  -2  184.18   12.80
  -1   6   2  164.68   14.90
  -1   6   2  162.48   16.90
  -1   6   2  170.88   13.20
   0  -6   2  105.59    9.50
   0  -6   2  118.29   10.30
   0   6  -2   95.39   10.60
   0   6  -2  120.09   12.60
   0   6   2  101.19   10.00
   0   6   2  118.49   14.50
   0   6  -2  100.49   12.20
   0   6  -2  103.69   12.00
   0   6   2  102.59   12.50
   0   6  -2  103.79   10.90
   0   6   2  108.39   10.00
   1  -6   2    8.00    4.30
  -1   6  -2   18.30    6.60
   1   6   2    6.30    4.10
  -1   6  -2    5.20    4.80
   1   6   2    3.80    6.20
  -1   6  -2    7.70    5.40
   1   6   2   14.50    7.20
  -1   6  -2    4.80    6.20
  -1   6  -2   14.70    5.20
   2  -6   2    0.10    4.00
  -2   6  -2   -2.50    4.70
  -2   6  -2    4.40    6.10
  -2   6  -2    0.90    4.40
   2   6   2   -5.30    6.30
   2   6   2   -1.40    5.40
   2   6   2   -0.80    3.50
  -2   6  -2   -0.40    5.10
  -2   6  -2    1.20    6.70
   3  -6   2   27.90    5.50
  -3  -6  -2   19.20    6.30
  -3  -6  -2   30.60    5.70
   3   6   2   31.70    7.80
   3   6   2   19.90    6.80
  -3   6  -2   24.00    5.40
  -3   6  -2   28.40    6.90
  -3   6  -2   18.20    8.00
  -3   6  -2   16.10    5.80
  -4  -6  -2    6.00    4.40
  -4  -6  -2    7.80    5.80
   4  -6   2    3.60    5.10
  -4   6  -2    0.00    4.30
  -4   6  -2    0.70    7.80
  -4   6  -2    6.60    5.20
  -4   6  -2   -4.90    5.30
  -5  -6  -2   41.70    6.60
  -5  -6  -2   28.80    8.00
   5  -6   2   20.40   10.40
  -5   6  -2   45.50    7.30
  -5   6  -2   30.30    5.90
  -5   6  -2   31.40    6.40
   5   6   2   31.80    6.70
  -5   6  -2   37.60   11.90
   6  -6   2   16.30    5.20
  -6  -6  -2   12.90    5.80
  -6  -6  -2   17.00    7.30
  -6   6  -2    9.40    5.20
   6   6   2   16.80    5.50
  -6   6  -2    9.30    6.40
  -6   6  -2   19.90    5.40
   7  -6   2   11.50    5.30
  -7  -6  -2   24.40    6.10
  -7  -6  -2   17.90    8.20
  -7   6  -2    1.90    4.90
  -7   6  -2   11.50    6.80
   7   6   2   16.50    5.60
  -7   6  -2   23.20    5.70
  -8  -6  -2   13.30    6.50
   8  -6   2   13.60    5.60
  -8  -6  -2    1.00    7.50
  -8   6  -2   13.80    7.40
  -8   6  -2   19.30    8.40
   8   6   2    7.10    4.70
  -5  -7   2   -6.80    6.90
  -4  -7   2   12.10    6.80
  -4   7   2   37.20    8.20
  -4   7   2   23.50   11.70
  -4   7   2    6.40    6.30
   4   7  -2   13.60   10.10
  -4   7   2   13.60    7.90
  -3  -7   2    5.40    6.10
  -3   7   2   -2.20    7.10
  -3   7   2    4.40    6.30
  -3   7   2   -2.10    7.10
   3   7  -2   -3.10    8.40
  -3   7   2   24.80   10.90
  -2  -7   2   13.80    5.90
  -2   7   2   18.00    6.20
  -2   7   2   11.50    6.30
  -2   7   2   12.80    7.70
  -2   7   2    1.60   10.20
   2   7  -2   18.70   12.00
  -1  -7   2    8.70    5.60
  -1   7   2    4.20    7.20
  -1   7   2   -2.60    5.80
  -1   7   2    5.40    9.00
   1   7  -2    1.70    6.10
   1   7  -2    5.20    7.60
  -1   7   2   -7.30    6.40
   1   7  -2    6.50    9.60
   0   7   2    1.50    5.80
   0   7   2    3.50    9.20
   0   7  -2    9.60    6.80
   0   7  -2   12.00    6.10
   0   7  -2   16.00    7.40
   0   7   2   12.20    8.20
  -1   7  -2    7.60    6.20
   1   7   2  -12.20    9.10
  -1   7  -2   -4.40    6.00
   1   7   2    3.00    5.60
  -1   7  -2   -4.30    7.30
   1   7   2   13.80    7.80
  -2  -7  -2   -5.40    5.10
   2   7   2   -9.60    8.40
   2   7   2    7.20    6.80
   2   7   2   -0.20    8.60
  -2   7  -2    1.00    6.10
  -2   7  -2   -1.80    7.40
  -2   7  -2   10.00    7.20
  -3  -7  -2    2.90    5.90
   3   7   2   -1.50    9.00
  -3   7  -2   -3.80    7.20
  -3   7  -2   -6.60    6.60
   3   7   2    5.80    8.20
  -3   7  -2    3.20    6.80
  -4  -7  -2   11.50    6.70
  -4   7  -2   21.90    7.80
  -4   7  -2   -0.80    8.30
  -4   7  -2   31.00    8.30
   4   7   2   25.00   10.80
   4   7   2   13.50    8.40
 -16   0   3    2.30    6.00
  16   0  -3   -3.50    5.20
 -16   0   3    2.90    4.30
 -15   0   3    0.50    5.20
 -15   0   3    6.50    3.40
 -14   0   3    4.50    4.40
 -14   0   3    1.40    4.70
 -14   0   3    1.50    2.70
  14   0  -3   -3.20    3.30
  13   0  -3    4.30    3.30
  13   0  -3   -1.80    2.50
 -13   0   3   -0.10    4.10
 -13   0   3   -0.90    2.10
 -13   0   3   -4.30    3.40
 -12   0   3    0.80    2.30
  12   0  -3   -1.30    2.40
 -12   0   3   -4.30    3.10
 -12   0   3   -0.70    3.10
  12   0  -3    0.00    2.60
 -11   0   3   -2.90    3.50
  11   0  -3    2.10    3.80
 -11   0   3    1.50    2.80
 -11   0   3   -2.50    1.80
 -11   0   3    2.70    3.00
  11   0  -3   -1.20    1.80
  10   0  -3    0.80    1.60
 -10   0   3   -0.10    1.70
  10   0  -3   -4.10    2.00
 -10   0   3   -3.60    2.30
 -10   0   3   -1.50    2.30
 -10   0   3   -4.40    2.70
 -10   0   3    1.90    3.10
  -9   0   3    1.60    2.30
  -9   0   3    0.40    1.60
   9   0  -3    0.70    1.80
  -9   0   3    5.20    2.20
   9   0  -3    0.80    1.20
   9   0  -3    1.60    2.10
  -9   0   3    1.20    2.20
  -9   0   3    1.00    2.40
   8   0  -3   -1.00    0.90
  -8   0   3   -1.80    1.70
  -8   0   3    1.50    1.90
  -8   0   3    0.30    1.80
   8   0  -3    0.80    1.60
   8   0  -3    0.60    1.50
  -8   0   3   -1.00    1.20
  -8   0   3    0.00    1.90
  -7   0   3    0.60    1.50
   7   0  -3   -0.30    0.80
  -7   0   3    1.90    2.10
  -7   0   3    0.70    1.00
  -7   0   3   -1.50    1.50
  -7   0   3   -1.50    1.40
   7   0  -3   -0.60    1.40
   7   0  -3    1.00    1.20
   6   0  -3   -0.20    0.70
  -6   0   3   -0.60    1.30
   6   0  -3   -0.50    1.80
  -6   0   3    1.10    1.50
  -6   0   3    0.40    1.20
  -6   0   3    0.40    1.40
   6   0  -3    0.00    1.00
   6   0  -3   -1.00    1.00
  -5   0   3   -0.50    1.10
   5   0  -3   -0.60    0.50
   5   0  -3    0.30    1.00
   5   0  -3    1.80    0.90
   5   0  -3    0.70    1.20
  -5   0   3    0.30    0.70
  -5   0   3    0.00    0.90
  -4   0   3   -0.10    1.10
   4   0  -3   -0.30    0.50
   4   0  -3    0.30    0.80
   4   0  -3    0.50    0.70
  -4   0   3    1.60    0.80
  -4   0   3    0.40    0.70
   4   0  -3    0.00    0.90
  -4   0   3    0.00    0.80
   3   0  -3    0.10    0.50
   3   0  -3    0.20    0.50
   3   0  -3    0.00    0.70
  -3   0   3   -0.20    0.50
  -3   0   3    0.50    0.90
  -3   0   3   -0.20    0.50
   3   0  -3    0.60    0.80
   3   0  -3    0.00    0.40
   2   0  -3    0.20    0.40
   2   0  -3   -0.60    0.40
  -2   0   3    0.60    0.40
   2   0  -3    0.50    0.30
  -2   0   3    0.50    0.70
  -2   0   3   -0.60    0.40
  -2   0   3    1.00    0.40
   2   0  -3    0.30    0.60
   1   0  -3    0.20    0.40
  -1   0   3    0.80    0.80
   1   0  -3    0.70    0.30
  -1   0   3    0.40    0.40
  -1   0   3    1.80    0.50
   1   0  -3   -0.40    0.40
  -1   0   3    0.40    0.30
   0   0  -3    0.30    0.30
   0   0  -3    0.70    0.60
   0   0   3   -0.30    0.30
   0   0   3    0.10    0.70
   0   0  -3   -0.40    0.30
   0   0   3   -0.20    0.30
   0   0   3   -0.40    0.40
   0   0  -3    0.80    0.40
   1   0   3    0.20    0.60
   1   0   3    0.10    0.50
   1   0   3    0.90    0.50
  -1   0  -3    0.90    0.50
  -1   0  -3   -0.70    0.60
   1   0   3   -0.30    0.30
  -1   0  -3   -0.10    0.50
  -2   0  -3    0.20    0.70
  -2   0  -3    0.90    0.50
   2   0   3    1.50    0.90
  -2   0  -3    0.10    0.60
   2   0   3    0.30    0.70
   2   0   3    1.00    0.60
   2   0   3   -0.30    0.50
  -2   0  -3    2.40    0.90
   3   0   3   -0.40    0.60
  -3   0  -3    1.90    0.90
  -3   0  -3   -0.20    1.00
  -3   0  -3    0.60    1.00
  -3   0  -3    0.10    0.70
   3   0   3    1.20    1.00
   3   0   3   -0.20    1.00
   3   0   3    0.50    0.70
  -4   0  -3    0.00    0.80
   4   0   3    0.80    1.00
  -4   0  -3    0.10    0.90
  -4   0  -3    0.40    1.30
   4   0   3    0.60    0.90
   4   0   3   -1.00    0.80
  -4   0  -3    0.70    0.90
   4   0   3   -0.30    1.20
   5   0   3   -0.30    1.00
  -5   0  -3    0.10    1.10
  -5   0  -3   -0.10    1.60
   5   0   3    0.40    1.40
   5   0   3    0.70    1.10
  -5   0  -3    0.80    1.20
   5   0   3   -0.20    1.30
  -5   0  -3    0.80    0.90
  -6   0  -3   -2.30    2.20
  -6   0  -3    0.30    0.90
   6   0   3   -1.80    1.30
   6   0   3   -0.40    1.30
   6   0   3    0.20    1.70
  -6   0  -3   -0.40    1.40
   6   0   3    1.80    1.10
   7   0   3    0.00    1.60
   7   0   3   -1.20    1.70
  -7   0  -3    0.70    1.80
   7   0   3    1.70    1.60
  -7   0  -3   -0.90    2.40
  -7   0  -3   -0.60    1.60
  -7   0  -3    0.00    1.30
   7   0   3    0.20    1.50
  -8   0  -3   -1.80    2.00
  -8   0  -3    0.40    1.40
   8   0   3   -3.10    2.40
   8   0   3   -0.20    2.00
   8   0   3    0.00    1.60
   8   0   3    0.80    1.60
  -8   0  -3   -0.10    1.90
  -8   0  -3    0.70    3.30
   9   0   3   -0.90    2.90
   9   0   3    0.80    2.00
   9   0   3   -0.40    2.10
  -9   0  -3    1.20    2.20
   9   0   3    3.00    2.50
  -9   0  -3    3.40    2.00
  -9   0  -3   -3.10    2.40
  10   0   3    1.10    2.40
  10   0   3    1.80    2.60
 -10   0  -3   -2.40    1.90
 -10   0  -3   -0.90    3.10
 -10   0  -3    0.40    2.70
 -10   0  -3   -2.90    2.70
  10   0   3   -0.70    2.50
 -11   0  -3   -3.30    3.30
 -11   0  -3   -4.90    3.80
 -11   0  -3   -1.10    3.20
  11   0   3   -1.30    3.20
  11   0   3   -0.20    2.40
 -11   0  -3   -1.60    2.20
 -12   0  -3    0.20    3.90
 -12   0  -3   -2.90    4.90
 -12   0  -3    0.60    3.90
 -12   0  -3   -3.40    2.30
  12   0   3   -1.60    2.90
  13   0   3    3.50    3.70
 -13   0  -3   -2.70    2.60
 -13   0  -3   -6.20    4.60
 -13   0  -3   -4.70    4.80
  14   0   3   -1.10    3.90
 -14   0  -3   -0.20    3.10
 -14   0  -3   -1.00    4.70
 -15   0  -3   -3.20    3.60
 -15   0  -3   -1.50    6.50
  15   0   3    3.30    5.20
 -15   0  -3    8.60    7.10
  16  -1  -3    3.90    8.60
 -16  -1   3    9.20    8.80
  16   1  -3   12.20    5.40
 -16   1   3    5.00    6.80
  15  -1  -3   31.40    8.20
 -15  -1   3   50.39    7.20
 -15   1   3   46.00    7.20
  15   1  -3   35.30    5.40
 -15   1   3   50.79    6.20
 -14  -1   3    2.20    3.40
  14  -1  -3   12.90    4.30
 -14  -1   3    4.60    4.20
 -14  -1   3    6.10    5.00
  14   1  -3    8.20    4.00
 -14   1   3    8.40    5.20
 -14   1   3   13.80    3.10
 -13  -1   3   19.00    4.10
 -13  -1   3   17.90    5.00
 -13  -1   3    9.70    3.00
  13  -1  -3   12.50    3.70
 -13  -1   3   22.40    4.90
  13   1  -3   21.70    3.50
  13   1  -3   13.20    3.70
 -13   1   3   17.70    5.20
 -13   1   3   18.10    3.30
 -13   1   3   18.80    3.70
 -12  -1   3  118.39    8.40
 -12  -1   3  129.69    8.50
 -12  -1   3  134.89    9.10
 -12  -1   3  110.79    9.60
  12  -1  -3  126.99    8.90
  12   1  -3  134.79    8.30
 -12   1   3  133.09   10.50
 -12   1   3  121.59    8.10
  12   1  -3  123.69    8.70
 -12   1   3  118.39    7.60
 -11  -1   3   -1.60    2.50
 -11  -1   3    7.60    3.40
 -11  -1   3    0.00    3.10
  11  -1  -3    4.30    3.60
  11  -1  -3    0.90    1.90
 -11  -1   3    1.00    3.10
 -11   1   3    1.00    1.90
 -11   1   3    3.30    5.90
  11   1  -3    2.90    2.30
 -11   1   3   -2.30    3.40
  11   1  -3    1.60    2.50
 -11   1   3    3.10    2.90
  10  -1  -3  169.78   10.00
 -10  -1   3  172.88    9.30
 -10  -1   3  172.38    9.50
 -10  -1   3  158.78   10.50
 -10  -1   3  169.18   10.40
 -10  -1   3  181.48    9.70
  10  -1  -3  175.78    8.40
  10   1  -3  179.88    9.60
 -10   1   3  195.08   11.20
 -10   1   3  165.98   10.20
 -10   1   3  168.78    9.00
 -10   1   3  171.98   10.80
  10   1  -3  183.98    9.60
   9  -1  -3   18.00    2.50
  -9  -1   3   16.80    2.60
  -9  -1   3   19.00    2.80
  -9  -1   3   18.60    3.60
   9  -1  -3   18.20    3.40
  -9  -1   3   18.30    2.90
   9  -1  -3   15.70    3.10
  -9  -1   3   13.90    3.30
   9   1  -3   16.60    2.90
   9   1  -3   25.30    3.20
  -9   1   3   19.70    2.70
  -9   1   3   18.40    3.50
   9   1  -3   16.50    2.80
  -9   1   3   17.10    3.80
  -9   1   3   19.90    3.00
  -9   1   3   17.60    3.70
  -8  -1   3  139.19    8.70
  -8  -1   3  155.88    8.20
  -8  -1   3  141.19    7.60
   8  -1  -3  151.18    6.80
  -8  -1   3  143.59    7.80
   8  -1  -3  157.28    8.50
   8  -1  -3  138.99    8.10
  -8  -1   3  150.08    7.60
  -8   1   3  137.39    9.10
   8   1  -3  145.19    8.10
  -8   1   3  149.29    8.80
  -8   1   3  161.18    8.40
   8   1  -3  141.99    7.70
  -8   1   3  146.49    7.00
   8   1  -3  151.68    7.70
  -8   1   3  144.99    7.40
  -7  -1   3  163.68    8.10
   7  -1  -3  161.28    8.40
  -7  -1   3  144.39    8.90
  -7  -1   3  154.28    7.90
  -7  -1   3  161.78    8.00
   7  -1  -3  158.98    7.00
   7  -1  -3  174.28    8.50
   7   1  -3  156.58    7.90
  -7   1   3  156.68    7.00
  -7   1   3  170.18    8.40
  -7   1   3  156.18    7.60
  -7   1   3  147.99    9.00
   7   1  -3  164.48    7.80
   7   1  -3  164.58    8.10
   7   1  -3  151.78    8.40
  -7   1   3  163.08    9.00
   6  -1  -3    3.10    1.60
  -6  -1   3    1.50    1.20
  -6  -1   3    0.70    1.60
  -6  -1   3    0.90    1.30
   6  -1  -3    2.10    1.40
  -6  -1   3    1.20    1.30
   6  -1  -3    1.80    0.70
   6   1  -3    3.50    1.20
  -6   1   3    1.40    0.70
   6   1  -3    1.80    1.10
   6   1  -3    2.50    1.70
  -6   1   3   -2.70    1.50
   6   1  -3    1.40    1.30
  -6   1   3    1.00    1.10
  -6   1   3    0.60    1.60
  -6   1   3   -0.70    1.70
   5  -1  -3  822.42   33.70
   5  -1  -3  843.02   32.90
   5  -1  -3  812.42   33.00
  -5  -1   3  793.42   32.80
  -5  -1   3  823.52   32.60
  -5  -1   3  837.12   32.60
  -5  -1   3  775.52   33.60
   5   1  -3  813.42   33.50
   5   1  -3  806.42   32.50
  -5   1   3  844.92   33.40
   5   1  -3  828.32   32.70
  -5   1   3  770.02   32.40
  -5   1   3  822.52   33.80
   5   1  -3  827.92   32.60
  -5   1   3  829.42   32.90
  -4  -1   3   73.39    3.80
  -4  -1   3   78.99    4.10
  -4  -1   3   74.79    5.00
  -4  -1   3   68.89    4.10
   4  -1  -3   76.59    4.40
   4  -1  -3   81.59    4.10
   4   1  -3   77.49    4.00
   4   1  -3   72.09    4.80
  -4   1   3   73.89    3.80
  -4   1   3   72.59    4.90
   4   1  -3   74.79    3.90
   3  -1  -3  121.79    5.40
   3  -1  -3  116.59    5.70
  -3  -1   3  115.59    5.00
   3  -1  -3  116.69    6.10
  -3  -1   3  108.19    6.90
  -3  -1   3  116.49    5.30
  -3   1   3  115.49    6.20
   3   1  -3  114.99    6.20
  -3   1   3  117.69    5.20
   3   1  -3  120.69    5.30
  -3   1   3  111.69    4.70
   3   1  -3   93.59    6.80
  -3   1   3  112.79    5.50
   3   1  -3  116.09    4.90
  -3   1   3  105.59    4.80
   3   1  -3  115.99    5.40
   2  -1  -3  203.18    8.80
  -2  -1   3  207.28    8.40
  -2  -1   3  217.38    8.90
   2  -1  -3  209.88    8.80
  -2   1   3  209.38    8.60
  -2   1   3  211.18    8.70
  -2   1   3  209.58    9.20
   2   1  -3  214.78    9.80
   2   1  -3  215.98    8.40
   2   1  -3  214.98    8.90
   2   1  -3  211.78   10.00
   2   1  -3  204.08    9.10
  -1  -1   3  442.06   18.30
  -1  -1   3  424.86   19.00
   1  -1  -3  439.16   18.20
  -1  -1   3  452.95   18.10
   1  -1  -3  455.55   18.40
   1  -1  -3  442.16   17.80
   1   1  -3  445.36   19.00
  -1   1   3  461.15   18.30
  -1   1   3  444.26   18.10
  -1   1   3  441.26   17.60
  -1   1   3  469.45   18.40
  -1   1   3  471.75   19.30
   1   1  -3  451.15   18.00
   1   1  -3  453.35   18.30
   0  -1  -3  410.56   17.40
   0  -1   3  394.46   15.70
   0  -1   3  392.86   16.40
   0  -1  -3  398.66   16.30
   0  -1  -3  391.86   16.60
   0  -1  -3  410.96   15.80
   0   1  -3  393.36   15.70
   0   1   3  406.16   15.70
   0   1   3  431.86   17.60
   0   1  -3  375.46   17.00
   0   1   3  399.76   16.50
   0   1   3  408.46   16.30
   0   1  -3  414.36   16.50
  -1  -1  -3  321.77   12.60
   1  -1   3  318.47   12.70
  -1  -1  -3  301.17   14.10
  -1  -1  -3  320.17   12.90
  -1  -1  -3  325.27   14.30
  -1   1  -3  316.97   13.20
  -1   1  -3  329.37   13.40
  -1   1  -3  299.77   14.10
  -1   1  -3  328.57   12.70
   1   1   3  331.27   12.80
   1   1   3  308.57   13.40
  -1   1  -3  294.67   14.20
   1   1   3  319.37   12.50
  -2  -1  -3   23.20    3.20
   2  -1   3   18.00    2.30
   2  -1   3   18.00    2.50
  -2  -1  -3   19.10    2.40
   2  -1   3   19.00    1.80
  -2  -1  -3   20.20    1.50
   2  -1   3   17.70    2.30
  -2  -1  -3   18.40    1.60
   2   1   3   24.90    3.10
  -2   1  -3   19.30    2.40
  -2   1  -3   20.20    1.60
   2   1   3   20.30    1.40
  -2   1  -3   17.60    2.10
   2   1   3   20.80    1.30
  -2   1  -3   21.80    2.50
  -3  -1  -3   31.00    3.20
   3  -1   3   28.10    3.00
  -3  -1  -3   35.70    2.00
   3  -1   3   32.50    3.10
  -3  -1  -3   28.60    2.40
   3  -1   3   28.40    3.20
   3  -1   3   30.90    2.40
  -3   1  -3   26.30    2.70
   3   1   3   31.50    1.90
  -3   1  -3   33.40    2.40
  -3   1  -3   28.80    3.30
  -3   1  -3   31.20    2.70
   3   1   3   31.50    2.00
   3   1   3   35.10    3.30
   4  -1   3 1205.18   46.90
   4  -1   3 1118.89   46.10
   4  -1   3 1102.69   47.10
  -4  -1  -3 1193.88   45.90
  -4  -1  -3 1112.59   47.20
  -4  -1  -3 1164.98   45.50
   4  -1   3 1156.78   46.70
  -4  -1  -3 1239.78   47.40
   4   1   3 1186.78   46.70
   4   1   3 1145.39   46.70
   4   1   3 1153.48   45.70
  -4   1  -3 1186.68   46.30
  -4   1  -3 1212.08   46.30
  -4   1  -3 1138.19   46.40
   4   1   3 1169.08   45.60
  -4   1  -3 1194.78   46.70
  -5  -1  -3  485.05   23.90
  -5  -1  -3  524.85   21.30
   5  -1   3  515.15   22.20
  -5  -1  -3  522.85   20.90
  -5  -1  -3  539.55   23.00
   5  -1   3  494.95   22.30
   5  -1   3  502.05   21.60
   5   1   3  554.74   22.10
   5   1   3  554.14   21.30
  -5   1  -3  538.55   21.80
  -5   1  -3  523.75   22.10
  -5   1  -3  547.95   21.60
  -5   1  -3  475.95   21.60
   5   1   3  504.15   21.90
   5   1   3  530.05   21.10
  -6  -1  -3   11.30    3.10
   6  -1   3   16.60    3.10
  -6  -1  -3   16.20    3.00
   6  -1   3   13.70    2.60
   6  -1   3   12.10    2.10
  -6  -1  -3   14.60    2.00
  -6  -1  -3   18.60    2.60
   6  -1   3   15.70    2.60
  -6   1  -3   17.00    2.40
   6   1   3   17.00    2.90
  -6   1  -3   21.70    3.10
  -6   1  -3   17.90    2.40
   6   1   3   17.40    2.10
   6   1   3   15.70    2.70
  -6   1  -3   21.30    3.00
  -7  -1  -3  118.49    5.80
  -7  -1  -3  107.39    7.70
   7  -1   3  107.69    6.50
   7  -1   3  107.09    7.20
   7  -1   3  107.49    7.20
  -7  -1  -3  119.69    8.40
  -7  -1  -3  106.19    6.10
   7  -1   3  103.29    7.10
   7   1   3  114.89    6.30
   7   1   3  109.49    6.80
  -7   1  -3  112.89    7.20
  -7   1  -3  120.89    7.30
   7   1   3  120.79    6.80
   7   1   3  118.89    6.30
  -7   1  -3  112.89    6.50
  -7   1  -3  107.99    6.30
   8  -1   3   13.00    3.50
   8  -1   3   13.10    3.20
  -8  -1  -3   12.40    2.20
  -8  -1  -3   14.80    4.30
   8  -1   3   10.10    3.10
   8  -1   3   12.30    2.50
  -8  -1  -3   11.30    3.20
  -8   1  -3   15.80    3.70
   8   1   3   14.60    2.50
   8   1   3   16.00    2.60
   8   1   3   15.80    2.80
   8   1   3   10.00    2.60
  -8   1  -3   11.60    3.30
  -8   1  -3    9.80    2.40
  -8   1  -3   18.50    2.90
  -9  -1  -3   22.50    2.90
  -9  -1  -3   18.00    4.00
   9  -1   3   19.00    3.60
  -9  -1  -3   16.10    3.00
  -9  -1  -3   18.10    2.80
   9  -1   3   17.70    3.20
   9  -1   3   18.90    3.60
   9   1   3   23.40    3.50
  -9   1  -3   13.60    2.60
  -9   1  -3   26.20    4.60
   9   1   3   15.90    3.20
   9   1   3   25.90    3.80
  -9   1  -3   22.00    4.00
 -10  -1  -3   39.10    5.00
 -10  -1  -3   43.50    5.00
  10  -1   3   34.70    5.10
  10  -1   3   43.50    6.30
 -10  -1  -3   36.30    6.40
 -10  -1  -3   43.60    4.90
  10  -1   3   38.50    5.70
 -10   1  -3   36.80    5.30
 -10   1  -3   46.80    5.50
  10   1   3   52.59    5.50
 -10   1  -3   37.00    4.60
  10   1   3   44.10    5.70
 -11  -1  -3   24.00    3.60
  11  -1   3   23.70    4.10
  11  -1   3   22.40    5.10
 -11  -1  -3   18.00    4.90
  11  -1   3   24.50    4.80
 -11  -1  -3   20.20    4.00
 -11  -1  -3   26.30    4.10
  11   1   3   27.60    4.30
 -11   1  -3   36.80    4.70
 -11   1  -3   23.20    4.20
 -11   1  -3   19.90    4.70
  12  -1   3    4.80    5.90
 -12  -1  -3    5.70    2.80
 -12  -1  -3    0.70    3.00
  12  -1   3    4.60    2.90
 -12  -1  -3    2.80    3.20
 -12  -1  -3    0.90    4.20
 -12   1  -3    1.40    3.60
 -12   1  -3    5.80    2.20
 -12   1  -3    1.00    5.50
  12   1   3    6.00    3.30
 -13  -1  -3    1.00    5.00
  13  -1   3   -5.00    3.50
 -13  -1  -3    0.30    3.00
 -13  -1  -3   -3.20    3.60
  13   1   3    5.70    3.30
 -13   1  -3    0.80    2.80
 -13   1  -3   -4.00    5.20
 -13   1  -3    8.70    4.70
 -14  -1  -3    2.00    3.60
 -14  -1  -3    6.60    6.20
  14  -1   3   -0.60    3.80
 -14   1  -3   -0.60    5.70
  14   1   3   -5.20    4.20
 -14   1  -3    2.10    5.40
 -14   1  -3    1.50    3.10
 -15  -1  -3    6.70    7.10
 -15  -1  -3    9.30    4.80
  15   1   3    7.80    5.50
 -15   1  -3    0.80    4.20
 -15   1  -3    5.90    6.90
  15  -2  -3   13.40    5.00
 -15  -2   3   17.10    7.30
 -15  -2   3    5.30    5.70
 -15   2   3    8.80    3.90
 -15   2   3    2.90    6.50
  15   2  -3    8.90    4.60
 -14  -2   3   55.79    7.60
 -14  -2   3   36.60    8.90
  14  -2  -3   41.10    5.60
 -14   2   3   57.99    5.90
  14   2  -3   51.99    7.50
 -14   2   3   56.59    8.30
 -13  -2   3   23.70    4.60
  13  -2  -3   26.90    4.90
 -13  -2   3   26.20    6.80
 -13   2   3   32.00    4.20
 -13   2   3   30.90    6.40
  13   2  -3   38.40    5.30
 -12  -2   3  120.99   11.20
 -12  -2   3  117.59    7.40
  12  -2  -3  128.79    9.20
 -12  -2   3  123.39    8.60
 -12   2   3  116.39    7.50
 -12   2   3  125.89    7.60
  12   2  -3  131.09    8.80
 -12   2   3  104.39   11.00
 -11  -2   3   88.79    6.30
 -11  -2   3   99.09    6.60
 -11  -2   3   90.39    7.30
 -11  -2   3   87.79    9.10
  11  -2  -3   80.49    7.20
  11   2  -3   96.19    8.50
 -11   2   3   90.29    6.40
 -11   2   3   83.59    6.00
  11   2  -3   95.19    7.20
  10  -2  -3   29.20    3.30
 -10  -2   3   32.00    4.00
  10  -2  -3   20.50    3.90
 -10  -2   3   31.20    5.50
 -10  -2   3   30.90    5.60
 -10  -2   3   33.80    4.90
 -10  -2   3   32.60    3.90
 -10   2   3   33.80    3.50
 -10   2   3   27.20    5.20
 -10   2   3   33.10    3.90
  10   2  -3   31.90    4.50
  10   2  -3   26.20    4.60
  -9  -2   3  544.25   22.20
   9  -2  -3  487.55   21.90
  -9  -2   3  562.14   22.00
   9  -2  -3  524.05   24.40
   9  -2  -3  526.35   23.70
  -9  -2   3  542.95   23.60
  -9  -2   3  509.35   25.20
  -9  -2   3  563.44   24.30
  -9   2   3  580.44   25.10
   9   2  -3  542.35   22.90
  -9   2   3  528.25   25.00
   9   2  -3  530.65   24.30
  -9   2   3  522.25   22.70
  -9   2   3  533.05   21.60
  -8  -2   3  107.89    8.70
   8  -2  -3  121.89    8.30
   8  -2  -3  115.09    7.40
  -8  -2   3  117.99    5.90
   8  -2  -3  110.59    5.90
  -8  -2   3  120.29    8.00
  -8  -2   3  117.99    7.20
  -8   2   3  114.79    6.60
  -8   2   3  117.59    5.40
   8   2  -3  118.79    7.00
  -8   2   3  126.79    9.50
  -8   2   3  117.99    8.70
   8   2  -3  116.79    6.70
  -8   2   3  137.89    7.90
   8   2  -3  113.99    8.30
   7  -2  -3  176.38    9.70
  -7  -2   3  173.98    9.10
  -7  -2   3  163.78   10.60
   7  -2  -3  166.38    9.30
  -7  -2   3  162.38    8.10
  -7  -2   3  178.48    9.50
   7   2  -3  174.08    8.10
  -7   2   3  165.28   10.30
  -7   2   3  181.18   10.60
  -7   2   3  181.88    7.30
   7   2  -3  177.48   10.50
  -7   2   3  189.98    9.40
  -7   2   3  160.58    8.40
   7   2  -3  171.48    8.40
  -7   2   3  179.08    8.00
   7   2  -3  173.48    8.60
  -6  -2   3  966.00   40.60
  -6  -2   3 1024.60   40.70
  -6  -2   3  991.00   39.50
   6  -2  -3 1069.89   41.20
   6  -2  -3  935.11   40.60
  -6  -2   3  985.20   42.30
  -6   2   3 1062.29   41.50
  -6   2   3  951.80   40.00
   6   2  -3 1005.00   40.20
  -6   2   3 1055.79   40.70
  -6   2   3 1013.20   39.70
   6   2  -3  994.90   41.90
   6   2  -3 1004.40   39.60
  -6   2   3  972.10   41.70
   6   2  -3  981.80   39.80
  -6   2   3 1005.30   39.20
  -5  -2   3   91.89    5.70
  -5  -2   3   95.29    5.70
   5  -2  -3   96.19    6.00
  -5  -2   3   99.09    4.70
  -5  -2   3   80.69    6.80
   5  -2  -3   96.79    5.90
  -5   2   3  102.99    6.80
   5   2  -3   88.99    6.80
   5   2  -3   99.89    4.80
  -5   2   3   85.69    6.60
   5   2  -3   93.89    4.90
  -5   2   3  100.79    5.80
  -5   2   3   91.69    4.90
   5   2  -3   99.69    5.50
  -5   2   3   95.09    5.00
  -4  -2   3  188.98   10.10
  -4  -2   3  190.88    8.90
  -4  -2   3  197.28    8.20
  -4  -2   3  175.18   10.20
   4  -2  -3  185.08    9.10
  -4   2   3  174.58    8.60
  -4   2   3  186.58    8.60
  -4   2   3  190.38    8.80
  -4   2   3  179.98    9.90
   4   2  -3  192.08    8.20
  -4   2   3  199.08    9.10
  -4   2   3  182.58    9.50
   4   2  -3  186.48   10.20
   4   2  -3  200.58    8.90
   4   2  -3  182.28    8.40
   3  -2  -3  192.08    9.30
   3  -2  -3  216.88    9.50
  -3  -2   3  196.68   10.60
  -3  -2   3  192.68    9.40
  -3  -2   3  200.88    8.60
  -3  -2   3  200.18    9.20
  -3   2   3  186.68    9.50
  -3   2   3  188.08    9.00
   3   2  -3  181.38   10.60
  -3   2   3  191.98    9.50
  -3   2   3  192.88    8.90
  -3   2   3  214.18    9.40
   3   2  -3  193.38   10.50
   3   2  -3  204.78    8.60
   3   2  -3  206.38    9.30
   3   2  -3  208.28    8.40
  -3   2   3  195.88   10.00
  -2  -2   3 1365.86   56.49
   2  -2  -3 1357.06   56.69
  -2  -2   3 1483.25   55.79
  -2  -2   3 1451.85   55.79
   2  -2  -3 1383.46   56.39
  -2   2   3 1395.06   56.09
  -2   2   3 1411.96   56.39
  -2   2   3 1444.06   55.99
   2   2  -3 1445.36   55.39
  -2   2   3 1496.15   56.39
   2   2  -3 1427.16   57.69
   2   2  -3 1350.76   57.79
  -2   2   3 1489.65   56.89
   2   2  -3 1456.85   56.39
   2   2  -3 1413.56   55.69
   1  -2  -3  471.65   19.60
  -1  -2   3  458.45   19.10
   1  -2  -3  437.46   19.80
  -1  -2   3  468.85   19.70
   1   2  -3  459.25   19.50
   1   2  -3  474.85   19.00
  -1   2   3  456.95   19.50
  -1   2   3  465.25   18.90
   1   2  -3  465.75   18.80
  -1   2   3  475.15   19.20
  -1   2   3  454.25   20.70
   1   2  -3  479.15   20.70
   1   2  -3  476.35   18.30
  -1   2   3  460.65   19.70
  -1   2   3  475.95   19.10
   1   2  -3  437.16   20.60
   0  -2   3  182.48   10.30
   0  -2  -3  198.68    9.00
   0  -2  -3  183.38    9.80
   0  -2  -3  188.68   11.40
   0  -2   3  201.98    8.20
   0  -2   3  192.68    9.00
   0  -2   3  190.98    9.30
   0  -2  -3  204.78    8.70
   0   2  -3  198.68    8.90
   0   2   3  204.48    9.70
   0   2  -3  197.68    9.40
   0   2  -3  200.58    8.10
   0   2   3  198.98   10.60
   0   2   3  210.78    9.30
   0   2  -3  191.78   10.30
   0   2   3  199.28    8.50
   1  -2   3 1291.57   53.79
  -1  -2  -3 1358.56   51.99
  -1  -2  -3 1277.37   55.29
  -1  -2  -3 1334.67   51.99
   1  -2   3 1342.07   52.79
  -1  -2  -3 1269.97   53.49
   1  -2   3 1336.37   52.69
   1  -2   3 1316.47   51.79
  -1   2  -3 1260.47   53.49
  -1   2  -3 1388.26   51.69
   1   2   3 1277.57   51.69
   1   2   3 1364.46   51.99
  -1   2  -3 1352.86   52.59
   1   2   3 1333.17   53.19
  -1   2  -3 1368.56   52.89
   1   2   3 1332.67   53.99
   2  -2   3   69.19    4.00
   2  -2   3   72.19    5.50
  -2  -2  -3   77.99    3.80
  -2  -2  -3   70.29    5.40
  -2  -2  -3   79.69    6.60
   2  -2   3   68.69    4.80
  -2   2  -3   70.29    5.20
  -2   2  -3   79.89    5.00
   2   2   3   84.69    6.10
   2   2   3   80.99    5.40
  -2   2  -3   78.79    4.90
   2   2   3   83.49    3.80
  -2   2  -3   79.79    4.00
   2   2   3   78.99    3.80
  -2   2  -3   74.69    5.10
  -3  -2  -3  658.13   26.80
   3  -2   3  663.73   26.70
  -3  -2  -3  603.14   28.40
  -3  -2  -3  675.93   26.00
   3  -2   3  673.03   27.80
   3  -2   3  627.54   28.20
  -3  -2  -3  692.13   29.20
   3   2   3  683.83   28.20
  -3   2  -3  624.94   27.10
  -3   2  -3  715.23   27.70
  -3   2  -3  676.13   27.90
  -3   2  -3  697.03   27.60
   3   2   3  662.23   25.80
  -3   2  -3  617.54   27.70
   3   2   3  654.23   28.10
   3   2   3  673.03   26.40
   4  -2   3  673.33   29.80
  -4  -2  -3  703.33   28.40
   4  -2   3  713.93   29.80
   4  -2   3  675.63   28.40
  -4  -2  -3  702.53   30.60
   4  -2   3  667.23   29.30
  -4  -2  -3  659.23   30.20
  -4   2  -3  746.53   28.50
  -4   2  -3  735.33   29.40
  -4   2  -3  696.63   29.20
   4   2   3  717.33   27.90
   4   2   3  745.23   29.90
   4   2   3  701.83   29.50
  -4   2  -3  660.53   29.20
   5  -2   3 1174.48   49.40
   5  -2   3 1229.58   50.59
  -5  -2  -3 1312.07   51.39
  -5  -2  -3 1142.39   51.19
   5  -2   3 1203.58   50.19
   5  -2   3 1216.78   50.69
  -5  -2  -3 1316.67   51.79
   5   2   3 1248.68   48.80
   5   2   3 1204.68   49.99
  -5   2  -3 1178.68   49.90
  -5   2  -3 1333.07   49.50
  -5   2  -3 1244.08   50.19
  -5   2  -3 1282.07   50.79
   5   2   3 1246.88   50.59
  -6  -2  -3  799.52   36.90
   6  -2   3  843.92   36.40
   6  -2   3  842.92   36.00
  -6  -2  -3  891.41   37.40
   6  -2   3  874.51   36.30
  -6  -2  -3  851.71   34.90
   6  -2   3  793.32   34.90
   6   2   3  900.81   34.50
   6   2   3  851.91   35.60
  -6   2  -3  822.42   35.30
  -6   2  -3  875.21   36.00
  -6   2  -3  876.31   35.00
  -6   2  -3  924.41   35.20
   6   2   3  863.21   36.20
   7  -2   3   61.19    6.40
   7  -2   3   61.69    6.80
  -7  -2  -3   67.89    8.20
  -7  -2  -3   61.29    6.60
  -7  -2  -3   63.99    4.70
   7  -2   3   52.29    5.90
   7  -2   3   50.09    4.80
   7   2   3   64.29    5.40
  -7   2  -3   62.29    8.60
  -7   2  -3   69.99    4.60
  -7   2  -3   71.39    5.80
   7   2   3   64.79    4.50
   7   2   3   66.09    5.90
  -7   2  -3   57.69    4.90
   8  -2   3  172.18   11.00
  -8  -2  -3  163.08   12.10
  -8  -2  -3  184.78    9.40
   8  -2   3  160.98   10.50
  -8  -2  -3  161.28    7.60
   8  -2   3  164.58    9.40
  -8  -2  -3  155.98   11.10
  -8  -2  -3  185.08    7.40
  -8   2  -3  188.68    9.10
   8   2   3  166.38    9.70
  -8   2  -3  174.48   10.90
  -8   2  -3  181.68   10.40
  -8   2  -3  170.98    9.40
   8   2   3  173.78    9.00
   8   2   3  174.78   10.60
   9  -2   3  167.38   11.50
  -9  -2  -3  205.58    8.40
   9  -2   3  198.58   12.40
  -9  -2  -3  176.18   12.40
   9  -2   3  174.08   10.70
  -9  -2  -3  198.68   10.50
  -9  -2  -3  187.38    8.70
   9   2   3  213.38   10.30
  -9   2  -3  189.08   10.30
  -9   2  -3  195.28   10.00
   9   2   3  188.78   10.80
  10  -2   3   98.39    7.70
  10  -2   3  106.69    9.90
 -10  -2  -3   88.39    9.90
 -10  -2  -3   95.39    6.30
  10  -2   3   88.99    8.90
 -10  -2  -3  100.99    7.70
 -10   2  -3   97.89    7.00
  10   2   3   98.99    7.70
 -10   2  -3  101.59    6.90
  11  -2   3   36.40    5.10
  11  -2   3   36.90    5.70
  11  -2   3   30.70    6.80
 -11  -2  -3   37.60    5.20
 -11  -2  -3   30.00    6.50
  11   2   3   37.10    5.00
 -11   2  -3   27.20    5.90
 -11   2  -3   44.60    5.00
 -11   2  -3   37.30    5.20
 -12  -2  -3   30.00    6.80
 -12  -2  -3   37.00    5.40
  12  -2   3   28.10   10.50
  12  -2   3   33.10    4.90
 -12   2  -3   38.40    6.60
 -12   2  -3   30.90    4.30
  12   2   3   29.40    4.90
 -12   2  -3   20.90    6.30
  13  -2   3   46.80    6.00
 -13  -2  -3   57.29    7.40
 -13  -2  -3   38.50    7.50
 -13   2  -3   54.29    6.40
 -13   2  -3   59.29    8.80
 -13   2  -3   54.39    8.00
  13   2   3   52.69    7.10
  14  -2   3    0.70    5.10
 -14  -2  -3    7.60    6.60
 -14  -2  -3   -0.70    4.20
  14   2   3   -2.80    6.80
 -14   2  -3    2.70    3.60
 -14   2  -3   -4.20    6.40
  14  -3  -3   32.30   10.50
 -14  -3   3   40.60    7.20
 -14  -3   3   19.50    7.60
 -14   3   3   41.10    8.00
  14   3  -3   29.40    5.40
 -14   3   3   21.60    4.40
 -13  -3   3   62.59    8.60
  13  -3  -3   67.29    7.90
 -13  -3   3   51.69    8.60
  13   3  -3   40.80    5.40
 -13   3   3   49.40    5.80
 -13   3   3   52.39    7.90
  12  -3  -3   92.99    8.60
 -12  -3   3   89.69   11.40
 -12  -3   3   89.59    8.90
 -12   3   3   91.09    6.90
 -12   3   3  101.39   10.70
  12   3  -3   79.99    7.50
  11  -3  -3   77.99    7.30
 -11  -3   3   77.59    7.60
 -11   3   3   68.39    6.10
  11   3  -3   74.99    7.10
 -11   3   3   71.39    9.00
 -11   3   3   74.39    5.30
 -10  -3   3  603.64   28.90
  10  -3  -3  603.94   26.90
 -10  -3   3  607.54   27.10
 -10  -3   3  590.44   29.30
  10   3  -3  575.34   25.30
 -10   3   3  598.74   25.60
 -10   3   3  563.54   24.50
 -10   3   3  582.34   28.40
 -10   3   3  589.94   24.60
  -9  -3   3  120.39   11.00
  -9  -3   3  124.39    9.00
  -9  -3   3  133.79   12.40
   9  -3  -3  131.69    8.90
  -9   3   3  125.69    7.30
  -9   3   3  111.09   10.40
  -9   3   3  111.79    7.40
   9   3  -3  117.19    7.40
  -8  -3   3  813.42   38.10
   8  -3  -3  834.22   35.60
  -8  -3   3  892.01   37.00
  -8  -3   3  853.41   35.80
   8  -3  -3  804.62   36.50
  -8   3   3  866.31   33.40
  -8   3   3  831.02   37.10
   8   3  -3  827.42   34.20
  -8   3   3  821.62   34.60
   8   3  -3  824.52   37.10
  -8   3   3  837.82   34.30
  -7  -3   3  158.18   10.60
  -7  -3   3  138.89   10.80
   7  -3  -3  152.38    8.80
   7  -3  -3  147.39   10.30
  -7  -3   3  140.89    6.20
  -7  -3   3  140.19    8.90
  -7   3   3  138.49   10.50
  -7   3   3  148.79    8.10
   7   3  -3  128.19   10.60
  -7   3   3  136.19    7.90
   7   3  -3  136.69    7.40
   7   3  -3  145.69    8.20
   7   3  -3  142.59    6.40
  -7   3   3  131.79   10.10
  -7   3   3  138.49    7.40
  -7   3   3  139.09    8.70
  -6  -3   3  211.78    9.10
  -6  -3   3  220.98   11.40
  -6  -3   3  209.78   12.30
  -6  -3   3  213.58   13.20
   6  -3  -3  203.88   11.10
   6  -3  -3  221.38   12.20
  -6   3   3  208.68   10.50
   6   3  -3  208.78    9.90
  -6   3   3  221.78   11.10
  -6   3   3  214.38   10.80
  -6   3   3  235.08   12.70
  -6   3   3  206.98   10.50
   6   3  -3  229.28   10.80
  -6   3   3  205.68   12.40
   6   3  -3  220.68   13.20
   6   3  -3  213.18    9.30
  -5  -3   3 1172.38   45.20
  -5  -3   3 1121.09   49.00
  -5  -3   3 1055.99   48.10
  -5  -3   3 1153.88   47.20
   5  -3  -3 1137.89   46.90
   5  -3  -3 1177.28   47.50
  -5   3   3 1168.08   48.00
  -5   3   3 1162.18   46.60
  -5   3   3 1177.08   46.50
   5   3  -3 1131.19   45.60
  -5   3   3 1121.29   46.60
  -5   3   3 1191.08   46.70
   5   3  -3 1131.39   48.70
   5   3  -3 1145.99   46.40
  -5   3   3 1197.78   47.60
   5   3  -3 1165.88   45.30
  -4  -3   3   20.30    3.20
   4  -3  -3   26.80    3.70
  -4  -3   3   13.50    3.90
  -4  -3   3   16.90    3.10
   4   3  -3   13.50    3.90
  -4   3   3   22.30    3.50
   4   3  -3   21.10    2.50
  -4   3   3   18.00    3.40
  -4   3   3   22.50    3.00
   4   3  -3   17.50    4.00
   4   3  -3   21.00    2.20
  -4   3   3   17.20    3.50
  -4   3   3   23.90    3.20
  -4   3   3   23.20    3.40
   4   3  -3   17.50    2.80
  -3  -3   3  604.54   26.20
  -3  -3   3  626.94   25.00
   3  -3  -3  604.74   25.80
  -3  -3   3  631.84   25.70
  -3   3   3  605.54   26.10
  -3   3   3  623.44   26.50
   3   3  -3  637.04   24.70
  -3   3   3  623.54   25.70
  -3   3   3  625.64   26.10
   3   3  -3  599.24   27.60
  -3   3   3  644.74   25.70
  -3   3   3  555.24   26.40
   3   3  -3  627.54   25.80
   3   3  -3  540.85   27.80
  -3   3   3  604.74   26.50
   2  -3  -3   35.00    4.10
  -2  -3   3   29.40    4.00
  -2  -3   3   27.70    3.00
  -2   3   3   32.40    5.10
   2   3  -3   30.60    2.90
  -2   3   3   27.40    3.80
  -2   3   3   38.70    3.70
   2   3  -3   30.80    2.60
   2   3  -3   24.50    4.20
  -2   3   3   27.00    4.00
  -2   3   3   29.70    3.40
   2   3  -3   30.50    5.00
  -2   3   3   28.90    4.20
  -2   3   3   32.60    3.80
   2   3  -3   31.00    3.50
   2   3  -3   35.80    3.90
   1  -3  -3 1500.75   63.59
  -1  -3   3 1542.85   61.89
  -1  -3   3 1512.35   62.59
   1   3  -3 1614.44   62.59
   1   3  -3 1602.24   62.09
  -1   3   3 1597.24   62.19
  -1   3   3 1577.74   62.99
   1   3  -3 1583.04   64.19
  -1   3   3 1578.24   61.89
   1   3  -3 1569.44   61.69
  -1   3   3 1544.95   62.09
   1   3  -3 1610.04   61.09
  -1   3   3 1559.04   63.09
   1   3  -3 1458.65   64.19
  -1   3   3 1573.84   62.09
  -1   3   3 1600.84   64.19
   0  -3  -3  682.43   31.30
   0  -3   3  715.23   29.90
   0  -3   3  711.43   30.40
   0  -3  -3  727.83   29.60
   0   3  -3  748.13   31.90
   0   3   3  673.93   30.00
   0   3  -3  743.73   29.80
   0   3   3  690.83   31.80
   0   3   3  735.23   29.90
   0   3  -3  692.53   31.80
   0   3  -3  748.73   30.40
   0   3   3  748.83   31.20
   0   3   3  765.92   30.10
   0   3  -3  760.82   28.90
  -1  -3  -3  222.78   13.80
   1  -3   3  209.78   10.70
   1  -3   3  229.28   11.10
   1  -3   3  213.98    9.90
  -1  -3  -3  212.58   10.30
   1  -3   3  209.08   12.40
  -1  -3  -3  212.38   12.00
  -1   3  -3  235.68    9.70
   1   3   3  228.58   12.00
   1   3   3  221.68   10.10
   1   3   3  205.48   12.50
   1   3   3  225.78   10.40
  -1   3  -3  225.68   10.70
  -1   3  -3  211.08   12.10
   1   3   3  228.48   10.00
  -1   3  -3  229.58   12.50
  -1   3  -3  215.08   11.10
  -2  -3  -3 1358.06   54.29
  -2  -3  -3 1229.98   53.69
   2  -3   3 1295.97   52.29
   2  -3   3 1195.28   53.59
  -2  -3  -3 1290.77   51.59
   2  -3   3 1303.07   51.19
  -2   3  -3 1232.78   53.29
  -2   3  -3 1273.97   52.89
   2   3   3 1290.77   53.59
  -2   3  -3 1318.17   52.49
  -2   3  -3 1354.06   52.19
   2   3   3 1286.77   50.79
   2   3   3 1347.87   50.99
   2   3   3 1324.77   53.39
   2   3   3 1302.57   51.09
   3  -3   3   99.19    7.00
  -3  -3  -3  118.39    9.50
   3  -3   3  106.99    5.90
  -3  -3  -3  101.29    8.00
   3  -3   3  100.09    8.10
  -3  -3  -3  105.29    6.10
   3   3   3  106.39    5.60
  -3   3  -3  113.39    7.30
   3   3   3  109.89    8.00
   3   3   3  106.79    7.60
   3   3   3  112.89    5.00
  -3   3  -3  113.09    5.90
  -3   3  -3  106.69    7.40
   3   3   3  105.99    5.00
  -3   3  -3  100.79    7.50
  -3   3  -3  111.69    7.10
  -4  -3  -3  352.06   15.60
   4  -3   3  339.77   15.30
  -4  -3  -3  360.86   18.90
  -4  -3  -3  336.27   17.90
   4  -3   3  342.87   16.50
   4  -3   3  327.27   17.40
  -4   3  -3  357.46   16.50
   4   3   3  354.86   17.40
   4   3   3  360.76   14.90
  -4   3  -3  333.57   16.60
  -4   3  -3  333.97   16.40
   4   3   3  355.96   16.90
  -4   3  -3  365.06   15.30
  -4   3  -3  347.97   16.70
  -5  -3  -3  363.66   16.50
   5  -3   3  358.46   17.50
   5  -3   3  351.46   16.30
  -5  -3  -3  375.46   20.00
   5  -3   3  355.96   18.30
  -5  -3  -3  317.27   18.50
   5   3   3  350.46   18.10
  -5   3  -3  384.96   17.80
   5   3   3  376.36   17.60
  -5   3  -3  384.36   17.70
   5   3   3  376.46   15.70
  -5   3  -3  377.86   17.40
  -5   3  -3  367.76   17.30
  -5   3  -3  389.16   16.30
  -6  -3  -3  680.33   29.20
   6  -3   3  697.03   31.10
   6  -3   3  694.13   30.40
   6  -3   3  659.23   30.80
  -6  -3  -3  664.33   31.80
   6  -3   3  659.93   29.00
  -6  -3  -3  765.62   33.20
   6   3   3  692.13   31.00
  -6   3  -3  686.13   30.30
   6   3   3  701.13   28.30
  -6   3  -3  688.83   29.60
  -6   3  -3  674.33   30.20
  -6   3  -3  735.13   29.20
  -6   3  -3  707.43   30.00
   6   3   3  671.73   29.70
   7  -3   3 1338.97   57.09
  -7  -3  -3 1425.46   59.59
   7  -3   3 1383.06   55.99
  -7  -3  -3 1327.67   58.89
   7  -3   3 1315.57   57.59
  -7  -3  -3 1368.26   56.19
   7   3   3 1439.76   55.09
  -7   3  -3 1466.25   56.09
  -7   3  -3 1441.46   55.99
   7   3   3 1301.07   57.99
  -7   3  -3 1416.06   56.69
   8  -3   3    3.30    3.40
  -8  -3  -3    6.00    2.90
  -8  -3  -3    5.80    3.70
   8  -3   3    7.70    2.90
   8  -3   3   10.20    4.60
   8   3   3    3.90    2.50
   8   3   3    6.40    2.80
  -8   3  -3    3.10    2.70
  -8   3  -3    7.90    2.40
  -9  -3  -3  330.67   16.70
   9  -3   3  335.17   17.50
  -9  -3  -3  311.67   19.10
   9  -3   3  310.97   18.20
  -9   3  -3  325.07   16.20
  -9   3  -3  373.66   15.60
   9   3   3  324.47   20.80
  10  -3   3   49.99    6.70
 -10  -3  -3   53.89    8.80
 -10  -3  -3   72.49    9.60
  10  -3   3   63.29    7.50
  10  -3   3   55.09   10.20
 -10   3  -3   68.69    5.70
 -10   3  -3   67.69    6.30
  10   3   3   58.19    6.70
 -11  -3  -3   71.59    8.20
  11  -3   3   65.89    8.40
  11  -3   3   55.99    7.40
  11  -3   3   61.79   11.80
 -11   3  -3   92.79   10.40
  11   3   3   58.69    6.90
 -11   3  -3   76.69    6.50
 -11   3  -3   63.89    6.50
  12  -3   3   70.59    8.00
 -12  -3  -3   65.99    8.50
 -12  -3  -3   80.99   10.80
 -12   3  -3   62.79    7.30
 -12   3  -3   51.59    6.80
  12   3   3   65.49    7.70
 -12   3  -3   60.09    8.90
 -13  -3  -3    0.70    4.70
  13  -3   3    3.90    4.70
 -13  -3  -3    6.90    6.10
 -13   3  -3    2.30    6.70
  13   3   3   -3.10    4.30
 -13   3  -3    5.80    6.70
 -13  -4   3   30.60    8.00
  13  -4  -3   35.60    7.20
 -13  -4   3   13.70    8.00
 -13   4   3   22.30    8.50
  13   4  -3   20.50    4.70
 -12  -4   3   46.30    8.80
  12  -4  -3   61.29    8.50
 -12  -4   3   46.10    6.70
  12   4  -3   53.99    7.20
 -12   4   3   54.99    6.50
 -12   4   3   38.20    8.10
 -11  -4   3  265.27   15.80
 -11  -4   3  257.27   18.30
  11  -4  -3  254.37   15.10
 -11   4   3  271.77   13.70
 -11   4   3  262.67   17.60
  11   4  -3  253.67   14.80
  10  -4  -3   -4.10    3.10
 -10  -4   3   -2.40    5.10
 -10  -4   3   -3.10    3.80
  10   4  -3    1.40    3.20
 -10   4   3    0.60    5.00
 -10   4   3    0.00    1.60
 -10   4   3   -2.10    2.80
  -9  -4   3  283.27   20.60
  -9  -4   3  309.07   16.30
   9  -4  -3  300.67   15.90
  -9  -4   3  295.97   18.90
  -9   4   3  284.67   17.50
  -9   4   3  303.57   13.30
   9   4  -3  291.67   14.10
  -9   4   3  292.47   15.40
  -9   4   3  294.47   14.70
  -8  -4   3  220.98   17.20
  -8  -4   3  241.18   14.20
   8  -4  -3  244.98   13.80
  -8  -4   3  252.37   16.90
   8   4  -3  240.28   11.70
  -8   4   3  236.58   13.20
  -8   4   3  253.17   12.90
  -8   4   3  239.68   15.00
  -8   4   3  232.38   11.70
  -7  -4   3   88.99   10.90
   7  -4  -3   86.69    7.50
  -7  -4   3   79.29    7.90
  -7  -4   3   87.09    9.80
   7   4  -3   77.59    5.60
  -7   4   3   73.89   10.50
  -7   4   3   76.99    8.00
  -7   4   3   70.49    6.30
  -6  -4   3  763.92   32.90
  -6  -4   3  773.62   29.70
  -6  -4   3  763.62   37.00
   6  -4  -3  771.62   32.40
  -6  -4   3  750.62   33.60
   6   4  -3  756.22   30.70
   6   4  -3  684.43   35.50
  -6   4   3  768.02   32.60
  -6   4   3  731.63   32.10
   6   4  -3  745.93   29.70
  -6   4   3  696.93   32.30
  -6   4   3  757.32   31.80
  -6   4   3  760.42   34.00
  -5  -4   3   20.10    5.60
  -5  -4   3   24.80    4.30
  -5  -4   3   19.30    2.60
   5  -4  -3   21.00    3.60
  -5  -4   3   25.10    4.80
  -5   4   3   21.90    4.40
   5   4  -3   13.50    3.70
  -5   4   3   15.10    4.80
  -5   4   3   22.00    4.90
   5   4  -3   16.70    5.10
  -5   4   3   18.20    3.90
   5   4  -3   20.50    2.80
   5   4  -3   20.70    2.50
  -5   4   3   20.00    3.40
  -5   4   3   25.60    4.40
  -5   4   3   23.10    5.00
   4  -4  -3  363.66   16.50
  -4  -4   3  349.57   16.90
  -4  -4   3  327.87   14.70
  -4  -4   3  333.07   16.80
  -4   4   3  353.56   17.20
   4   4  -3  334.17   15.10
   4   4  -3  308.77   19.10
  -4   4   3  341.37   16.20
  -4   4   3  351.26   17.50
  -4   4   3  349.27   17.60
   4   4  -3  352.76   14.80
  -4   4   3  313.47   17.20
  -4   4   3  351.16   16.10
  -4   4   3  336.37   16.50
   4   4  -3  360.36   16.40
   4   4  -3  315.47   18.80
  -3  -4   3   42.60    5.50
  -3  -4   3   44.40    4.00
   3   4  -3   46.50    6.10
   3   4  -3   47.30    4.30
  -3   4   3   41.10    6.40
  -3   4   3   48.50    5.70
  -3   4   3   49.90    6.10
  -3   4   3   42.20    5.20
   3   4  -3   30.00    5.40
   3   4  -3   40.80    7.30
  -3   4   3   35.40    6.10
   3   4  -3   42.30    4.80
  -3   4   3   49.70    7.40
  -3   4   3   46.90    5.40
  -3   4   3   45.00    6.10
  -2  -4   3  542.25   24.20
  -2   4   3  548.75   23.80
  -2   4   3  565.34   26.30
  -2   4   3  519.05   23.40
  -2   4   3  554.84   23.50
   2   4  -3  506.95   26.30
   2   4  -3  545.75   22.60
  -2   4   3  518.45   24.60
  -2   4   3  538.75   24.10
  -2   4   3  486.05   25.10
   2   4  -3  503.05   26.10
   2   4  -3  540.95   23.30
   2   4  -3  568.14   22.30
   2   4  -3  550.94   23.80
  -2   4   3  553.84   23.50
   1  -4  -3  190.88   11.90
  -1  -4   3  205.68   11.20
  -1  -4   3  195.48   10.10
  -1   4   3  191.28   11.90
  -1   4   3  205.08   13.20
  -1   4   3  204.98   10.70
  -1   4   3  198.78   10.50
  -1   4   3  201.68   11.10
   1   4  -3  206.18   11.40
   1   4  -3  188.58   13.20
   1   4  -3  203.28   13.30
   1   4  -3  209.68   10.30
   1   4  -3  187.18   13.60
  -1   4   3  190.38   10.70
  -1   4   3  201.88   10.70
   1   4  -3  197.08    9.80
   0  -4  -3  525.85   25.90
   0  -4   3  532.95   23.80
   0  -4   3  553.04   24.60
   0  -4  -3  559.14   23.70
   0   4   3  542.35   23.90
   0   4  -3  583.44   22.90
   0   4  -3  519.55   26.40
   0   4  -3  563.54   24.80
   0   4   3  556.84   24.00
   0   4  -3  550.04   28.80
   0   4  -3  574.64   23.80
   0   4   3  529.05   29.80
   0   4   3  568.54   23.70
   0   4   3  521.45   25.50
   0   4   3  584.44   23.70
   0   4  -3  544.55   24.80
  -1  -4  -3 1357.56   54.79
   1  -4   3 1350.56   55.29
  -1  -4  -3 1307.57   57.39
   1  -4   3 1338.47   55.69
   1   4   3 1402.36   55.09
   1   4   3 1386.16   54.49
  -1   4  -3 1371.16   57.59
   1   4   3 1355.66   54.49
   1   4   3 1340.07   56.89
  -1   4  -3 1297.97   55.59
  -1   4  -3 1328.87   57.49
  -1   4  -3 1363.36   55.79
  -1   4  -3 1378.96   54.99
  -1   4  -3 1418.16   53.89
   1   4   3 1371.06   57.69
   1   4   3 1409.96   54.29
  -2  -4  -3   27.90    6.30
   2  -4   3   28.70    4.20
   2  -4   3   23.30    4.50
  -2  -4  -3   25.60    5.00
  -2  -4  -3   27.10    3.60
   2   4   3   27.40    3.60
   2   4   3   29.50    4.10
   2   4   3   22.10    3.00
  -2   4  -3   31.00    3.90
  -2   4  -3   26.40    4.00
   2   4   3   30.80    5.50
  -2   4  -3   31.20    5.40
  -2   4  -3   20.10    4.30
  -2   4  -3   28.50    5.60
  -2   4  -3   19.80    3.80
   2   4   3   24.10    5.20
  -3  -4  -3  801.82   33.60
  -3  -4  -3  821.72   36.90
   3  -4   3  807.92   33.10
   3  -4   3  770.32   34.20
  -3  -4  -3  780.12   36.40
  -3   4  -3  768.62   35.80
  -3   4  -3  865.11   32.90
  -3   4  -3  788.52   34.80
   3   4   3  749.82   35.50
   3   4   3  795.02   31.90
   3   4   3  820.22   32.80
  -3   4  -3  782.22   35.50
  -3   4  -3  812.32   34.30
  -3   4  -3  808.22   34.60
   3   4   3  818.72   35.50
   3   4   3  808.72   32.40
  -4  -4  -3    4.30    2.60
   4  -4   3    8.30    3.30
   4  -4   3    8.20    2.40
   4  -4   3    5.40    4.10
  -4  -4  -3   12.00    6.90
  -4  -4  -3    3.00    3.60
  -4   4  -3    5.30    3.20
  -4   4  -3    5.90    2.90
  -4   4  -3    7.70    4.70
   4   4   3    5.40    2.30
  -4   4  -3    5.30    2.70
   4   4   3    0.30    3.50
   5  -4   3  296.07   18.40
  -5  -4  -3  304.57   18.80
  -5  -4  -3  344.47   16.20
  -5  -4  -3  349.47   21.10
   5  -4   3  339.07   17.40
   5  -4   3  330.57   15.80
  -5   4  -3  350.96   15.70
  -5   4  -3  339.77   17.40
   5   4   3  343.77   15.10
   5   4   3  350.66   17.30
  -5   4  -3  344.97   17.30
  -6  -4  -3  253.67   21.40
   6  -4   3  200.68   14.60
   6  -4   3  226.88   12.10
   6  -4   3  218.18   18.40
  -6  -4  -3  224.88   12.40
   6   4   3  248.18   13.10
   6   4   3  221.68   11.20
  -6   4  -3  240.08   13.00
  -6   4  -3  233.28   12.30
   7  -4   3   43.90    7.10
   7  -4   3   46.90    6.20
  -7  -4  -3   55.09    6.50
  -7  -4  -3   35.10    6.60
   7  -4   3   52.99    6.30
   7   4   3   49.20    5.70
  -7   4  -3   38.60    6.00
   7   4   3   43.70    5.90
  -7   4  -3   46.00    6.70
   8  -4   3  271.77   18.10
   8  -4   3  326.57   17.10
  -8  -4  -3  306.47   19.00
   8  -4   3  293.67   17.20
  -8  -4  -3  302.87   16.30
  -8   4  -3  325.07   15.50
  -8   4  -3  310.27   15.90
   9  -4   3   43.60    8.90
   9  -4   3   50.59    6.70
   9  -4   3   43.90    6.00
  -9  -4  -3   40.10    6.30
  -9  -4  -3   42.50    7.30
   9   4   3   58.89    7.10
  -9   4  -3   53.59    6.00
  -9   4  -3   55.09    6.50
  10  -4   3  143.09   10.70
 -10  -4  -3  134.79   13.00
  10  -4   3  135.29   12.30
 -10  -4  -3  142.79   11.20
  10   4   3  137.99    9.90
 -10   4  -3  137.19    9.90
 -10   4  -3  166.08   13.20
 -10   4  -3  152.28    9.20
 -11  -4  -3   58.79    7.70
  11  -4   3   79.19    9.10
 -11  -4  -3   62.59   11.50
  11   4   3   71.29    8.20
 -11   4  -3   61.69    9.00
 -11   4  -3   68.49    7.10
 -11   4  -3   74.09    7.80
 -12  -4  -3   35.20    7.40
 -12  -4  -3   31.70    8.20
  12  -4   3   41.40    6.90
 -12   4  -3   34.00    5.40
  12   4   3   35.40    6.00
 -12   4  -3   45.30   10.30
 -11  -5   3   19.40    6.50
  11  -5  -3    2.00    5.10
 -11  -5   3    5.00    7.70
 -11   5   3   -3.90    7.90
  11   5  -3   -8.70    7.60
  11   5  -3    2.00    4.20
 -11   5   3    1.70    3.50
 -10  -5   3  208.78   17.30
  10  -5  -3  210.28   13.80
 -10  -5   3  221.78   14.70
  10   5  -3  199.18   11.60
 -10   5   3  196.48   11.80
 -10   5   3  191.08   15.80
  10   5  -3  174.78   17.00
  -9  -5   3   16.70    5.30
  -9  -5   3   11.60    6.90
   9  -5  -3   21.10    4.90
  -9   5   3   23.30    6.30
  -9   5   3   19.50    3.90
   9   5  -3   24.80    7.10
   9   5  -3   18.40    3.70
  -8  -5   3  183.38   13.20
  -8  -5   3  185.88   15.50
   8  -5  -3  194.98   12.50
  -8   5   3  191.98   11.40
  -8   5   3  201.28   14.60
  -8   5   3  189.68   11.40
   8   5  -3  191.78   16.60
   8   5  -3  199.98   10.50
   7  -5  -3  249.68   14.00
  -7  -5   3  210.78   17.20
  -7  -5   3  241.68   14.70
  -7   5   3  253.27   13.30
  -7   5   3  234.48   13.60
  -7   5   3  253.77   16.10
   7   5  -3  229.48   17.50
  -7   5   3  229.78   15.30
   7   5  -3  235.58   11.80
  -6  -5   3   12.00    4.30
  -6  -5   3    0.70    6.60
   6  -5  -3    7.30    4.00
  -6   5   3    9.90    4.20
   6   5  -3    4.60    2.20
  -6   5   3    8.20    4.80
  -6   5   3    4.30    3.80
   6   5  -3    2.20    5.40
  -6   5   3    3.60    5.20
   6   5  -3    5.00    3.10
   6   5  -3    3.20    2.70
   5  -5  -3  213.78   12.60
  -5  -5   3  207.38   13.30
  -5  -5   3  205.58    9.90
   5   5  -3  208.98   11.30
  -5   5   3  201.28   13.20
  -5   5   3  204.98   16.30
  -5   5   3  195.18   14.90
  -5   5   3  219.58   12.30
   5   5  -3  224.08   10.90
   5   5  -3  184.48   15.50
  -5   5   3  213.58   14.70
  -4  -5   3   -4.40    4.00
  -4  -5   3    3.40    2.50
  -4   5   3    1.40    3.20
  -4   5   3   -1.40    3.50
   4   5  -3    1.10    3.50
   4   5  -3   -2.80    2.70
  -4   5   3   -2.80    4.20
   4   5  -3    2.70    2.80
  -4   5   3   -0.20    4.90
   4   5  -3   -3.30    4.40
  -3  -5   3  453.55   21.10
  -3  -5   3  408.76   18.60
   3   5  -3  441.36   18.60
  -3   5   3  405.36   23.60
  -3   5   3  443.86   21.40
   3   5  -3  404.66   19.40
  -3   5   3  410.06   22.00
  -3   5   3  414.76   22.20
   3   5  -3  442.36   19.00
  -3   5   3  413.06   20.30
   3   5  -3  365.26   23.50
  -3   5   3  419.36   20.10
  -2  -5   3  188.08   10.10
  -2  -5   3  188.48   11.90
   2   5  -3  184.28   13.80
  -2   5   3  173.98   13.00
  -2   5   3  178.98   12.00
  -2   5   3  176.38   11.50
  -2   5   3  210.08   15.00
   2   5  -3  194.28   10.00
   2   5  -3  187.18   10.20
  -2   5   3  183.58   11.80
  -2   5   3  173.18   13.00
  -2   5   3  178.08   11.10
  -2   5   3  169.28   13.40
  -1  -5   3  222.28   11.80
  -1  -5   3  213.68   12.90
  -1   5   3  218.98   12.70
  -1   5   3  215.58   12.50
  -1   5   3  221.08   16.10
  -1   5   3  214.58   12.90
   1   5  -3  208.28   15.40
   1   5  -3  221.18   13.30
  -1   5   3  214.78   12.60
   1   5  -3  241.48   12.00
  -1   5   3  202.68   15.30
  -1   5   3  221.78   12.60
   1   5  -3  229.68   11.40
   0  -5  -3  527.75   27.00
   0  -5  -3  551.04   24.10
   0  -5   3  552.54   25.30
   0  -5   3  524.65   24.20
   0   5   3  549.95   24.90
   0   5   3  554.24   24.60
   0   5   3  554.04   24.50
   0   5  -3  534.15   25.50
   0   5  -3  535.05   24.20
   0   5   3  539.05   27.60
   0   5  -3  530.15   27.90
   0   5   3  510.35   27.80
   0   5   3  547.05   24.00
   0   5   3  543.05   24.20
   0   5  -3  568.24   23.20
   1  -5   3    0.70    3.20
  -1  -5  -3    4.70    2.60
   1  -5   3    5.60    3.10
  -1  -5  -3    2.70    4.20
   1   5   3    3.10    4.10
  -1   5  -3    4.60    3.50
   1   5   3   -1.40    3.00
  -1   5  -3    4.00    4.60
  -1   5  -3   -7.70    4.50
  -1   5  -3    6.50    3.30
   1   5   3    3.10    3.30
   1   5   3    4.30    3.40
  -1   5  -3   -0.20    4.10
   1   5   3    2.40    5.30
  -2  -5  -3   46.40    5.80
  -2  -5  -3   37.20    7.60
   2  -5   3   41.30    5.70
  -2   5  -3   43.70    4.70
   2   5   3   45.20    7.70
   2   5   3   43.00    6.30
  -2   5  -3   41.00    7.40
  -2   5  -3   47.10    7.00
   2   5   3   45.90    5.70
   2   5   3   40.20    5.40
  -2   5  -3   32.50    6.60
  -3  -5  -3   27.00    4.40
  -3  -5  -3   21.40    9.10
   3  -5   3   23.80    3.70
   3  -5   3   22.00    4.80
  -3  -5  -3   20.00    5.80
   3   5   3   25.40    6.30
  -3   5  -3   22.30    4.90
   3   5   3   20.50    6.10
  -3   5  -3   27.60    4.30
  -3   5  -3   23.50    5.70
   3   5   3   26.80    3.40
   3   5   3   14.00    3.90
   3   5   3   22.10    3.30
  -3   5  -3   25.90    6.00
  -4  -5  -3  333.97   16.60
   4  -5   3  312.37   15.60
  -4  -5  -3  304.77   19.30
   4  -5   3  324.07   17.50
  -4   5  -3  336.67   15.80
   4   5   3  350.06   18.30
   4   5   3  313.67   15.30
  -4   5  -3  330.27   18.50
   4   5   3  320.47   13.20
  -4   5  -3  329.37   17.80
   4   5   3  308.77   13.50
   5  -5   3   78.39    7.40
   5  -5   3   79.29    8.50
  -5  -5  -3   82.39    8.00
  -5  -5  -3   81.59   10.40
   5   5   3   79.39    9.40
  -5   5  -3   85.29    8.10
  -5   5  -3   83.99    9.20
  -5   5  -3   94.79    9.10
  -6  -5  -3   94.49   11.50
   6  -5   3  116.39    9.50
  -6  -5  -3   87.19    9.30
   6  -5   3   90.09    8.60
   6   5   3  113.09   11.60
  -6   5  -3   98.09    9.70
  -6   5  -3   98.99    9.10
   7  -5   3  221.58   14.30
  -7  -5  -3  194.48   16.00
  -7   5  -3  206.18   13.30
  -7   5  -3  208.28   13.20
   7   5   3  216.08   13.40
   8  -5   3    0.00    4.30
   8  -5   3    0.30    4.60
  -8  -5  -3   -4.80    4.70
  -8  -5  -3   -4.80    5.30
  -8   5  -3   -1.20    3.60
  -8   5  -3   -2.80    4.00
  -8   5  -3   -4.20    5.50
   8   5   3    1.60    4.10
  -9  -5  -3  120.59   13.40
  -9  -5  -3  124.69   11.70
   9  -5   3  109.99   10.60
   9  -5   3  120.59   11.80
  -9   5  -3  116.19    9.70
  -9   5  -3  115.69   14.20
   9   5   3  120.39    9.80
  -9   5  -3  123.79   14.30
  10  -5   3   -5.80    5.30
 -10  -5  -3   -5.40    5.50
 -10   5  -3   -0.60    4.80
 -10   5  -3   -0.30    7.10
  10   5   3   -4.40    4.50
 -10   5  -3    3.00    8.10
  -9  -6   3   21.60    7.60
   9  -6  -3   22.30    6.20
  -9   6   3   32.60    9.60
  -9   6   3   24.90    5.10
   9   6  -3   20.90    9.00
  -8  -6   3   63.99    8.80
   8  -6  -3   58.99    7.50
  -8   6   3   63.69    8.30
  -8   6   3   63.69    9.30
  -7  -6   3   92.69   11.10
   7  -6  -3   74.69   10.10
  -7   6   3   83.69    9.10
  -7   6   3   88.69   11.70
  -7   6   3   67.29   11.50
   7   6  -3  101.39   13.80
  -7   6   3   72.09   10.90
  -6  -6   3  124.39   12.20
  -6   6   3  127.79   10.40
   6   6  -3  116.69   14.50
  -6   6   3  101.69   12.20
   6   6  -3  133.29   13.10
  -6   6   3  107.99   13.60
  -6   6   3  122.59   12.20
  -5  -6   3   16.80    5.30
  -5   6   3   10.20    4.20
   5   6  -3    8.90    6.90
   5   6  -3   10.10    4.00
  -5   6   3   20.90    8.40
  -5   6   3   11.10    6.20
  -5   6   3    0.80    5.30
  -4  -6   3  227.48   14.20
   4   6  -3  204.88   11.90
   4   6  -3  184.08   17.60
  -4   6   3  217.68   15.30
  -4   6   3  227.28   13.80
   4   6  -3  202.48   12.60
  -4   6   3  214.38   19.30
  -3  -6   3    8.70    5.00
   3   6  -3    6.90    6.90
   3   6  -3   13.40    4.50
  -3   6   3   12.60    8.30
   3   6  -3   16.50    4.50
  -3   6   3   18.40    4.70
  -3   6   3   13.20    5.60
  -3   6   3   12.50    6.20
  -2  -6   3  173.58   12.80
  -2  -6   3  174.38   11.10
  -2   6   3  192.48   15.40
   2   6  -3  181.18   15.60
   2   6  -3  186.58   12.30
  -2   6   3  183.48   13.30
  -2   6   3  176.48   17.40
  -1  -6   3  119.99   10.30
  -1  -6   3  123.39    9.50
   1   6  -3  103.79   12.90
  -1   6   3  120.49   10.50
   1   6  -3  106.49   10.80
  -1   6   3  116.69   13.50
  -1   6   3  103.39   10.80
   0  -6   3   -0.50    3.90
   0  -6   3   -1.80    4.10
   0   6  -3    1.50    5.30
   0   6   3    5.40    5.00
   0   6  -3   -2.60    5.20
   0   6   3    2.00    5.60
   0   6   3   -3.30    8.80
   0   6   3    2.00    4.10
   0   6   3   -1.50    4.20
   0   6  -3    4.80    4.70
  -1  -6  -3  146.79   10.50
   1   6   3  141.59    9.90
  -1   6  -3  136.29   13.20
  -1   6  -3  128.49   11.60
   1   6   3  147.49   17.60
   1   6   3  117.79   13.50
  -1   6  -3  129.19   12.90
  -2  -6  -3    5.40    5.50
  -2  -6  -3   10.80    4.60
   2  -6   3    8.30    4.80
  -2   6  -3   10.00    5.80
   2   6   3    6.90    3.80
   2   6   3    5.00    6.30
  -2   6  -3    4.00    4.70
  -2   6  -3   13.80    7.00
   3  -6   3  197.18   13.30
  -3  -6  -3  200.38   16.10
   3   6   3  196.18   15.60
  -3   6  -3  187.38   15.30
  -3   6  -3  213.58   17.40
  -3   6  -3  210.18   14.20
   4  -6   3   19.50    6.00
  -4  -6  -3   32.00    8.10
  -4  -6  -3   25.00    6.10
  -4   6  -3   22.90    6.00
  -4   6  -3   29.10    9.20
   4   6   3   33.30    7.60
  -4   6  -3   20.00    5.60
  -5  -6  -3   68.39    9.20
   5  -6   3   79.79    9.90
   5  -6   3   66.19    9.50
  -5  -6  -3   65.99   11.80
  -5   6  -3   81.49   11.70
   5   6   3   50.79    7.60
  -5   6  -3   85.09    9.90
  -5   6  -3   65.89   12.60
  -5   6  -3   72.59   10.10
  -6  -6  -3   87.49   10.80
   6  -6   3   80.59   10.00
   6  -6   3   77.19   10.60
  -6  -6  -3   85.39   13.20
  -6   6  -3  110.59   10.30
   6   6   3   87.99   10.90
  -6   6  -3   80.89   10.20
  -6   6  -3   89.49   10.80
   7  -6   3   -1.30    5.90
  -7  -6  -3   14.60   13.20
   7  -6   3    8.20    5.30
  -7  -6  -3    3.00    5.60
  -7   6  -3    9.80    5.30
  -7   6  -3   -0.60    5.10
   7   6   3    2.50    5.30
  -7   6  -3    1.20    7.30
  -8  -6  -3   49.20    7.90
   8  -6   3   37.90    7.00
  -8  -6  -3   37.10    8.60
  -8   6  -3   29.60    6.50
  -8   6  -3   26.20    6.40
   8   6   3   44.10    6.70
  -8   6  -3   24.10    8.40
  -4  -7   3    2.40    6.30
  -4   7   3  -22.10   11.00
  -4   7   3    1.80    7.50
  -4   7   3    1.10    5.60
  -4   7   3   -1.20    7.40
   4   7  -3    1.60    9.00
  -3  -7   3  129.89   12.60
  -3   7   3  104.09   12.50
  -3   7   3  109.99   14.00
  -3   7   3   97.99   14.20
  -3   7   3   89.79   14.60
   3   7  -3  109.09   16.50
  -2  -7   3   18.80    6.20
  -2   7   3    9.10    6.00
  -2   7   3   12.10    7.00
  -2   7   3   17.70    7.80
  -2   7   3    7.70   10.90
  -1  -7   3   35.10    6.50
  -1   7   3   43.60    7.30
   1   7  -3   20.50    8.10
  -1   7   3   23.20   10.70
   1   7  -3   40.30    7.70
   1   7  -3   37.50    9.60
  -1   7   3   28.60    7.60
  -1   7   3   29.20    9.30
   0   7  -3   64.29   10.90
   0   7  -3   74.49    9.40
   0   7   3   63.49   11.20
   0   7   3   78.19   11.00
   0   7   3   63.89   10.90
   0   7  -3   81.09   11.80
  -1   7  -3   18.10    6.30
   1   7   3   26.10    9.90
  -1   7  -3   25.20    7.30
  -1   7  -3   31.70    8.70
   1   7   3   18.90    6.30
   1   7   3   31.20    9.30
  -2  -7  -3   85.99   10.60
   2   7   3   58.69   12.50
  -2   7  -3   78.29   13.90
   2   7   3   73.19   15.00
   2   7   3   84.09   11.80
  -2   7  -3   55.59    9.10
  -2   7  -3   88.59   12.30
  -3  -7  -3    6.20    5.90
   3   7   3    6.70    8.80
  -3   7  -3    0.00    7.00
  -3   7  -3   -7.60    6.80
   3   7   3    7.30    8.10
  16   0  -4  183.98   13.40
 -16   0   4  194.68   14.50
 -16   0   4  210.88   12.50
  15   0  -4  154.08   11.90
 -15   0   4  154.98   12.60
 -15   0   4  177.28   10.70
 -14   0   4   44.70    7.30
  14   0  -4   53.99    7.10
 -14   0   4   59.99    5.90
 -14   0   4   45.60    6.60
  13   0  -4   86.69   11.10
 -13   0   4  120.49   10.00
 -13   0   4  124.79    8.80
 -13   0   4  116.19    7.80
  12   0  -4  510.15   19.40
 -12   0   4  415.06   21.10
 -12   0   4  431.06   22.30
 -12   0   4  429.36   20.00
  12   0  -4  432.86   20.80
 -12   0   4  457.75   21.60
 -11   0   4 1108.29   43.40
 -11   0   4 1005.70   42.20
 -11   0   4  975.20   42.40
  11   0  -4 1044.10   42.90
 -11   0   4 1028.80   43.30
 -10   0   4   89.59    5.90
  10   0  -4   92.89    6.60
 -10   0   4   86.19    7.20
 -10   0   4   91.29    6.60
 -10   0   4  103.89    7.10
 -10   0   4   85.29    7.00
  -9   0   4 5163.88  208.48
   9   0  -4 5543.15  207.68
   9   0  -4 5493.45  208.58
  -9   0   4 5059.09  208.28
  -9   0   4 5564.84  208.78
   9   0  -4 5134.39  208.68
  -9   0   4 5180.48  209.28
  -9   0   4 5828.22  209.18
   8   0  -4   46.90    3.00
  -8   0   4   48.20    4.60
  -8   0   4   42.30    3.90
  -8   0   4   43.40    4.90
   8   0  -4   38.20    3.90
  -8   0   4   33.80    3.30
   8   0  -4   36.80    3.80
   7   0  -4 4318.27  172.38
   7   0  -4 4568.74  172.28
  -7   0   4 4428.66  172.28
  -7   0   4 4665.03  172.48
   7   0  -4 4284.87  171.68
  -7   0   4 4419.76  173.08
   7   0  -4 4568.94  173.18
  -7   0   4 4281.07  172.08
   6   0  -4 3449.65  140.59
  -6   0   4 3740.03  141.19
  -6   0   4 3618.94  140.99
   6   0  -4 3607.84  141.19
   6   0  -4 3758.32  141.89
  -6   0   4 3551.94  141.69
   6   0  -4 3717.03  140.99
  -5   0   4 2245.68   90.09
   5   0  -4 2452.05   91.09
   5   0  -4 2292.87   89.99
   5   0  -4 2412.76   90.09
   5   0  -4 2353.26   90.39
  -5   0   4 2312.07   90.79
   5   0  -4 2154.58   90.09
  -3   0   4  233.68    9.40
  -3   0   4  213.88    9.60
  -3   0   4  227.68    9.50
   3   0  -4  218.78    9.50
   3   0  -4  234.48   10.00
   3   0  -4  227.18    9.60
   3   0  -4  224.08    9.30
  -1   0  -4 1731.33   68.69
   1   0   4 1767.12   68.99
   1   0   4 1819.12   69.29
  -1   0  -4 1807.92   69.19
   1   0   4 1854.11   69.19
  -1   0  -4 1743.23   68.89
  -1   0  -4 1718.23   69.39
   1   0   4 1724.93   68.79
  -2   0  -4 1803.22   71.89
  -2   0  -4 1862.21   72.19
   2   0   4 2053.59   72.29
   2   0   4 1798.22   72.19
  -2   0  -4 1887.11   72.49
  -2   0  -4 1788.82   71.69
   2   0   4 1820.22   71.99
   2   0   4 1756.92   71.79
  -3   0  -4 2777.62  107.99
   3   0   4 2745.73  108.19
  -3   0  -4 2812.32  108.69
  -3   0  -4 2665.43  107.79
  -3   0  -4 2809.02  108.39
   3   0   4 2684.83  108.29
   3   0   4 3099.29  108.49
   3   0   4 2672.73  107.99
   4   0   4 1428.76   60.09
   4   0   4 1726.33   60.29
  -4   0  -4 1456.35   59.69
  -4   0  -4 1548.84   59.89
   4   0   4 1440.26   59.99
  -4   0  -4 1556.64   60.59
  -4   0  -4 1518.15   60.39
   5   0   4 4602.34  183.28
  -5   0  -4 4459.05  182.88
   5   0   4 4745.93  183.28
  -5   0  -4 4735.73  184.48
  -5   0  -4 4619.04  183.18
   5   0   4 5301.07  183.58
   5   0   4 4490.65  183.28
  -5   0  -4 4860.71  183.78
  -6   0  -4   22.10    3.10
  -6   0  -4   22.10    3.20
   6   0   4   21.20    2.90
  -6   0  -4   19.60    2.40
  -6   0  -4   21.80    3.10
   6   0   4   24.40    3.00
   6   0   4   26.00    3.50
   6   0   4   18.50    2.70
  -7   0  -4 2785.12  115.69
  -7   0  -4 2734.13  116.69
   7   0   4 3069.29  116.49
  -7   0  -4 3049.89  116.19
   7   0   4 2818.32  116.19
  -7   0  -4 3082.59  117.09
   7   0   4 2811.52  116.29
   7   0   4 3402.06  116.59
  -8   0  -4  303.37   15.40
  -8   0  -4  272.77   14.40
  -8   0  -4  303.27   13.90
   8   0   4  295.17   14.40
  -8   0  -4  291.97   13.40
   8   0   4  343.17   14.20
   8   0   4  275.17   13.90
   8   0   4  284.67   14.00
  -9   0  -4 1083.99   45.30
   9   0   4 1091.79   46.10
   9   0   4 1048.90   45.70
  -9   0  -4 1161.18   45.80
   9   0   4 1296.77   46.40
  -9   0  -4 1063.19   46.70
   9   0   4 1103.69   46.30
 -10   0  -4  633.54   27.60
 -10   0  -4  681.43   28.20
  10   0   4  601.54   27.90
  10   0   4  732.03   28.70
 -10   0  -4  610.24   29.10
 -11   0  -4  100.09    8.70
  11   0   4  100.79    7.50
 -11   0  -4  108.79    9.30
 -11   0  -4  114.89    7.30
 -11   0  -4   99.69    8.70
 -12   0  -4   88.09    7.20
 -12   0  -4   95.39    9.20
  12   0   4   97.79    8.20
 -12   0  -4  106.19    9.80
 -12   0  -4  111.59   13.70
 -13   0  -4    5.50    3.10
 -13   0  -4   12.80    5.60
  13   0   4    0.70    3.90
 -13   0  -4   -4.00    4.70
  14   0   4   43.60    7.10
 -14   0  -4   37.10    6.70
 -14   0  -4   52.09    6.70
 -14   0  -4   46.10    7.50
  16  -1  -4   37.80    7.00
 -16  -1   4   17.00    5.60
 -16   1   4   21.90    4.90
 -16   1   4   22.10    7.40
  16   1  -4   33.50   10.50
 -15  -1   4  100.49    9.20
 -15  -1   4   76.69    9.20
  15  -1  -4   87.59    9.40
 -15   1   4   77.69    9.90
 -15   1   4  103.79    7.90
  15   1  -4  107.19    9.00
 -14  -1   4   55.09    8.90
 -14  -1   4   66.79    8.30
  14  -1  -4   65.69    7.60
 -14  -1   4   54.89    6.90
 -14   1   4   53.79    7.30
  14   1  -4   58.59    7.10
 -14   1   4   60.59    6.20
 -13  -1   4  248.28   12.90
 -13  -1   4  221.58   13.20
  13  -1  -4  234.08   13.20
 -13  -1   4  234.88   13.50
 -13  -1   4  224.98   14.10
 -13   1   4  235.48   12.10
 -13   1   4  249.88   15.10
 -13   1   4  218.48   11.70
  13   1  -4  241.08   13.00
  13   1  -4  253.97   12.20
 -12  -1   4  576.24   27.60
 -12  -1   4  634.44   26.70
 -12  -1   4  570.64   26.30
  12  -1  -4  592.24   27.00
 -12  -1   4  645.44   26.70
 -12   1   4  601.84   25.90
  12   1  -4  625.64   26.00
 -12   1   4  579.04   28.00
 -11  -1   4  235.48   12.00
 -11  -1   4  222.68   13.10
 -11  -1   4  206.38   14.40
  11  -1  -4  210.18   12.40
  11  -1  -4  236.28   10.50
 -11  -1   4  251.27   12.30
 -11   1   4  221.48   11.40
  11   1  -4  231.88   12.20
 -11   1   4  221.78   13.30
  11   1  -4  251.77   11.80
 -11   1   4  230.78   11.30
 -10  -1   4 1761.42   66.49
  10  -1  -4 1683.73   67.09
  10  -1  -4 1631.44   64.99
 -10  -1   4 1556.94   67.49
 -10  -1   4 1589.84   66.39
 -10  -1   4 1713.63   66.89
 -10  -1   4 1704.63   66.69
 -10   1   4 1595.04   65.99
 -10   1   4 1765.92   67.79
  10   1  -4 1630.34   66.39
 -10   1   4 1668.83   67.89
  10   1  -4 1712.63   66.59
 -10   1   4 1617.44   65.19
  -9  -1   4   74.69    5.40
   9  -1  -4   93.99    6.50
  -9  -1   4   80.69    6.10
   9  -1  -4   71.09    5.80
  -9  -1   4   71.89    6.50
   9  -1  -4   84.39    4.10
  -9  -1   4   77.09    5.70
  -9  -1   4   69.79    6.60
  -9   1   4   79.59    7.10
   9   1  -4   73.29    5.50
  -9   1   4   79.19    6.30
   9   1  -4   81.69    5.60
  -9   1   4   74.69    5.00
   9   1  -4   79.19    5.80
  -9   1   4   84.09    7.00
  -9   1   4   77.09    4.40
  -8  -1   4 2298.57   94.19
  -8  -1   4 2540.95   94.49
   8  -1  -4 2588.14   94.79
   8  -1  -4 2242.18   92.89
   8  -1  -4 2378.36   94.79
  -8  -1   4 2289.87   95.29
  -8  -1   4 2334.67   94.39
  -8   1   4 2535.55   94.69
   8   1  -4 2464.45   94.59
  -8   1   4 2372.76   95.59
   8   1  -4 2486.35   94.19
  -8   1   4 2529.05   95.39
  -8   1   4 2325.17   93.99
   8   1  -4 2307.97   94.69
   8   1  -4 2357.16   94.19
  -7  -1   4 1541.45   62.89
   7  -1  -4 1552.54   63.39
  -7  -1   4 1643.84   62.99
   7  -1  -4 1752.12   63.49
  -7  -1   4 1536.05   63.09
  -7  -1   4 1584.54   64.09
  -7   1   4 1716.33   64.09
  -7   1   4 1669.83   63.39
   7   1  -4 1486.05   63.89
  -7   1   4 1548.35   64.19
   7   1  -4 1559.44   62.99
  -7   1   4 1504.95   62.59
   7   1  -4 1634.04   62.89
   7   1  -4 1595.14   63.69
   6  -1  -4 3659.53  137.99
  -6  -1   4 3459.55  138.79
   6  -1  -4 3810.42  139.19
  -6  -1   4 3437.56  137.79
   6  -1  -4 3511.25  138.19
  -6  -1   4 3299.97  137.79
  -6  -1   4 3580.24  137.69
   6   1  -4 3691.03  137.99
   6   1  -4 3502.75  137.59
  -6   1   4 3543.95  138.99
   6   1  -4 3506.25  137.69
  -6   1   4 3796.12  138.69
  -6   1   4 3701.13  138.19
   6   1  -4 3422.06  138.69
  -6   1   4 3291.87  137.99
   5  -1  -4 6688.63  245.08
  -5  -1   4 5783.52  243.88
  -5  -1   4 6159.18  243.88
   5  -1  -4 6364.46  243.88
   5  -1  -4 6426.36  244.28
   5   1  -4 6403.06  244.08
   5   1  -4 6118.69  244.68
  -5   1   4 6456.65  244.18
  -5   1   4 6419.56  244.88
  -4  -1   4 1335.57   58.39
  -4  -1   4 1452.85   57.49
   4  -1  -4 1555.34   58.99
   4  -1  -4 1500.75   58.29
  -4  -1   4 1463.15   58.09
   4  -1  -4 1545.45   57.89
   4   1  -4 1465.95   58.79
   4   1  -4 1517.45   58.09
   4   1  -4 1376.56   58.99
  -4   1   4 1506.55   58.89
   4   1  -4 1476.95   57.99
  -4   1   4 1519.65   58.19
  -4   1   4 1459.75   57.59
   4   1  -4 1513.65   57.59
   2  -1  -4  146.39    7.30
  -2  -1   4  154.48    7.10
  -2  -1   4  153.18    6.10
  -2  -1   4  143.99    7.70
   2  -1  -4  143.29    7.10
   2  -1  -4  157.58    6.50
  -2  -1   4  164.18    7.00
   2  -1  -4  142.39    6.60
   2   1  -4  151.28    6.90
  -2   1   4  148.39    7.40
  -2   1   4  150.18    6.30
   2   1  -4  158.18    6.10
  -2   1   4  155.88    7.10
  -2   1   4  156.68    6.40
   2   1  -4  154.58    6.90
  -1   1   4 8000.60  309.77
   0  -1  -4   74.09    4.00
   0  -1   4   62.49    4.30
   0  -1  -4   66.49    3.70
   0  -1   4   62.99    3.80
   0  -1   4   67.39    2.90
   0  -1  -4   60.69    4.60
   0   1   4   72.99    3.80
   0   1  -4   69.59    3.20
   0   1  -4   69.89    3.90
   0   1  -4   58.99    4.20
   0   1   4   64.09    5.10
   0   1   4   74.79    3.70
   1  -1   4 2703.03  104.99
   1  -1   4 2749.43  105.69
   1  -1   4 2646.44  106.39
  -1  -1  -4 2692.93  105.39
  -1  -1  -4 2917.21  106.99
  -1  -1  -4 2628.04  105.89
  -1   1  -4 2756.02  105.69
   1   1   4 2678.23  106.59
  -1   1  -4 2536.15  105.99
  -1   1  -4 2780.52  105.09
   1   1   4 2802.12  105.69
  -1   1  -4 2707.43  105.89
   1   1   4 2721.63  105.19
  -2  -1  -4 3275.67  127.49
   2  -1   4 3240.38  128.69
  -2  -1  -4 3171.08  128.49
  -2  -1  -4 3261.97  127.19
   2  -1   4 3050.39  127.79
  -2  -1  -4 3452.05  129.39
   2  -1   4 3300.87  128.19
   2  -1   4 3341.67  128.29
   2   1   4 3320.87  128.79
  -2   1  -4 3461.05  128.09
   2   1   4 3306.07  128.09
  -2   1  -4 3356.66  128.09
  -2   1  -4 3283.27  128.19
  -2   1  -4 3374.56  127.59
   2   1   4 3310.97  127.39
  -2   1  -4 3230.28  128.29
  -3  -1  -4 3956.20  159.48
   3  -1   4 4114.59  158.98
   3  -1   4 4124.39  159.18
  -3  -1  -4 4122.29  158.08
  -3  -1  -4 4132.69  159.98
   3  -1   4 4072.19  158.38
  -3  -1  -4 3900.51  158.38
  -3   1  -4 3889.41  158.78
   3   1   4 4083.59  158.98
   3   1   4 4115.89  158.08
  -3   1  -4 4260.27  158.98
   3   1   4 4185.48  159.48
  -3   1  -4 4258.37  158.58
  -3   1  -4 4099.59  158.88
  -4  -1  -4 4223.28  159.68
   4  -1   4 4040.20  160.08
  -4  -1  -4 4328.97  161.58
   4  -1   4 3893.71  161.08
  -4  -1  -4 4095.79  159.48
   4  -1   4 4118.69  160.68
  -4  -1  -4 3712.13  162.38
   4  -1   4 4100.99  160.68
  -4   1  -4 4182.48  160.28
  -4   1  -4 3999.30  160.38
   4   1   4 4306.97  160.58
   4   1   4 4221.18  159.68
  -4   1  -4 4238.38  160.18
  -4   1  -4 4305.77  160.58
   4   1   4 4182.18  159.58
   5  -1   4   93.29    6.00
  -5  -1  -4   81.19    4.40
   5  -1   4   82.49    5.80
  -5  -1  -4   76.19    5.70
   5  -1   4   71.29    4.70
   5  -1   4   71.99    5.40
  -5  -1  -4   79.09    4.20
  -5  -1  -4   78.39    6.10
  -5   1  -4   80.89    4.90
   5   1   4   81.19    5.40
   5   1   4   89.49    5.30
   5   1   4   77.69    5.20
  -5   1  -4   82.69    5.00
  -5   1  -4   80.09    5.40
  -5   1  -4   78.69    5.30
   5   1   4   83.09    4.40
   6  -1   4 2347.77   98.39
  -6  -1  -4 2380.46   98.69
   6  -1   4 2356.36   97.39
  -6  -1  -4 2497.35   96.69
  -6  -1  -4 2465.85   97.09
   6  -1   4 2581.74   98.29
   6  -1   4 2440.96   98.09
  -6  -1  -4 2486.35   98.89
   6   1   4 2545.25   97.09
  -6   1  -4 2649.24   97.89
  -6   1  -4 2523.65   97.49
   6   1   4 2474.65   97.89
  -6   1  -4 2658.53   98.09
   6   1   4 2469.95   96.89
  -6   1  -4 2301.37   97.29
   6   1   4 2608.84   97.89
   7  -1   4    4.60    1.80
  -7  -1  -4    6.10    2.70
  -7  -1  -4    6.30    1.50
  -7  -1  -4    5.60    3.60
  -7  -1  -4   10.00    2.00
   7  -1   4    3.10    2.30
   7  -1   4    5.90    2.80
   7  -1   4    3.80    2.20
   7   1   4    5.70    2.00
  -7   1  -4    6.00    2.50
  -7   1  -4    7.10    2.10
   7   1   4    7.70    2.30
  -7   1  -4    7.90    2.50
   7   1   4    5.30    1.80
   7   1   4    5.70    2.10
  -7   1  -4    9.20    2.20
  -8  -1  -4 1645.64   63.09
   8  -1   4 1569.94   64.59
  -8  -1  -4 1609.34   65.79
   8  -1   4 1548.95   64.99
  -8  -1  -4 1508.25   65.49
  -8  -1  -4 1628.64   63.69
   8  -1   4 1548.15   64.09
   8  -1   4 1652.23   64.99
  -8   1  -4 1635.14   64.49
   8   1   4 1628.04   63.79
   8   1   4 1552.64   63.29
  -8   1  -4 1594.24   64.19
  -8   1  -4 1536.75   63.69
   8   1   4 1532.85   64.19
   8   1   4 1773.32   64.39
  -8   1  -4 1649.63   64.69
  -9  -1  -4  252.87   11.90
   9  -1   4  236.68   12.80
   9  -1   4  219.48   12.20
   9  -1   4  232.18   13.20
  -9  -1  -4  227.48   13.80
  -9  -1  -4  251.77   11.30
  -9   1  -4  228.98   11.70
   9   1   4  249.28   12.40
   9   1   4  248.88   12.70
   9   1   4  262.87   12.50
   9   1   4  239.38   11.50
  -9   1  -4  235.18   12.30
  -9   1  -4  246.28   13.30
 -10  -1  -4  351.76   15.10
 -10  -1  -4  356.26   15.90
 -10  -1  -4  328.07   17.90
  10  -1   4  328.57   16.70
  10  -1   4  319.07   17.40
  10  -1   4  329.37   16.40
 -10  -1  -4  318.07   15.70
 -10   1  -4  321.97   16.20
  10   1   4  332.47   16.20
 -11  -1  -4  684.93   28.30
  11  -1   4  636.54   30.30
 -11  -1  -4  641.44   28.10
 -11  -1  -4  619.44   30.60
  11  -1   4  664.73   28.80
  11  -1   4  646.44   29.30
 -11  -1  -4  675.43   27.60
 -11   1  -4  654.93   28.00
 -11   1  -4  635.14   29.00
  11   1   4  654.33   28.80
 -12  -1  -4   27.00    5.90
  12  -1   4   24.50    4.20
 -12  -1  -4   32.20    4.70
 -12  -1  -4   26.30    4.10
  12   1   4   29.60    4.50
 -12   1  -4   26.70    3.60
 -12   1  -4   20.50    6.10
 -12   1  -4   29.60    5.40
 -13  -1  -4  167.68   10.10
 -13  -1  -4  151.08   12.60
  13  -1   4  137.89   10.40
  13   1   4  140.09   10.30
 -13   1  -4  139.89   12.80
 -13   1  -4  145.19   11.80
 -13   1  -4  153.68    9.50
 -14  -1  -4   -2.40    3.80
 -14  -1  -4   -3.00    6.00
 -14   1  -4    6.30    5.20
 -14   1  -4    0.20    3.30
 -14   1  -4    8.10    6.00
 -15  -2   4   22.80    6.30
 -15  -2   4   21.50    7.50
  15  -2  -4   11.50    5.30
 -15   2   4   12.30    6.70
 -15   2   4    8.60    5.60
  15   2  -4   21.10    5.00
 -14  -2   4  126.99    9.60
  14  -2  -4  135.09   10.30
 -14  -2   4  136.69   16.10
 -14   2   4  120.19    8.50
  14   2  -4  127.29    9.60
 -14   2   4  150.98   12.30
 -13  -2   4  293.07   18.20
 -13  -2   4  297.67   15.70
  13  -2  -4  288.37   15.90
 -13   2   4  307.17   14.50
 -13   2   4  281.27   17.50
  13   2  -4  285.07   15.20
 -12  -2   4  184.08   11.00
  12  -2  -4  169.88   11.00
 -12  -2   4  168.98   13.00
 -12   2   4  176.28    9.80
  12   2  -4  173.18   15.50
 -12   2   4  180.08   12.90
  12   2  -4  200.48   15.00
 -11  -2   4  932.61   38.00
  11  -2  -4  909.51   39.60
 -11  -2   4  981.30   38.10
 -11  -2   4  906.11   41.30
 -11  -2   4  952.30   39.50
  11   2  -4  944.01   38.80
 -11   2   4  939.81   38.50
  11   2  -4  899.21   39.80
 -10  -2   4   16.80    2.60
 -10  -2   4    8.60    4.00
 -10  -2   4   19.20    3.70
  10  -2  -4   18.80    3.80
 -10  -2   4   13.80    2.60
 -10  -2   4   17.90    4.50
 -10   2   4   11.10    3.90
  10   2  -4   16.60    2.90
 -10   2   4   17.60    2.90
  10   2  -4   20.70    4.50
  -9  -2   4 1496.55   57.59
  -9  -2   4 1432.86   56.19
  -9  -2   4 1456.65   55.99
   9  -2  -4 1450.95   58.09
  -9  -2   4 1385.46   58.99
   9  -2  -4 1359.76   57.49
  -9  -2   4 1383.26   57.39
  -9   2   4 1395.26   58.89
   9   2  -4 1359.86   56.49
  -9   2   4 1356.86   56.49
   9   2  -4 1408.46   58.29
  -9   2   4 1513.25   58.89
  -8  -2   4   92.49    7.90
  -8  -2   4   96.69    6.50
  -8  -2   4  115.09    7.10
   8  -2  -4  103.19    7.30
   8  -2  -4   99.39    6.90
  -8  -2   4  100.89    5.90
   8   2  -4   97.79    6.10
  -8   2   4   95.39    5.80
   8   2  -4   86.29    7.50
  -8   2   4   99.89    8.30
  -8   2   4   99.09    8.20
  -8   2   4  103.09    7.10
   8   2  -4  102.59    6.00
   8   2  -4  101.69    6.20
  -7  -2   4 2265.97   97.69
  -7  -2   4 2733.53   98.79
  -7  -2   4 2389.06  100.39
   7  -2  -4 2685.93   99.39
   7  -2  -4 2490.75   99.09
  -7  -2   4 2457.25   98.89
  -7   2   4 2700.93   99.89
  -7   2   4 2481.55  100.19
   7   2  -4 2496.15   98.29
   7   2  -4 2488.95  100.09
   7   2  -4 2511.05   97.99
  -7   2   4 2565.74   98.89
  -7   2   4 2370.26   97.99
  -6  -2   4  843.32   36.00
  -6  -2   4  839.62   37.40
   6  -2  -4  886.91   36.30
   6  -2  -4  938.01   36.40
  -6  -2   4  906.51   35.80
  -6   2   4  901.01   36.00
   6   2  -4  885.01   35.60
  -6   2   4  910.91   36.70
  -6   2   4  897.01   34.20
  -6   2   4  851.31   35.20
  -6   2   4  838.72   34.40
   6   2  -4  898.61   35.20
   6   2  -4  863.01   37.30
   6   2  -4  877.01   35.00
  -6   2   4  843.72   37.10
  -5  -2   4 1365.16   56.49
   5  -2  -4 1413.16   55.09
   5  -2  -4 1361.96   55.09
  -5  -2   4 1443.36   54.59
  -5  -2   4 1406.66   55.19
  -5   2   4 1469.55   55.09
   5   2  -4 1384.76   54.19
  -5   2   4 1351.36   53.89
  -5   2   4 1377.96   55.99
   5   2  -4 1364.96   53.89
   5   2  -4 1277.27   56.59
   5   2  -4 1361.76   56.29
  -5   2   4 1301.47   54.19
   5   2  -4 1413.86   54.69
  -5   2   4 1321.87   53.79
  -5   2   4 1428.16   55.59
   4  -2  -4 1969.20   76.59
  -4  -2   4 1909.61   76.59
   4  -2  -4 1930.41   76.89
  -4  -2   4 1984.90   75.89
   4  -2  -4 2006.00   77.29
   4   2  -4 1745.23   79.19
   4   2  -4 1968.00   75.19
  -4   2   4 2040.70   76.79
  -4   2   4 1897.51   75.89
  -4   2   4 2038.20   76.49
  -4   2   4 2020.30   77.29
   4   2  -4 1918.31   75.69
   4   2  -4 1982.40   76.29
   4   2  -4 1890.51   77.69
  -4   2   4 1868.11   75.59
  -4   2   4 1857.81   75.69
   3  -2  -4  331.27   14.50
   3  -2  -4  345.47   15.40
  -3  -2   4  325.97   15.00
   3  -2  -4  332.27   14.70
   3  -2  -4  335.47   14.90
  -3  -2   4  339.37   14.10
  -3  -2   4  325.17   14.20
  -3   2   4  342.67   14.80
   3   2  -4  309.67   16.10
   3   2  -4  346.97   13.50
   3   2  -4  329.67   16.00
  -3   2   4  341.07   14.40
   3   2  -4  367.56   14.80
  -3   2   4  338.17   15.40
  -3   2   4  343.27   14.20
   3   2  -4  348.67   14.20
   2  -2  -4 6037.20  233.68
   2  -2  -4 6244.18  234.08
  -2  -2   4 5820.52  233.78
  -2   2   4 6209.18  235.08
  -2   2   4 6173.58  233.88
   2   2  -4 5690.43  234.98
  -2   2   4 6136.59  233.58
   2   2  -4 6148.98  234.98
  -2   2   4 6026.70  232.88
   2   2  -4 5863.91  233.58
   1  -2  -4  229.78   10.60
  -1  -2   4  225.88   10.80
   1  -2  -4  220.78   11.00
  -1  -2   4  217.38   11.90
  -1  -2   4  233.68   10.30
  -1   2   4  232.48    9.80
   1   2  -4  232.28   10.20
  -1   2   4  225.88   12.00
   1   2  -4  219.98   11.70
   1   2  -4  241.98    9.10
  -1   2   4  237.28   10.70
  -1   2   4  245.38   10.80
  -1   2   4  229.88   10.60
   1   2  -4  218.08   10.60
  -1   2   4  246.08   10.00
   1   2  -4  228.88    9.40
   0  -2  -4 4672.63  176.78
   0  -2  -4 4470.85  175.88
   0  -2   4 4417.06  176.58
   0  -2   4 4395.56  175.38
   0  -2  -4 4712.33  174.98
   0  -2   4 4648.04  175.18
   0   2   4 4688.63  176.88
   0   2   4 4046.60  176.18
   0   2   4 4510.25  174.18
   0   2  -4 4343.17  175.28
   0   2  -4 4512.65  176.48
   0   2   4 4768.72  174.98
  -1  -2  -4  220.18   11.90
   1  -2   4  212.58   10.20
   1  -2   4  207.58   11.20
   1  -2   4  202.58   10.00
  -1  -2  -4  219.18    9.30
  -1  -2  -4  205.68    9.50
   1  -2   4  215.58    9.10
  -1   2  -4  215.38    9.00
   1   2   4  216.58   10.50
   1   2   4  214.38    9.50
  -1   2  -4  217.98   10.30
  -1   2  -4  206.48   10.90
  -1   2  -4  224.18   10.00
   1   2   4  221.38    9.00
   1   2   4  224.18   11.70
   2  -2   4 3175.98  124.69
  -2  -2  -4 2941.71  124.59
  -2  -2  -4 3176.38  121.69
  -2  -2  -4 3086.79  121.49
  -2  -2  -4 3313.37  124.49
   2  -2   4 3028.20  121.49
   2  -2   4 3020.00  123.59
   2   2   4 3244.38  123.09
   2   2   4 3108.89  121.39
  -2   2  -4 3223.88  121.49
  -2   2  -4 3279.57  122.59
  -2   2  -4 3168.28  122.69
   2   2   4 3027.80  121.19
   2   2   4 3189.48  123.79
  -2   2  -4 3089.79  123.19
   3  -2   4 2132.29   84.29
  -3  -2  -4 1996.60   84.99
  -3  -2  -4 2257.47   86.09
   3  -2   4 2027.00   83.09
  -3  -2  -4 2117.29   83.09
  -3  -2  -4 2100.09   82.69
   3  -2   4 2102.69   85.09
   3   2   4 2188.18   84.59
   3   2   4 2143.69   84.99
  -3   2  -4 2102.19   84.49
  -3   2  -4 2194.58   84.19
   3   2   4 2113.99   82.49
  -3   2  -4 2234.98   84.19
   3   2   4 2150.38   82.69
  -3   2  -4 2122.09   84.39
   4  -2   4 2209.88   85.99
   4  -2   4 2150.68   85.59
  -4  -2  -4 2130.99   83.69
  -4  -2  -4 2144.99   84.49
   4  -2   4 2099.49   84.49
  -4  -2  -4 2054.99   86.49
   4  -2   4 2130.19   86.39
  -4  -2  -4 2345.67   87.49
   4   2   4 2161.98   85.79
   4   2   4 2110.89   85.89
  -4   2  -4 2171.18   85.59
  -4   2  -4 2172.98   85.49
  -4   2  -4 2248.97   85.49
  -4   2  -4 2067.19   85.59
   4   2   4 2115.19   83.99
   4   2   4 2141.19   83.49
  -4   2  -4 2281.87   84.59
  -5  -2  -4 3346.87  141.29
   5  -2   4 3725.53  140.89
   5  -2   4 3533.05  141.09
  -5  -2  -4 3743.53  141.99
  -5  -2  -4 3585.04  138.19
   5  -2   4 3440.66  139.29
  -5  -2  -4 3439.46  139.29
   5  -2   4 3586.64  140.49
  -5   2  -4 3754.82  140.29
  -5   2  -4 3860.21  139.49
   5   2   4 3477.25  138.09
   5   2   4 3632.44  138.69
   5   2   4 3530.05  140.29
   5   2   4 3591.34  140.59
  -5   2  -4 3602.44  139.79
  -5   2  -4 3430.86  139.99
   6  -2   4   30.50    4.40
   6  -2   4   14.10    3.00
  -6  -2  -4   20.30    2.00
  -6  -2  -4   15.40    5.10
  -6  -2  -4   13.20    3.50
   6  -2   4   17.20    2.70
   6  -2   4   15.60    3.30
  -6  -2  -4   23.90    3.00
   6   2   4   14.90    3.00
  -6   2  -4   17.70    3.10
   6   2   4   19.60    2.80
  -6   2  -4   15.40    2.70
  -6   2  -4   15.40    3.10
  -6   2  -4   14.70    3.00
   6   2   4   14.40    3.00
   6   2   4   16.20    1.80
  -7  -2  -4 1170.08   51.79
  -7  -2  -4 1253.87   52.39
   7  -2   4 1204.78   50.59
  -7  -2  -4 1243.78   48.00
  -7  -2  -4 1156.58   48.00
   7  -2   4 1197.98   51.29
  -7  -2  -4 1216.98   49.40
   7  -2   4 1169.08   49.60
  -7   2  -4 1286.17   49.50
  -7   2  -4 1264.17   50.59
   7   2   4 1290.17   50.69
   7   2   4 1184.98   49.99
  -7   2  -4 1333.97   49.99
  -7   2  -4 1179.58   49.80
   7   2   4 1254.67   48.90
  -8  -2  -4   49.80    4.00
  -8  -2  -4   52.59    3.30
  -8  -2  -4   49.20    6.80
   8  -2   4   53.39    7.10
   8  -2   4   54.39    6.30
   8  -2   4   52.29    5.10
  -8  -2  -4   48.60    4.90
   8   2   4   54.39    5.00
  -8   2  -4   56.29    4.80
  -8   2  -4   62.39    8.50
   8   2   4   44.10    5.50
  -8   2  -4   55.89    5.10
   8   2   4   55.09    6.30
  -8   2  -4   47.90    6.80
  -9  -2  -4 1353.36   49.90
   9  -2   4 1264.37   53.89
   9  -2   4 1264.57   52.99
  -9  -2  -4 1241.38   50.19
  -9  -2  -4 1345.07   51.99
  -9  -2  -4 1157.18   54.19
   9  -2   4 1284.57   52.19
  -9   2  -4 1140.69   52.19
   9   2   4 1277.87   52.29
  -9   2  -4 1349.77   51.79
   9   2   4 1312.07   51.39
  10  -2   4  103.79   11.50
  10  -2   4  133.89    9.00
 -10  -2  -4  137.59    8.90
  10  -2   4  126.99   11.80
  10   2   4  133.29    9.00
 -10   2  -4  134.19    8.40
 -10   2  -4  133.49    8.20
  11  -2   4  226.48   12.90
 -11  -2  -4  217.88   15.20
 -11  -2  -4  246.68   13.10
  11  -2   4  224.78   17.00
  11  -2   4  237.58   14.10
  11   2   4  221.88   12.70
 -11   2  -4  232.18   12.10
 -11   2  -4  229.88   12.60
 -12  -2  -4  272.07   17.80
  12  -2   4  271.07   15.30
  12  -2   4  292.57   16.50
 -12  -2  -4  290.57   15.30
 -12   2  -4  286.27   17.50
 -12   2  -4  272.27   15.20
  12   2   4  291.27   15.30
 -12   2  -4  283.07   14.50
 -13  -2  -4    9.50    5.70
  13  -2   4   18.40    4.90
 -13  -2  -4    8.40    3.90
 -13   2  -4    7.00    6.20
  13   2   4   12.50    4.00
 -13   2  -4   14.70    5.20
 -13   2  -4   12.60    3.90
 -14  -2  -4   98.79    9.60
  14  -2   4  103.79   10.80
 -14  -2  -4   89.19   13.30
 -14   2  -4   86.39    8.30
  14   2   4   94.99   10.10
 -14   2  -4   95.69   13.30
 -14  -3   4  127.29   12.10
 -14  -3   4  113.79   14.30
 -14   3   4  136.09   13.50
 -14   3   4  118.69    8.80
  14   3  -4  113.89   10.00
  13  -3  -4   49.90    6.80
 -13  -3   4   62.49    8.30
 -13  -3   4   61.79   11.20
 -13   3   4   57.49    8.30
  13   3  -4   58.79    7.10
 -13   3   4   48.10    5.80
 -12  -3   4  344.27   17.20
  12  -3  -4  306.87   16.70
 -12  -3   4  314.17   19.60
 -12   3   4  303.87   18.30
 -12   3   4  315.67   15.20
  12   3  -4  283.47   16.70
 -11  -3   4   16.40    4.10
 -11  -3   4   10.30    6.60
  11  -3  -4   15.90    4.00
 -11   3   4    9.20    2.60
  11   3  -4   11.10    3.40
 -11   3   4   11.50    4.90
 -10  -3   4  753.92   33.10
 -10  -3   4  688.53   33.90
 -10  -3   4  754.72   31.80
  10  -3  -4  703.53   31.30
 -10   3   4  723.23   33.30
  10   3  -4  698.73   30.00
 -10   3   4  660.53   31.40
  -9  -3   4   12.90    3.80
  -9  -3   4   12.50    5.10
  -9  -3   4    8.20    1.70
  -9  -3   4   10.40    1.80
  -9  -3   4   11.20    5.10
   9  -3  -4    7.90    3.30
  -9   3   4    7.40    5.20
   9   3  -4    9.70    2.50
  -9   3   4    8.70    2.30
  -9   3   4   10.30    2.00
  -9   3   4   11.80    1.50
   8  -3  -4  913.71   39.10
  -8  -3   4  939.41   38.50
  -8  -3   4  977.70   39.20
   8  -3  -4  869.61   38.20
  -8  -3   4  874.31   40.40
  -8  -3   4  896.51   35.70
   8   3  -4  897.81   36.70
  -8   3   4  884.51   37.40
  -8   3   4  873.81   36.20
   8   3  -4  894.81   35.90
  -8   3   4  981.90   35.60
  -8   3   4  872.21   39.50
   8   3  -4  871.41   39.80
  -7  -3   4  531.55   23.90
  -7  -3   4  545.25   21.60
  -7  -3   4  531.25   24.50
   7  -3  -4  546.85   23.80
  -7  -3   4  525.85   25.90
   7  -3  -4  580.64   24.60
   7   3  -4  527.45   21.80
  -7   3   4  518.65   25.00
   7   3  -4  533.35   22.90
  -7   3   4  516.15   22.20
  -7   3   4  529.65   22.70
  -7   3   4  530.05   23.50
  -7   3   4  526.15   22.20
   7   3  -4  514.05   22.10
   7   3  -4  527.55   25.50
  -7   3   4  552.94   24.80
  -6  -3   4 1003.00   42.50
   6  -3  -4 1044.70   42.80
   6  -3  -4 1028.30   42.40
  -6  -3   4 1064.99   42.80
  -6  -3   4 1038.30   44.60
  -6  -3   4  989.50   41.50
  -6   3   4  991.20   41.30
  -6   3   4 1048.60   43.60
   6   3  -4 1015.10   40.70
   6   3  -4 1059.19   41.80
  -6   3   4 1012.90   41.30
  -6   3   4  995.60   41.50
   6   3  -4 1007.60   40.70
   6   3  -4  930.61   44.60
   6   3  -4 1048.30   44.30
  -6   3   4 1057.59   42.20
  -6   3   4 1092.99   43.30
   5  -3  -4 1078.29   43.20
   5  -3  -4 1072.69   43.40
  -5  -3   4 1050.29   43.10
  -5  -3   4 1031.50   41.50
  -5  -3   4 1038.60   43.30
  -5   3   4 1031.80   42.40
  -5   3   4 1087.59   44.20
   5   3  -4 1076.99   42.60
  -5   3   4 1018.10   42.60
   5   3  -4  952.80   45.20
   5   3  -4 1039.60   41.40
  -5   3   4 1107.49   43.70
  -5   3   4 1031.50   42.20
   5   3  -4 1071.19   41.60
   5   3  -4 1009.10   44.70
  -5   3   4 1067.69   42.80
  -4  -3   4  613.74   25.20
  -4  -3   4  632.94   26.00
  -4  -3   4  627.34   26.70
   4  -3  -4  624.44   26.40
   4   3  -4  585.24   28.00
   4   3  -4  628.64   26.10
  -4   3   4  588.94   26.50
   4   3  -4  639.54   25.10
  -4   3   4  627.74   27.20
  -4   3   4  609.64   26.10
  -4   3   4  654.93   26.30
   4   3  -4  546.35   28.20
  -4   3   4  664.13   26.90
  -4   3   4  619.74   25.70
  -4   3   4  605.64   26.00
  -3  -3   4 3324.87  130.69
   3  -3  -4 3382.66  131.99
   3  -3  -4 3377.86  131.69
  -3  -3   4 3398.26  130.79
  -3  -3   4 3323.37  131.99
   3   3  -4 3244.68  130.59
  -3   3   4 3517.55  131.79
   3   3  -4 3404.46  133.59
  -3   3   4 3552.64  131.59
  -3   3   4 3293.67  131.59
  -3   3   4 3326.87  130.99
  -3   3   4 3345.77  131.09
  -3   3   4 3154.38  132.19
   3   3  -4 3450.85  130.09
   3   3  -4 3219.68  133.89
   3   3  -4 3416.26  131.49
  -3   3   4 3416.36  132.29
   2  -3  -4   63.79    5.20
  -2  -3   4   58.69    5.20
  -2  -3   4   65.19    4.30
   2   3  -4   61.39    4.10
  -2   3   4   57.09    5.10
  -2   3   4   59.59    4.40
   2   3  -4   64.99    6.60
   2   3  -4   62.99    3.30
   2   3  -4   59.19    6.50
  -2   3   4   59.99    5.20
  -2   3   4   60.99    4.50
   2   3  -4   63.09    3.90
  -2   3   4   61.49    5.10
  -2   3   4   52.99    6.90
   2   3  -4   59.89    4.90
  -2   3   4   59.69    4.90
  -1  -3   4 2506.25   99.79
  -1  -3   4 2484.15   98.99
   1   3  -4 2403.56  101.29
  -1   3   4 2517.05  101.39
   1   3  -4 2542.35   99.59
  -1   3   4 2627.34   99.39
  -1   3   4 2551.24   99.99
  -1   3   4 2494.65   98.89
   1   3  -4 2602.34   98.59
  -1   3   4 2545.95   99.39
   1   3  -4 2556.64  101.29
  -1   3   4 2391.16   98.79
   1   3  -4 2574.14   98.79
  -1   3   4 2552.54   98.99
   1   3  -4 2529.25   97.69
   0  -3  -4  570.24   26.10
   0  -3   4  583.34   25.30
   0  -3   4  547.35   26.80
   0  -3  -4  598.54   24.20
   0  -3   4  591.74   24.90
   0   3  -4  601.84   24.60
   0   3   4  603.64   25.80
   0   3   4  553.54   26.80
   0   3  -4  569.14   25.20
   0   3   4  581.24   24.60
   0   3   4  599.94   24.90
   0   3   4  584.14   24.70
   0   3   4  600.94   24.10
   0   3  -4  564.74   26.60
   0   3  -4  618.34   26.90
   0   3  -4  608.24   23.40
   0   3  -4  608.74   24.80
   1  -3   4 1476.45   58.99
  -1  -3  -4 1539.15   61.19
   1  -3   4 1463.55   57.79
   1  -3   4 1430.86   59.19
  -1  -3  -4 1513.05   58.19
  -1  -3  -4 1402.56   60.29
   1  -3   4 1312.87   60.59
  -1   3  -4 1522.45   59.39
   1   3   4 1514.55   57.99
   1   3   4 1428.86   60.79
   1   3   4 1514.45   59.99
  -1   3  -4 1506.65   58.79
   1   3   4 1482.15   58.19
  -1   3  -4 1420.86   60.49
   1   3   4 1501.25   57.89
  -1   3  -4 1518.25   57.59
  -2  -3  -4  484.25   23.50
   2  -3   4  489.25   21.40
  -2  -3  -4  452.75   22.50
   2  -3   4  437.96   22.70
   2  -3   4  482.85   20.10
  -2  -3  -4  502.05   20.50
  -2   3  -4  509.75   21.20
   2   3   4  470.55   22.20
   2   3   4  483.35   23.00
  -2   3  -4  499.15   20.00
  -2   3  -4  502.75   21.60
   2   3   4  492.25   19.80
  -2   3  -4  475.75   22.40
   2   3   4  502.45   20.30
  -2   3  -4  485.05   22.10
   2   3   4  486.55   20.00
   3  -3   4 1236.08   50.29
  -3  -3  -4 1241.58   50.59
  -3  -3  -4 1179.78   52.89
  -3  -3  -4 1338.97   53.99
   3  -3   4 1254.17   51.69
   3  -3   4 1159.68   52.79
   3   3   4 1237.88   52.29
   3   3   4 1264.07   52.69
   3   3   4 1313.07   49.99
   3   3   4 1288.67   49.50
  -3   3  -4 1284.37   52.09
   3   3   4 1245.88   49.50
  -3   3  -4 1329.27   50.19
  -3   3  -4 1331.47   51.59
  -3   3  -4 1260.47   52.39
  -3   3  -4 1307.17   51.79
   4  -3   4 1190.18   53.49
   4  -3   4 1268.97   51.19
  -4  -3  -4 1180.98   53.89
  -4  -3  -4 1346.87   55.09
   4  -3   4 1216.08   52.39
  -4   3  -4 1233.78   52.69
   4   3   4 1308.17   53.19
  -4   3  -4 1290.27   52.89
   4   3   4 1326.67   53.39
   4   3   4 1315.27   50.59
  -4   3  -4 1319.67   52.39
  -4   3  -4 1323.47   52.69
  -4   3  -4 1366.66   51.19
  -5  -3  -4  419.36   21.60
  -5  -3  -4  430.56   19.10
  -5  -3  -4  454.45   23.40
   5  -3   4  417.96   18.90
   5  -3   4  403.46   21.00
   5  -3   4  416.56   20.10
  -5   3  -4  429.06   20.00
  -5   3  -4  451.05   20.40
  -5   3  -4  447.16   20.20
   5   3   4  435.06   20.40
  -5   3  -4  438.66   21.10
  -5   3  -4  455.95   18.90
   5   3   4  439.96   20.90
   5   3   4  448.66   18.20
  -6  -3  -4 1330.37   60.59
   6  -3   4 1410.96   59.09
   6  -3   4 1418.56   57.79
  -6  -3  -4 1399.16   57.79
  -6  -3  -4 1465.95   61.79
   6  -3   4 1346.17   59.79
   6   3   4 1614.64   66.09
  -6   3  -4 1520.15   57.79
  -6   3  -4 1391.96   58.59
   6   3   4 1461.05   58.79
  -6   3  -4 1432.46   58.39
   6   3   4 1477.75   56.89
   7  -3   4    5.60    2.60
   7  -3   4   -3.10    3.80
   7  -3   4    2.80    3.20
  -7  -3  -4    0.40    2.20
  -7  -3  -4    4.10    5.10
  -7   3  -4    0.50    3.00
  -7   3  -4    1.60    2.10
  -7   3  -4    0.60    2.50
   7   3   4    3.00    3.10
   7   3   4    2.90    1.90
  -8  -3  -4  426.96   20.40
  -8  -3  -4  416.16   26.20
   8  -3   4  454.25   22.70
   8  -3   4  446.76   20.50
   8  -3   4  369.16   24.80
  -8   3  -4  493.85   20.20
   8   3   4  491.15   19.70
  -8   3  -4  424.26   20.60
   8   3   4  455.55   21.00
   9  -3   4   20.20    6.20
  -9  -3  -4   17.00    5.30
   9  -3   4   18.80    4.60
   9  -3   4   24.70    6.20
  -9  -3  -4   23.40    4.30
  -9   3  -4   19.60    3.60
  -9   3  -4   22.90    4.10
   9   3   4   26.80    4.50
 -10  -3  -4  274.37   17.90
  10  -3   4  284.87   16.20
  10  -3   4  246.08   18.70
 -10  -3  -4  240.68   19.30
  10  -3   4  272.17   14.90
 -10   3  -4  290.17   14.70
 -10   3  -4  319.97   14.40
  10   3   4  308.07   15.30
  11  -3   4   97.29    8.70
  11  -3   4  104.89   10.10
 -11  -3  -4   90.19   10.90
 -11  -3  -4  104.39    9.30
 -11   3  -4  111.89    8.10
  11   3   4  103.89    8.50
 -11   3  -4  105.89    8.20
 -12  -3  -4   73.39   11.20
  12  -3   4   97.89   10.70
  12  -3   4   74.09    9.00
 -12  -3  -4   78.69    9.40
 -12   3  -4  113.29   12.10
 -12   3  -4   95.49   12.40
  12   3   4   85.59    8.60
 -12   3  -4   80.09    7.90
 -13  -3  -4  119.29   13.50
 -13  -3  -4  104.49   11.20
  13  -3   4  136.29   14.10
  13   3   4   99.99   10.50
 -13   3  -4  109.09    9.40
 -13   3  -4  136.29   14.60
 -13  -4   4   89.69   14.10
  13  -4  -4   57.19    9.00
 -13   4   4   54.09    9.10
 -13   4   4   71.79    7.40
  13   4  -4   78.39    8.00
 -12  -4   4   -0.90    4.70
 -12  -4   4    3.20    6.70
  12  -4  -4   -0.10    4.40
 -12   4   4   -1.70    2.90
  12   4  -4    1.90    3.60
 -12   4   4   -3.40    6.10
 -11  -4   4  266.37   16.30
 -11  -4   4  294.87   19.40
  11  -4  -4  289.77   15.90
 -11   4   4  286.77   18.80
  11   4  -4  276.27   14.40
 -11   4   4  277.77   14.10
 -10  -4   4   15.20    6.30
 -10  -4   4    8.10   11.20
  10  -4  -4   11.20    4.20
 -10  -4   4   18.80    4.60
  10   4  -4   14.80    3.40
 -10   4   4   14.00    3.30
 -10   4   4    7.30    5.20
  -9  -4   4  421.56   25.10
  -9  -4   4  434.36   20.90
   9  -4  -4  406.96   20.20
  -9  -4   4  418.46   23.30
  -9   4   4  408.06   20.00
  -9   4   4  419.96   17.40
  -9   4   4  414.56   22.20
  -9   4   4  410.96   18.90
   9   4  -4  370.86   23.30
   9   4  -4  410.46   18.30
  -8  -4   4  227.98   16.10
  -8  -4   4  215.58   16.00
   8  -4  -4  235.28   13.20
  -8  -4   4  234.98   13.50
  -8   4   4  216.28   10.90
  -8   4   4  206.88   11.90
  -8   4   4  228.18   11.80
  -8   4   4  223.78   14.50
   8   4  -4  185.88   15.70
   8   4  -4  234.48   10.90
  -7  -4   4  177.58   13.70
   7  -4  -4  174.28   10.80
  -7  -4   4  170.58   13.40
  -7  -4   4  172.08    7.90
  -7  -4   4  174.08   11.50
   7   4  -4  165.78   14.00
   7   4  -4  166.78    8.60
  -7   4   4  157.08   16.80
  -7   4   4  175.18   10.40
  -7   4   4  161.08    9.50
   7   4  -4  165.68    8.00
  -7   4   4  182.18    9.80
  -6  -4   4  456.55   21.40
   6  -4  -4  458.35   20.90
  -6  -4   4  460.05   21.40
  -6  -4   4  442.36   18.60
   6   4  -4  414.66   23.90
  -6   4   4  424.26   20.90
  -6   4   4  443.96   20.70
  -6   4   4  434.36   19.90
   6   4  -4  460.05   19.40
  -6   4   4  452.35   22.30
   6   4  -4  448.66   18.60
  -5  -4   4  324.17   14.00
  -5  -4   4  330.27   15.90
   5  -4  -4  307.47   15.60
  -5  -4   4  309.87   16.20
  -5   4   4  321.27   15.70
   5   4  -4  276.27   18.40
  -5   4   4  308.07   15.70
  -5   4   4  298.87   16.00
   5   4  -4  321.37   13.80
  -5   4   4  326.87   16.00
  -5   4   4  319.67   17.00
   5   4  -4  317.67   13.90
  -5   4   4  327.07   15.10
  -5   4   4  352.66   18.60
  -4  -4   4 1033.40   42.10
  -4  -4   4 1051.59   44.10
   4  -4  -4 1050.39   43.50
   4   4  -4 1008.60   46.70
  -4   4   4 1055.99   42.90
   4   4  -4 1033.60   43.20
  -4   4   4 1027.00   43.20
   4   4  -4 1064.99   41.90
  -4   4   4 1080.39   43.40
  -4   4   4 1021.80   43.70
   4   4  -4 1051.69   41.70
   4   4  -4 1102.09   42.30
  -4   4   4 1061.59   44.50
  -4   4   4  979.40   44.20
  -4   4   4 1024.90   46.10
  -4   4   4 1092.99   44.00
  -3  -4   4   26.30    3.60
  -3  -4   4   20.50    4.00
   3   4  -4   31.00    6.00
  -3   4   4   26.20    4.40
  -3   4   4   23.10    3.50
  -3   4   4   22.50    6.00
   3   4  -4   23.20    4.30
   3   4  -4   23.90    3.30
  -3   4   4   33.90    5.80
  -3   4   4   19.10    4.10
   3   4  -4   25.50    3.10
  -3   4   4   22.00    3.70
  -3   4   4   32.30    4.80
  -3   4   4   28.50    4.50
   3   4  -4   25.70    3.30
   3   4  -4   27.60    6.10
  -2  -4   4  694.73   29.60
   2  -4  -4  703.83   31.70
  -2  -4   4  670.83   30.80
  -2   4   4  715.03   30.00
  -2   4   4  715.93   29.90
  -2   4   4  697.73   30.20
  -2   4   4  719.43   33.10
   2   4  -4  721.73   29.60
  -2   4   4  718.53   30.90
   2   4  -4  706.93   33.40
   2   4  -4  713.93   33.20
  -2   4   4  729.03   30.40
   2   4  -4  739.03   28.60
   2   4  -4  715.63   29.40
  -2   4   4  700.13   31.30
   2   4  -4  709.53   30.60
   1  -4  -4    3.60    2.90
  -1  -4   4    4.80    2.80
  -1  -4   4    3.60    2.30
   1   4  -4    9.30    3.80
  -1   4   4    2.40    3.60
  -1   4   4    5.00    2.20
   1   4  -4    7.70    2.40
  -1   4   4    0.00    2.50
  -1   4   4    9.00    3.00
  -1   4   4    8.20    2.70
   1   4  -4    8.30    3.40
   1   4  -4    7.70    4.00
   1   4  -4    4.30    1.80
  -1   4   4    3.40    4.40
  -1   4   4    4.20    2.80
   1   4  -4    6.50    4.70
   0  -4  -4 1427.46   62.39
   0  -4   4 1483.75   61.19
   0  -4  -4 1506.85   59.89
   0  -4   4 1469.35   60.49
   0   4   4 1543.15   59.79
   0   4   4 1482.95   60.49
   0   4  -4 1457.15   63.19
   0   4   4 1493.65   60.29
   0   4  -4 1513.95   61.19
   0   4  -4 1480.55   63.19
   0   4   4 1500.25   61.99
   0   4  -4 1542.95   60.29
   0   4  -4 1555.14   58.89
   0   4   4 1509.05   59.99
   0   4  -4 1511.85   60.59
   0   4   4 1531.55   63.29
   1  -4   4  269.27   13.60
  -1  -4  -4  273.77   12.90
  -1  -4  -4  269.97   15.40
   1  -4   4  274.27   14.00
   1   4   4  270.27   12.80
   1   4   4  264.77   13.00
  -1   4  -4  252.37   14.30
  -1   4  -4  265.67   14.80
  -1   4  -4  269.17   13.50
   1   4   4  275.97   12.70
  -1   4  -4  266.07   14.10
  -1   4  -4  262.77   15.50
  -1   4  -4  273.37   16.60
   1   4   4  267.27   13.70
   1   4   4  280.47   15.20
  -1   4  -4  281.57   12.00
   1   4   4  287.47   16.40
  -2  -4  -4  733.03   34.70
  -2  -4  -4  742.33   31.30
   2  -4   4  743.33   32.30
  -2  -4  -4  672.33   33.90
   2  -4   4  744.23   30.80
   2   4   4  810.82   31.20
  -2   4  -4  737.83   33.20
   2   4   4  746.53   33.60
  -2   4  -4  767.02   34.50
  -2   4  -4  778.82   30.50
  -2   4  -4  742.63   34.00
   2   4   4  764.32   30.60
  -2   4  -4  777.62   32.20
   2   4   4  747.03   30.70
   2   4   4  747.33   34.20
  -2   4  -4  751.22   32.70
  -3  -4  -4  467.45   20.30
  -3  -4  -4  460.45   24.60
  -3  -4  -4  425.06   23.00
   3  -4   4  454.15   19.80
   3  -4   4  449.46   21.30
   3  -4   4  403.76   23.10
  -3   4  -4  473.55   22.00
   3   4   4  479.85   19.60
  -3   4  -4  443.46   21.20
  -3   4  -4  468.35   19.50
  -3   4  -4  466.55   23.50
   3   4   4  527.75   26.70
   3   4   4  442.56   22.70
  -3   4  -4  446.26   22.30
   3   4   4  460.95   18.80
   4  -4   4   20.40    3.10
  -4  -4  -4   17.50    5.10
  -4  -4  -4   16.90    3.20
   4  -4   4   16.50    3.80
   4  -4   4   15.50    5.50
  -4  -4  -4   29.80    8.10
  -4   4  -4   20.20    4.40
  -4   4  -4   18.30    4.00
   4   4   4   14.20    4.20
   4   4   4   22.20    3.00
  -4   4  -4   16.60    3.00
   5  -4   4  173.88   13.90
  -5  -4  -4  192.28   17.30
  -5  -4  -4  206.48   10.90
   5  -4   4  194.08   10.60
   5  -4   4  205.98   12.40
  -5  -4  -4  185.48   13.50
   5   4   4  215.58   10.00
   5   4   4  181.68   12.40
  -5   4  -4  215.28   10.70
  -5   4  -4  201.48   12.10
  -5   4  -4  208.68   12.40
   6  -4   4  147.69   10.60
   6  -4   4  155.68    9.20
  -6  -4  -4  135.09   11.60
  -6  -4  -4  144.59    9.40
   6  -4   4  134.39   12.40
  -6   4  -4  149.29   10.30
   6   4   4  147.69   10.50
  -6   4  -4  164.28    9.70
   6   4   4  148.59    8.30
  -6   4  -4  153.68   10.10
   7  -4   4  240.78   14.00
   7  -4   4  231.78   12.40
  -7  -4  -4  208.68   15.20
  -7  -4  -4  225.78   12.70
   7  -4   4  192.98   15.80
  -7   4  -4  227.88   12.80
  -7   4  -4  238.28   13.50
   7   4   4  238.58   13.50
   7   4   4  227.88   11.40
  -8  -4  -4    6.50    4.20
  -8  -4  -4    6.70    3.90
   8  -4   4   10.40    4.50
  -8   4  -4    3.30    2.90
   8   4   4    0.80    3.80
  -8   4  -4    4.30    3.10
  -9  -4  -4  158.08   13.90
   9  -4   4  172.38   12.60
   9  -4   4  168.68   11.40
  -9   4  -4  195.68   10.80
   9   4   4  175.08   11.20
  -9   4  -4  171.28   11.00
 -10  -4  -4    9.10    4.90
 -10  -4  -4   19.10    6.30
  10  -4   4    8.60    4.40
  10  -4   4   15.00    5.10
 -10   4  -4   21.50    4.10
  10   4   4   15.30    4.40
 -10   4  -4   12.10    3.80
  11  -4   4   82.99   10.80
 -11  -4  -4   67.69    8.90
  11  -4   4   96.09   11.20
 -11  -4  -4   94.69   12.40
 -11   4  -4  109.39   12.70
 -11   4  -4   96.99    8.30
 -11   4  -4  103.69    8.70
  11   4   4  100.09    9.50
  12  -4   4   21.20    5.50
 -12  -4  -4    9.00    6.20
 -12   4  -4   -3.50    7.80
 -12   4  -4   10.90    4.60
  12   4   4   10.10    4.80
 -12  -5   4  130.99   14.60
  11  -5  -4   -1.70    5.10
 -11  -5   4    3.20    6.00
 -11   5   4    3.80    3.60
  11   5  -4    9.00    7.70
 -11   5   4   -1.10    7.50
  10  -5  -4  125.89   11.30
 -10  -5   4  136.79   12.50
  10   5  -4  134.49   15.40
 -10   5   4  152.58   15.10
 -10   5   4  139.19    9.30
  10   5  -4  137.59    9.60
   9  -5  -4   55.79    7.00
  -9  -5   4   74.59    9.40
  -9   5   4   66.99    7.00
   9   5  -4   66.09   12.30
  -9   5   4   64.99    9.10
   9   5  -4   64.09    6.30
  -8  -5   4   97.99    9.30
   8  -5  -4   73.89    8.30
   8   5  -4   83.79   12.40
  -8   5   4   84.29   11.00
  -8   5   4   67.99    7.40
  -8   5   4   88.69    7.50
   8   5  -4   79.49    5.90
  -7  -5   4  136.79   10.90
   7  -5  -4  149.69   10.40
  -7   5   4  147.59    9.40
   7   5  -4  130.99    7.80
   7   5  -4  116.99   13.20
  -7   5   4  132.09   12.00
  -7   5   4  130.39    9.90
  -7   5   4  140.29   11.80
  -6  -5   4    8.50    4.10
  -6  -5   4    0.70    6.50
   6  -5  -4   11.20    4.30
   6   5  -4   22.10    6.50
  -6   5   4   15.90    3.90
  -6   5   4   10.20    4.80
  -6   5   4   13.10    8.20
   6   5  -4   13.90    3.70
   6   5  -4   14.30    2.90
  -6   5   4   17.30    4.90
  -5  -5   4   23.50    5.40
  -5  -5   4   17.80    3.00
  -5   5   4   16.10    3.80
   5   5  -4   21.60    5.00
  -5   5   4   20.80    6.10
  -5   5   4   21.10    5.00
   5   5  -4    9.30    5.60
   5   5  -4   17.40    3.50
   5   5  -4   24.20    4.20
  -5   5   4   14.90    5.80
  -4  -5   4   -1.30    3.60
  -4  -5   4    1.50    2.30
  -4   5   4    0.90    3.90
  -4   5   4    4.80    5.20
  -4   5   4    3.40    4.30
  -4   5   4    1.50    4.80
   4   5  -4   -1.70    4.80
  -4   5   4    4.00    6.50
   4   5  -4   -1.40    2.70
   4   5  -4    2.40    2.40
  -4   5   4   -0.70    3.00
   4   5  -4    1.60    3.00
  -3  -5   4  135.39    8.60
   3   5  -4  160.08   13.80
   3   5  -4  149.69    8.50
  -3   5   4  137.89   10.70
  -3   5   4  137.29   11.80
  -3   5   4  167.18   10.00
  -3   5   4  157.58   14.30
  -3   5   4  147.39   12.50
   3   5  -4  155.38    8.80
  -3   5   4  149.49   11.30
   3   5  -4  153.08    9.50
  -2  -5   4    1.80    2.40
  -2  -5   4    2.90    3.50
  -2   5   4    3.30    3.10
  -2   5   4    3.50    3.60
   2   5  -4    2.30    5.10
   2   5  -4    4.00    2.80
  -2   5   4    2.30    4.50
  -2   5   4   10.00    5.30
   2   5  -4   -1.60    3.30
  -2   5   4   -0.40    6.40
  -2   5   4    3.90    4.10
   2   5  -4    3.10    3.30
  -2   5   4   -1.80    5.10
   1  -5  -4  204.58   13.80
  -1  -5   4  197.18   11.20
  -1  -5   4  213.38   12.60
   1   5  -4  152.08   20.90
  -1   5   4  197.08   11.50
  -1   5   4  210.48   11.80
  -1   5   4  192.78   12.10
   1   5  -4  203.58   10.00
   1   5  -4  209.98   11.50
  -1   5   4  204.18   15.90
  -1   5   4  181.38   14.40
   1   5  -4  192.48   11.80
  -1   5   4  209.88   12.00
   0  -5  -4   10.90    2.90
   0  -5   4   12.20    3.20
   0  -5  -4    6.70    4.50
   0  -5   4    3.80    3.80
   0   5  -4    2.80    7.20
   0   5   4    4.30    3.50
   0   5   4    8.50    5.80
   0   5   4   10.90    3.60
   0   5  -4    8.20    2.70
   0   5   4    5.20    4.00
   0   5  -4    1.60    4.40
   0   5   4    7.00    3.60
   1  -5   4  402.26   19.70
  -1  -5  -4  397.26   22.20
  -1  -5  -4  419.06   18.90
  -1   5  -4  393.36   20.70
   1   5   4  394.76   18.80
  -1   5  -4  417.56   17.90
   1   5   4  416.06   18.70
   1   5   4  407.86   22.80
  -1   5  -4  399.76   22.40
   1   5   4  415.66   19.00
   2  -5   4  409.56   19.80
  -2  -5  -4  397.36   18.70
  -2   5  -4  414.76   18.10
  -2   5  -4  391.56   21.80
   2   5   4  428.26   19.90
   2   5   4  389.16   18.30
  -2   5  -4  379.26   20.70
   2   5   4  409.06   22.30
   2   5   4  385.46   17.70
  -2   5  -4  389.96   20.90
  -3  -5  -4   16.90    5.50
   3  -5   4   17.60    5.30
   3  -5   4   13.80    3.20
  -3  -5  -4   17.40    3.80
   3   5   4   10.60    5.80
  -3   5  -4    9.40    5.00
   3   5   4   20.20    3.80
  -3   5  -4   25.90    3.90
   3   5   4   17.90    3.20
   3   5   4   21.50    2.90
  -3   5  -4   11.70    5.00
   4  -5   4   24.10    4.90
  -4  -5  -4   26.30    4.40
  -4  -5  -4   24.20    6.20
   4  -5   4   25.00    3.80
   4   5   4   22.10    5.80
  -4   5  -4   32.30    6.00
  -4   5  -4   27.40    4.20
   4   5   4   28.00    4.20
  -4   5  -4   40.00    6.30
  -5  -5  -4   56.69    9.20
   5  -5   4   59.39    6.70
   5  -5   4   62.49    8.10
  -5  -5  -4   50.99    7.30
  -5   5  -4   69.19    7.90
  -5   5  -4   65.39    8.70
  -5   5  -4   82.29    8.40
   5   5   4   55.19    7.00
   5   5   4   70.79    9.60
  -6  -5  -4   62.59    8.50
  -6  -5  -4   74.89   10.70
   6  -5   4   59.59    8.60
   6  -5   4   71.19    7.90
  -6   5  -4   74.09   10.30
   6   5   4   82.39    9.30
  -6   5  -4   75.99    8.20
   7  -5   4   26.00    5.50
  -7  -5  -4   21.00    6.50
   7  -5   4   20.70    5.70
  -7  -5  -4   15.70    5.20
  -7   5  -4   31.80    5.40
   7   5   4   18.60    4.90
  -7   5  -4   21.50    6.10
   8  -5   4  137.59   10.80
  -8  -5  -4  127.69   13.80
  -8  -5  -4  145.69   11.40
   8  -5   4  126.99   11.60
  -8   5  -4  148.59   10.70
  -8   5  -4  125.59   10.60
   8   5   4  140.29   12.00
  -9  -5  -4  -10.70    6.50
   9  -5   4    6.20    4.70
  -9  -5  -4   -1.00    5.10
   9  -5   4    6.50    5.40
  -9   5  -4   -4.50    4.30
  -9   5  -4   -4.40    3.30
   9   5   4    2.30    4.60
 -10  -5  -4   26.80    8.40
  10  -5   4   29.20    6.90
 -10  -5  -4   52.49    8.00
  10  -5   4   34.90    7.30
 -10   5  -4   40.30    5.80
 -10   5  -4   35.10    5.90
 -10   5  -4   31.10    8.10
  10   5   4   39.90    6.40
   9  -6  -4   -0.90    5.50
  -9   6   4   -3.60    4.00
   9   6  -4    7.20    8.30
  -9   6   4  -12.80    7.50
  -8  -6   4   76.99    9.60
   8  -6  -4   61.79    7.80
  -8   6   4   74.99   12.40
  -8   6   4   64.79    9.10
  -8   6   4   69.79    8.40
  -7  -6   4   -6.20    5.30
  -7   6   4   -1.20    9.00
  -7   6   4   -3.60    6.30
   7   6  -4    2.20    7.20
  -7   6   4    1.00    5.70
  -7   6   4   -4.20    3.90
  -6  -6   4   49.99    7.60
  -6   6   4   52.49    8.10
  -6   6   4   64.19    8.10
  -6   6   4   54.49    7.90
   6   6  -4   73.49   13.10
  -6   6   4   59.99   10.60
  -5  -6   4    1.50    5.00
  -5   6   4   -2.20    8.00
   5   6  -4   -7.50    6.30
  -5   6   4    2.70    5.30
  -5   6   4   -4.20    3.50
  -4  -6   4   22.80    5.10
  -4   6   4   24.20    5.20
   4   6  -4   30.30    5.20
  -4   6   4   24.30    6.30
  -4   6   4   29.00    8.80
   4   6  -4   32.60    8.30
  -4   6   4   33.50   11.70
  -3  -6   4   -5.70    4.20
  -3  -6   4   -0.50    3.40
  -3   6   4    9.60    5.70
   3   6  -4    4.70    6.10
   3   6  -4    1.80    3.70
  -3   6   4    4.00    5.50
  -2  -6   4   43.70    5.50
  -2  -6   4   43.60    7.00
  -2   6   4   55.99    8.10
   2   6  -4   44.70    5.90
   2   6  -4   50.59    9.30
  -2   6   4   38.60    6.70
  -2   6   4   56.79   10.30
  -2   6   4   41.10    8.10
   2   6  -4   45.60    9.30
  -1  -6   4    3.70    4.20
  -1  -6   4    9.10    4.20
  -1   6   4   10.70    4.90
   1   6  -4   14.00    6.00
  -1   6   4    2.50    8.30
  -1   6   4    9.80    6.50
  -1   6   4   12.60    4.80
   1   6  -4   12.00    5.10
   0  -6   4   19.80    5.10
   0  -6   4   23.30    5.30
   0   6   4   23.70    5.40
   0   6   4   21.50    8.20
   0   6   4   25.80    5.30
   0   6   4   23.70    8.70
   0   6  -4   21.80    5.50
   0   6   4   24.00    7.60
   0   6  -4   28.00    7.20
   0   6  -4   21.80    6.50
  -1  -6  -4    4.00    5.50
  -1  -6  -4    3.90    4.10
   1  -6   4    6.20    4.70
   1   6   4   -7.60    6.40
  -1   6  -4   10.70    5.50
   1   6   4    3.90    4.60
   1   6   4    3.00    5.80
   1   6   4    3.10    3.50
  -1   6  -4    0.30    5.80
  -1   6  -4   10.80    4.80
   2  -6   4   11.10    5.20
  -2  -6  -4   15.50    6.10
  -2  -6  -4   23.40    4.90
  -2   6  -4   17.80    6.30
  -2   6  -4   12.20    4.80
   2   6   4    6.30    4.00
  -2   6  -4   13.20    6.10
   2   6   4    6.00    7.20
  -3  -6  -4    3.00    6.50
  -3  -6  -4   -6.80    4.10
   3  -6   4    7.80    4.70
  -3   6  -4   -0.40    4.70
  -3   6  -4    8.90    5.70
  -3   6  -4   10.80   11.80
   3   6   4   -5.80    6.00
  -4  -6  -4   36.70    7.40
   4  -6   4   41.90    6.60
  -4   6  -4   42.70    7.50
  -4   6  -4   49.40    8.90
  -4   6  -4   29.90    6.20
   4   6   4   32.60    7.70
   5  -6   4    4.20    5.00
   5  -6   4    1.20    4.60
  -5  -6  -4    9.30    7.70
  -5  -6  -4    4.20    6.50
  -5   6  -4   10.90    5.20
   5   6   4   10.70    5.70
  -5   6  -4    5.20    5.50
  -6  -6  -4   34.80    8.40
   6  -6   4   21.50    5.90
   6  -6   4   28.30    6.00
  -6  -6  -4   30.30    6.30
  -6   6  -4   18.60    5.90
  -6   6  -4   24.90    5.60
   6   6   4   33.40    6.90
   7  -6   4   41.40    6.30
  -7  -6  -4   16.30    8.10
  -7  -6  -4   27.90    6.50
  -7   6  -4   30.10    6.40
  -7   6  -4   38.90   11.50
   7   6   4   32.20    6.90
   8  -6   4   -3.70    6.00
  -8  -6  -4  -14.50    5.90
   8  -6   4   10.30    6.90
  -8   6  -4    3.40    5.50
   8   6   4    3.40    5.70
  -8   6  -4   -4.10    6.40
  -8   6  -4    3.70    8.60
  -4   7   4  -13.20   11.10
   4   7  -4    1.90    9.30
  -4   7   4   14.50    5.50
  -4   7   4    6.80    7.70
  -4   7   4    4.90    7.00
  -3  -7   4    1.60    6.10
  -3   7   4   -8.00   10.80
  -3   7   4    3.50    7.40
  -3   7   4   -9.00    6.50
  -3   7   4   -2.10    5.90
   3   7  -4    4.90    8.10
  -2  -7   4    3.90    6.00
  -2   7   4   11.50    6.80
  -2   7   4    4.60    7.40
  -2   7   4    8.70   11.20
  -2   7   4    4.20    5.40
   2   7  -4    4.30    8.30
  -1  -7   4   11.80    6.20
  -1   7   4    1.70    8.00
  -1   7   4   -1.40   10.70
  -1   7   4   12.80    6.50
   1   7  -4    0.00    6.70
  -1   7   4    9.70    8.30
   1   7  -4   -6.90    6.90
   0  -7   4    2.40    5.60
   0   7  -4    8.40    7.70
   0   7  -4   -3.00    6.20
   0   7   4  -12.20    9.30
   0   7   4    0.50    7.90
   0   7   4   10.30    5.90
   0   7  -4   -0.70    6.00
   1  -7   4    6.80    6.00
   1   7   4   12.10    6.30
  -1   7  -4    3.60    7.00
  -1   7  -4   10.00    6.80
   1   7   4   -0.30    8.20
  -1   7  -4    9.70    8.10
   1   7   4    9.60    9.70
   2  -7   4   13.10    6.20
  -2  -7  -4   -4.40    5.00
   2   7   4   -5.20    9.00
   2   7   4   -8.00    6.90
  -2   7  -4    3.00    7.50
  -2   7  -4    4.30    6.80
  -2   7  -4   -3.30   12.00
   3  -7   4   -0.50    6.20
  -3  -7  -4    3.50    5.40
  -3   7  -4   -0.90    6.50
   3   7   4   15.80    9.10
   3   7   4  -17.70    8.00
  -3   7  -4    7.70    7.30
  -3   7  -4  -16.60    6.80
 -16   0   5    9.30    6.40
  16   0  -5   -2.30    6.50
 -16   0   5   -1.20    3.70
  15   0  -5    0.00    4.10
 -15   0   5    6.50    3.40
 -15   0   5   -0.30    5.60
 -14   0   5   -1.70    2.80
  14   0  -5   -0.20    3.60
 -14   0   5    0.80    4.70
 -13   0   5   -0.60    4.00
 -13   0   5    1.20    3.40
  13   0  -5    2.00    2.10
 -13   0   5   -0.30    2.60
  13   0  -5   -0.50    3.00
 -12   0   5   -3.70    3.30
 -12   0   5   -3.20    4.60
 -12   0   5    0.60    2.10
  12   0  -5   -0.90    3.10
 -12   0   5   -1.80    2.80
  12   0  -5   -2.00    1.90
 -11   0   5   -0.70    2.70
 -11   0   5   -5.80    3.40
 -11   0   5   -0.70    2.70
 -11   0   5   -0.50    2.00
  11   0  -5    1.60    2.80
 -10   0   5    1.30    3.20
  10   0  -5    3.20    2.20
  10   0  -5   -0.60    1.30
 -10   0   5    2.50    2.50
 -10   0   5   -0.50    1.80
 -10   0   5   -4.40    2.60
 -10   0   5   -0.30    2.30
  -9   0   5   -1.00    1.90
  -9   0   5   -3.20    2.00
   9   0  -5    1.20    1.90
   9   0  -5    3.90    2.10
   9   0  -5    0.50    2.80
  -9   0   5   -3.50    2.00
  -9   0   5   -1.90    2.30
   8   0  -5   -3.70    2.70
  -8   0   5   -0.10    1.70
  -8   0   5   -0.30    2.20
   8   0  -5   -0.70    1.50
  -8   0   5   -2.80    1.10
   8   0  -5   -0.80    1.00
  -8   0   5   -1.50    1.90
   8   0  -5   -1.60    1.70
   7   0  -5   -1.30    1.20
  -7   0   5   -0.60    1.70
  -7   0   5   -0.90    1.40
   7   0  -5   -1.30    1.50
   7   0  -5   -1.10    1.00
  -7   0   5   -2.00    0.90
   7   0  -5   -1.90    1.90
   7   0  -5   -0.10    1.40
   6   0  -5   -2.60    1.10
   6   0  -5   -1.40    1.60
  -6   0   5   -1.60    1.10
  -6   0   5   -0.50    1.30
   6   0  -5   -1.20    0.90
   6   0  -5    0.10    1.10
   6   0  -5   -0.30    1.10
  -6   0   5    0.60    1.10
   5   0  -5    2.00    0.90
   5   0  -5    0.10    0.70
  -5   0   5    1.30    0.90
   5   0  -5    1.30    1.00
  -5   0   5    0.60    1.30
   5   0  -5    1.90    1.10
   5   0  -5    4.60    1.70
   4   0  -5    0.10    1.10
  -4   0   5    1.60    1.10
   4   0  -5   -0.70    0.70
  -4   0   5    0.70    0.80
   4   0  -5   -0.40    0.60
   4   0  -5    0.00    1.00
  -4   0   5    0.30    1.20
   4   0  -5    0.20    0.80
   3   0  -5   -0.50    0.90
  -3   0   5    0.50    1.10
   3   0  -5    1.40    0.60
  -3   0   5   -0.40    0.70
   3   0  -5   -0.40    1.00
  -3   0   5    1.00    0.70
  -3   0   5   -0.70    0.80
   3   0  -5   -0.30    0.60
  -2   0   5    0.70    0.70
   2   0  -5   -0.20    0.50
   2   0  -5    0.30    0.80
  -2   0   5    0.30    0.50
   2   0  -5    0.20    0.60
   2   0  -5    0.10    0.60
  -2   0   5    0.00    0.80
  -1   0   5    0.70    0.50
   1   0  -5    1.00    0.60
   1   0  -5   -0.90    0.90
  -1   0   5    0.10    0.50
   1   0  -5   -0.20    0.80
   1   0  -5    0.60    0.80
  -1   0   5    0.20    1.30
   0   0  -5    1.20    0.60
   0   0   5    0.50    0.50
   0   0   5    1.40    1.40
   0   0  -5    1.60    1.10
   0   0   5   -0.10    0.60
   0   0  -5    1.10    0.70
   1   0   5   -0.70    0.60
  -1   0  -5   -1.30    1.00
  -1   0  -5    0.00    0.80
  -1   0  -5    0.70    0.70
   1   0   5    0.00    0.90
  -1   0  -5    0.40    0.60
  -1   0  -5    0.10    0.80
   2   0   5   -0.10    0.70
  -2   0  -5    0.80    0.90
   2   0   5    0.10    0.80
   2   0   5   -0.80    1.10
  -2   0  -5    0.10    0.70
  -2   0  -5    1.50    1.00
   2   0   5    0.30    1.00
  -2   0  -5    0.70    1.30
   3   0   5   -0.70    0.80
   3   0   5    0.30    1.10
  -3   0  -5   -1.20    0.70
  -3   0  -5    0.90    1.40
   3   0   5   -1.30    0.80
   3   0   5    0.80    1.10
  -3   0  -5   -1.20    0.70
  -3   0  -5    0.10    0.90
  -4   0  -5   -0.40    0.90
   4   0   5    0.90    1.10
   4   0   5    4.40    1.50
   4   0   5    1.00    1.30
  -4   0  -5   -0.70    1.30
  -4   0  -5    1.50    1.90
   5   0   5    3.60    1.50
   5   0   5    0.90    1.40
   5   0   5    0.80    1.40
   5   0   5    0.80    1.40
  -5   0  -5    2.80    1.50
  -5   0  -5    3.20    1.40
  -5   0  -5    0.30    2.20
  -6   0  -5    0.50    1.10
  -6   0  -5   -0.30    1.60
   6   0   5   -1.90    1.40
  -6   0  -5   -0.70    2.50
   6   0   5   -2.10    1.30
  -6   0  -5    0.60    1.50
   6   0   5    1.80    1.90
  -7   0  -5   -1.30    2.00
   7   0   5    1.20    2.10
   7   0   5   -0.50    1.80
   7   0   5    0.80    2.20
   7   0   5    0.60    1.90
  -7   0  -5   -0.60    1.80
  -7   0  -5   -0.30    1.30
  -7   0  -5   -0.30    3.40
  -8   0  -5    1.20    2.40
   8   0   5    0.10    3.10
  -8   0  -5    5.20    4.10
   8   0   5    2.00    2.50
   8   0   5    0.80    2.20
  -8   0  -5   -1.80    1.50
   8   0   5   -0.70    1.80
  -8   0  -5   -0.70    2.30
  -9   0  -5    1.90    1.90
  -9   0  -5    1.20    2.60
   9   0   5   -4.40    2.00
   9   0   5   -3.20    2.40
   9   0   5   -0.50    2.80
  -9   0  -5    1.30    2.60
 -10   0  -5    1.40    3.10
  10   0   5   -0.70    2.70
  10   0   5    6.20    3.00
 -10   0  -5    1.60    3.20
 -10   0  -5    1.70    2.30
 -11   0  -5   -1.70    4.20
  11   0   5    2.10    2.70
  11   0   5   -5.80    3.00
 -11   0  -5    0.80    3.80
 -11   0  -5   -2.20    2.10
 -12   0  -5    2.20    4.80
 -12   0  -5   -6.80    4.10
 -12   0  -5   -2.60    2.60
  12   0   5   -1.70    3.10
 -13   0  -5   -4.50    2.90
 -13   0  -5    2.80    5.60
 -13   0  -5   -2.90    4.40
  13   0   5    4.20    3.80
 -14   0  -5   -7.60    5.40
  14   0   5    6.70    4.50
 -14   0  -5    1.50    5.60
 -14   0  -5    5.70    3.70
 -16  -1   5   -4.80    5.00
  16  -1  -5   -5.10    5.20
  16   1  -5    6.80    5.80
 -16   1   5    8.40    4.00
 -16   1   5   -7.40    6.20
  15  -1  -5    3.60    4.20
 -15  -1   5   -1.20    4.90
 -15  -1   5    6.30    3.90
 -15   1   5    8.10    5.50
  15   1  -5   -0.70    4.30
 -15   1   5   13.20    5.20
 -14  -1   5  114.29    9.60
 -14  -1   5  119.09    8.90
  14  -1  -5  109.09    9.30
 -14  -1   5  105.09   10.40
 -14   1   5  118.39   11.10
  14   1  -5  124.19    9.30
 -14   1   5  123.99    8.20
 -13  -1   5  176.08   11.50
  13  -1  -5  189.88   11.70
 -13  -1   5  217.28   12.30
 -13  -1   5  187.48   12.50
 -13  -1   5  203.88   12.60
 -13   1   5  206.78   10.80
  13   1  -5  209.08   11.70
 -13   1   5  195.28   13.70
  12  -1  -5    4.00    3.20
 -12  -1   5   -1.20    2.30
 -12  -1   5   -3.50    3.60
 -12  -1   5   -0.30    3.60
 -12  -1   5   -0.30    3.00
  12   1  -5    2.40    3.10
  12   1  -5    1.90    2.90
 -12   1   5    1.20    2.10
 -12   1   5    1.70    3.90
 -11  -1   5   31.00    4.90
 -11  -1   5   23.60    3.80
 -11  -1   5   21.60    3.60
  11  -1  -5   25.40    4.20
  11   1  -5   24.40    4.60
 -11   1   5   20.10    4.50
  11   1  -5   22.80    3.70
 -11   1   5   20.30    2.90
 -10  -1   5   13.60    2.80
 -10  -1   5   10.10    3.50
  10  -1  -5   19.90    3.70
 -10  -1   5   14.30    3.20
 -10  -1   5   12.60    3.60
 -10  -1   5   10.00    2.80
 -10   1   5   12.40    2.50
 -10   1   5   11.10    3.80
  10   1  -5   14.00    3.30
 -10   1   5    9.60    4.40
  10   1  -5   11.00    2.70
   9  -1  -5   65.89    5.80
  -9  -1   5   72.19    5.80
  -9  -1   5   73.39    5.30
   9  -1  -5   76.99    6.20
  -9  -1   5   65.19    5.30
   9   1  -5   70.49    5.30
   9   1  -5   74.89    5.60
  -9   1   5   63.49    6.50
  -9   1   5   82.99    7.20
  -9   1   5   73.19    6.50
  -9   1   5   73.99    4.90
   9   1  -5   67.89    6.60
   9   1  -5   73.59    5.50
   8  -1  -5   10.60    2.60
  -8  -1   5   11.50    2.30
  -8  -1   5    9.70    2.80
  -8  -1   5    7.00    2.00
  -8  -1   5    9.80    2.10
   8  -1  -5   10.60    2.60
   8   1  -5    6.20    2.40
  -8   1   5    8.50    2.90
   8   1  -5    5.80    2.30
   8   1  -5   10.60    2.20
  -8   1   5    9.50    1.80
  -8   1   5   10.80    3.00
  -8   1   5    6.70    2.30
   8   1  -5    8.40    2.10
  -7  -1   5 1453.75   57.29
  -7  -1   5 1436.66   58.49
  -7  -1   5 1395.16   57.49
  -7  -1   5 1341.97   57.49
   7  -1  -5 1423.86   57.99
   7  -1  -5 1505.85   59.09
   7  -1  -5 1568.04   57.79
  -7   1   5 1427.06   58.69
  -7   1   5 1389.56   57.09
   7   1  -5 1513.05   57.99
   7   1  -5 1419.06   58.19
  -7   1   5 1498.95   57.89
   7   1  -5 1477.35   57.39
   6  -1  -5  306.17   14.40
   6  -1  -5  279.77   13.30
  -6  -1   5  297.87   12.70
   6  -1  -5  319.27   13.10
  -6  -1   5  285.47   13.00
  -6  -1   5  290.17   13.00
   6   1  -5  300.27   12.70
   6   1  -5  304.97   12.90
  -6   1   5  296.77   14.00
   6   1  -5  280.67   13.90
  -6   1   5  305.87   13.30
   6   1  -5  287.57   13.80
   6   1  -5  268.37   13.80
   5  -1  -5    2.60    2.00
  -5  -1   5    3.70    1.10
  -5  -1   5    6.30    1.90
   5  -1  -5    2.20    1.10
  -5  -1   5    1.90    1.30
   5  -1  -5    2.10    1.50
   5   1  -5    4.90    1.60
  -5   1   5    2.90    1.00
   5   1  -5    3.10    1.20
   5   1  -5    1.50    1.20
   5   1  -5    4.00    1.90
   5   1  -5    2.20    1.50
  -5   1   5    3.50    1.60
   4  -1  -5 2018.70   75.59
   4  -1  -5 1950.70   74.29
  -4  -1   5 1809.02   74.59
   4  -1  -5 1884.71   74.79
  -4  -1   5 1873.21   73.89
  -4  -1   5 1877.71   74.59
  -4   1   5 1945.91   74.79
  -4   1   5 1966.20   75.49
   4   1  -5 1959.10   73.99
  -4   1   5 1863.81   73.99
   4   1  -5 1996.30   74.79
   4   1  -5 1818.22   75.49
   4   1  -5 1848.12   75.39
   4   1  -5 1867.61   74.39
   3  -1  -5  176.88    7.40
  -3  -1   5  173.68    8.00
  -3  -1   5  168.58    7.10
  -3  -1   5  159.98    8.80
   3  -1  -5  164.48    7.30
   3  -1  -5  167.28    8.10
  -3  -1   5  177.78    8.10
  -3   1   5  177.08    7.20
   3   1  -5  184.38    8.10
  -3   1   5  155.88    8.10
  -3   1   5  188.38    7.10
   3   1  -5  176.08    7.90
  -3   1   5  175.68    8.50
   3   1  -5  163.28    8.80
   3   1  -5  175.18    7.20
   2  -1  -5  583.54   23.50
  -2  -1   5  607.34   23.90
  -2  -1   5  589.94   23.20
   2  -1  -5  561.94   23.90
  -2  -1   5  567.84   24.70
   2  -1  -5  589.84   23.00
   2  -1  -5  601.64   24.30
  -2  -1   5  583.24   22.80
  -2  -1   5  549.35   23.70
   2   1  -5  549.65   24.50
  -2   1   5  562.24   24.10
  -2   1   5  600.74   25.10
   2   1  -5  602.34   23.80
   2   1  -5  594.04   23.80
  -2   1   5  620.14   23.20
  -2   1   5  586.14   22.90
  -2   1   5  614.14   24.00
   1  -1  -5 1413.66   53.59
   1  -1  -5 1330.67   52.49
  -1  -1   5 1323.07   53.29
  -1  -1   5 1335.07   51.49
  -1  -1   5 1305.27   52.29
   1  -1  -5 1322.27   52.29
   1  -1  -5 1281.27   51.29
  -1  -1   5 1284.57   52.29
  -1   1   5 1377.86   53.69
  -1   1   5 1353.06   52.39
  -1   1   5 1312.87   52.39
   1   1  -5 1346.57   51.59
   1   1  -5 1286.17   52.99
  -1   1   5 1311.07   51.89
   1   1  -5 1350.26   52.29
   0  -1   5   33.70    2.80
   0  -1   5   33.50    2.90
   0  -1  -5   34.90    2.80
   0  -1  -5   30.50    3.90
   0  -1   5   34.90    1.90
   0  -1  -5   35.10    2.80
   0   1  -5   34.90    2.70
   0   1  -5   28.90    3.00
   0   1   5   34.90    2.40
   0   1   5   31.50    4.10
   0   1  -5   39.50    2.40
   0   1  -5   35.20    2.50
   1  -1   5 2072.99   81.39
  -1  -1  -5 2215.48   82.89
   1  -1   5 2048.70   82.19
  -1  -1  -5 2096.69   81.69
  -1  -1  -5 2076.19   81.09
   1  -1   5 2057.79   80.59
  -1  -1  -5 2031.60   80.09
  -1   1  -5 2132.49   81.29
   1   1   5 2085.49   81.19
  -1   1  -5 2108.89   80.79
  -1   1  -5 2027.80   81.19
  -1   1  -5 2095.39   81.59
   1   1   5 2055.89   80.89
  -1   1  -5 1988.20   81.59
   1   1   5 2145.39   82.49
   1   1   5 2019.60   80.09
  -2  -1  -5   79.09    5.10
  -2  -1  -5   83.69    4.40
  -2  -1  -5   84.89    3.80
   2  -1   5   82.59    4.90
   2  -1   5   82.09    5.60
   2  -1   5   84.69    4.30
  -2  -1  -5   91.19    6.50
  -2   1  -5   82.59    4.80
  -2   1  -5   77.29    4.90
  -2   1  -5   87.59    4.40
  -2   1  -5   83.29    5.00
  -2   1  -5   83.59    4.80
   2   1   5   86.49    5.80
   2   1   5   82.49    3.80
   2   1   5   84.69    4.50
   2   1   5   85.99    4.80
   3  -1   5 1085.59   43.60
   3  -1   5 1064.59   42.90
  -3  -1  -5 1110.19   42.80
   3  -1   5 1099.99   43.70
   3  -1   5 1076.29   44.30
  -3  -1  -5 1101.89   44.80
  -3  -1  -5 1034.60   44.00
   3   1   5 1065.29   44.10
   3   1   5 1071.69   43.40
  -3   1  -5 1112.49   43.50
   3   1   5 1078.79   42.40
  -3   1  -5 1025.90   43.40
  -3   1  -5 1146.49   43.50
   3   1   5 1108.79   42.80
   4  -1   5  108.89    6.60
  -4  -1  -5  116.59    8.00
   4  -1   5  106.29    5.80
   4  -1   5  107.79    6.60
   4  -1   5  115.19    7.10
  -4  -1  -5  116.69    5.50
  -4  -1  -5  105.39    6.80
  -4  -1  -5  115.99    5.40
  -4   1  -5  114.29    6.40
   4   1   5  111.99    5.40
   4   1   5  119.99    6.40
  -4   1  -5  112.49    6.10
   4   1   5  113.79    6.80
   4   1   5   93.59    6.10
   5  -1   5   71.69    4.70
  -5  -1  -5   78.39    4.20
  -5  -1  -5   80.49    4.40
   5  -1   5   78.59    6.00
  -5  -1  -5   76.69    6.60
  -5  -1  -5   75.69    5.90
   5  -1   5   78.29    5.70
   5  -1   5   73.79    5.50
   5   1   5   68.69    5.30
   5   1   5   84.29    5.20
  -5   1  -5   82.59    5.10
   5   1   5   76.79    4.80
   5   1   5   78.59    4.50
  -5   1  -5   82.59    5.40
  -5   1  -5   74.69    5.50
  -5   1  -5   72.69    4.80
  -6  -1  -5  125.79    6.50
  -6  -1  -5  118.79    8.80
   6  -1   5  127.09    7.70
   6  -1   5  119.99    6.90
   6  -1   5  128.99    8.00
  -6  -1  -5  128.49    6.30
  -6  -1  -5  121.79    8.20
   6  -1   5  121.79    8.10
   6   1   5  116.59    6.60
   6   1   5  128.19    6.70
   6   1   5  134.99    7.20
   6   1   5  116.89    7.30
  -6   1  -5  138.99    7.70
  -6   1  -5  130.19    7.70
  -6   1  -5  125.99    7.00
  -6   1  -5  115.39    6.80
  -7  -1  -5    1.60    2.60
   7  -1   5   -0.10    1.70
   7  -1   5    1.20    2.60
   7  -1   5    1.20    2.30
   7  -1   5    1.80    2.50
  -7  -1  -5    1.40    3.60
  -7  -1  -5    1.40    1.50
  -7  -1  -5    0.60    1.40
  -7   1  -5    0.70    1.70
  -7   1  -5   -1.20    1.70
   7   1   5    2.40    2.00
   7   1   5    3.20    2.10
  -7   1  -5    1.50    2.70
   7   1   5    1.50    1.80
  -7   1  -5    1.40    2.60
   7   1   5    2.30    1.90
  -8  -1  -5   79.19    5.30
   8  -1   5   66.89    6.80
  -8  -1  -5   80.99    5.40
   8  -1   5   79.79    7.40
  -8  -1  -5   74.39    7.30
   8  -1   5   73.79    5.80
   8  -1   5   84.29    7.90
   8   1   5   79.19    6.40
  -8   1  -5   71.99    5.50
   8   1   5   71.09    5.50
   8   1   5   87.49    6.30
  -8   1  -5   87.49    7.50
   8   1   5   90.69    6.40
  -8   1  -5   82.89    6.10
  -8   1  -5   81.39    7.60
  -9  -1  -5    2.20    1.80
   9  -1   5    0.80    2.80
   9  -1   5    1.10    3.50
  -9  -1  -5    8.40    3.50
   9  -1   5    3.00    2.50
  -9  -1  -5    3.30    2.30
   9   1   5    1.20    2.40
   9   1   5    2.50    2.80
  -9   1  -5   -1.20    2.10
  -9   1  -5    3.40    3.70
  -9   1  -5    0.50    2.10
   9   1   5    0.30    2.80
 -10  -1  -5   14.40    3.30
  10  -1   5    9.90    3.40
 -10  -1  -5   12.60    2.90
  10  -1   5   11.10    4.90
  10  -1   5   10.70    4.10
 -10  -1  -5   10.40    4.80
 -10   1  -5   15.40    3.20
  10   1   5   11.70    3.00
 -10   1  -5   13.00    3.50
  10   1   5   13.60    3.40
  11  -1   5   64.29    6.70
 -11  -1  -5   76.09    6.40
  11  -1   5   82.69    8.20
 -11  -1  -5   66.99    9.30
 -11  -1  -5   67.29    7.30
 -11  -1  -5   59.29    6.50
 -11   1  -5   67.19    7.90
 -11   1  -5   68.49    6.00
  11   1   5   66.09    7.00
  12  -1   5   21.70    4.20
 -12  -1  -5   18.40    3.70
 -12  -1  -5   13.70    4.00
  12  -1   5   12.00    4.70
 -12  -1  -5    9.30    4.90
 -12   1  -5   10.40    4.70
 -12   1  -5   18.90    5.60
  12   1   5   11.30    3.50
 -12   1  -5   15.00    3.40
 -13  -1  -5   19.80    4.00
 -13  -1  -5   21.30    5.90
  13  -1   5   23.00    4.70
 -13   1  -5   29.10    7.00
 -13   1  -5   25.30    4.40
  13   1   5   21.90    4.50
 -13   1  -5   15.90    5.60
 -14  -1  -5    9.40    6.80
 -14  -1  -5    3.00    4.10
  14  -1   5    2.20    4.80
 -14   1  -5    0.80    7.00
 -14   1  -5   -4.40    5.60
  14   1   5    7.50    4.90
 -15  -2   5   51.89    7.70
  15  -2  -5   46.60    8.00
 -15  -2   5   58.89   10.00
  15   2  -5   71.79    8.60
 -15   2   5   55.49    8.50
 -14  -2   5   14.70    4.30
  14  -2  -5   15.90    4.70
 -14  -2   5    9.70    6.00
 -14   2   5   14.60    3.50
  14   2  -5   12.50    4.10
 -14   2   5    9.60    5.40
 -13  -2   5    7.10    5.30
  13  -2  -5   13.30    4.20
 -13  -2   5   17.10    4.10
  13   2  -5   12.10    3.60
 -13   2   5   14.30    3.00
 -13   2   5    7.90    4.90
 -12  -2   5   96.69   10.40
 -12  -2   5  112.39    8.20
  12  -2  -5  102.99    8.40
 -12  -2   5  103.09    7.20
  12   2  -5   92.59    9.60
 -12   2   5   86.19    9.70
  12   2  -5   91.99    7.70
 -12   2   5  104.99    6.90
 -11  -2   5    2.80    6.60
  11  -2  -5    1.50    3.00
 -11  -2   5    2.50    2.80
 -11  -2   5    8.00    3.00
 -11  -2   5    2.70    3.90
  11   2  -5    3.30    2.80
 -11   2   5    6.90    2.40
 -11   2   5    7.60    4.70
  11   2  -5    6.40    3.70
 -10  -2   5  391.66   17.20
 -10  -2   5  390.06   18.50
  10  -2  -5  390.06   18.80
 -10  -2   5  384.66   20.00
 -10  -2   5  401.16   17.10
 -10  -2   5  416.66   18.90
  10   2  -5  402.76   17.60
 -10   2   5  371.46   17.30
  10   2  -5  376.86   19.10
 -10   2   5  377.16   19.90
   9  -2  -5    2.80    2.60
  -9  -2   5    1.00    3.00
  -9  -2   5    1.70    2.20
   9  -2  -5    4.80    4.00
  -9  -2   5    1.80    2.00
  -9  -2   5    2.50    2.90
   9   2  -5    3.80    2.60
   9   2  -5    1.30    1.80
   9   2  -5   -1.50    2.90
  -9   2   5    0.50    1.50
  -9   2   5   -0.40    2.80
   8  -2  -5  800.42   34.10
  -8  -2   5  807.22   32.90
  -8  -2   5  781.32   33.80
   8  -2  -5  857.11   34.40
  -8  -2   5  841.72   33.60
  -8  -2   5  787.62   35.30
  -8   2   5  810.32   33.90
   8   2  -5  802.42   32.80
   8   2  -5  749.73   33.70
   8   2  -5  808.62   34.90
  -8   2   5  807.12   32.90
  -8   2   5  870.41   35.10
  -8   2   5  786.72   35.10
   7  -2  -5 1167.48   45.10
  -7  -2   5 1083.09   44.90
   7  -2  -5 1081.69   45.00
  -7  -2   5 1101.49   46.40
  -7  -2   5 1050.49   43.80
  -7  -2   5 1149.48   44.40
  -7   2   5 1144.29   44.80
  -7   2   5 1123.19   46.10
  -7   2   5 1040.30   43.80
   7   2  -5  976.10   46.20
   7   2  -5 1093.89   46.00
  -7   2   5 1181.38   45.80
   7   2  -5 1130.49   44.10
   7   2  -5 1113.59   44.30
   7   2  -5 1074.59   43.70
  -6  -2   5  203.78    9.10
   6  -2  -5  203.38    9.90
   6  -2  -5  196.68   10.00
  -6  -2   5  176.48    9.60
  -6  -2   5  178.18    8.90
  -6   2   5  203.48    9.80
  -6   2   5  180.98    8.70
  -6   2   5  196.68   10.50
   6   2  -5  205.48    9.40
   6   2  -5  187.68   11.00
   6   2  -5  189.38    9.10
   6   2  -5  164.28   10.80
  -6   2   5  184.88   10.70
   6   2  -5  189.38    8.60
   5  -2  -5 1637.84   62.89
   5  -2  -5 1589.74   63.09
  -5  -2   5 1687.93   62.19
  -5  -2   5 1568.84   63.09
  -5  -2   5 1599.84   62.19
   5  -2  -5 1615.04   63.99
  -5   2   5 1656.73   62.99
  -5   2   5 1511.45   61.69
   5   2  -5 1410.16   64.29
   5   2  -5 1594.94   62.59
  -5   2   5 1600.44   63.79
   5   2  -5 1555.94   64.19
   5   2  -5 1611.24   62.29
  -5   2   5 1637.24   63.49
  -5   2   5 1536.05   61.39
  -5   2   5 1499.75   62.09
  -4  -2   5  187.98    8.10
  -4  -2   5  174.18    9.00
  -4  -2   5  190.28    8.50
   4  -2  -5  181.78    8.80
   4  -2  -5  172.88    8.30
   4  -2  -5  170.98    9.80
   4  -2  -5  174.38    9.10
   4   2  -5  178.48   10.30
   4   2  -5  185.68    9.00
  -4   2   5  185.48    9.10
  -4   2   5  180.38    8.00
  -4   2   5  166.48    9.60
  -4   2   5  180.08    8.60
   4   2  -5  188.08    7.60
   4   2  -5  166.38   12.30
   4   2  -5  186.28    8.40
   3  -2  -5 2313.37   88.99
  -3  -2   5 2206.98   88.69
  -3  -2   5 2269.07   87.09
   3  -2  -5 2217.68   88.09
   3  -2  -5 2187.58   88.59
   3  -2  -5 2237.88   87.79
  -3  -2   5 2231.38   87.79
   3   2  -5 2250.57   87.79
  -3   2   5 2303.27   89.09
  -3   2   5 2216.68   87.59
  -3   2   5 2217.18   87.29
   3   2  -5 2225.68   88.19
   3   2  -5 2198.28   90.19
   3   2  -5 2220.58   86.69
   3   2  -5 2299.67   89.79
  -3   2   5 2380.76   88.39
  -2  -2   5 1260.57   53.09
  -2  -2   5 1323.57   51.79
   2  -2  -5 1311.67   51.89
  -2  -2   5 1303.57   51.09
   2  -2  -5 1221.88   51.49
  -2   2   5 1284.97   51.49
   2   2  -5 1277.27   52.99
  -2   2   5 1275.67   51.09
  -2   2   5 1315.07   50.49
  -2   2   5 1300.57   53.29
  -2   2   5 1258.67   50.59
   2   2  -5 1297.27   51.49
  -2   2   5 1307.57   51.79
   2   2  -5 1347.57   51.09
   1  -2  -5   82.59    5.50
  -1  -2   5   89.79    5.10
  -1  -2   5   81.39    6.50
   1  -2  -5   89.09    5.50
  -1  -2   5   90.19    5.60
  -1   2   5   90.19    5.40
  -1   2   5   89.19    5.30
   1   2  -5   90.29    5.00
   1   2  -5   90.79    6.40
  -1   2   5   92.19    5.20
   1   2  -5   91.59    5.40
  -1   2   5   94.49    6.90
  -1   2   5   89.79    4.30
  -1   2   5   94.49    4.30
   0  -2   5  280.17   14.10
   0  -2  -5  292.17   11.50
   0  -2   5  268.67   12.50
   0  -2  -5  289.87   14.60
   0  -2   5  262.97   12.70
   0  -2  -5  278.97   12.40
   0  -2  -5  252.67   13.00
   0  -2   5  279.57   11.30
   0   2   5  288.87   12.80
   0   2   5  280.47   11.40
   0   2  -5  289.47   12.50
   0   2  -5  292.77   11.20
   0   2   5  279.87   14.30
   0   2  -5  287.07   12.90
   0   2  -5  279.67   13.70
   0   2   5  283.37   12.50
  -1  -2  -5  221.78   11.50
  -1  -2  -5  236.68    9.80
   1  -2   5  228.88   12.20
   1  -2   5  243.08    9.80
  -1  -2  -5  224.68   10.30
   1  -2   5  225.68   11.00
  -1  -2  -5  241.78   13.00
   1   2   5  211.28   10.80
   1   2   5  238.88    9.50
   1   2   5  209.18   14.50
  -1   2  -5  240.38   10.80
  -1   2  -5  237.88    9.70
  -1   2  -5  238.98   11.10
   1   2   5  243.78   11.20
  -1   2  -5  234.48   13.00
   2  -2   5   41.60    2.90
  -2  -2  -5   42.30    3.20
  -2  -2  -5   55.59    6.60
  -2  -2  -5   41.90    4.40
   2  -2   5   35.70    3.70
   2  -2   5   37.10    4.70
  -2  -2  -5   40.90    3.00
   2   2   5   44.40    3.30
   2   2   5   40.70    2.20
  -2   2  -5   37.40    4.80
  -2   2  -5   36.40    4.10
   2   2   5   40.20    3.90
  -2   2  -5   40.20    3.80
  -2   2  -5   39.60    4.20
   2   2   5   42.10    5.60
  -2   2  -5   42.60    2.80
  -3  -2  -5   85.49    4.50
  -3  -2  -5   74.99    6.20
  -3  -2  -5   92.19    8.40
   3  -2   5   84.79    4.70
  -3  -2  -5   87.29    4.80
   3  -2   5   85.49    6.70
   3  -2   5   85.49    5.80
  -3   2  -5   83.99    5.80
  -3   2  -5   81.69    5.90
  -3   2  -5   86.49    4.90
   3   2   5   88.29    4.10
  -3   2  -5   91.69    6.00
   3   2   5   89.09    4.40
   3   2   5   83.09    5.70
   3   2   5   87.59    6.50
  -3   2  -5   86.99    5.80
  -4  -2  -5  468.95   18.60
   4  -2   5  455.05   20.40
  -4  -2  -5  426.66   21.00
  -4  -2  -5  455.35   22.20
   4  -2   5  466.95   20.80
   4  -2   5  444.06   21.20
  -4  -2  -5  442.26   18.90
  -4   2  -5  472.25   19.20
   4   2   5  458.95   18.30
   4   2   5  449.36   20.80
  -4   2  -5  454.45   20.00
  -4   2  -5  460.45   20.20
  -4   2  -5  455.25   20.10
   4   2   5  469.95   20.30
  -4   2  -5  448.76   20.00
  -5  -2  -5  267.57   12.00
   5  -2   5  255.27   13.30
  -5  -2  -5  274.27   11.40
  -5  -2  -5  274.67   15.60
   5  -2   5  271.17   14.00
  -5  -2  -5  255.17   14.20
   5  -2   5  264.67   12.20
   5  -2   5  262.47   14.30
   5   2   5  267.37   11.20
  -5   2  -5  297.77   12.60
  -5   2  -5  282.17   12.90
  -5   2  -5  254.47   13.00
   5   2   5  277.27   13.40
   5   2   5  246.38   13.30
  -5   2  -5  259.77   13.20
   5   2   5  277.37   11.60
  -6  -2  -5  105.29    5.60
   6  -2   5  106.99    8.70
   6  -2   5  109.79    7.90
  -6  -2  -5  107.49    8.80
  -6  -2  -5  122.89   11.10
   6  -2   5  110.09    6.70
   6  -2   5  123.09    9.50
  -6  -2  -5  111.99    6.30
   6   2   5  113.19    8.00
  -6   2  -5  115.59    8.10
   6   2   5  124.59    8.00
   6   2   5  118.09    6.20
  -6   2  -5  122.99    7.60
  -6   2  -5  119.89    7.30
   6   2   5  111.79    5.60
  -6   2  -5  122.49    7.00
   7  -2   5  759.72   34.40
  -7  -2  -5  830.82   32.10
   7  -2   5  802.82   35.20
  -7  -2  -5  813.22   33.30
   7  -2   5  757.42   33.40
  -7  -2  -5  770.22   35.80
   7  -2   5  773.22   35.50
   7   2   5  840.12   34.40
  -7   2  -5  762.12   33.60
  -7   2  -5  859.31   34.00
   7   2   5  832.42   32.80
   7   2   5  767.12   34.00
  -7   2  -5  886.41   33.60
  -7   2  -5  821.82   34.50
   7   2   5  788.82   31.90
   8  -2   5    4.90    4.10
  -8  -2  -5   -3.00    2.00
   8  -2   5   -0.10    2.30
  -8  -2  -5    0.40    1.50
   8  -2   5    0.90    3.10
  -8  -2  -5    0.80    3.30
   8   2   5   -1.80    2.50
  -8   2  -5   -1.30    2.20
  -8   2  -5    0.60    1.80
   8   2   5   -0.50    2.30
  -9  -2  -5  255.77   16.20
   9  -2   5  253.87   15.10
   9  -2   5  280.97   14.30
   9  -2   5  259.07   16.50
  -9  -2  -5  286.97   12.00
  -9  -2  -5  276.97   13.80
  -9   2  -5  289.97   14.90
   9   2   5  264.27   15.50
  -9   2  -5  291.37   13.80
   9   2   5  289.77   13.90
  10  -2   5   52.99    6.40
 -10  -2  -5   49.50    8.20
 -10  -2  -5   51.89    6.30
  10  -2   5   55.59    7.60
  10  -2   5   49.80    8.70
  10   2   5   56.39    6.60
 -10   2  -5   54.89    6.00
 -10   2  -5   41.80    5.40
  11  -2   5   34.80    5.40
 -11  -2  -5   48.30    8.50
 -11  -2  -5   33.20    5.10
  11  -2   5   39.80    5.30
 -11   2  -5   36.60    5.30
 -11   2  -5   52.29    5.50
  11   2   5   38.20    5.40
 -12  -2  -5   52.39    9.40
  12  -2   5   29.60    5.70
 -12  -2  -5   33.00    5.50
  12  -2   5   35.10    5.20
  12   2   5   33.90    5.10
 -12   2  -5   41.00    7.30
 -12   2  -5   33.70    4.40
 -13  -2  -5    8.00    4.20
  13  -2   5   -1.30    4.50
 -13  -2  -5    4.60    6.20
 -13   2  -5    7.10    5.10
 -13   2  -5    1.30    3.40
 -13   2  -5   10.80    6.30
  13   2   5    2.80    4.30
 -14  -2  -5   32.70    8.00
 -14  -2  -5   33.40    5.60
  14  -2   5   26.50    6.30
 -14   2  -5   29.10    5.00
 -14   2  -5   21.70    7.50
  14   2   5   34.00    6.00
 -14  -3   5   61.29   11.70
 -14  -3   5   56.59    9.30
 -14   3   5   42.30    5.40
 -14   3   5   53.69    8.70
  14   3  -5   55.69   10.00
  14   3  -5   45.80    6.10
 -13  -3   5  116.89   10.40
 -13  -3   5  116.99   12.80
  13  -3  -5  119.99   10.10
 -13   3   5   96.69    7.60
 -13   3   5  132.29   11.90
  13   3  -5  111.29    8.80
 -12  -3   5   22.40    6.50
 -12  -3   5   21.30    4.80
  12  -3  -5   24.00    4.90
 -12   3   5   22.70    3.60
 -12   3   5   15.00    5.20
  12   3  -5   19.40    4.00
 -11  -3   5  197.68   11.90
  11  -3  -5  179.78   11.70
 -11  -3   5  181.18   14.30
 -11   3   5  193.28   10.30
 -11   3   5  186.98   13.40
  11   3  -5  188.88   10.50
 -10  -3   5   15.90    4.00
 -10  -3   5   15.60    5.60
 -10  -3   5   15.70    2.50
  10  -3  -5   12.10    3.70
 -10  -3   5    6.00    5.80
 -10   3   5   12.40    4.50
  10   3  -5   17.50    3.10
  -9  -3   5  510.75   25.80
  -9  -3   5  532.45   20.90
  -9  -3   5  545.25   24.00
   9  -3  -5  449.16   27.50
  -9  -3   5  489.45   24.80
   9   3  -5  476.55   25.60
   9   3  -5  494.85   21.50
   9   3  -5  514.25   21.30
  -9   3   5  514.15   21.90
   8  -3  -5  250.77   13.40
   8  -3  -5  262.17   14.60
  -8  -3   5  259.87   11.30
  -8  -3   5  262.47   13.60
  -8  -3   5  246.18   15.50
  -8  -3   5  264.97   14.50
   8   3  -5  223.38   15.30
  -8   3   5  245.78   14.70
  -8   3   5  249.97   12.00
   8   3  -5  252.77   11.70
   8   3  -5  256.77   11.70
   8   3  -5  261.17   15.50
   7  -3  -5  290.07   14.60
  -7  -3   5  274.57   12.00
   7  -3  -5  272.97   13.80
  -7  -3   5  282.47   14.10
  -7  -3   5  297.37   14.60
   7   3  -5  273.37   12.50
  -7   3   5  272.27   12.60
  -7   3   5  249.78   14.90
   7   3  -5  243.68   15.80
   7   3  -5  262.87   15.70
  -7   3   5  278.67   13.90
   7   3  -5  280.57   13.40
   7   3  -5  270.07   12.10
  -7   3   5  296.77   15.90
  -7   3   5  267.57   11.80
  -7   3   5  268.27   11.80
  -6  -3   5  784.32   31.20
  -6  -3   5  769.32   33.80
   6  -3  -5  790.42   33.10
   6  -3  -5  781.22   32.90
  -6  -3   5  780.12   33.00
   6   3  -5  767.02   31.40
  -6   3   5  765.42   31.60
   6   3  -5  697.03   34.80
  -6   3   5  790.62   33.50
  -6   3   5  768.92   33.80
   6   3  -5  769.12   34.70
   6   3  -5  763.22   32.20
  -6   3   5  766.92   31.30
   6   3  -5  791.62   31.00
  -6   3   5  820.62   32.80
   5  -3  -5   -2.60    2.40
  -5  -3   5    2.60    2.10
  -5  -3   5   -2.60    2.20
  -5  -3   5    0.70    1.40
   5  -3  -5   -0.40    2.20
  -5   3   5   -2.10    2.40
  -5   3   5   -4.70    2.70
   5   3  -5    0.10    1.70
  -5   3   5    1.20    1.50
   5   3  -5    1.30    3.10
  -5   3   5    2.30    2.50
   5   3  -5   -0.10    1.30
   5   3  -5   -0.60    2.00
  -5   3   5    0.10    1.70
   5   3  -5    1.10    3.00
  -5   3   5    0.90    2.40
  -4  -3   5 1265.87   50.69
  -4  -3   5 1298.87   52.19
  -4  -3   5 1313.97   50.79
   4  -3  -5 1282.27   51.89
   4   3  -5 1287.37   49.80
  -4   3   5 1288.27   52.49
  -4   3   5 1277.87   51.19
   4   3  -5 1243.18   51.49
  -4   3   5 1318.27   51.79
  -4   3   5 1329.67   52.09
   4   3  -5 1217.38   53.99
   4   3  -5 1279.37   53.79
   4   3  -5 1288.27   51.29
  -4   3   5 1198.18   51.79
  -4   3   5 1281.27   51.19
  -3  -3   5  257.17   12.10
   3  -3  -5  259.47   13.20
  -3  -3   5  266.27   13.40
  -3   3   5  290.87   15.60
   3   3  -5  261.77   14.90
  -3   3   5  269.17   13.50
   3   3  -5  270.17   10.90
   3   3  -5  242.38   14.80
  -3   3   5  270.87   12.40
  -3   3   5  273.77   12.80
   3   3  -5  284.27   11.10
  -3   3   5  276.67   12.10
   3   3  -5  273.37   13.00
   3   3  -5  278.07   12.10
  -3   3   5  282.47   13.20
  -3   3   5  274.37   13.20
   2  -3  -5    2.70    2.00
  -2  -3   5    2.30    2.10
  -2  -3   5    3.60    1.50
  -2   3   5    2.80    3.70
   2   3  -5    2.60    2.90
  -2   3   5   -0.10    2.00
   2   3  -5    3.00    2.10
   2   3  -5    3.60    1.50
  -2   3   5    0.20    1.50
  -2   3   5    3.90    2.30
  -2   3   5    1.00    1.90
   2   3  -5    2.00    2.70
   2   3  -5    2.70    0.80
   2   3  -5    3.20    0.90
  -2   3   5    1.70    2.10
  -2   3   5    3.40    1.50
   1  -3  -5  706.23   31.70
  -1  -3   5  725.83   30.20
   1  -3  -5  739.13   30.50
  -1  -3   5  738.53   31.10
  -1  -3   5  669.73   32.50
   1   3  -5  706.43   32.50
   1   3  -5  741.83   32.50
  -1   3   5  736.63   30.90
  -1   3   5  727.93   30.10
  -1   3   5  703.13   32.70
   1   3  -5  754.92   29.30
   1   3  -5  759.72   30.10
   1   3  -5  753.22   28.60
  -1   3   5  748.93   29.60
  -1   3   5  727.03   30.60
  -1   3   5  734.83   29.80
  -1   3   5  742.23   30.60
   1   3  -5  734.13   30.70
   0  -3  -5  202.88    9.20
   0  -3  -5  194.98    9.90
   0  -3  -5  195.68   12.50
   0  -3   5  202.88    8.60
   0  -3   5  196.18   10.00
   0  -3  -5  185.98   11.00
   0  -3   5  170.78   11.80
   0  -3   5  193.88   10.50
   0   3   5  201.58   12.30
   0   3  -5  195.88   11.80
   0   3   5  204.28   10.80
   0   3   5  202.18    9.00
   0   3   5  200.88    9.80
   0   3  -5  204.28    9.90
   0   3   5  204.68    9.60
   0   3  -5  185.48   10.20
   0   3  -5  205.68    8.30
   0   3  -5  212.68    9.70
  -1  -3  -5 1292.87   50.19
  -1  -3  -5 1195.68   52.49
   1  -3   5 1181.38   51.09
   1  -3   5 1265.37   51.59
  -1  -3  -5 1303.07   53.69
   1  -3   5 1200.58   53.19
   1  -3   5 1272.97   51.29
  -1  -3  -5 1268.37   50.49
  -1   3  -5 1308.07   51.09
   1   3   5 1270.17   50.49
  -1   3  -5 1234.08   52.79
  -1   3  -5 1311.87   49.60
   1   3   5 1291.77   51.99
  -1   3  -5 1307.67   51.69
   1   3   5 1285.97   50.19
   1   3   5 1255.17   53.39
   1   3   5 1293.97   49.80
  -2  -3  -5   42.40    5.50
  -2  -3  -5   49.99    3.80
   2  -3   5   53.09    5.10
  -2  -3  -5   40.10    6.40
   2  -3   5   45.10    3.50
  -2  -3  -5   42.90    3.70
   2  -3   5   42.40    6.30
  -2   3  -5   49.20    5.60
  -2   3  -5   52.89    5.50
   2   3   5   46.50    4.00
   2   3   5   57.29    7.00
  -2   3  -5   53.29    3.50
   2   3   5   54.69    5.50
   2   3   5   49.30    3.20
  -2   3  -5   49.70    4.90
  -2   3  -5   53.29    5.50
   3  -3   5  618.64   28.00
  -3  -3  -5  639.94   26.80
   3  -3   5  638.04   26.60
  -3  -3  -5  609.24   29.40
  -3  -3  -5  677.93   30.80
   3  -3   5  600.14   29.40
  -3   3  -5  649.04   28.90
  -3   3  -5  694.23   26.60
  -3   3  -5  636.44   28.50
  -3   3  -5  661.83   27.90
   3   3   5  689.63   28.90
  -3   3  -5  647.34   28.20
   3   3   5  648.24   26.00
   3   3   5  670.53   26.20
   3   3   5  665.33   26.10
   3   3   5  661.03   29.40
   4  -3   5  326.77   18.20
  -4  -3  -5  391.56   20.40
   4  -3   5  338.87   16.90
  -4  -3  -5  333.07   18.20
   4  -3   5  344.57   15.50
  -4  -3  -5  348.77   15.70
  -4   3  -5  367.46   17.10
  -4   3  -5  340.97   17.20
  -4   3  -5  381.16   15.60
   4   3   5  356.46   14.20
   4   3   5  348.37   14.20
  -4   3  -5  359.06   17.20
   4   3   5  371.76   17.70
  -4   3  -5  347.67   17.20
   4   3   5  337.37   17.60
   4   3   5  356.76   14.80
   5  -3   5  223.88   12.70
   5  -3   5  237.78   11.30
   5  -3   5  208.88   14.00
  -5  -3  -5  231.88   14.20
  -5  -3  -5  260.37   17.10
  -5  -3  -5  223.28   11.30
  -5   3  -5  229.08   12.70
   5   3   5  239.78   10.60
  -5   3  -5  232.68   12.60
  -5   3  -5  234.28   12.40
  -5   3  -5  229.38   12.70
   5   3   5  233.98   13.20
  -5   3  -5  244.68   11.40
   5   3   5  240.08   13.20
  -6  -3  -5   54.99    5.00
  -6  -3  -5   43.80    8.70
   6  -3   5   54.19    6.90
  -6  -3  -5   54.39    7.70
   6  -3   5   57.29    8.20
   6  -3   5   58.09    5.30
  -6   3  -5   55.19    6.00
  -6   3  -5   70.89    6.70
   6   3   5   72.19    4.60
   6   3   5   59.09    6.60
  -6   3  -5   55.29    5.50
   7  -3   5  181.38   10.20
  -7  -3  -5  161.78    9.80
   7  -3   5  197.68   13.40
  -7  -3  -5  176.48   12.90
   7  -3   5  178.68   11.60
  -7   3  -5  196.18   10.30
   7   3   5  192.18    9.30
  -7   3  -5  170.08   10.70
   7   3   5  179.48   11.40
  -7   3  -5  179.18   10.70
  -8  -3  -5  502.45   24.30
   8  -3   5  556.84   24.80
   8  -3   5  548.35   27.60
  -8  -3  -5  497.55   27.40
   8  -3   5  542.75   26.00
  -8   3  -5  630.64   24.60
   8   3   5  564.34   23.70
  -8   3  -5  567.34   25.00
  -9  -3  -5   29.90    6.20
   9  -3   5   29.00    9.10
   9  -3   5   34.10    4.90
   9  -3   5   38.70    6.00
  -9  -3  -5   28.90    4.80
  -9   3  -5   35.30    4.90
   9   3   5   30.00    4.80
  -9   3  -5   41.80    5.80
  10  -3   5  101.29    9.50
  10  -3   5   99.49    8.70
 -10  -3  -5   89.59   10.60
  10   3   5   86.09    8.40
 -10   3  -5  107.49    7.70
 -10   3  -5  104.19    7.90
 -11  -3  -5   78.29   10.80
  11  -3   5   90.49    9.80
  11  -3   5   72.99    8.20
 -11  -3  -5   65.49    8.70
  11   3   5   69.69    8.10
 -11   3  -5   81.49    7.60
 -11   3  -5   84.89    7.50
  12  -3   5   11.90    4.60
 -12  -3  -5    2.10    4.60
 -12  -3  -5    0.30    5.80
  12  -3   5    4.80    4.90
 -12   3  -5    4.20    6.30
 -12   3  -5   11.50    3.90
  12   3   5    1.50    4.40
 -12   3  -5    6.40    4.20
 -13  -3  -5   33.40    8.40
 -13  -3  -5   41.60    6.60
  13  -3   5   27.20    6.90
 -13   3  -5   37.60    5.60
  13   3   5   33.50    6.40
 -13  -4   5   12.70   10.40
  13  -4  -5    2.90    5.30
 -13   4   5    9.40    6.90
  13   4  -5    3.60    4.20
  13   4  -5    5.00    7.20
 -13   4   5    0.70    3.10
 -12  -4   5  152.48   12.30
  12  -4  -5  133.99   11.50
  12   4  -5  137.89   15.50
 -12   4   5  146.89   13.80
 -12   4   5  153.78    9.50
  11  -4  -5    0.00    3.60
 -11  -4   5   -3.50    4.20
 -11   4   5   -2.80    2.40
  11   4  -5   -0.60    3.20
  11   4  -5   -9.20    5.50
 -11   4   5    7.80    5.60
 -10  -4   5  229.08   19.00
 -10  -4   5  285.57   15.90
  10  -4  -5  275.77   15.30
 -10   4   5  272.77   17.00
 -10   4   5  277.27   13.50
  10   4  -5  265.27   13.20
  10   4  -5  271.37   18.80
  -9  -4   5   48.00    9.70
   9  -4  -5   48.30    6.80
  -9  -4   5   55.19    7.00
   9   4  -5   41.00    4.80
  -9   4   5   37.70    5.30
  -9   4   5   36.40    4.60
  -9   4   5   35.90    6.90
   9   4  -5   34.60    7.20
  -8  -4   5  350.26   17.60
  -8  -4   5  318.87   13.90
   8  -4  -5  329.27   17.00
  -8  -4   5  330.47   19.40
  -8   4   5  326.87   18.40
  -8   4   5  319.47   15.00
  -8   4   5  325.57   14.70
   8   4  -5  326.37   14.60
   8   4  -5  303.67   20.00
   8   4  -5  316.67   13.80
  -8   4   5  331.27   15.50
  -7  -4   5  435.56   20.80
   7  -4  -5  410.36   19.80
  -7  -4   5  401.16   16.90
  -7   4   5  355.66   19.30
   7   4  -5  373.16   22.50
  -7   4   5  408.96   18.10
  -7   4   5  412.36   18.40
   7   4  -5  397.36   17.10
  -7   4   5  396.06   18.10
  -6  -4   5  106.49    6.10
  -6  -4   5  101.89    8.50
  -6  -4   5  108.09    8.80
   6  -4  -5  110.39    8.20
  -6   4   5  106.59    7.80
  -6   4   5  106.59    8.60
  -6   4   5  103.79    6.70
  -6   4   5   92.69    7.50
   6   4  -5  105.39    5.80
   6   4  -5  103.69   11.00
  -6   4   5  104.59    9.80
   6   4  -5   89.49    8.80
   5  -4  -5  601.54   26.50
  -5  -4   5  616.94   27.10
  -5  -4   5  608.54   25.60
  -5  -4   5  590.64   24.70
  -5   4   5  593.84   27.50
   5   4  -5  561.84   29.40
  -5   4   5  594.44   26.20
  -5   4   5  607.64   25.40
   5   4  -5  589.94   24.00
  -5   4   5  561.74   26.50
   5   4  -5  595.24   24.80
  -5   4   5  595.14   26.20
  -4  -4   5   63.19    6.50
  -4  -4   5   64.29    5.40
  -4   4   5   67.69    6.70
  -4   4   5   52.49    7.20
  -4   4   5   52.49    6.00
   4   4  -5   45.00    8.00
   4   4  -5   63.19    4.10
  -4   4   5   54.99    6.80
  -4   4   5   53.39    6.50
  -4   4   5   47.60    6.90
   4   4  -5   66.09    5.20
  -4   4   5   54.29    5.10
  -4   4   5   53.09    7.90
  -3  -4   5  717.53   31.20
   3  -4  -5  697.63   31.30
  -3  -4   5  689.73   29.60
  -3   4   5  713.23   30.00
  -3   4   5  719.43   29.80
  -3   4   5  658.43   31.60
   3   4  -5  744.43   28.30
  -3   4   5  730.23   33.70
  -3   4   5  701.13   30.60
   3   4  -5  730.03   28.40
   3   4  -5  664.23   30.40
  -3   4   5  710.53   30.90
   3   4  -5  718.63   33.80
   3   4  -5  689.23   33.50
   3   4  -5  737.43   29.40
  -3   4   5  735.53   30.60
  -3   4   5  694.73   31.00
   2  -4  -5  266.17   14.70
  -2  -4   5  270.07   13.10
  -2  -4   5  264.57   14.20
   2   4  -5  286.07   11.50
  -2   4   5  280.87   14.00
   2   4  -5  281.87   13.00
   2   4  -5  254.87   16.20
  -2   4   5  267.67   13.80
   2   4  -5  262.27   16.60
  -2   4   5  277.17   14.00
  -2   4   5  268.87   16.40
  -2   4   5  290.47   13.30
   2   4  -5  257.67   14.20
  -2   4   5  274.57   14.40
   2   4  -5  291.57   12.60
  -2   4   5  271.57   13.10
  -1  -4   5  473.85   21.00
   1  -4  -5  464.15   22.70
  -1  -4   5  464.25   21.90
  -1   4   5  462.15   20.80
   1   4  -5  488.85   19.20
  -1   4   5  474.35   21.40
   1   4  -5  459.85   24.20
   1   4  -5  467.85   23.90
  -1   4   5  462.95   21.20
  -1   4   5  478.25   20.50
   1   4  -5  476.75   22.00
  -1   4   5  476.95   21.00
  -1   4   5  467.25   24.30
  -1   4   5  484.85   22.40
   1   4  -5  491.55   20.70
   0  -4  -5  417.36   22.20
   0  -4   5  460.35   21.30
   0  -4  -5  462.25   21.80
   0  -4   5  462.85   20.70
   0   4   5  459.55   23.80
   0   4  -5  464.45   20.70
   0   4   5  460.65   19.70
   0   4  -5  452.45   23.20
   0   4   5  464.25   20.90
   0   4  -5  469.15   18.70
   0   4   5  447.66   20.40
   0   4   5  454.35   20.10
   0   4  -5  452.55   23.70
   0   4  -5  448.26   21.50
   0   4  -5  478.45   20.50
   0   4   5  457.15   21.80
   1  -4   5   21.10    2.60
   1  -4   5   19.50    3.60
   1  -4   5   24.10    3.90
  -1  -4  -5   20.40    6.30
  -1  -4  -5   22.30    5.10
  -1  -4  -5   23.80    3.70
   1   4   5   23.00    4.70
  -1   4  -5   20.50    4.80
   1   4   5   22.50    3.10
   1   4   5   18.70    3.20
   1   4   5   26.10    3.40
  -1   4  -5   15.50    4.10
  -1   4  -5   21.20    4.80
  -1   4  -5   22.00    5.40
  -1   4  -5   23.30    4.10
   1   4   5   22.10    4.40
  -1   4  -5   24.50    4.50
   1   4   5   31.60    6.00
   2  -4   5  892.61   38.00
  -2  -4  -5  910.51   36.70
   2  -4   5  809.92   40.20
  -2  -4  -5  922.81   41.20
  -2  -4  -5  858.01   39.80
   2  -4   5  891.01   36.20
  -2   4  -5  887.71   40.20
   2   4   5  925.51   40.30
  -2   4  -5  899.51   39.00
  -2   4  -5  917.51   39.80
  -2   4  -5  921.71   35.90
   2   4   5  897.21   36.20
  -2   4  -5  889.31   37.70
   2   4   5  907.01   36.10
   3  -4   5  272.47   17.80
   3  -4   5  315.27   16.00
  -3  -4  -5  301.77   17.70
  -3  -4  -5  320.37   14.70
  -3  -4  -5  322.67   19.80
   3  -4   5  299.47   14.20
   3   4   5  312.17   17.60
  -3   4  -5  335.57   14.20
   3   4   5  322.37   13.50
  -3   4  -5  315.97   17.30
  -3   4  -5  299.17   16.50
   3   4   5  304.77   13.70
   3   4   5  343.37   14.00
  -4  -4  -5   18.60    8.70
   4  -4   5    2.40    2.20
   4  -4   5   -5.20    2.70
  -4  -4  -5   -0.50    2.20
  -4  -4  -5    1.10    3.80
   4  -4   5    2.50    4.60
   4   4   5    3.20    1.10
   4   4   5    4.30    1.30
   4   4   5    3.40    2.20
  -4   4  -5    1.80    3.60
  -4   4  -5    0.90    2.50
   4   4   5    0.40    3.70
  -4   4  -5    2.80    3.50
  -5  -4  -5  151.18    9.10
   5  -4   5  141.59   12.80
   5  -4   5  150.48    8.90
   5  -4   5  147.29   11.50
  -5   4  -5  154.28   10.50
  -5   4  -5  135.29   15.80
   5   4   5  148.29    8.10
   5   4   5  165.98   11.40
  -5   4  -5  168.18    9.10
   6  -4   5   61.89    7.70
  -6  -4  -5   53.99    8.10
   6  -4   5   64.19    6.10
  -6  -4  -5   59.79    6.20
  -6   4  -5   54.39    7.40
   6   4   5   63.89    8.70
  -6   4  -5   59.39    6.80
   6   4   5   57.89    5.70
  -6   4  -5   60.69    7.10
   7  -4   5  242.58   14.50
  -7  -4  -5  224.68   15.80
  -7  -4  -5  248.28   13.10
   7  -4   5  226.48   12.90
   7   4   5  215.08   16.40
   7   4   5  243.88   11.90
  -7   4  -5  251.97   13.60
  -7   4  -5  241.48   13.70
  -8  -4  -5   23.60    4.90
   8  -4   5   25.50    5.30
  -8  -4  -5   36.60    7.00
  -8   4  -5   33.30    5.90
  -8   4  -5   34.90    5.80
   8   4   5   30.20    5.30
  -9  -4  -5  201.18   16.40
   9  -4   5  255.77   14.20
   9  -4   5  244.18   15.10
  -9   4  -5  265.97   13.50
  -9   4  -5  243.98   13.80
   9   4   5  237.38   13.90
  10  -4   5   87.49    9.00
 -10  -4  -5   68.59    9.40
 -10  -4  -5   72.99   11.30
  10  -4   5   78.39    9.70
  10   4   5   68.29    8.50
 -10   4  -5   66.39    7.80
 -11  -4  -5   19.30    6.40
 -11  -4  -5   22.60    6.70
  11  -4   5   13.70    5.70
  11  -4   5   21.60    5.30
  11   4   5   25.80    5.30
 -11   4  -5   32.40    5.10
  12  -4   5   27.00    6.90
 -12  -4  -5   18.50    6.90
 -12  -4  -5    3.60    7.00
  12  -4   5    1.60    6.90
  12   4   5   20.60    6.20
 -12   4  -5   40.20    8.80
  11  -5  -5   69.09    8.50
 -11  -5   5   67.99    8.90
  11   5  -5   93.19   14.40
 -11   5   5   52.59    9.90
 -11   5   5   82.29    7.70
  10  -5  -5   -1.40    4.70
 -10  -5   5   10.80    5.30
 -10   5   5    7.30    3.30
 -10   5   5   14.20    6.70
  10   5  -5    7.20    7.20
  -9  -5   5  208.08   13.60
   9  -5  -5  188.18   12.70
  -9   5   5  190.98   14.70
  -9   5   5  187.18   11.00
   9   5  -5  187.28   16.80
   9   5  -5  185.28   10.30
   8  -5  -5  132.49   10.10
  -8  -5   5  140.99   11.10
  -8   5   5  123.69    8.70
  -8   5   5  135.89   12.30
   8   5  -5  122.49    7.50
   8   5  -5  111.09   13.40
  -8   5   5  123.69    9.10
   7  -5  -5  135.59   10.60
  -7  -5   5  149.49   11.00
  -7   5   5  144.59   12.10
   7   5  -5  136.79    7.60
   7   5  -5  129.19   13.50
  -7   5   5  133.79    9.90
  -6  -5   5  414.66   20.70
  -6  -5   5  377.66   17.10
   6  -5  -5  397.76   19.80
  -6   5   5  414.86   21.50
  -6   5   5  391.06   20.00
  -6   5   5  396.56   18.70
  -6   5   5  404.36   23.70
   6   5  -5  394.86   17.00
   6   5  -5  390.96   17.80
   6   5  -5  377.06   18.20
  -6   5   5  397.16   19.90
   6   5  -5  380.36   23.40
  -5  -5   5   -0.90    3.70
  -5  -5   5   -2.30    2.40
   5   5  -5   -0.50    3.40
   5   5  -5    2.60    3.20
  -5   5   5   -2.30    6.60
  -5   5   5   -1.30    3.80
  -5   5   5    0.40    6.00
  -5   5   5    2.20    5.30
   5   5  -5    3.50    5.20
   5   5  -5   -0.90    2.50
  -5   5   5   -2.80    2.80
  -4  -5   5  433.16   19.90
  -4  -5   5  494.15   22.70
  -4   5   5  441.46   23.40
  -4   5   5  440.26   22.60
   4   5  -5  459.75   19.30
   4   5  -5  461.25   25.50
  -4   5   5  440.76   21.80
  -4   5   5  430.56   27.80
   4   5  -5  475.25   20.30
  -4   5   5  450.55   23.10
  -4   5   5  462.15   22.90
   4   5  -5  430.16   18.90
  -3  -5   5   46.90    6.40
  -3  -5   5   35.00    4.30
  -3   5   5   26.80    7.80
  -3   5   5   33.00    6.60
  -3   5   5   29.60    5.60
   3   5  -5   38.10    4.20
   3   5  -5   37.40    4.90
  -3   5   5   39.10    6.80
   3   5  -5   37.10    7.90
  -3   5   5   27.50    5.40
   3   5  -5   31.40    3.70
  -3   5   5   44.20    5.80
   2  -5  -5  266.67   16.00
  -2  -5   5  268.77   13.50
  -2  -5   5  273.07   16.60
   2   5  -5  254.27   17.40
  -2   5   5  235.88   16.40
   2   5  -5  272.37   13.70
  -2   5   5  269.27   14.70
   2   5  -5  255.87   12.80
  -2   5   5  256.17   15.10
  -2   5   5  261.47   13.60
  -2   5   5  251.87   15.50
   2   5  -5  277.07   11.70
  -2   5   5  262.27   14.20
  -2   5   5  253.37   19.10
  -1  -5   5  295.77   15.10
   1  -5  -5  314.87   17.80
  -1  -5   5  300.07   21.60
  -1   5   5  293.27   15.50
  -1   5   5  311.17   16.00
  -1   5   5  302.07   15.20
   1   5  -5  304.97   15.30
   1   5  -5  287.97   19.10
  -1   5   5  298.57   15.20
   1   5  -5  308.17   15.10
  -1   5   5  292.17   19.60
   0  -5   5   11.70    3.50
   0  -5  -5   15.60    5.40
   0  -5   5    7.00    4.20
   0   5   5   16.30    6.70
   0   5  -5    8.60    2.70
   0   5   5   11.40    4.30
   0   5  -5   14.50    4.50
   0   5   5    7.40    3.30
   0   5   5    6.90    3.60
   0   5   5    9.90    3.70
   0   5  -5    4.00    3.70
  -1  -5  -5  490.55   26.30
   1  -5   5  539.65   24.50
   1  -5   5  497.85   23.70
  -1  -5  -5  509.35   22.50
   1   5   5  498.65   22.50
  -1   5  -5  519.55   21.40
   1   5   5  511.75   23.00
   1   5   5  492.45   26.80
  -1   5  -5  501.45   25.20
   1   5   5  511.55   22.30
   2  -5   5   14.90    4.00
  -2  -5  -5   11.10    3.10
  -2  -5  -5    2.60    4.70
  -2   5  -5    7.10    3.00
   2   5   5    7.20    3.50
  -2   5  -5   11.10    4.10
  -2   5  -5   11.20    5.10
   2   5   5    5.20    3.20
   2   5   5    4.30    6.00
   3  -5   5  287.67   16.10
  -3  -5  -5  297.47   14.80
  -3  -5  -5  291.97   18.40
   3  -5   5  283.07   14.10
  -3   5  -5  317.17   17.00
   3   5   5  287.47   18.90
   3   5   5  287.47   13.70
   3   5   5  302.17   14.10
  -3   5  -5  303.77   14.20
   3   5   5  293.47   13.40
  -4  -5  -5   69.19    7.00
   4  -5   5   72.09    6.40
   4  -5   5   59.19    8.10
  -4  -5  -5   56.29    9.20
  -4   5  -5   62.99   10.80
  -4   5  -5   65.59    7.10
  -4   5  -5   75.19    8.70
   4   5   5   60.49    6.40
  -5  -5  -5  124.79   12.80
   5  -5   5  147.09    9.60
  -5  -5  -5  159.28   10.30
   5  -5   5  161.78   11.50
  -5   5  -5  139.89   11.00
  -5   5  -5  139.99   10.10
  -5   5  -5  164.68   12.10
   5   5   5  143.09    9.10
   5   5   5  166.38   12.60
   6  -5   5  207.08   12.20
   6  -5   5  219.18   13.60
  -6  -5  -5  193.88   12.40
  -6  -5  -5  172.18   15.20
  -6   5  -5  198.08   12.90
   6   5   5  196.48   13.50
  -6   5  -5  196.28   13.40
   7  -5   5    9.70    7.90
  -7  -5  -5   -6.20    5.00
   7  -5   5    4.30    4.70
  -7  -5  -5    0.00    4.60
  -7   5  -5    3.60    4.80
   7   5   5   -2.50    4.30
  -7   5  -5    1.40    3.90
   8  -5   5  114.99   10.40
  -8  -5  -5  109.39   14.20
  -8  -5  -5  115.19   13.20
   8  -5   5  128.59   11.20
   8   5   5  105.19   10.50
  -8   5  -5  121.19    9.90
  -8   5  -5   93.59   10.40
   9  -5   5    8.80    5.50
   9  -5   5    6.70    7.80
  -9  -5  -5   10.50    5.60
  -9  -5  -5   17.60    8.20
   9   5   5   15.70    5.50
  -9   5  -5   16.10    7.70
  -9   5  -5   11.60    4.10
 -10  -5  -5   37.80   10.30
 -10  -5  -5   40.00    7.50
  10  -5   5   17.40    6.80
  10  -5   5   37.40    6.70
  10   5   5   21.00    6.10
 -10   5  -5   29.50    9.80
 -10   5  -5   38.30    6.70
 -10   5  -5   34.40    7.80
  -9  -6   5   15.30    7.30
   9  -6  -5   10.90   10.30
  -9   6   5   14.00    4.60
   9   6  -5   24.20    9.30
  -9   6   5    0.70    7.70
  -8  -6   5   60.49    8.40
   8  -6  -5   61.99    8.30
  -8   6   5   52.29   12.00
  -8   6   5   65.09    8.20
  -8   6   5   57.89    9.40
  -7  -6   5   92.69   11.80
  -7   6   5   93.99   12.20
  -7   6   5   96.99    8.70
   7   6  -5  100.19   15.50
  -7   6   5  103.19   13.30
  -6  -6   5   18.80    5.60
  -6   6   5   13.70    6.20
   6   6  -5   16.90    7.90
  -6   6   5   20.60    6.50
  -6   6   5   16.50    9.70
  -6   6   5   13.30    4.10
  -5  -6   5  211.78   14.60
   5   6  -5  207.58   17.30
  -5   6   5  186.18   14.30
  -5   6   5  232.48   19.00
  -5   6   5  193.28   15.60
  -5   6   5  194.98   12.40
  -4  -6   5   16.00    5.40
  -4  -6   5   25.90    4.30
   4   6  -5   14.60    6.80
  -4   6   5   31.30    6.40
  -4   6   5   27.40    6.00
  -4   6   5   20.20    8.70
  -4   6   5   18.30    7.90
  -3  -6   5   35.10    6.40
   3   6  -5   36.10    8.30
  -3   6   5   47.20    6.50
  -3   6   5   43.80    9.80
  -3   6   5   34.90    6.80
  -3   6   5   45.50    8.50
  -2  -6   5   94.69   10.10
  -2  -6   5  100.79    9.10
  -2   6   5  114.89   12.90
  -2   6   5  108.09   11.00
  -2   6   5   97.49    9.80
  -2   6   5   95.19   13.00
   2   6  -5  101.99   12.90
  -1  -6   5  122.29   10.80
  -1  -6   5  131.09   10.30
  -1   6   5  102.89   13.10
  -1   6   5  111.29   15.70
  -1   6   5  136.39   11.20
   1   6  -5  116.59   13.30
  -1   6   5  117.59   10.40
   0  -6   5  147.89   11.70
   0  -6  -5  126.69   13.00
   0  -6   5  119.39   15.60
   0   6   5  114.39   10.40
   0   6  -5  130.99   12.10
   0   6   5  139.69   10.70
   0   6   5  121.29   13.60
   0   6  -5  133.09   11.60
   0   6   5  127.49   15.50
   0   6  -5  137.69   13.40
   1  -6   5    8.10    4.40
  -1  -6  -5    0.90    5.60
   1   6   5    0.10    3.60
  -1   6  -5    8.40    4.90
  -1   6  -5   11.70    6.30
   1   6   5    1.30    4.70
   1   6   5    0.40    7.20
  -1   6  -5    6.30    5.60
   2  -6   5  152.38   11.90
  -2  -6  -5  157.18   11.20
  -2  -6  -5  146.79   14.30
  -2   6  -5  170.68   13.20
  -2   6  -5  180.28   18.80
  -2   6  -5  162.58   13.90
   2   6   5  147.39   10.00
   2   6   5  188.78   16.20
  -3  -6  -5    6.60    6.10
   3  -6   5    1.50    4.60
  -3  -6  -5    2.30    4.50
   3   6   5    4.00    6.40
  -3   6  -5    5.70    5.40
  -3   6  -5    8.30    5.40
  -3   6  -5    6.60    7.40
  -4  -6  -5   97.19   10.10
   4  -6   5   97.29   10.70
  -4  -6  -5   86.69   12.50
   4   6   5  131.79   13.20
  -4   6  -5  102.79   11.20
  -4   6  -5  102.89   11.80
  -4   6  -5  101.69   11.20
  -5  -6  -5   69.29   12.30
   5  -6   5   84.49   10.30
  -5  -6  -5   83.59   12.50
   5  -6   5  113.39    9.90
  -5   6  -5   85.69   10.60
  -5   6  -5   78.29   10.90
   5   6   5  102.89   11.60
   6  -6   5   23.00    5.70
  -6  -6  -5   30.10    5.80
   6  -6   5   21.50    6.10
  -6  -6  -5   25.30    9.70
  -6   6  -5   26.90    6.50
  -6   6  -5   27.10    6.70
   6   6   5   13.80    6.40
   7  -6   5   90.79   10.20
  -7  -6  -5   54.59    7.60
   7  -6   5   64.49    8.90
  -7  -6  -5   53.49   10.50
   7   6   5   57.29    7.80
  -7   6  -5   55.59    7.80
  -7   6  -5   58.59    8.40
  -4  -7   5   56.19    8.60
  -4   7   5   67.09   13.50
  -4   7   5   41.00    9.60
   4   7  -5   25.70   14.40
  -4   7   5   44.50    8.40
  -4   7   5   39.30    6.70
  -3   7   5    2.10    7.40
  -3   7   5    9.90    6.50
  -3   7   5   12.50    5.60
  -3   7   5    1.70   11.40
   3   7  -5    1.10    8.70
  -2  -7   5   19.00    5.70
   2   7  -5   28.10    8.90
  -2   7   5   31.60    8.70
  -2   7   5   11.00   11.60
  -2   7   5   12.80    8.50
  -2   7   5   13.60   11.90
  -1  -7   5   41.10   12.00
  -1  -7   5   26.90    6.00
  -1   7   5   20.20    9.40
  -1   7   5   21.10    6.20
   1   7  -5   28.50    9.60
  -1   7   5   37.80   11.70
  -1   7   5   26.90    9.60
   0  -7   5   25.00    6.10
   0   7   5   14.20    8.60
   0   7   5   13.80    6.60
   0   7   5   27.10   10.30
   0   7  -5    4.90   14.60
   1  -7   5   48.40    7.60
  -1   7  -5   40.20    8.50
   1   7   5   33.00    9.30
   1   7   5   45.80   11.60
   1   7   5   32.60    7.70
   2  -7   5    8.70    6.10
  -2   7  -5    4.20   12.80
   2   7   5  -17.60    9.50
   2   7   5    0.80    9.50
  -2   7  -5   -4.20    6.70
 -16   0   6   30.30    5.30
 -16   0   6   12.70    6.70
 -15   0   6  191.28   11.40
  15   0  -6  186.38   12.30
 -15   0   6  193.88   14.10
 -14   0   6  391.76   18.60
  14   0  -6  390.86   19.40
 -13   0   6    8.90    4.30
  13   0  -6    2.70    2.80
  13   0  -6    3.90    3.20
 -13   0   6    3.80    2.40
 -12   0   6  106.69    7.20
  12   0  -6  102.59   10.20
 -12   0   6  110.19    8.80
 -12   0   6  117.39   10.50
  12   0  -6   92.49    7.00
  11   0  -6  535.75   25.90
 -11   0   6  600.64   27.30
 -11   0   6  605.74   26.30
 -11   0   6  656.33   27.60
  11   0  -6  674.13   25.20
  11   0  -6  613.14   26.90
 -10   0   6 1509.65   60.29
  10   0  -6 1631.24   59.29
 -10   0   6 1496.15   60.69
  10   0  -6 1525.65   60.89
 -10   0   6 1592.64   61.29
  10   0  -6 1352.96   59.99
 -10   0   6 1454.15   61.19
   9   0  -6   11.90    2.70
   9   0  -6   12.60    2.00
   9   0  -6   13.70    2.70
  -9   0   6    9.80    2.10
   9   0  -6   21.00    3.70
  -9   0   6   10.30    2.90
  -9   0   6   15.70    3.00
   9   0  -6   13.40    3.80
   8   0  -6 2690.13  100.39
  -8   0   6 2656.73  100.49
  -8   0   6 2476.35  100.19
   8   0  -6 2533.05  100.59
   8   0  -6 2452.65   99.59
   8   0  -6 2709.43  101.69
   8   0  -6 2458.85  100.09
  -8   0   6 2522.65  101.19
   7   0  -6 2163.98   79.89
   7   0  -6 1932.81   79.69
  -7   0   6 2124.89   80.09
   7   0  -6 1959.20   79.39
  -7   0   6 2007.60   80.79
  -7   0   6 1956.30   79.69
   7   0  -6 2103.09   81.09
   7   0  -6 2042.00   80.19
   6   0  -6 1492.95   60.89
  -6   0   6 1512.65   61.19
   6   0  -6 1619.64   60.99
   6   0  -6 1497.55   60.89
   6   0  -6 1556.34   61.29
  -6   0   6 1612.94   61.19
  -6   0   6 1499.85   62.89
   6   0  -6 1625.94   62.19
   5   0  -6 2524.25   97.09
   5   0  -6 2545.15   97.49
  -5   0   6 2458.25   97.99
   5   0  -6 2454.05   97.19
  -5   0   6 2495.45   97.19
  -5   0   6 2397.56   97.89
   5   0  -6 2648.03   98.29
   5   0  -6 2470.95   97.29
   4   0  -6 2558.74   97.19
  -4   0   6 2537.05   97.69
   4   0  -6 2459.95   96.79
   4   0  -6 2447.76   96.99
  -4   0   6 2407.66   96.89
  -4   0   6 2558.74   97.09
   4   0  -6 2578.34   97.89
  -4   0   6 2420.76   97.29
   3   0  -6 9999.00  385.96
  -2   0   6  168.48    7.70
  -2   0   6  166.58    8.10
  -2   0   6  175.88    7.50
  -2   0   6  167.58    8.10
   2   0  -6  181.08    7.90
  -2   0   6  186.08    9.00
   2   0  -6  170.78    7.30
   2   0  -6  171.98    8.30
   1   0  -6 8702.93  333.37
  -1   0   6 8550.84  333.37
   0   0  -6 1344.57   51.99
   0   0  -6 1272.57   51.19
   0   0   6 1266.07   51.79
   0   0  -6 1366.76   51.79
   0   0  -6 1348.97   52.59
   0   0   6 1298.47   51.29
   0   0   6 1305.77   51.99
  -1   0  -6 6560.44  249.08
   1   0   6 6287.77  248.58
   2   0   6 2768.62  111.89
   2   0   6 2928.91  112.29
  -2   0  -6 2761.52  113.59
   2   0   6 3148.49  112.39
  -2   0  -6 2947.91  111.89
  -2   0  -6 2935.21  112.19
   2   0   6 2930.31  111.69
  -2   0  -6 2579.94  111.89
  -3   0  -6  864.71   36.20
  -3   0  -6  927.61   36.70
   3   0   6  889.41   36.80
  -3   0  -6  904.21   37.60
   3   0   6  977.40   37.20
   3   0   6  908.01   36.60
  -3   0  -6  949.80   37.30
   3   0   6  904.11   37.00
   4   0   6 3947.30  161.18
   4   0   6 4102.69  161.08
   4   0   6 3984.10  161.28
  -4   0  -6 3897.81  160.58
  -4   0  -6 4154.58  161.68
  -4   0  -6 4151.68  160.98
   4   0   6 4595.24  161.68
  -4   0  -6 4362.96  162.18
   5   0   6  796.52   29.70
  -5   0  -6  715.63   28.90
  -5   0  -6  724.83   30.20
  -5   0  -6  663.33   29.50
   5   0   6  693.73   29.90
  -5   0  -6  675.83   28.60
   5   0   6  670.03   29.20
   5   0   6  701.43   29.10
  -6   0  -6 2605.04   98.29
   6   0   6 2385.56   98.59
  -6   0  -6 2411.66   99.09
  -6   0  -6 2523.95   99.59
   6   0   6 2484.45   98.49
   6   0   6 2423.16   98.49
   6   0   6 2842.12   99.09
  -6   0  -6 2368.36   97.89
   7   0   6  137.09    8.40
  -7   0  -6  136.79    8.70
   7   0   6  161.18    8.80
   7   0   6  138.69    8.20
  -7   0  -6  151.78    8.00
   7   0   6  138.89    8.10
  -7   0  -6  140.99    7.50
  -7   0  -6  137.89   10.20
  -8   0  -6 1014.80   40.10
   8   0   6  964.20   40.70
  -8   0  -6  934.71   41.30
   8   0   6  938.01   40.50
   8   0   6  933.51   40.40
  -8   0  -6  964.40   39.80
   8   0   6 1107.69   41.20
  -9   0  -6  357.16   16.10
  -9   0  -6  314.97   17.10
   9   0   6  329.47   16.40
  -9   0  -6  338.67   15.50
   9   0   6  326.37   16.20
   9   0   6  366.56   17.30
 -10   0  -6  223.08   11.90
 -10   0  -6  240.78   12.50
  10   0   6  225.48   12.50
  10   0   6  220.58   12.40
 -10   0  -6  239.18   14.00
  11   0   6  232.28   13.10
 -11   0  -6  245.58   14.20
  11   0   6  241.48   13.40
 -12   0  -6   -2.30    4.70
  12   0   6   -1.60    4.00
  12   0   6    2.50    3.40
 -12   0  -6    2.90    4.40
 -12   0  -6   -0.30    2.60
 -13   0  -6  291.87   18.20
 -13   0  -6  308.37   15.50
  13   0   6  312.57   16.50
 -14   0  -6    1.10    3.80
 -14   0  -6    1.90    6.30
  14   0   6    8.20    5.10
 -14   0  -6    2.90    6.20
  16  -1  -6  168.48   13.10
 -16  -1   6  194.48   13.90
 -16   1   6  167.28   14.50
 -16   1   6  144.99   10.90
  16   1  -6  166.48   12.20
 -15  -1   6  127.29   10.00
  15  -1  -6  127.39   10.40
 -15  -1   6  113.89   10.90
 -15   1   6  121.09   12.50
 -15   1   6  131.69    8.70
  15   1  -6  120.19   10.70
  14  -1  -6  110.89    9.70
 -14  -1   6  133.49    9.30
 -14  -1   6  121.99    9.70
 -14   1   6  139.89    8.60
 -14   1   6   99.79   11.10
  14   1  -6  117.59    9.30
 -13  -1   6  337.57   17.10
 -13  -1   6  349.77   17.70
 -13  -1   6  364.66   17.10
  13  -1  -6  349.27   17.50
 -13   1   6  347.17   18.90
 -13   1   6  351.36   16.30
  13   1  -6  352.36   17.10
  13   1  -6  305.67   17.70
 -12  -1   6    4.40    4.00
 -12  -1   6   -0.20    2.30
 -12  -1   6    4.80    3.10
 -12  -1   6    7.20    4.00
  12  -1  -6    0.90    3.00
  12   1  -6   -2.30    3.40
 -12   1   6   -0.20    2.10
  12   1  -6   -1.00    3.00
 -12   1   6    5.60    3.90
  12   1  -6    0.70    2.80
 -11  -1   6 1051.29   41.90
 -11  -1   6 1031.30   42.80
 -11  -1   6  984.90   41.70
  11  -1  -6 1001.00   42.40
  11   1  -6  899.01   42.40
  11   1  -6 1029.40   41.60
  11   1  -6 1043.00   41.90
 -11   1   6 1013.10   41.30
 -11   1   6 1049.00   43.60
 -10  -1   6   30.70    4.40
 -10  -1   6   39.80    5.60
 -10  -1   6   32.00    4.30
  10  -1  -6   30.20    4.30
  10   1  -6   34.30    4.80
  10   1  -6   27.80    5.00
 -10   1   6   30.40    5.10
 -10   1   6   30.60    3.70
  10   1  -6   30.10    4.60
  10   1  -6   31.70    4.30
 -10   1   6   37.40    5.70
  -9  -1   6 2317.47   94.69
  -9  -1   6 2500.65   94.69
  -9  -1   6 2309.27   94.79
   9  -1  -6 2687.83   95.29
   9  -1  -6 2366.46   95.19
  -9   1   6 2280.37   94.19
   9   1  -6 2479.15   95.39
  -9   1   6 2569.74   95.99
   9   1  -6 2123.89   95.49
  -9   1   6 2406.96   96.29
   9   1  -6 2330.27   94.99
   9   1  -6 2365.26   94.59
   9   1  -6 2449.95   94.69
  -9   1   6 2472.15   95.09
  -8  -1   6  513.45   21.20
   8  -1  -6  557.24   21.80
  -8  -1   6  487.85   21.40
   8  -1  -6  485.45   21.80
   8  -1  -6  505.05   23.10
  -8  -1   6  482.55   21.60
  -8   1   6  519.45   21.70
   8   1  -6  521.15   22.10
   8   1  -6  500.15   21.20
   8   1  -6  440.26   22.00
  -8   1   6  479.95   22.60
   8   1  -6  486.35   21.90
   8   1  -6  525.75   21.30
  -8   1   6  495.35   20.90
   7  -1  -6 4146.59  147.69
   7  -1  -6 3970.20  149.09
  -7  -1   6 3590.44  147.49
   7  -1  -6 3753.82  147.89
  -7  -1   6 3644.94  147.59
  -7  -1   6 3832.32  147.09
   7   1  -6 3705.13  148.09
  -7   1   6 3625.24  146.89
   7   1  -6 3757.32  147.19
  -7   1   6 3932.41  147.79
  -7   1   6 3892.81  148.89
   7   1  -6 3830.32  147.89
   7   1  -6 3937.31  147.39
   7   1  -6 3427.86  148.29
  -6  -1   6 1021.00   41.30
   6  -1  -6 1005.00   41.60
   6  -1  -6 1108.19   41.20
   6  -1  -6 1054.39   42.50
  -6  -1   6 1016.90   41.30
   6   1  -6 1017.10   40.80
   6   1  -6  982.90   41.00
   6   1  -6 1086.79   41.80
   6   1  -6  957.60   42.10
  -6   1   6 1064.19   41.50
  -6   1   6  990.40   42.20
  -5  -1   6 3228.78  127.09
  -5  -1   6 3287.27  126.29
   5  -1  -6 3476.75  128.19
   5  -1  -6 3299.77  128.39
   5  -1  -6 3319.67  126.69
  -5  -1   6 3069.79  127.79
   5   1  -6 3255.87  127.39
   5   1  -6 3222.28  127.79
  -5   1   6 3385.56  127.19
   5   1  -6 3326.17  126.39
   5   1  -6 3216.98  126.69
  -5   1   6 3145.19  126.29
   5   1  -6 3134.59  127.89
  -5   1   6 3307.17  127.89
  -4  -1   6 5127.29  205.08
  -4  -1   6 5174.28  204.08
   4  -1  -6 5276.27  204.28
  -4  -1   6 5164.48  204.08
   4  -1  -6 5527.75  204.98
   4   1  -6 5192.18  203.78
   4   1  -6 4853.41  204.88
   4   1  -6 5396.66  204.98
  -4   1   6 5454.35  204.78
   4   1  -6 5258.07  204.98
  -4   1   6 5558.04  204.28
  -3  -1   6  116.39    7.20
  -3  -1   6  119.49    6.40
  -3  -1   6  126.29    6.40
  -3  -1   6  123.89    5.40
   3  -1  -6  119.89    6.90
   3  -1  -6  138.79    5.60
   3  -1  -6  120.99    6.40
   3  -1  -6  124.79    5.70
  -3   1   6  125.39    6.90
  -3   1   6  123.59    5.40
  -3   1   6  125.59    6.40
   3   1  -6  126.19    5.50
   3   1  -6  116.69    7.00
   3   1  -6  132.39    6.50
  -3   1   6  135.39    5.50
   2   1  -6 7702.53  304.37
  -2   1   6 7988.70  305.77
  -2   1   6 7964.50  304.67
   1  -1  -6  386.06   15.60
  -1  -1   6  367.26   15.60
  -1  -1   6  373.26   14.80
   1  -1  -6  373.76   17.10
  -1  -1   6  340.27   16.40
  -1  -1   6  367.26   15.60
   1  -1  -6  367.26   15.80
   1   1  -6  344.17   16.10
  -1   1   6  405.96   15.10
  -1   1   6  355.86   15.60
  -1   1   6  345.87   16.90
   1   1  -6  355.46   15.40
   1   1  -6  373.16   15.10
   0  -1  -6 5902.91  218.48
   0  -1   6 5714.83  218.48
   0  -1   6 5508.65  220.68
   0   1  -6 5924.41  218.08
   0   1  -6 5501.55  218.88
   0   1   6 5658.93  218.28
   0   1  -6 5684.53  218.28
   0   1  -6 5205.28  218.58
   0   1   6 5703.03  219.88
   1  -1   6 5060.59  197.98
  -1  -1  -6 5162.68  197.78
   1  -1   6 4793.52  198.78
  -1  -1  -6 5296.97  199.48
  -1   1  -6 5087.19  197.78
   1   1   6 5036.80  199.08
   1   1   6 5014.10  197.48
  -1   1  -6 5258.47  197.88
  -1   1  -6 5303.37  197.58
  -1   1  -6 5069.39  198.08
  -2  -1  -6 1693.53   64.79
   2  -1   6 1547.75   62.29
  -2  -1  -6 1585.14   61.69
  -2  -1  -6 1612.24   62.59
   2  -1   6 1545.65   62.99
   2  -1   6 1565.84   63.89
  -2  -1  -6 1573.44   63.49
   2   1   6 1563.94   62.39
  -2   1  -6 1591.94   63.19
   2   1   6 1611.24   62.79
  -2   1  -6 1675.43   62.69
  -2   1  -6 1574.84   62.79
   2   1   6 1595.94   61.79
  -2   1  -6 1639.24   62.89
   2   1   6 1578.64   63.89
  -2   1  -6 1521.75   62.99
   3  -1   6 1899.31   73.29
   3  -1   6 1761.22   72.29
  -3  -1  -6 1786.32   73.59
   3  -1   6 1773.62   74.19
  -3  -1  -6 1891.81   72.39
   3  -1   6 1847.22   73.99
  -3   1  -6 1922.21   72.79
  -3   1  -6 1948.11   73.79
   3   1   6 1820.82   71.89
   3   1   6 1830.92   73.69
  -3   1  -6 1920.81   72.89
   3   1   6 1785.32   72.19
  -3   1  -6 1752.02   72.79
   3   1   6 1931.11   72.89
  -4  -1  -6  148.09    7.10
   4  -1   6  144.39    8.00
   4  -1   6  151.08    9.00
   4  -1   6  138.09    8.20
  -4  -1  -6  146.09    8.60
  -4  -1  -6  152.68    9.90
   4  -1   6  146.19    8.00
  -4  -1  -6  154.68    6.90
  -4   1  -6  151.78    8.00
   4   1   6  143.79    8.30
   4   1   6  148.69    7.00
   4   1   6  158.68    7.80
  -4   1  -6  160.38    7.80
   4   1   6  144.69    7.30
  -4   1  -6  143.89    7.70
  -4   1  -6  154.58    8.00
   5  -1   6 2134.79   83.79
  -5  -1  -6 2039.60   84.49
   5  -1   6 2194.48   84.69
   5  -1   6 2029.30   82.99
   5  -1   6 2050.99   83.69
  -5  -1  -6 2035.90   84.89
  -5  -1  -6 2115.89   82.59
  -5  -1  -6 2054.79   82.49
   5   1   6 2103.39   83.89
  -5   1  -6 1981.70   83.09
  -5   1  -6 2233.38   83.59
   5   1   6 2282.57   83.59
  -5   1  -6 2211.28   83.69
   5   1   6 2022.20   82.69
  -5   1  -6 2130.69   83.39
   5   1   6 2176.38   82.69
  -6  -1  -6    3.20    2.50
  -6  -1  -6    3.90    1.30
   6  -1   6    0.00    2.30
   6  -1   6    4.10    1.60
   6  -1   6    4.00    2.00
   6  -1   6    5.70    2.70
  -6  -1  -6    2.70    1.50
  -6  -1  -6    0.90    3.30
  -6   1  -6    0.30    2.80
   6   1   6   -0.40    1.80
  -6   1  -6    4.20    1.80
  -6   1  -6    3.60    1.70
   6   1   6    1.30    1.80
   6   1   6    8.90    2.50
   6   1   6    1.80    1.80
  -6   1  -6    5.80    2.60
  -7  -1  -6 1907.91   73.99
   7  -1   6 1894.01   75.79
   7  -1   6 1936.41   76.49
  -7  -1  -6 1851.71   76.89
   7  -1   6 1826.12   75.39
  -7  -1  -6 1826.02   76.39
   7  -1   6 1792.02   74.79
  -7  -1  -6 1858.31   74.19
  -7   1  -6 1782.02   74.49
  -7   1  -6 1884.51   75.09
   7   1   6 1789.52   74.19
   7   1   6 1808.32   75.19
   7   1   6 2105.09   75.29
  -7   1  -6 1957.30   75.19
   7   1   6 1923.61   74.49
  -7   1  -6 1975.50   76.29
   8  -1   6  273.67   15.20
  -8  -1  -6  258.07   14.90
  -8  -1  -6  270.17   12.60
   8  -1   6  271.37   14.80
   8  -1   6  272.77   13.40
  -8  -1  -6  272.57   12.40
   8  -1   6  250.97   13.80
   8   1   6  287.87   13.60
   8   1   6  282.37   13.40
  -8   1  -6  269.67   13.50
  -8   1  -6  275.07   14.00
  -8   1  -6  261.47   12.80
   8   1   6  255.37   13.60
   9  -1   6  660.03   30.10
  -9  -1  -6  625.34   30.20
   9  -1   6  635.74   28.30
   9  -1   6  645.44   29.00
  -9  -1  -6  662.93   27.60
  -9  -1  -6  687.73   27.30
   9   1   6  625.94   27.50
  -9   1  -6  637.64   27.80
  -9   1  -6  695.13   29.30
   9   1   6  680.53   28.60
  -9   1  -6  630.34   28.60
 -10  -1  -6  261.47   13.20
  10  -1   6  275.47   15.00
 -10  -1  -6  281.47   13.10
  10  -1   6  267.47   13.90
 -10  -1  -6  262.37   20.50
 -10   1  -6  269.37   13.20
  10   1   6  254.57   13.10
  10   1   6  244.98   13.90
 -10   1  -6  266.77   14.50
 -11  -1  -6  198.18   11.80
  11  -1   6  220.88   12.30
 -11  -1  -6  217.68   11.50
 -11  -1  -6  201.58   14.20
 -11   1  -6  206.98   11.30
  11   1   6  219.98   12.40
  11   1   6  203.78   11.40
 -11   1  -6  210.08   13.20
  12  -1   6  226.68   13.30
  12  -1   6  221.08   14.10
 -12  -1  -6  218.58   15.20
 -12  -1  -6  243.88   12.60
 -12  -1  -6  202.98   13.00
 -12   1  -6  234.98   14.60
 -12   1  -6  240.38   12.30
  12   1   6  217.38   13.30
  13  -1   6    2.60    4.90
  13  -1   6    8.40    4.50
 -13  -1  -6    5.00    5.00
 -13  -1  -6   15.10    4.00
 -13   1  -6    6.30    4.50
 -13   1  -6   -2.80    3.00
  13   1   6    9.60    4.20
 -13   1  -6    8.40    5.70
 -14  -1  -6   62.69    8.30
 -14  -1  -6   33.70    7.50
  14  -1   6   37.20    6.30
 -14   1  -6   45.30    5.90
 -14   1  -6   42.80    7.80
  14   1   6   34.80    6.40
 -14   1  -6   45.50    8.60
  15  -2  -6  100.49   12.20
 -15  -2   6  119.79   11.10
  15   2  -6   77.89   17.80
 -15   2   6  121.39   12.10
 -15   2   6  127.59   13.00
  15   2  -6  135.69   10.50
 -14  -2   6  219.88   13.20
  14  -2  -6  202.08   13.10
  14   2  -6  200.68   15.80
 -14   2   6  223.88   15.30
 -14   2   6  206.38   11.40
  14   2  -6  211.58   12.30
 -13  -2   6  192.28   14.50
 -13  -2   6  200.28   12.30
 -13  -2   6  193.58   11.10
  13  -2  -6  198.18   12.40
 -13   2   6  202.48   14.10
  13   2  -6  210.68   11.70
 -13   2   6  210.18   10.90
  13   2  -6  167.58   14.00
  12  -2  -6  701.63   30.90
 -12  -2   6  707.13   32.40
 -12  -2   6  749.42   30.90
 -12  -2   6  714.73   29.50
 -12   2   6  664.43   32.00
  12   2  -6  608.34   31.90
  12   2  -6  706.13   29.90
  12   2  -6  663.33   30.90
 -12   2   6  712.73   29.40
 -11  -2   6    2.70    3.40
 -11  -2   6    0.70    2.60
  11  -2  -6   -1.20    2.80
 -11  -2   6    2.00    2.50
 -11  -2   6    2.50    4.70
  11   2  -6    2.20    3.50
  11   2  -6   -4.80    3.50
 -11   2   6   -3.70    3.80
  11   2  -6   -0.70    2.40
  10  -2  -6 1101.69   47.30
 -10  -2   6 1194.68   47.00
 -10  -2   6 1154.18   47.20
 -10  -2   6 1174.48   46.30
  10   2  -6 1120.99   47.70
  10   2  -6 1029.70   48.40
  10   2  -6 1145.29   46.50
 -10   2   6 1150.18   45.90
  10   2  -6 1138.09   46.00
 -10   2   6 1147.29   48.50
  -9  -2   6  123.49    8.00
  -9  -2   6  135.69    8.10
   9  -2  -6  127.49    9.10
   9  -2  -6  125.19    8.40
  -9  -2   6  125.59    7.00
   9   2  -6   98.09    9.00
   9   2  -6  126.19    8.00
  -9   2   6  125.99    6.80
   9   2  -6  114.89    6.90
  -9   2   6  101.49    8.80
   9   2  -6  112.89    8.90
  -8  -2   6 1633.24   61.99
   8  -2  -6 1637.94   62.89
  -8  -2   6 1540.45   61.59
   8  -2  -6 1535.55   62.79
  -8  -2   6 1599.34   62.59
   8   2  -6 1539.65   63.59
   8   2  -6 1601.24   61.99
  -8   2   6 1516.95   61.29
   8   2  -6 1533.15   61.79
  -8   2   6 1609.04   63.59
  -8   2   6 1552.64   63.29
   8   2  -6 1541.15   61.29
  -8   2   6 1530.25   63.69
   8   2  -6 1359.86   63.69
   7  -2  -6  748.03   33.00
  -7  -2   6  786.22   33.00
  -7  -2   6  815.42   32.20
  -7  -2   6  766.22   32.10
   7  -2  -6  815.92   34.30
   7  -2  -6  822.82   33.10
   7   2  -6  799.22   32.40
   7   2  -6  696.23   34.10
  -7   2   6  786.92   31.80
   7   2  -6  775.92   34.10
   7   2  -6  781.32   31.70
   7   2  -6  815.52   32.40
  -7   2   6  823.42   33.70
  -7   2   6  788.62   35.10
  -6  -2   6 1076.59   44.10
  -6  -2   6 1136.39   43.10
   6  -2  -6 1119.89   43.90
   6  -2  -6 1071.49   44.10
  -6  -2   6 1026.80   43.20
   6  -2  -6 1107.19   45.20
  -6   2   6 1044.60   42.80
   6   2  -6 1093.29   42.70
   6   2  -6 1001.10   45.40
   6   2  -6 1038.20   45.20
  -6   2   6 1110.29   44.00
   6   2  -6 1079.39   43.50
  -6   2   6 1110.39   45.00
   6   2  -6 1117.39   43.60
   5  -2  -6 5503.55  212.78
  -5  -2   6 5397.46  213.18
   5  -2  -6 5406.06  213.18
  -5  -2   6 5276.97  212.38
  -5  -2   6 5756.62  211.98
   5  -2  -6 5844.12  214.38
  -5   2   6 5638.44  213.98
  -5   2   6 5250.67  211.78
  -5   2   6 5801.32  213.18
   5   2  -6 5203.28  214.78
   5   2  -6 5474.35  214.48
   5   2  -6 5726.43  211.68
   5   2  -6 5397.56  212.78
   5   2  -6 5140.29  213.18
   4  -2  -6  789.82   31.60
   4  -2  -6  784.52   32.30
  -4  -2   6  790.22   31.60
  -4  -2   6  803.62   30.80
  -4  -2   6  778.92   32.30
   4  -2  -6  794.62   33.00
   4  -2  -6  760.22   31.40
   4   2  -6  784.12   33.50
   4   2  -6  801.02   30.50
   4   2  -6  800.52   32.00
  -4   2   6  763.92   30.90
  -4   2   6  793.22   30.80
   4   2  -6  754.32   31.80
  -4   2   6  779.22   32.10
   4   2  -6  732.03   33.50
  -4   2   6  757.02   32.80
   3  -2  -6 5304.27  212.28
   3  -2  -6 4913.81  213.88
  -3  -2   6 5320.57  214.78
   3  -2  -6 5529.15  213.18
  -3  -2   6 5464.95  213.28
   3  -2  -6 5791.62  213.68
  -3  -2   6 5531.15  212.58
   3   2  -6 5476.05  212.88
  -3   2   6 5694.43  214.98
   3   2  -6 5552.44  212.58
   3   2  -6 5224.18  214.68
  -3   2   6 5665.33  213.78
   3   2  -6 5689.23  214.68
  -3   2   6 5732.93  213.18
  -2  -2   6   40.10    4.00
   2  -2  -6   41.90    3.80
  -2  -2   6   45.80    3.50
  -2  -2   6   42.50    5.20
   2  -2  -6   50.69    4.40
  -2   2   6   49.80    3.30
  -2   2   6   47.60    5.80
  -2   2   6   46.50    2.70
   2   2  -6   41.50    4.00
  -2   2   6   45.50    4.20
   2   2  -6   43.00    3.50
  -2   2   6   46.40    2.50
  -2   2   6   41.10    4.00
   2   2  -6   40.20    5.10
  -1  -2   6 4562.54  176.98
   1  -2  -6 4582.04  177.28
  -1  -2   6 4532.05  178.88
   1  -2  -6 4449.85  177.48
  -1   2   6 4615.54  179.58
  -1   2   6 4702.43  177.18
   1   2  -6 4666.53  176.78
   1   2  -6 4408.76  177.18
  -1   2   6 4621.84  177.28
   1   2  -6 4455.75  178.78
   0  -2   6 2991.50  122.29
   0  -2  -6 2961.80  121.59
   0  -2   6 3003.80  119.49
   0  -2   6 2952.70  122.59
   0  -2  -6 3171.08  120.89
   0  -2  -6 3305.27  123.29
   0   2   6 3201.48  120.79
   0   2  -6 3192.98  120.89
   0   2  -6 3099.59  121.19
   0   2   6 3052.99  119.49
   0   2  -6 3163.58  119.69
   0   2   6 3175.18  121.09
   0   2   6 3139.69  123.09
   0   2   6 3137.09  119.69
   0   2  -6 2946.81  122.09
  -1  -2  -6 1967.10   82.69
   1  -2   6 1962.70   82.09
  -1  -2  -6 2090.09   80.19
   1  -2   6 2034.50   80.69
  -1  -2  -6 2114.29   82.89
   1  -2   6 2010.00   79.29
  -1  -2  -6 2049.49   79.19
   1  -2   6 2059.19   80.79
   1   2   6 2028.70   79.89
  -1   2  -6 2068.49   80.79
   1   2   6 1971.60   82.39
   1   2   6 2002.70   78.89
  -1   2  -6 1996.30   81.49
  -1   2  -6 2152.78   80.49
   1   2   6 2104.49   80.79
  -1   2  -6 2077.99   79.39
  -2  -2  -6 1595.64   62.99
   2  -2   6 1528.15   65.09
   2  -2   6 1568.84   62.49
  -2  -2  -6 1524.35   64.59
   2  -2   6 1540.45   63.79
  -2  -2  -6 1589.34   62.39
  -2  -2  -6 1651.13   66.09
   2   2   6 1584.74   61.99
  -2   2  -6 1710.93   63.69
   2   2   6 1597.84   62.69
  -2   2  -6 1672.63   63.99
   2   2   6 1645.14   63.89
   2   2   6 1548.45   65.29
  -2   2  -6 1680.93   62.69
  -2   2  -6 1592.64   64.19
  -2   2  -6 1562.24   64.39
   3  -2   6  316.07   15.00
   3  -2   6  310.77   16.30
   3  -2   6  317.37   13.80
  -3  -2  -6  303.37   15.80
  -3  -2  -6  314.77   13.60
  -3  -2  -6  323.47   17.30
  -3  -2  -6  332.07   14.00
   3   2   6  310.27   15.90
  -3   2  -6  319.97   15.30
   3   2   6  349.37   15.20
  -3   2  -6  341.37   15.20
  -3   2  -6  334.97   14.00
  -3   2  -6  316.77   15.20
  -3   2  -6  313.97   14.80
   3   2   6  344.67   13.20
  -4  -2  -6 2122.29   81.49
   4  -2   6 2089.09   84.39
  -4  -2  -6 1982.50   83.99
  -4  -2  -6 1992.30   81.39
   4  -2   6 2006.30   81.79
  -4  -2  -6 2076.29   85.09
   4  -2   6 2034.60   82.99
  -4   2  -6 2159.38   82.79
  -4   2  -6 2214.98   81.99
  -4   2  -6 2007.90   82.89
  -4   2  -6 2174.48   82.89
   4   2   6 2072.19   81.29
   4   2   6 2092.09   83.69
   4   2   6 2165.58   83.09
  -4   2  -6 2091.19   82.89
   5  -2   6   82.59    6.90
   5  -2   6   95.69    5.80
   5  -2   6  112.69    8.20
  -5  -2  -6   80.49    9.30
   5  -2   6   94.89    8.10
  -5  -2  -6   99.79    5.30
  -5  -2  -6   95.49    5.50
  -5   2  -6  101.59    7.20
  -5   2  -6   98.79    6.40
  -5   2  -6   94.89    6.90
  -5   2  -6  103.29    6.50
  -5   2  -6   98.29    6.60
   5   2   6  100.19    5.60
   5   2   6   89.99    7.30
   6  -2   6 1937.41   79.19
   6  -2   6 1874.81   80.39
  -6  -2  -6 1924.11   80.49
   6  -2   6 1988.20   79.69
  -6  -2  -6 1873.81   77.59
  -6  -2  -6 2072.39   81.89
  -6  -2  -6 1930.01   77.09
   6  -2   6 1901.01   77.99
  -6   2  -6 2099.89   78.49
  -6   2  -6 1922.61   78.69
  -6   2  -6 2102.99   78.49
   6   2   6 1918.71   79.09
   6   2   6 1810.82   78.59
  -6   2  -6 2034.90   79.09
   6   2   6 2086.29   77.39
   6   2   6 2076.09   79.09
   7  -2   6   51.29    6.40
   7  -2   6   45.40    4.90
  -7  -2  -6   49.30    4.60
   7  -2   6   53.29    8.20
  -7  -2  -6   53.09    4.10
  -7  -2  -6   52.39    7.20
   7   2   6   61.59    4.60
  -7   2  -6   48.50    6.40
  -7   2  -6   55.39    5.20
  -7   2  -6   61.39    6.70
  -7   2  -6   59.89    5.00
   7   2   6   46.90    6.40
   7   2   6   51.89    6.00
  -8  -2  -6  202.98   10.90
   8  -2   6  190.58   14.40
  -8  -2  -6  234.98   10.00
   8  -2   6  208.78   12.60
   8  -2   6  205.88   11.40
  -8  -2  -6  218.38   14.20
   8   2   6  204.58   10.10
   8   2   6  205.38   10.90
  -8   2  -6  238.28   11.40
   8   2   6  235.08   12.30
  -8   2  -6  211.78   11.40
  -9  -2  -6   42.40    5.50
  -9  -2  -6   42.50    8.00
   9  -2   6   48.00    8.90
  -9   2  -6   53.69    5.70
  -9   2  -6   60.79    5.80
   9   2   6   49.30    6.00
   9   2   6   76.89    8.30
 -10  -2  -6  274.07   14.10
 -10  -2  -6  257.67   16.50
  10  -2   6  262.67   15.50
  10  -2   6  271.47   14.40
 -10   2  -6  282.97   14.50
 -10   2  -6  262.47   13.70
  10   2   6  272.27   14.40
 -11  -2  -6  146.09   12.80
  11  -2   6  168.88   10.80
 -11  -2  -6  172.18   10.70
  11  -2   6  172.18   12.10
  11   2   6  149.19   10.60
 -11   2  -6  162.58    9.90
 -11   2  -6  166.68   11.10
 -12  -2  -6   37.20    7.60
 -12  -2  -6   27.80    5.20
  12  -2   6   46.10    6.30
  12  -2   6   47.10    6.90
  12   2   6   48.60    6.90
 -12   2  -6   33.70    6.00
 -12   2  -6   44.70    5.30
 -13  -2  -6  138.69   11.60
  13  -2   6  153.48   12.80
 -13  -2  -6  158.18   14.60
  13  -2   6  142.49   12.80
 -13   2  -6  147.99   14.40
 -13   2  -6  171.68   14.90
 -13   2  -6  154.98   12.40
  14  -3  -6   20.80   10.20
 -14   3   6   39.10    8.00
  14   3  -6   40.40    9.00
 -14   3   6   33.90    4.50
  14   3  -6   37.70    5.40
 -13  -3   6  255.77   14.80
  13  -3  -6  248.18   14.60
  13   3  -6  237.38   13.00
  13   3  -6  193.58   17.10
 -13   3   6  239.08   12.50
 -13   3   6  233.78   16.10
 -12  -3   6   31.70    5.50
  12  -3  -6   28.60    5.20
 -12   3   6   27.30    6.10
  12   3  -6   28.20    4.50
  12   3  -6   32.20    8.20
 -12   3   6   33.20    4.90
  11  -3  -6  614.54   28.30
 -11  -3   6  655.53   28.40
 -11  -3   6  634.74   30.10
  11   3  -6  626.04   26.50
  11   3  -6  567.54   30.70
 -11   3   6  595.64   29.40
 -11   3   6  630.84   26.60
 -10  -3   6   28.00    3.20
 -10  -3   6   26.60    4.60
 -10  -3   6   29.80    6.50
 -10   3   6   23.10    5.40
  10   3  -6   28.90    6.70
 -10   3   6   30.20    3.90
  10   3  -6   26.60    3.50
  -9  -3   6 1144.79   42.80
  -9  -3   6 1071.09   40.10
   9  -3  -6  964.40   47.30
  -9  -3   6  850.11   46.00
  -9   3   6 1031.70   40.70
   9   3  -6  910.71   44.30
   9   3  -6 1026.80   40.30
  -9   3   6  937.91   46.80
  -8  -3   6  524.05   22.80
   8  -3  -6  483.35   22.50
  -8  -3   6  500.75   22.70
   8  -3  -6  519.55   23.40
  -8  -3   6  524.35   20.60
   8   3  -6  431.56   22.10
   8   3  -6  447.66   24.50
   8   3  -6  465.95   24.10
  -8   3   6  496.95   20.90
  -8   3   6  506.65   23.90
   8   3  -6  479.85   20.50
   7  -3  -6  891.91   37.00
   7  -3  -6  871.21   36.80
  -7  -3   6  885.41   36.90
  -7  -3   6  879.71   36.40
  -7  -3   6  892.61   34.90
  -7   3   6  866.31   35.10
  -7   3   6  885.51   37.90
   7   3  -6  864.61   35.40
  -7   3   6  848.82   34.20
   7   3  -6  853.51   34.60
   7   3  -6  810.82   38.80
   7   3  -6  846.02   38.30
  -7   3   6  852.61   34.10
  -6  -3   6 1423.36   54.99
  -6  -3   6 1354.46   55.69
   6  -3  -6 1425.36   56.49
   6  -3  -6 1395.26   56.49
  -6  -3   6 1364.86   56.59
   6   3  -6 1413.86   55.89
   6   3  -6 1365.86   54.29
  -6   3   6 1424.36   56.89
  -6   3   6 1376.66   54.49
   6   3  -6 1271.87   58.49
   6   3  -6 1388.36   58.29
  -6   3   6 1360.06   54.89
  -6   3   6 1388.26   57.29
  -6   3   6 1360.96   55.29
   6   3  -6 1433.06   55.19
  -6   3   6 1424.56   57.19
  -5  -3   6  277.67   13.70
  -5  -3   6  276.77   12.20
   5  -3  -6  268.27   13.40
   5  -3  -6  260.27   13.30
  -5  -3   6  277.87   12.40
  -5   3   6  264.67   12.10
   5   3  -6  271.27   11.20
  -5   3   6  257.67   14.10
   5   3  -6  261.97   15.10
  -5   3   6  296.47   13.90
  -5   3   6  272.47   13.90
   5   3  -6  247.98   15.20
   5   3  -6  288.37   13.40
  -5   3   6  276.77   12.10
   5   3  -6  274.07   12.50
  -5   3   6  246.08   13.00
   4  -3  -6 1632.44   66.89
   4  -3  -6 1620.84   67.19
  -4  -3   6 1693.53   66.19
  -4  -3   6 1678.23   67.59
  -4  -3   6 1680.73   65.39
  -4   3   6 1686.13   66.39
   4   3  -6 1717.93   66.99
   4   3  -6 1729.83   66.29
   4   3  -6 1656.33   64.79
  -4   3   6 1711.43   67.19
  -4   3   6 1658.23   66.69
   4   3  -6 1606.34   69.39
  -4   3   6 1707.73   67.79
  -4   3   6 1672.23   65.89
   4   3  -6 1671.73   69.19
  -4   3   6 1686.53   67.29
   3  -3  -6    1.60    2.00
  -3  -3   6    4.60    1.80
   3  -3  -6    0.90    2.20
  -3  -3   6    1.80    2.10
   3   3  -6    3.00    1.80
   3   3  -6    4.40    3.50
  -3   3   6    3.30    1.90
  -3   3   6    2.30    2.60
  -3   3   6    4.10    2.00
   3   3  -6    3.20    2.50
  -3   3   6    4.70    1.60
  -3   3   6    6.00    2.70
   3   3  -6    1.30    2.70
  -3   3   6    4.50    2.50
  -3   3   6    4.30    4.10
  -2  -3   6 2909.91  114.39
   2  -3  -6 2938.71  114.29
  -2  -3   6 2855.61  113.49
   2  -3  -6 2714.33  114.49
   2   3  -6 2928.01  114.09
  -2   3   6 2859.01  112.69
  -2   3   6 2976.80  114.29
  -2   3   6 2893.41  112.79
  -2   3   6 2871.71  113.79
  -2   3   6 2969.40  113.99
   2   3  -6 2806.22  115.89
   2   3  -6 3017.80  113.29
  -2   3   6 3016.50  116.59
   2   3  -6 2826.02  116.09
   1  -3  -6  239.88   11.70
  -1  -3   6  223.38   11.90
  -1  -3   6  221.58   11.20
   1  -3  -6  225.28   12.30
  -1  -3   6  196.18   13.30
  -1   3   6  243.98   10.30
  -1   3   6  243.48   10.60
  -1   3   6  250.27   12.60
   1   3  -6  234.58   13.30
   1   3  -6  235.28   11.10
   1   3  -6  232.98   11.80
  -1   3   6  234.18   11.80
  -1   3   6  234.98   11.80
  -1   3   6  236.78   14.30
   0  -3  -6 1500.95   59.49
   0  -3  -6 1519.45   62.09
   0  -3   6 1438.96   59.99
   0  -3   6 1472.55   57.79
   0  -3  -6 1436.16   60.79
   0  -3   6 1495.45   59.69
   0  -3  -6 1478.85   58.69
   0  -3   6 1432.06   61.99
   0   3   6 1484.05   60.09
   0   3   6 1483.95   60.69
   0   3  -6 1534.85   60.09
   0   3   6 1481.55   58.09
   0   3  -6 1460.15   61.49
   0   3  -6 1512.15   57.69
   0   3   6 1504.25   62.19
   0   3  -6 1575.54   59.39
   0   3   6 1451.95   59.69
  -1  -3  -6  496.85   23.80
  -1  -3  -6  541.25   21.40
   1  -3   6  514.85   22.90
   1  -3   6  491.05   22.60
  -1  -3  -6  438.66   23.00
   1  -3   6  488.55   24.60
  -1  -3  -6  500.65   25.10
  -1   3  -6  516.15   22.90
  -1   3  -6  528.95   24.20
  -1   3  -6  560.04   22.60
   1   3   6  527.45   25.10
  -1   3  -6  540.85   20.90
   1   3   6  528.65   21.80
   1   3   6  544.75   23.30
   1   3   6  542.15   20.90
   2  -3   6 1166.38   48.50
  -2  -3  -6 1175.68   47.20
  -2  -3  -6 1064.79   49.50
   2  -3   6 1051.79   49.99
  -2  -3  -6 1196.58   47.00
   2  -3   6 1170.38   46.80
  -2  -3  -6 1207.08   51.19
   2   3   6 1212.28   46.40
  -2   3  -6 1202.88   48.70
  -2   3  -6 1260.77   46.80
   2   3   6 1221.58   49.00
  -2   3  -6 1183.88   49.60
  -2   3  -6 1191.18   49.30
  -2   3  -6 1232.08   48.30
   2   3   6 1219.58   50.49
   2   3   6 1180.98   46.90
  -3  -3  -6 1270.37   49.90
   3  -3   6 1159.08   52.89
  -3  -3  -6 1234.48   49.50
   3  -3   6 1219.08   51.39
  -3  -3  -6 1206.88   52.79
   3  -3   6 1225.18   49.70
  -3  -3  -6 1373.96   54.59
   3   3   6 1228.48   52.69
  -3   3  -6 1256.97   51.89
  -3   3  -6 1332.07   49.80
  -3   3  -6 1294.57   51.19
   3   3   6 1109.99   50.09
  -3   3  -6 1247.68   52.09
  -3   3  -6 1304.07   51.59
   3   3   6 1341.77   52.09
  -4  -3  -6  535.35   27.30
   4  -3   6  583.54   26.20
   4  -3   6  565.24   27.80
  -4  -3  -6  556.24   23.70
   4  -3   6  584.54   24.60
  -4  -3  -6  625.84   29.90
  -4  -3  -6  586.94   24.50
   4   3   6  590.34   26.50
  -4   3  -6  630.14   24.70
   4   3   6  602.14   23.80
  -4   3  -6  599.64   26.30
  -4   3  -6  585.94   26.40
   4   3   6  586.64   27.20
   4   3   6  599.34   23.50
  -4   3  -6  588.14   26.00
  -4   3  -6  598.54   26.50
   5  -3   6 1380.26   56.19
  -5  -3  -6 1402.86   56.09
   5  -3   6 1358.36   59.39
  -5  -3  -6 1455.45   60.89
   5  -3   6 1430.36   57.99
  -5  -3  -6 1356.96   54.69
  -5  -3  -6 1291.17   59.09
  -5   3  -6 1382.46   57.49
   5   3   6 1501.95   55.29
  -5   3  -6 1398.66   57.69
  -5   3  -6 1508.05   56.29
   5   3   6 1376.36   58.19
   6  -3   6  211.98   12.40
   6  -3   6  191.68   10.40
  -6  -3  -6  194.28   13.40
   6  -3   6  194.48   14.10
  -6  -3  -6  182.18   10.20
  -6   3  -6  202.58   11.80
   6   3   6  197.88   12.00
  -6   3  -6  209.78   11.20
   6   3   6  205.08    9.50
  -6   3  -6  199.08   11.00
  -7  -3  -6  482.95   23.20
   7  -3   6  522.45   27.00
   7  -3   6  536.55   23.60
  -7   3  -6  570.44   24.00
  -7   3  -6  551.24   24.00
   7   3   6  516.65   24.80
   7   3   6  556.64   22.60
  -8  -3  -6   51.69    6.00
   8  -3   6   66.89    6.80
   8  -3   6   57.29    7.40
  -8  -3  -6   55.29    8.50
   8   3   6   66.89    6.60
  -8   3  -6   62.39    6.60
   8   3   6   66.09    7.20
  -8   3  -6   71.29    6.30
   9  -3   6  156.58   11.10
  -9  -3  -6  138.59   12.10
  -9  -3  -6  118.99    9.30
   9  -3   6  138.59    9.60
  -9   3  -6  154.08    9.30
  -9   3  -6  134.19    9.30
   9   3   6  136.49    9.80
 -10  -3  -6   47.30    7.90
 -10  -3  -6   49.60    9.60
  10  -3   6   46.20    5.90
  10  -3   6   42.40    6.70
 -10   3  -6   35.10    4.90
  10   3   6   54.59    7.20
 -10   3  -6   59.39    6.40
 -11  -3  -6   88.99    9.20
  11  -3   6  117.19   10.50
 -11  -3  -6  109.89   12.10
  11  -3   6   92.29    9.10
 -11   3  -6   98.29    8.30
 -11   3  -6  107.79    8.90
  11   3   6  102.99    9.10
  12  -3   6   85.39   10.00
 -12  -3  -6   96.69   12.60
 -12  -3  -6   68.79    9.70
  12  -3   6  111.79   11.60
  12   3   6   95.09    9.60
 -12   3  -6  115.99   13.10
 -12   3  -6   86.19    9.00
  13  -4  -6    0.60    5.10
 -13  -4   6    6.40    5.70
  13   4  -6    4.70    8.10
  13   4  -6    0.80    4.30
 -13   4   6   -2.50    3.40
 -13   4   6   10.20    7.30
 -12  -4   6  248.28   15.50
  12  -4  -6  232.18   14.50
 -12   4   6  234.08   12.50
  12   4  -6  222.58   18.40
  12   4  -6  216.18   12.80
 -12   4   6  259.97   16.80
  11  -4  -6    8.60    4.50
 -11  -4   6   10.40    4.70
  11   4  -6   10.50    6.70
 -11   4   6   12.20    5.50
 -11   4   6   10.00    3.10
  11   4  -6   15.70    3.50
 -10  -4   6  266.27   15.10
  10  -4  -6  264.47   14.90
 -10   4   6  258.77   12.90
  10   4  -6  239.98   12.20
 -10   4   6  261.57   16.40
  10   4  -6  246.28   17.90
   9  -4  -6   95.29    8.70
  -9  -4   6   92.49   13.10
  -9  -4   6  100.39    8.80
  -9   4   6   79.49    9.70
   9   4  -6   90.89    6.30
   9   4  -6   99.09   11.80
  -8  -4   6  395.96   21.10
  -8  -4   6  377.06   16.40
   8  -4  -6  421.16   19.50
  -8  -4   6  401.46   19.80
   8   4  -6  390.46   16.60
   8   4  -6  360.66   22.30
  -8   4   6  371.86   20.40
  -8   4   6  372.96   16.50
   8   4  -6  383.56   16.90
  -8   4   6  373.16   16.80
  -8   4   6  399.36   17.50
  -7  -4   6  413.46   20.10
  -7  -4   6  377.86   16.90
  -7  -4   6  409.76   19.60
   7   4  -6  368.56   22.60
  -7   4   6  412.66   17.70
  -7   4   6  376.36   17.80
   7   4  -6  393.76   17.30
  -7   4   6  378.36   21.80
   7   4  -6  396.16   16.50
  -7   4   6  380.56   20.30
  -6  -4   6  133.39    9.60
   6  -4  -6  129.69    9.00
  -6  -4   6  118.89    7.00
  -6  -4   6  132.19    9.60
  -6   4   6  132.39    7.60
   6   4  -6  126.79   11.90
  -6   4   6  142.59   11.50
   6   4  -6  139.29    8.20
  -6   4   6  133.39    8.30
  -6   4   6  121.49    8.60
  -6   4   6  120.89    9.30
   6   4  -6  126.19    6.50
  -5  -4   6  519.25   24.30
  -5  -4   6  507.25   24.50
   5  -4  -6  539.45   23.90
   5   4  -6  528.25   21.00
  -5   4   6  517.35   24.50
   5   4  -6  518.85   27.00
  -5   4   6  516.05   23.20
  -5   4   6  515.35   23.00
   5   4  -6  531.45   22.40
  -5   4   6  528.05   22.30
  -5   4   6  475.05   23.80
   5   4  -6  528.45   21.10
  -5   4   6  545.65   27.10
  -4  -4   6   40.80    4.40
  -4  -4   6   47.70    6.20
  -4   4   6   39.30    6.20
  -4   4   6   41.30    5.70
  -4   4   6   44.10    5.80
   4   4  -6   42.10    2.90
  -4   4   6   33.40    6.70
   4   4  -6   43.30    5.20
  -4   4   6   41.10    4.50
  -4   4   6   46.00    8.40
   4   4  -6   35.70    6.80
  -4   4   6   34.90    4.50
  -4   4   6   33.80    5.70
   4   4  -6   37.20    2.60
  -3  -4   6  478.25   21.80
   3  -4  -6  446.26   21.60
  -3  -4   6  460.85   20.10
  -3   4   6  470.25   21.50
  -3   4   6  439.86   21.00
   3   4  -6  464.25   18.10
   3   4  -6  417.76   23.60
  -3   4   6  456.25   19.80
  -3   4   6  447.06   21.10
   3   4  -6  450.05   18.10
  -3   4   6  456.75   21.20
  -3   4   6  453.05   24.30
  -3   4   6  470.55   20.30
   3   4  -6  482.55   20.00
   2  -4  -6    7.30    3.00
  -2  -4   6    6.30    3.10
  -2  -4   6    5.10    2.30
   2   4  -6    6.20    3.80
  -2   4   6    7.20    2.40
  -2   4   6    4.90    2.80
  -2   4   6    3.60    2.60
   2   4  -6    6.50    1.10
  -2   4   6    6.70    3.80
  -2   4   6    3.90    2.90
   2   4  -6    1.80    5.00
  -2   4   6    5.20    4.50
   2   4  -6    9.50    2.70
   2   4  -6    6.90    1.40
  -2   4   6    8.60    3.10
   2   4  -6    3.10    3.70
  -1  -4   6  812.82   33.70
  -1  -4   6  761.22   32.70
   1  -4  -6  717.13   34.20
  -1   4   6  770.32   32.80
   1   4  -6  790.52   32.30
   1   4  -6  728.33   33.40
   1   4  -6  784.02   31.20
  -1   4   6  799.12   36.30
  -1   4   6  796.52   31.70
   1   4  -6  780.22   30.30
  -1   4   6  808.12   32.20
  -1   4   6  746.43   33.40
   1   4  -6  754.62   35.80
  -1   4   6  767.62   32.40
   1   4  -6  761.32   35.60
  -1   4   6  775.62   33.10
   0  -4   6    8.30    2.70
   0  -4  -6    5.70    3.20
   0  -4   6    9.50    3.20
   0   4  -6    4.20    4.30
   0   4   6    2.70    2.50
   0   4   6   10.60    3.70
   0   4   6    5.90    2.30
   0   4  -6    7.90    1.50
   0   4   6    4.70    2.60
   0   4  -6    4.80    3.20
   0   4   6    8.70    3.90
   0   4  -6    5.00    4.30
   0   4   6    4.90    5.20
   0   4  -6   10.90    4.00
   0   4   6    8.70    3.20
   1  -4   6  636.34   28.00
  -1  -4  -6  650.63   26.10
   1  -4   6  619.64   27.40
   1  -4   6  531.75   29.80
  -1  -4  -6  595.84   29.10
   1  -4   6  607.24   25.40
  -1  -4  -6  620.34   30.90
  -1   4  -6  625.34   29.50
   1   4   6  638.44   26.30
   1   4   6  612.34   28.30
  -1   4  -6  603.34   29.90
  -1   4  -6  627.14   28.90
   1   4   6  675.53   30.40
  -1   4  -6  644.84   25.20
   1   4   6  661.33   29.10
   1   4   6  612.44   27.40
  -1   4  -6  632.94   27.20
   1   4   6  637.14   25.60
  -2  -4  -6  557.44   28.60
   2  -4   6  602.04   25.10
   2  -4   6  588.94   26.90
   2  -4   6  527.35   29.20
  -2  -4  -6  586.34   30.40
  -2   4  -6  616.14   28.20
   2   4   6  638.64   29.50
   2   4   6  632.94   29.60
  -2   4  -6  625.94   26.80
   2   4   6  627.34   24.90
   2   4   6  604.24   25.20
   2   4   6  612.04   25.20
  -2   4  -6  620.64   28.70
  -2   4  -6  641.64   24.90
   3  -4   6  263.17   12.90
  -3  -4  -6  275.37   13.20
  -3  -4  -6  249.88   16.30
   3  -4   6  260.27   19.90
   3  -4   6  285.17   15.10
   3   4   6  296.57   17.00
  -3   4  -6  280.67   15.60
   3   4   6  273.17   12.40
  -3   4  -6  301.07   13.00
   3   4   6  282.37   12.50
  -3   4  -6  292.17   16.00
   3   4   6  299.97   12.60
  -4  -4  -6  688.43   34.30
   4  -4   6  730.13   32.50
  -4  -4  -6  722.53   30.60
   4  -4   6  720.83   30.50
   4   4   6  717.83   29.00
   4   4   6  730.83   28.90
   4   4   6  738.33   29.60
  -4   4  -6  747.83   33.10
   4   4   6  734.63   33.60
  -4   4  -6  771.22   30.30
  -4   4  -6  733.03   33.10
  -5  -4  -6    2.30    2.60
   5  -4   6    2.40    2.40
  -5  -4  -6    1.70    3.50
   5  -4   6    5.60    3.40
  -5   4  -6    7.60    3.40
   5   4   6    8.30    4.20
   5   4   6    4.10    2.40
  -5   4  -6    3.90    3.40
  -5   4  -6    4.70    3.90
  -6  -4  -6  242.98   12.60
   6  -4   6  226.88   14.20
  -6  -4  -6  222.18   15.40
   6  -4   6  234.98   12.30
   6   4   6  242.58   11.40
  -6   4  -6  245.98   13.70
  -6   4  -6  240.68   13.10
   6   4   6  217.08   14.50
  -6   4  -6  230.88   13.80
  -7  -4  -6    2.80    4.30
   7  -4   6    5.80    3.80
   7  -4   6   -0.80    3.20
  -7  -4  -6    8.10    3.40
  -7   4  -6    7.70    3.30
   7   4   6    3.70    3.00
  -7   4  -6    3.40    3.40
   7   4   6   -4.00    3.90
   8  -4   6  410.16   21.20
  -8  -4  -6  408.46   19.80
  -8  -4  -6  364.96   22.80
   8  -4   6  416.56   20.00
  -8   4  -6  411.06   20.30
   8   4   6  404.66   20.40
   9  -4   6   86.79    9.80
  -9  -4  -6   84.59   11.20
   9  -4   6  104.09    9.00
  -9  -4  -6   82.79   11.10
   9   4   6   86.39    9.10
  -9   4  -6   99.19    8.40
  -9   4  -6   90.09    7.90
  10  -4   6   66.19    9.80
 -10  -4  -6   73.39   11.60
  10  -4   6   79.49    9.20
 -10  -4  -6   75.09    9.80
 -10   4  -6   78.19    8.40
  10   4   6   74.89    8.60
 -10   4  -6   78.59    7.50
  11  -4   6   24.80    7.80
  11  -4   6   27.80    5.70
 -11  -4  -6   32.30    6.70
  11   4   6   22.60    5.90
 -11   4  -6   15.60    4.80
 -11   4  -6   34.30    5.40
 -11   5   6   51.39    8.70
  11   5  -6   30.80    9.40
 -11   5   6   50.89    6.50
 -10  -5   6   48.50    8.00
  10  -5  -6   77.49    8.90
  10   5  -6   57.19    9.60
 -10   5   6   59.69    6.30
 -10   5   6   41.60    7.70
  -9  -5   6   73.79    9.70
   9  -5  -6   87.29    8.90
   9   5  -6   92.29   12.50
  -9   5   6   77.39   10.80
  -9   5   6   80.49    6.90
  -8  -5   6  124.69   10.40
   8  -5  -6  114.29    9.90
   8   5  -6  120.49   13.30
  -8   5   6  116.19    8.80
   8   5  -6  111.89    6.90
  -8   5   6  128.89    8.50
  -8   5   6  107.29   11.70
  -7  -5   6    0.50    2.20
   7  -5  -6    6.10    4.10
  -7  -5   6    4.40    4.00
   7   5  -6    5.30    2.10
  -7   5   6    8.00    4.10
  -7   5   6    5.20    5.10
   7   5  -6    0.50    5.80
  -7   5   6    2.70    3.20
  -7   5   6   14.50    7.60
  -6  -5   6  269.87   12.80
  -6  -5   6  281.17   15.80
   6   5  -6  262.67   13.90
   6   5  -6  265.57   18.50
  -6   5   6  251.47   15.10
  -6   5   6  266.67   21.10
  -6   5   6  279.47   16.30
  -6   5   6  274.87   13.60
   6   5  -6  252.87   11.50
  -6   5   6  269.07   14.80
  -5  -5   6    1.50    3.90
  -5  -5   6    6.30    2.70
  -5   5   6    9.00    4.60
   5   5  -6    5.40    3.70
   5   5  -6    6.20    2.40
  -5   5   6    0.40    4.10
  -5   5   6   26.10    7.90
   5   5  -6    6.10    5.30
  -5   5   6    9.70    5.00
   5   5  -6    6.90    2.10
  -5   5   6   10.60    3.10
  -5   5   6    5.70    5.10
  -4  -5   6  185.98   12.20
  -4  -5   6  171.98    9.80
  -4   5   6  156.18   12.40
  -4   5   6  177.18    9.90
  -4   5   6  163.98   11.50
  -4   5   6  163.48   12.50
   4   5  -6  173.08    8.80
  -4   5   6  167.08   12.40
   4   5  -6  170.88   10.40
   4   5  -6  180.98    7.80
  -4   5   6  181.98   16.10
   4   5  -6  141.99   13.80
  -3  -5   6    3.40    2.80
  -3  -5   6   -1.10    3.30
   3   5  -6    1.50    3.40
  -3   5   6   -5.40    3.70
   3   5  -6    0.00    4.60
  -3   5   6   -2.20    9.60
   3   5  -6   -0.80    1.40
  -3   5   6    3.40    2.80
  -3   5   6   -3.80    4.70
   3   5  -6    1.90    2.50
  -3   5   6    0.30    5.90
  -3   5   6    0.40    4.20
  -2  -5   6  185.18   11.90
  -2  -5   6  157.38   10.30
   2  -5  -6  165.48   12.60
  -2   5   6  176.38   12.20
   2   5  -6  177.58   14.10
  -2   5   6  161.98   16.10
   2   5  -6  178.78   11.00
   2   5  -6  173.98    9.50
  -2   5   6  183.28   10.20
  -2   5   6  183.58   11.20
   2   5  -6  181.08    7.80
  -2   5   6  171.68   11.40
  -2   5   6  169.38   12.90
  -1  -5   6   12.50    4.00
   1  -5  -6   10.70    4.80
  -1  -5   6   12.40    3.60
   1   5  -6    8.10    3.90
  -1   5   6   10.10    5.00
  -1   5   6   11.10    4.30
  -1   5   6   15.40    3.50
   1   5  -6   13.00    2.00
  -1   5   6    6.30    3.40
   1   5  -6   11.00    4.20
  -1   5   6   11.70    7.20
   1   5  -6   10.70    4.70
   0  -5  -6  176.78   13.60
   0  -5   6  195.58   12.10
   0  -5   6  188.08   11.50
   0   5   6  178.78   10.80
   0   5   6  189.58   10.40
   0   5  -6  179.48   14.00
   0   5   6  183.68   12.10
   0   5   6  176.08   10.50
   0   5  -6  184.38   11.50
   0   5  -6  174.68    8.90
   0   5   6  175.88   15.70
   1  -5   6    5.70    3.50
  -1  -5  -6    7.40    5.00
  -1  -5  -6    6.70    2.60
   1   5   6   10.20    6.80
   1   5   6    5.50    3.20
  -1   5  -6    5.50    4.80
  -1   5  -6   11.80    4.90
  -1   5  -6   10.60    4.60
   1   5   6    4.50    4.30
  -1   5  -6    5.60    2.70
   1   5   6    7.00    3.20
  -2  -5  -6  188.18   14.50
  -2  -5  -6  189.98   10.80
   2   5   6  201.68   11.20
  -2   5  -6  199.38   13.30
   2   5   6  208.68   10.60
  -2   5  -6  194.28   14.00
   2   5   6  187.28   11.40
   2   5   6  217.18   17.90
  -2   5  -6  202.08   10.30
  -2   5  -6  217.58   13.70
   3  -5   6  128.59    8.40
  -3  -5  -6  127.49   12.20
   3  -5   6  140.49   10.70
  -3  -5  -6  145.09    8.90
  -3   5  -6  152.68   12.00
   3   5   6  133.09    7.70
  -3   5  -6  163.88   11.50
   3   5   6  149.69   10.20
  -3   5  -6  134.39    8.30
   3   5   6  132.09   13.60
  -4  -5  -6   20.20    4.20
   4  -5   6   25.60    4.70
  -4  -5  -6   22.30    5.90
   4  -5   6   26.50    4.20
  -4   5  -6   41.20    6.40
   4   5   6   30.60    3.60
   4   5   6   33.80    6.80
   4   5   6   41.10    5.20
  -4   5  -6   29.10    5.90
  -4   5  -6   31.40    4.30
  -5  -5  -6   20.30    5.90
   5  -5   6   28.70    4.80
   5  -5   6   31.60    5.70
  -5  -5  -6   33.50    5.10
  -5   5  -6   34.30    5.60
  -5   5  -6   33.50    6.10
   5   5   6   30.20    4.00
   5   5   6   33.20    6.40
  -5   5  -6   36.60    5.20
   6  -5   6   23.50    5.10
  -6  -5  -6   26.40    6.80
  -6  -5  -6   35.50    5.40
   6  -5   6   31.30    5.90
  -6   5  -6   42.60    7.50
   6   5   6   35.20    6.20
  -6   5  -6   33.30    5.40
   7  -5   6   82.89    9.70
  -7  -5  -6   79.49   11.80
   7  -5   6   87.39   11.40
  -7  -5  -6  102.69    9.90
  -7   5  -6  105.29    9.60
  -7   5  -6  114.09    9.60
   7   5   6   94.99    9.90
   8  -5   6   19.70    5.50
   8  -5   6    9.20    5.30
  -8  -5  -6   11.30    5.70
  -8  -5  -6   13.70    6.50
   8   5   6   13.80    5.40
  -8   5  -6   17.40    4.80
  -8   5  -6   13.30    5.30
  -9  -5  -6   43.90    9.60
  -9  -5  -6   69.59   10.00
   9  -5   6   48.70    8.30
   9  -5   6   73.69   10.20
  -9   5  -6   69.59    8.30
   9   5   6   55.09    7.20
  -9   5  -6   71.69    9.40
  -9  -6   6   41.10    8.00
   9  -6  -6   25.00    8.20
  -9   6   6   33.80    9.00
   9   6  -6   19.10   10.20
  -9   6   6   35.00    5.30
  -9   6   6   25.10   12.40
  -8  -6   6   -3.20    6.90
   8   6  -6   19.80   15.60
  -8   6   6   18.60   10.30
  -8   6   6   12.80    4.40
  -8   6   6   20.50    7.20
  -7  -6   6   47.60    8.20
   7   6  -6   61.09   11.20
  -7   6   6   82.39   12.10
  -7   6   6   70.69    8.00
  -7   6   6   88.19   12.00
  -6  -6   6    0.10    5.60
  -6   6   6   -6.30    5.80
  -6   6   6    3.60    5.80
  -6   6   6   -1.40    3.70
  -6   6   6    6.70    8.80
   6   6  -6   -2.00    7.20
  -5  -6   6   34.50    5.90
   5   6  -6   22.50    7.30
  -5   6   6   43.70    7.30
  -5   6   6   43.10    7.90
  -5   6   6   52.79   11.20
  -5   6   6   53.89    7.70
  -4  -6   6   10.60    4.10
  -4  -6   6   10.50    5.00
  -4   6   6    8.70    4.10
   4   6  -6   11.50    6.30
  -4   6   6    8.50    5.40
  -4   6   6   18.70    8.50
  -4   6   6   22.00    8.20
  -3  -6   6    0.40    4.60
  -3  -6   6    3.80    3.70
  -3   6   6    3.80    6.20
   3   6  -6   -5.20    5.90
  -3   6   6  -14.10    8.00
  -3   6   6    2.90    4.60
  -3   6   6   -4.70    4.10
  -2  -6   6    8.20    4.50
  -2  -6   6    5.30    4.30
   2   6  -6    5.90    5.60
  -2   6   6   -7.20    8.00
  -2   6   6   12.00    6.30
  -2   6   6    9.20    6.50
  -2   6   6    7.00    4.50
  -1  -6   6   -0.50    4.40
   1  -6  -6   -5.00    5.20
  -1  -6   6   -2.40    5.00
   1   6  -6    3.00    6.10
  -1   6   6   -2.90    7.90
  -1   6   6    1.80    4.10
  -1   6   6   -0.50    4.50
  -1   6   6   -0.70    6.20
   0  -6   6    9.40    4.80
   0  -6  -6   11.70    6.00
   0  -6   6    4.00    4.40
   0   6   6    8.30    4.50
   0   6   6   12.10    8.10
   0   6  -6   -0.60    5.10
   0   6  -6   -4.80    5.50
   0   6   6    3.20    4.10
   1  -6   6   16.00    4.60
  -1  -6  -6    5.60    5.60
   1   6   6   13.10    4.90
  -1   6  -6   23.00    5.70
   1   6   6   12.50    4.10
   1   6   6    8.30    7.60
  -1   6  -6   11.70    6.00
  -2  -6  -6   -0.10    3.50
  -2  -6  -6    0.50    5.60
   2  -6   6    7.80    4.50
  -2   6  -6   -3.30    4.70
  -2   6  -6    1.50    5.10
  -2   6  -6    8.80    9.60
   2   6   6    3.00    7.50
  -3  -6  -6   44.00    9.00
   3  -6   6   43.60    6.40
  -3  -6  -6   41.70    5.90
   3   6   6   42.80    8.20
  -3   6  -6   23.90    5.90
  -3   6  -6   30.90    9.30
  -3   6  -6   37.00    7.50
  -4  -6  -6   14.70    5.30
  -4  -6  -6   11.00    6.50
   4  -6   6   15.00    5.10
  -4   6  -6   28.80    6.30
  -4   6  -6    2.60    9.00
  -4   6  -6   27.20    6.50
   4   6   6   10.90    7.50
   5  -6   6    2.20    4.50
   5  -6   6   -2.30    5.20
  -5  -6  -6    1.80    7.00
  -5  -6  -6    6.30    4.90
   5   6   6    0.90    6.00
  -5   6  -6    0.20    5.20
  -5   6  -6   -0.70    5.30
  -6  -6  -6   13.80    8.90
   6  -6   6   10.40    5.00
  -6  -6  -6   15.00    5.30
   6  -6   6   17.60    7.30
  -6   6  -6    5.50    5.30
   6   6   6    6.30    6.80
  -6   6  -6   10.20    6.90
   7  -6   6   -7.00    6.60
  -7  -6  -6   11.70    9.60
   7  -6   6    8.10    9.90
  -7  -6  -6    0.50    5.50
   7   6   6   -1.10    6.00
  -7   6  -6   11.40    7.00
  -7   6  -6    0.80    5.40
  -3  -7   6   17.40    7.50
  -3   7   6   16.70    7.50
  -3   7   6    1.20    6.30
   3   7  -6    3.00    9.60
  -3   7   6   22.40   12.20
  -3   7   6   14.50    8.00
  -2  -7   6   -3.60    5.20
  -2  -7   6   11.40    7.40
   2   7  -6   -5.00    7.70
  -2   7   6  -11.80    8.50
  -2   7   6    7.70    8.30
  -2   7   6   15.80   11.40
  -2   7   6    1.30    6.80
  -1  -7   6    6.40    6.70
  -1  -7   6   -7.70    5.60
  -1   7   6    5.80    8.40
   1   7  -6    1.00    7.70
  -1   7   6  -21.70   10.40
   1   7  -6    0.60    8.10
   0  -7   6    5.10    6.00
   0   7  -6    5.20    7.10
   0   7  -6  -12.70    7.90
   0   7   6   -2.50    8.30
   0   7   6   -2.80   10.30
   1  -7   6   -2.90    6.20
  -1   7  -6    1.40    7.50
   1   7   6    8.70    9.40
  -1   7  -6   12.90    7.50
   1   7   6    4.90   10.70
  16   0  -7   -5.80    8.70
 -16   0   7    5.90    6.50
 -16   0   7    1.00    4.10
 -15   0   7    0.10    5.50
  15   0  -7    0.80    4.00
 -15   0   7   -7.50    3.20
 -14   0   7    0.80    2.90
  14   0  -7    0.40    3.70
 -14   0   7    2.70    5.20
  13   0  -7   -1.10    2.70
  13   0  -7   -5.40    2.90
 -13   0   7    4.30    4.30
 -13   0   7    0.20    2.40
  12   0  -7   -0.80    1.50
  12   0  -7    1.80    2.70
 -12   0   7    1.40    3.60
 -12   0   7   -0.40    2.30
 -11   0   7    1.20    3.20
  11   0  -7    3.90    2.60
 -11   0   7    2.00    2.10
 -11   0   7    3.40    4.20
  11   0  -7    0.80    2.60
  10   0  -7   -2.80    2.10
 -10   0   7   -1.20    2.90
  10   0  -7   -1.20    1.20
 -10   0   7   -1.20    1.90
 -10   0   7    0.10    2.60
  10   0  -7    0.80    3.80
  -9   0   7    1.20    2.30
   9   0  -7   -1.20    1.80
   9   0  -7    0.70    1.20
   9   0  -7   -0.90    2.50
   9   0  -7   -0.50    1.80
  -9   0   7   -2.80    2.10
   9   0  -7   -3.10    3.30
  -9   0   7    0.20    1.50
  -8   0   7    0.10    2.10
   8   0  -7    0.20    1.80
  -8   0   7   -1.40    1.40
  -8   0   7   -2.80    1.70
   8   0  -7   -0.60    2.60
   8   0  -7   -0.70    1.50
   7   0  -7    1.70    1.40
   7   0  -7    1.00    1.70
   7   0  -7   -0.90    1.50
  -7   0   7    2.00    1.80
   7   0  -7    0.50    2.30
  -7   0   7   -0.60    1.30
  -7   0   7    1.00    1.60
   7   0  -7   -0.60    1.20
   6   0  -7    0.30    1.20
   6   0  -7   -1.90    1.20
   6   0  -7    1.10    2.10
  -6   0   7   -0.20    1.20
  -6   0   7    0.30    1.60
   6   0  -7   -1.90    1.10
   6   0  -7    0.20    1.20
  -6   0   7   -0.70    1.00
  -5   0   7   -0.10    1.50
   5   0  -7    0.00    0.80
  -5   0   7   -0.50    1.20
   5   0  -7   -0.20    1.20
  -5   0   7   -1.00    1.00
   5   0  -7    2.60    2.10
  -5   0   7   -0.80    0.80
   5   0  -7    0.10    1.30
  -4   0   7    1.20    1.30
  -4   0   7    0.10    0.90
  -4   0   7    0.30    1.00
   4   0  -7   -1.10    1.10
   4   0  -7    0.50    1.20
   4   0  -7    0.00    0.70
   4   0  -7    1.70    1.60
  -4   0   7    0.90    1.00
   3   0  -7    0.10    1.30
  -3   0   7    0.60    1.20
  -3   0   7   -1.10    0.90
   3   0  -7    0.50    1.10
   3   0  -7    0.30    1.40
  -3   0   7    1.50    0.90
  -3   0   7    0.80    1.10
  -2   0   7    0.80    1.00
   2   0  -7   -0.20    1.20
  -2   0   7   -0.10    0.80
  -2   0   7    1.50    1.10
   2   0  -7   -0.20    0.90
  -2   0   7   -0.30    1.70
  -2   0   7    0.00    0.90
   1   0  -7    1.00    1.40
  -1   0   7    1.20    0.90
   1   0  -7   -0.30    0.80
  -1   0   7    3.50    1.90
   1   0  -7    1.20    0.70
  -1   0   7   -0.60    0.90
  -1   0   7    0.10    0.80
   1   0  -7   -1.20    1.40
   0   0   7   -0.80    1.70
   0   0  -7    2.60    1.70
   0   0  -7    0.30    1.30
   0   0  -7    0.00    1.00
   0   0  -7    0.70    0.90
   0   0   7    3.10    1.30
   0   0  -7    1.30    0.70
  -1   0  -7    0.60    0.80
  -1   0  -7    2.40    1.80
  -1   0  -7    0.40    1.00
   1   0   7    0.90    1.20
   1   0   7    5.60    1.80
  -1   0  -7    1.00    1.30
  -1   0  -7    0.30    0.90
   2   0   7    0.00    1.40
   2   0   7    0.70    1.40
  -2   0  -7    2.60    2.10
  -2   0  -7   -0.50    1.20
  -2   0  -7    1.20    1.10
   2   0   7    0.70    1.10
   2   0   7   -2.00    1.00
  -2   0  -7   -1.40    1.10
  -3   0  -7    0.50    1.30
  -3   0  -7   -0.20    2.10
  -3   0  -7    0.50    1.30
   3   0   7    1.10    1.70
   3   0   7   -1.80    1.20
  -3   0  -7    0.60    0.90
   3   0   7    1.90    1.20
   4   0   7    1.10    1.70
  -4   0  -7    0.50    1.00
  -4   0  -7    0.10    1.40
  -4   0  -7   -1.70    2.50
  -4   0  -7   -0.60    1.40
   4   0   7    1.20    1.60
   4   0   7   -2.10    1.40
  -5   0  -7   -1.80    1.50
  -5   0  -7   -2.00    1.60
   5   0   7    0.50    2.00
   5   0   7   -1.40    1.90
  -5   0  -7    1.90    2.60
   5   0   7    0.60    1.70
  -5   0  -7    0.30    1.10
   5   0   7   -0.60    1.70
   6   0   7   -0.40    1.80
  -6   0  -7    1.40    1.20
  -6   0  -7   -0.30    2.00
   6   0   7   -0.50    2.20
   6   0   7   -0.40    1.90
  -6   0  -7    0.30    3.50
   6   0   7   -3.00    1.80
  -6   0  -7    3.80    1.90
  -7   0  -7   -1.40    2.10
   7   0   7    0.50    2.80
   7   0   7   -1.50    2.00
  -7   0  -7    2.40    2.30
  -7   0  -7   -0.70    1.40
   7   0   7   -2.00    2.30
   7   0   7    1.90    2.20
  -7   0  -7   -0.20    3.90
   8   0   7   -0.80    2.70
  -8   0  -7    3.20    1.80
   8   0   7   -0.60    3.30
   8   0   7    0.10    2.70
   8   0   7   -1.50    2.40
  -8   0  -7   -4.90    2.40
  -8   0  -7   -0.40    2.50
  -9   0  -7    2.70    3.50
  -9   0  -7    0.90    2.20
  -9   0  -7    0.30    3.10
   9   0   7    2.50    3.00
   9   0   7    2.60    2.90
 -10   0  -7   -1.80    3.70
  10   0   7   -4.00    2.90
 -10   0  -7    0.90    3.90
  10   0   7    0.00    3.30
 -11   0  -7   -0.10    2.50
 -11   0  -7   -1.10    3.90
  11   0   7   -2.50    3.00
  11   0   7   -5.20    3.70
  12   0   7   -1.10    4.40
  12   0   7    3.70    3.60
 -12   0  -7   -2.80    3.10
 -12   0  -7   -3.70    4.10
  13   0   7    0.00    4.50
 -13   0  -7   -0.20    3.30
 -13   0  -7   -7.40    5.70
 -13   0  -7    7.90    5.90
  16  -1  -7    8.80    5.70
 -16  -1   7    0.40    5.80
  16   1  -7    1.40    4.70
 -16   1   7   -0.40    3.70
 -16   1   7    0.20    7.00
 -15  -1   7   -2.90    4.90
  15  -1  -7    4.10    4.70
 -15  -1   7    6.90    4.10
 -15   1   7    5.00    3.10
  15   1  -7    1.90    4.40
 -15   1   7    9.80    5.50
  14  -1  -7   10.40    4.20
 -14  -1   7    8.20    4.60
 -14  -1   7    6.70    3.50
 -14   1   7    2.60    4.80
  14   1  -7    6.60    3.70
 -14   1   7    4.50    2.80
  14   1  -7    4.40    4.20
 -13  -1   7    5.60    3.50
 -13  -1   7   10.40    3.60
  13  -1  -7   11.60    3.90
 -13  -1   7   15.20    6.00
 -13   1   7    8.30    2.90
  13   1  -7   13.20    3.70
  13   1  -7    8.60    4.20
 -13   1   7   10.00    4.70
 -12  -1   7   75.39    6.60
 -12  -1   7   76.69    7.90
 -12  -1   7   62.89    6.90
  12  -1  -7   77.79    7.30
  12   1  -7   67.09    7.10
  12   1  -7   64.59    7.40
  12   1  -7   79.49    6.70
 -12   1   7   65.59    9.50
 -12   1   7   65.99    5.60
  11  -1  -7  218.78   12.00
 -11  -1   7  208.18   14.90
 -11  -1   7  200.68   11.10
 -11  -1   7  204.78   12.00
  11   1  -7  184.38   11.70
  11   1  -7  201.68   11.00
 -11   1   7  207.98   12.80
  11   1  -7  198.18   12.70
 -11   1   7  195.28   10.40
  11   1  -7  208.78   11.10
 -10  -1   7   12.70    3.40
  10  -1  -7   14.30    3.60
 -10  -1   7   16.00    3.20
 -10  -1   7   18.50    3.40
  10   1  -7   20.00    4.40
 -10   1   7   16.90    3.80
 -10   1   7   14.20    4.50
  10   1  -7   17.70    3.10
 -10   1   7   17.90    2.70
  10   1  -7   15.60    3.40
  10   1  -7   15.30    4.20
  -9  -1   7   47.60    4.70
   9  -1  -7   44.00    4.70
   9  -1  -7   49.90    6.40
  -9  -1   7   39.40    4.70
   9  -1  -7   53.99    5.50
  -9  -1   7   43.90    4.40
   9   1  -7   41.60    6.00
  -9   1   7   45.30    5.60
  -9   1   7   40.20    5.80
  -9   1   7   43.90    3.80
   9   1  -7   40.50    5.10
   9   1  -7   47.10    5.20
   9   1  -7   41.00    4.60
   9   1  -7   48.00    4.50
   8  -1  -7   38.40    5.40
  -8  -1   7   57.49    4.80
  -8  -1   7   67.69    4.70
   8  -1  -7   62.39    5.20
   8  -1  -7   67.39    4.90
  -8  -1   7   60.79    4.70
  -8   1   7   53.49    3.90
  -8   1   7   50.39    5.80
   8   1  -7   51.09    4.40
   8   1  -7   54.09    4.40
   8   1  -7   64.49    6.30
  -8   1   7   56.19    5.10
   8   1  -7   46.60    5.00
   8   1  -7   53.79    5.30
   7  -1  -7   -1.70    1.70
  -7  -1   7    0.70    1.30
   7  -1  -7   -0.60    1.60
  -7  -1   7    0.20    1.50
  -7  -1   7   -0.90    1.60
   7  -1  -7    1.00    2.80
  -7   1   7   -1.70    1.70
  -7   1   7    0.40    1.10
  -7   1   7    0.80    2.00
   7   1  -7   -1.60    1.90
   7   1  -7   -0.80    1.30
   7   1  -7    1.00    1.20
   7   1  -7   -0.10    2.20
   7   1  -7   -1.50    1.90
   6  -1  -7   99.59    7.30
  -6  -1   7  106.49    6.30
  -6  -1   7   98.59    6.00
   6  -1  -7  110.39    6.40
   6  -1  -7  111.29    5.80
   6   1  -7   99.69    5.60
   6   1  -7  112.99    6.80
   6   1  -7   98.39    6.80
  -6   1   7  113.69    5.80
   6   1  -7  110.79    5.90
  -6   1   7  115.49    6.50
   6   1  -7   98.29    6.70
  -6   1   7  100.09    6.90
  -5  -1   7 1276.87   50.99
  -5  -1   7 1287.27   51.99
   5  -1  -7 1246.28   50.49
   5  -1  -7 1363.06   52.99
   5  -1  -7 1297.17   51.79
  -5  -1   7 1254.47   51.79
   5  -1  -7 1347.27   52.19
   5   1  -7 1282.47   52.59
  -5   1   7 1256.97   50.69
  -5   1   7 1368.56   51.99
  -5   1   7 1290.37   52.59
   5   1  -7 1340.37   52.29
   5   1  -7 1317.27   51.49
   5   1  -7 1346.77   51.19
  -5   1   7 1260.27   50.99
   4  -1  -7  214.78   10.70
  -4  -1   7  206.48    8.80
   4  -1  -7  218.48    9.00
  -4  -1   7  206.88    9.80
  -4  -1   7  199.18    9.80
   4  -1  -7  207.88    9.90
   4  -1  -7  219.78    8.90
   4   1  -7  195.08   10.40
  -4   1   7  205.08    8.90
   4   1  -7  203.28    9.40
   4   1  -7  216.38    9.10
  -4   1   7  203.58    8.80
  -4   1   7  212.48    9.80
  -4   1   7  207.38   10.60
   4   1  -7  207.08   10.10
   3  -1  -7   61.99    4.20
  -3  -1   7   61.29    3.10
   3  -1  -7   56.89    4.70
   3  -1  -7   60.09    3.10
  -3  -1   7   60.09    4.10
  -3  -1   7   64.49    4.00
   3  -1  -7   69.69    3.80
  -3  -1   7   64.39    4.20
   3   1  -7   63.89    3.90
  -3   1   7   67.49    5.60
   3   1  -7   56.59    4.50
   3   1  -7   54.49    4.30
  -3   1   7   64.89    4.30
  -3   1   7   67.99    3.40
  -3   1   7   63.19    3.10
  -3   1   7   59.59    4.50
   2  -1  -7  308.67   12.20
   2  -1  -7  315.67   14.00
  -2  -1   7  296.17   13.40
  -2  -1   7  308.17   13.50
  -2  -1   7  306.37   12.40
   2  -1  -7  323.07   13.40
  -2  -1   7  283.97   14.30
  -2  -1   7  308.07   13.00
   2   1  -7  292.77   13.90
  -2   1   7  286.47   13.60
  -2   1   7  302.27   14.80
  -2   1   7  304.97   12.20
  -2   1   7  343.77   12.90
  -2   1   7  307.97   13.50
   2   1  -7  278.87   13.60
   2   1  -7  322.37   13.70
   1  -1  -7  214.08   11.60
   1  -1  -7  225.98   10.30
  -1  -1   7  234.08   11.40
  -1  -1   7  205.88   10.10
  -1  -1   7  220.38    9.60
  -1  -1   7  219.78   10.30
   1  -1  -7  233.58   10.70
   1   1  -7  221.58   10.00
   1   1  -7  201.98   10.60
  -1   1   7  247.58    9.80
  -1   1   7  210.88   11.70
   1   1  -7  227.08   10.30
  -1   1   7  216.98   10.30
   1   1  -7  230.28    9.90
   0  -1   7  800.12   34.40
   0  -1   7  829.32   33.20
   0  -1   7  778.52   33.30
   0  -1  -7  845.02   35.00
   0  -1   7  831.72   32.60
   0  -1  -7  846.42   33.60
   0   1   7  883.61   33.00
   0   1  -7  816.72   33.10
   0   1   7  784.42   34.70
   0   1  -7  798.02   33.70
   0   1  -7  844.62   33.30
   0   1   7  793.32   33.10
   0   1  -7  819.72   33.20
  -1  -1  -7    8.00    0.80
  -1  -1  -7    6.20    1.70
  -1  -1  -7    7.60    2.80
   1  -1   7    9.80    1.90
   1  -1   7    7.80    2.30
  -1  -1  -7    6.20    1.70
   1  -1   7    8.80    1.50
  -1   1  -7    8.50    2.10
  -1   1  -7    8.00    1.90
  -1   1  -7   11.20    1.80
  -1   1  -7    9.00    1.80
   1   1   7    6.50    1.50
   1   1   7    7.70    0.90
  -1   1  -7    6.50    2.30
   1   1   7    2.50    2.10
   1   1   7    8.50    1.60
   2  -1   7   48.30    4.10
  -2  -1  -7   46.30    3.60
  -2  -1  -7   51.29    4.30
   2  -1   7   51.69    5.20
   2  -1   7   51.49    3.40
  -2  -1  -7   51.09    2.70
  -2  -1  -7   54.39    6.20
   2   1   7   55.89    3.80
   2   1   7   52.39    2.90
   2   1   7   51.09    3.70
   2   1   7   51.09    5.00
  -2   1  -7   46.60    4.00
  -2   1  -7   53.09    4.10
  -2   1  -7   54.09    4.00
  -2   1  -7   48.80    4.00
  -2   1  -7   52.79    4.00
  -3  -1  -7    2.90    3.10
   3  -1   7    0.80    1.20
  -3  -1  -7    1.80    1.10
   3  -1   7   -0.40    1.70
  -3  -1  -7    0.10    1.60
   3  -1   7    5.60    2.60
  -3  -1  -7    4.70    1.80
  -3   1  -7    1.50    1.80
  -3   1  -7    3.10    1.60
   3   1   7    0.40    1.20
   3   1   7    2.20    1.70
  -3   1  -7    2.30    1.80
  -3   1  -7    2.50    1.90
   3   1   7    3.80    2.10
   3   1   7   -0.10    1.00
  -3   1  -7    2.10    1.50
   4  -1   7    8.80    1.90
  -4  -1  -7    6.20    2.60
   4  -1   7    6.10    2.40
  -4  -1  -7    2.30    3.30
   4  -1   7    7.30    2.70
  -4  -1  -7    8.80    1.80
   4  -1   7    8.20    3.10
  -4  -1  -7    6.00    1.30
   4   1   7    9.10    2.50
  -4   1  -7    5.00    2.20
   4   1   7    6.50    1.90
  -4   1  -7    8.60    2.10
  -4   1  -7    7.40    2.50
   4   1   7    9.40    2.10
  -4   1  -7    8.40    2.00
   4   1   7    7.00    1.90
  -5  -1  -7  156.08    7.60
   5  -1   7  137.89    7.90
  -5  -1  -7  155.58    9.40
   5  -1   7  168.78    9.90
  -5  -1  -7  145.19   10.80
  -5  -1  -7  151.88    7.30
   5  -1   7  160.38    9.10
   5  -1   7  151.58    8.90
  -5   1  -7  157.88    9.00
   5   1   7  149.29    9.00
   5   1   7  166.48    8.00
  -5   1  -7  136.29    7.90
   5   1   7  148.19    7.80
  -5   1  -7  149.49    8.50
   5   1   7  164.38    8.60
  -5   1  -7  166.78    8.50
  -6  -1  -7   10.90    2.30
  -6  -1  -7   12.40    4.50
   6  -1   7    9.00    2.30
   6  -1   7    9.20    2.80
   6  -1   7    9.60    3.10
  -6  -1  -7   11.30    3.10
  -6  -1  -7   14.20    2.00
   6  -1   7   13.00    3.50
   6   1   7   10.70    2.30
  -6   1  -7   14.50    3.30
   6   1   7   17.40    3.00
   6   1   7   16.10    2.90
  -6   1  -7   16.60    2.70
  -6   1  -7   10.80    2.40
  -6   1  -7   15.60    3.50
   6   1   7   12.40    2.80
   7  -1   7   40.00    4.70
   7  -1   7   38.70    5.50
   7  -1   7   47.20    6.90
  -7  -1  -7   42.40    6.10
  -7  -1  -7   44.90    3.90
   7  -1   7   46.50    6.70
  -7  -1  -7   46.70    4.40
   7   1   7   50.59    5.40
   7   1   7   53.69    5.50
  -7   1  -7   41.20    4.30
  -7   1  -7   39.30    4.90
   7   1   7   35.10    5.20
  -7   1  -7   42.80    5.90
  -7   1  -7   50.89    5.10
   7   1   7   42.00    5.40
   8  -1   7   32.20    4.80
   8  -1   7   40.30    5.00
  -8  -1  -7   47.10    4.80
  -8  -1  -7   38.70    4.30
   8  -1   7   33.70    5.70
  -8  -1  -7   37.00    6.50
   8   1   7   37.90    5.10
  -8   1  -7   40.70    5.40
  -8   1  -7   45.90    4.60
   8   1   7   47.00    6.30
  -8   1  -7   35.40    5.20
   8   1   7   42.90    5.50
   9  -1   7   48.80    7.30
  -9  -1  -7   62.69    5.80
  -9  -1  -7   56.39    8.00
  -9  -1  -7   62.49    5.40
   9  -1   7   47.50    8.20
   9   1   7   54.79    6.40
  -9   1  -7   56.19    6.50
  -9   1  -7   69.19    5.70
   9   1   7   50.39    6.00
  10  -1   7    0.30    3.80
 -10  -1  -7    1.50    2.50
 -10  -1  -7    0.60    3.20
 -10  -1  -7   -1.90    3.90
  10  -1   7   -0.60    2.90
  10   1   7    4.10    3.20
  10   1   7    1.80    3.30
 -10   1  -7    0.10    2.50
 -10   1  -7    0.30    3.30
  11  -1   7   32.50    5.90
  11  -1   7   27.70    4.70
 -11  -1  -7   24.30    3.90
 -11  -1  -7   38.90    7.10
 -11   1  -7   35.40    5.10
  11   1   7   40.10    5.20
 -11   1  -7   42.60    7.30
  11   1   7   38.40    4.70
  12  -1   7   30.90    5.40
 -12  -1  -7   31.10    4.80
  12  -1   7   30.40    5.80
 -12  -1  -7   16.20    4.80
 -12  -1  -7   33.60    6.60
 -12   1  -7   34.50    6.10
 -12   1  -7   50.49    5.60
  12   1   7   31.50    4.90
  13  -1   7   -1.60    4.90
 -13  -1  -7   -3.70    5.40
 -13  -1  -7    0.80    3.80
 -13   1  -7   -1.30    3.40
  13   1   7    3.20    7.80
 -13   1  -7    1.80    5.30
  15  -2  -7   22.90    6.90
 -15  -2   7   20.50    5.50
 -15   2   7   21.30    7.00
 -15   2   7   20.10    4.10
  15   2  -7   12.90    4.90
  15   2  -7   20.00   11.70
 -14  -2   7   36.70    5.40
  14  -2  -7   25.00    5.60
 -14   2   7   33.10    4.20
  14   2  -7   18.30    6.80
 -14   2   7   18.90    5.90
  14   2  -7   31.10    5.10
  13  -2  -7  112.69    9.40
 -13  -2   7  117.79    9.00
 -13  -2   7  119.99    8.60
 -13   2   7  103.39    7.30
  13   2  -7  113.69   13.50
  13   2  -7   99.59   11.50
 -13   2   7  124.99   11.20
  13   2  -7  112.49    8.90
 -12  -2   7   19.50    3.70
  12  -2  -7   19.10    4.30
 -12  -2   7   14.50    4.20
 -12  -2   7   20.00    4.00
  12   2  -7    9.10    4.70
  12   2  -7   14.80    3.90
 -12   2   7   19.20    5.20
 -12   2   7   13.60    2.90
  12   2  -7   12.50    5.10
 -11  -2   7  373.16   16.90
  11  -2  -7  363.46   18.10
 -11  -2   7  371.96   17.80
 -11  -2   7  360.66   18.20
 -11   2   7  375.56   19.60
  11   2  -7  313.47   18.90
  11   2  -7  363.76   18.20
  11   2  -7  377.36   17.70
  11   2  -7  353.76   18.50
 -10  -2   7  179.38    9.70
  10  -2  -7  154.98   11.00
 -10  -2   7  192.68   10.60
 -10  -2   7  181.38   13.60
 -10   2   7  175.08   11.90
 -10   2   7  179.98    9.30
  10   2  -7  161.98   11.80
  10   2  -7  190.08   11.30
  10   2  -7  185.68    9.50
  10   2  -7  167.38   11.40
  -9  -2   7   65.59    6.10
  -9  -2   7   68.59    5.20
   9  -2  -7   65.39    6.90
   9  -2  -7   61.39    6.10
  -9  -2   7   63.59    6.00
   9   2  -7   66.39    5.10
  -9   2   7   61.69    4.70
   9   2  -7   59.59    6.90
  -9   2   7   62.09    7.20
   9   2  -7   50.99    6.90
   9   2  -7   63.69    7.10
  -8  -2   7   25.90    4.00
   8  -2  -7   24.70    4.10
   8  -2  -7   20.10    3.50
   8  -2  -7   19.70    5.10
  -8  -2   7   20.60    3.20
  -8  -2   7   22.50    3.20
  -8   2   7   20.60    2.80
   8   2  -7   19.60    4.30
  -8   2   7   17.90    3.70
  -8   2   7   20.80    4.10
   8   2  -7   16.80    2.60
   8   2  -7   21.10    3.80
   8   2  -7   17.60    3.90
   8   2  -7   20.90    2.70
  -8   2   7   21.40    4.50
   7  -2  -7  167.98   10.70
   7  -2  -7  153.78    8.60
  -7  -2   7  140.79    8.00
   7  -2  -7  140.19    8.60
  -7  -2   7  158.48    8.70
  -7  -2   7  159.58    7.80
  -7   2   7  153.48    8.80
   7   2  -7  152.38    7.40
  -7   2   7  143.89    9.70
  -7   2   7  144.59    7.30
   7   2  -7  154.48    8.40
   7   2  -7  149.59    8.60
   7   2  -7  141.89    9.60
   7   2  -7  126.79    9.50
  -6  -2   7  713.53   31.00
   6  -2  -7  738.83   31.80
  -6  -2   7  770.02   31.90
   6  -2  -7  793.42   31.40
   6  -2  -7  780.72   33.10
  -6  -2   7  788.12   30.50
  -6   2   7  768.12   31.70
   6   2  -7  701.73   33.00
   6   2  -7  782.72   30.30
   6   2  -7  773.62   31.30
  -6   2   7  772.42   32.80
  -6   2   7  737.13   30.30
   6   2  -7  759.12   31.40
   6   2  -7  728.63   32.90
   5  -2  -7  327.77   14.20
   5  -2  -7  329.97   15.80
   5  -2  -7  307.07   14.80
  -5  -2   7  320.87   14.80
  -5  -2   7  318.47   13.20
   5  -2  -7  313.87   13.40
  -5  -2   7  316.17   14.10
   5   2  -7  321.07   13.10
   5   2  -7  304.77   14.20
  -5   2   7  327.17   14.80
   5   2  -7  315.07   14.40
   5   2  -7  289.37   15.80
  -5   2   7  352.16   12.80
   5   2  -7  307.77   16.00
  -5   2   7  310.27   13.30
  -5   2   7  307.57   15.40
   4  -2  -7  506.35   22.20
  -4  -2   7  516.85   19.80
  -4  -2   7  486.45   21.60
   4  -2  -7  489.95   20.80
  -4  -2   7  505.65   21.10
   4  -2  -7  492.15   20.70
   4  -2  -7  499.55   21.60
   4   2  -7  511.15   19.60
   4   2  -7  489.35   21.10
  -4   2   7  496.85   22.10
  -4   2   7  507.35   21.60
  -4   2   7  513.95   20.00
   4   2  -7  499.55   22.90
   4   2  -7  500.05   21.20
   4   2  -7  464.05   22.70
  -4   2   7  482.55   20.00
  -3  -2   7  386.26   19.60
   3  -2  -7  381.46   17.50
   3  -2  -7  403.46   18.40
  -3  -2   7  406.76   17.50
   3  -2  -7  405.76   16.80
  -3  -2   7  394.86   17.90
  -3   2   7  402.76   19.80
   3   2  -7  427.56   17.50
   3   2  -7  402.46   17.70
   3   2  -7  391.26   19.10
  -3   2   7  420.76   17.90
  -3   2   7  390.46   18.10
  -3   2   7  422.86   16.30
  -3   2   7  430.86   16.80
   2  -2  -7  674.03   28.30
  -2  -2   7  661.63   28.10
   2  -2  -7  633.44   27.80
  -2  -2   7  619.64   29.50
  -2  -2   7  663.13   28.40
  -2   2   7  700.63   27.20
  -2   2   7  702.33   28.10
   2   2  -7  655.43   27.80
   2   2  -7  697.53   27.60
  -2   2   7  686.83   30.00
  -2   2   7  673.53   26.50
   2   2  -7  658.53   29.20
  -2   2   7  676.83   26.20
   1  -2  -7  886.71   37.90
  -1  -2   7  930.61   37.60
   1  -2  -7  963.30   39.80
   1  -2  -7  931.01   37.80
  -1  -2   7  875.21   39.30
  -1  -2   7  911.61   37.80
   1   2  -7  911.91   38.90
  -1   2   7  912.61   39.70
  -1   2   7  907.71   35.80
  -1   2   7  928.21   37.50
   1   2  -7  917.21   37.60
   1   2  -7  957.00   37.40
  -1   2   7  913.31   35.70
  -1   2   7  950.00   37.80
  -1   2   7  952.40   37.20
   0  -2   7  523.95   22.50
   0  -2   7  514.55   20.60
   0  -2  -7  504.75   23.90
   0  -2  -7  535.55   24.90
   0  -2  -7  508.55   22.20
   0  -2   7  521.65   22.40
   0  -2   7  488.55   24.00
   0   2   7  490.75   24.20
   0   2  -7  551.74   22.20
   0   2  -7  540.45   21.10
   0   2  -7  520.55   23.40
   0   2   7  515.35   22.00
   0   2   7  552.24   22.20
   0   2  -7  554.84   22.60
   1  -2   7 1027.30   42.00
   1  -2   7  992.30   42.00
   1  -2   7  997.50   43.60
   1  -2   7 1021.80   40.50
  -1  -2  -7 1092.19   44.50
  -1  -2  -7 1007.60   40.10
  -1  -2  -7  987.50   42.70
  -1   2  -7 1059.89   42.10
   1   2   7 1043.10   39.90
  -1   2  -7 1075.19   40.80
   1   2   7 1100.39   42.00
   1   2   7 1026.00   43.90
  -1   2  -7 1020.50   42.50
   1   2   7 1001.00   41.20
  -1   2  -7 1046.70   41.70
  -1   2  -7 1003.90   42.70
  -2  -2  -7  240.28   13.00
  -2  -2  -7  257.67   10.70
   2  -2   7  247.58   12.50
   2  -2   7  251.27   11.00
  -2  -2  -7  262.17   11.70
  -2  -2  -7  257.47   14.80
   2  -2   7  243.38   13.70
   2   2   7  245.58   11.30
  -2   2  -7  263.17   12.80
   2   2   7  261.77   12.30
   2   2   7  233.18   13.70
  -2   2  -7  269.17   11.30
  -2   2  -7  254.67   12.10
  -2   2  -7  265.87   12.50
  -2   2  -7  248.58   12.80
   2   2   7  268.07   10.40
   3  -2   7  955.40   41.90
  -3  -2  -7  920.81   41.20
  -3  -2  -7 1008.00   42.70
  -3  -2  -7  833.42   39.60
  -3  -2  -7 1015.20   39.40
   3  -2   7  958.60   39.00
   3  -2   7  957.30   40.40
  -3   2  -7  998.80   40.30
   3   2   7  975.10   41.50
  -3   2  -7  952.30   40.50
  -3   2  -7 1004.10   40.10
   3   2   7 1044.00   40.30
  -3   2  -7  993.70   40.60
  -3   2  -7 1036.00   39.40
   3   2   7  969.30   38.90
   3   2   7 1011.60   38.30
  -4  -2  -7  536.65   22.70
   4  -2   7  541.75   25.70
   4  -2   7  546.55   22.80
  -4  -2  -7  520.15   25.10
  -4  -2  -7  569.84   26.80
  -4  -2  -7  514.35   22.30
   4  -2   7  535.05   24.20
   4   2   7  575.84   24.00
  -4   2  -7  520.45   24.00
  -4   2  -7  545.95   24.00
   4   2   7  560.94   22.20
  -4   2  -7  576.54   23.30
  -4   2  -7  569.24   24.10
  -4   2  -7  575.14   24.00
   4   2   7  543.25   22.40
   4   2   7  534.75   24.90
   5  -2   7   35.30    4.70
  -5  -2  -7   28.40    3.10
  -5  -2  -7   40.10    7.30
  -5  -2  -7   34.40    5.70
   5  -2   7   27.40    4.90
  -5  -2  -7   35.20    3.80
   5  -2   7   39.20    3.80
   5   2   7   35.50    3.20
   5   2   7   36.00    5.00
  -5   2  -7   32.60    4.60
   5   2   7   33.70    3.50
  -5   2  -7   38.50    4.40
  -5   2  -7   43.20    5.70
   5   2   7   35.20    4.70
  -5   2  -7   31.00    4.50
  -5   2  -7   38.40    5.30
   6  -2   7  481.65   25.20
   6  -2   7  483.95   23.40
   6  -2   7  527.85   24.40
  -6  -2  -7  589.84   29.50
  -6  -2  -7  460.65   21.60
  -6  -2  -7  487.75   24.70
  -6  -2  -7  523.75   21.60
   6  -2   7  496.95   22.10
   6   2   7  531.65   21.60
  -6   2  -7  518.15   22.80
   6   2   7  509.25   23.60
  -6   2  -7  498.85   22.80
  -6   2  -7  572.64   22.90
   6   2   7  495.15   21.30
  -6   2  -7  533.55   23.50
   6   2   7  547.05   23.50
  -7  -2  -7   44.80    4.20
  -7  -2  -7   30.60    5.50
  -7  -2  -7   31.40    4.00
   7  -2   7   30.60    6.60
   7  -2   7   37.20    5.20
   7  -2   7   38.70    4.80
   7   2   7   44.60    4.70
  -7   2  -7   32.80    4.70
   7   2   7   38.00    4.30
  -7   2  -7   45.50    4.70
   7   2   7   39.70    5.40
  -7   2  -7   32.80    4.90
  -8  -2  -7    3.10    2.50
  -8  -2  -7    1.40    2.20
   8  -2   7    0.10    3.80
   8  -2   7    1.90    2.80
  -8  -2  -7    1.30    4.60
   8   2   7   -3.30    3.10
  -8   2  -7    0.20    2.50
  -8   2  -7   -1.30    2.20
   8   2   7    0.90    2.30
   8   2   7    2.90    2.90
   9  -2   7    2.60    3.20
   9  -2   7   -3.90    3.50
  -9  -2  -7    1.50    3.70
  -9  -2  -7    0.70    2.60
  -9   2  -7    3.70    3.00
  -9   2  -7   -3.30    2.50
   9   2   7   -0.40    2.40
   9   2   7    1.40    3.20
 -10  -2  -7   64.69    9.00
  10  -2   7   73.49    8.80
 -10  -2  -7   66.89    7.10
  10  -2   7   68.29    7.70
 -10   2  -7   85.09    6.60
  10   2   7   67.19    7.40
 -10   2  -7   72.59    8.00
 -11  -2  -7   25.80    6.30
 -11  -2  -7   34.20    4.70
  11  -2   7   26.30    5.10
  11  -2   7   33.60    6.00
 -11   2  -7   36.50    6.70
 -11   2  -7   31.40    4.20
  11   2   7   31.90    4.90
  12  -2   7    7.40    4.30
 -12  -2  -7    0.80    4.00
  12  -2   7   -0.70    4.80
 -12  -2  -7    3.30    5.50
 -12   2  -7    2.00    3.30
  12   2   7    5.30    4.60
 -12   2  -7   -3.10    4.00
  13  -2   7   31.60    6.30
 -13  -2  -7   33.00    7.90
  13  -2   7   15.30    6.70
 -13  -2  -7   15.40    5.00
 -13   2  -7   18.90    4.50
  13   2   7   13.50    5.30
  14  -3  -7   43.20    8.90
  14   3  -7   47.20    9.00
  14   3  -7   71.79    8.00
 -14   3   7   56.09    8.50
 -14   3   7   50.19    6.50
 -13  -3   7   16.80    5.00
  13  -3  -7   25.20    5.60
 -13   3   7   25.90    3.60
  13   3  -7   34.40    5.20
  13   3  -7   33.30    7.70
 -13   3   7   33.80    6.80
 -12  -3   7  183.78   12.10
  12  -3  -7  173.38   11.70
 -12   3   7  183.58    9.90
 -12   3   7  193.08   13.90
  12   3  -7  152.68   15.10
  12   3  -7  174.08   10.40
 -11  -3   7   -1.40    5.60
  11  -3  -7   -1.30    3.50
 -11  -3   7   -4.20    3.60
 -11   3   7   -1.70    2.10
 -11   3   7   -3.00    4.00
  11   3  -7   -1.70    2.60
  11   3  -7    5.40    5.40
 -10  -3   7  304.87   16.60
 -10  -3   7  284.17   15.20
  10  -3  -7  290.27   15.10
 -10  -3   7  285.67   13.50
 -10   3   7  273.57   16.20
  10   3  -7  267.47   13.00
  10   3  -7  242.08   17.10
  10   3  -7  281.47   14.20
 -10   3   7  285.17   13.40
  -9  -3   7  160.38    8.40
  -9  -3   7  154.28   15.20
  -9  -3   7  161.58   10.40
   9  -3  -7  163.68   10.40
  -9   3   7  154.08   11.50
   9   3  -7  160.48    9.60
   9   3  -7  146.19   12.00
  -9   3   7  158.48    8.40
   9   3  -7  154.88    8.30
   8  -3  -7  320.77   16.50
  -8  -3   7  342.17   16.20
  -8  -3   7  337.97   14.70
  -8  -3   7  341.97   16.60
   8  -3  -7  343.67   17.00
   8   3  -7  307.67   18.20
   8   3  -7  331.87   14.30
  -8   3   7  303.67   17.30
   8   3  -7  292.97   18.10
   8   3  -7  343.97   15.50
  -8   3   7  320.77   14.50
   7  -3  -7  411.66   19.30
  -7  -3   7  394.56   19.30
  -7  -3   7  411.26   19.30
   7  -3  -7  410.56   19.30
  -7  -3   7  425.36   17.70
  -7   3   7  420.06   20.30
   7   3  -7  408.56   16.90
   7   3  -7  413.96   18.20
[truncated: 398,427 more chars]
