# Supplementary material for: A molecular descriptor of intramolecular noncovalent interaction for regulating optoelectronic properties of organic semiconductors
Source: Nat Commun. 2023 May 1;14:2500. doi: 10.1038/s41467-023-38078-4 (PMC10151346; doi:10.1038/s41467-023-38078-4)
Supplement: Supplementary file 10 — Supplementary Data 7 [file 41467_2023_38078_MOESM10_ESM.txt]

Atomic Coordinates
M(O···F)
 C                  0.70872400   -0.10171800   -0.00000400
 C                  1.79740100    0.73483300    0.00001000
 C                  2.97936200   -0.05880100    0.00002500
 C                  2.53625300   -1.34926900    0.00003300
 C                 -0.70872400    0.10172300    0.00000700
 C                 -1.79739900   -0.73483400   -0.00000900
 C                 -2.97936200    0.05879600   -0.00003000
 C                 -2.53625800    1.34926600   -0.00000200
 H                  4.00089300    0.29273300    0.00003400
 H                  3.03317400   -2.30659700    0.00004100
 H                 -4.00089200   -0.29274300   -0.00004400
 H                 -3.03318500    2.30659100    0.00000900
 F                 -1.76450100   -2.07693500   -0.00001300
 F                  1.76450900    2.07693600    0.00000900
 O                 -1.17235400    1.39317700   -0.00000200
 O                  1.17234900   -1.39317400   -0.00002200

M(O···Cl)
 C                 -0.59436300    0.40112300   -0.00001300
 C                 -1.94491800    0.12626600    0.00001600
 C                 -2.63709300    1.37768600    0.00002100
 C                 -1.66857600    2.33476800   -0.00002700
 C                  0.59436300   -0.40112400   -0.00001400
 C                  1.94491700   -0.12626500   -0.00001300
 C                  2.63709300   -1.37768500   -0.00002200
 C                  1.66857700   -2.33476800   -0.00006300
 H                 -3.70789500    1.52058800    0.00003800
 H                 -1.68395100    3.41346200   -0.00005000
 H                  3.70789500   -1.52058600   -0.00001400
 H                  1.68395300   -3.41346100   -0.00008900
 O                  0.43077900   -1.76230600   -0.00002500
 O                 -0.43077800    1.76230500    0.00000400
 Cl                -2.70930600   -1.42290500    0.00003400
 Cl                 2.70930600    1.42290500    0.00002300

M(O···O)
O                 -0.49417500    1.75321400    0.00083500
 O                  2.69753200    0.21086400   -0.00172900
 C                  0.31703300    0.64158900    0.00005500
 C                  1.63540200    1.05578200   -0.00052900
 C                  1.62281000    2.49026400    0.00010100
 C                  0.30582500    2.85171900    0.00093100
 C                  3.99053400    0.81743400   -0.00043900
 C                  5.03032500   -0.29067900   -0.00093500
 C                  6.46162500    0.25670200    0.00063700
 C                  7.52466700   -0.84773300    0.00003600
 C                  8.95498600   -0.30015600    0.00159100
 O                  0.49417600   -1.75321300    0.00064000
 O                 -2.69753200   -0.21086300   -0.00183100
 C                 -0.31703300   -0.64158800   -0.00003300
 C                 -1.63540200   -1.05578100   -0.00070600
 C                 -1.62280900   -2.49026400   -0.00030300
 C                 -0.30582400   -2.85171800    0.00060500
 C                 -3.99053400   -0.81743400   -0.00065500
 C                 -5.03032500    0.29067900   -0.00105000
 C                 -6.46162500   -0.25670300    0.00050800
 C                 -7.52466800    0.84773200   -0.00005000
 C                 -8.95498700    0.30015400    0.00151300
 H                  2.47135700    3.15851800    0.00007000
 H                 -0.20236000    3.80348600    0.00130700
 H                  4.09762400    1.45334000    0.89104500
 H                  4.09858100    1.45501400   -0.89061500
 H                  4.86931500   -0.92415100   -0.88280300
 H                  4.86806400   -0.92603600    0.87934500
 H                  6.61048800    0.89915400    0.88152900
 H                  6.61164700    0.90119900   -0.87856300
 H                  7.37665200   -1.48970900   -0.87987000
 H                  7.37552300   -1.49174800    0.87826000
 H                  9.69404700   -1.10988600    0.00106800
 H                  9.14048600    0.32228300   -0.88308900
 H                  9.13938200    0.32013400    0.88800800
 H                 -2.47135500   -3.15851800   -0.00048200
 H                  0.20236100   -3.80348500    0.00091200
 H                 -4.09765300   -1.45344900    0.89074700
 H                 -4.09855100   -1.45490500   -0.89091300
 H                 -4.86933400    0.92422000   -0.88287100
 H                 -4.86804600    0.92596700    0.87927600
 H                 -6.61048300   -0.89918500    0.88137800
 H                 -6.61165300   -0.90116900   -0.87871400
 H                 -7.37666600    1.48973000   -0.87994200
 H                 -7.37551100    1.49172500    0.87818800
 H                 -9.69404900    1.10988400    0.00101500
 H                 -9.14049800   -0.32226600   -0.88317900
 H                 -9.13937100   -0.32015500    0.88791900

M(O···S)
C                 -0.42682000   -0.57290800   -0.00051100
 C                 -1.79909600   -0.74623100   -0.00047200
 C                 -2.01385800   -2.16919500   -0.00056800
 C                 -0.78136000   -2.75061100   -0.00065700
 C                 -4.55512100   -0.43884300   -0.00005000
 C                 -5.75458200    0.50995400    0.00025100
 C                 -7.08745400   -0.24817600    0.00048800
 C                 -8.30641900    0.68117700    0.00079800
 C                 -9.63606600   -0.07914100    0.00103400
 C                  0.42682100    0.57290500   -0.00046400
 C                  1.79909600    0.74622900   -0.00038100
 C                  2.01385800    2.16919400   -0.00038100
 C                  0.78135900    2.75060900   -0.00045800
 C                  4.55512100    0.43884300    0.00007000
 C                  5.75458200   -0.50995300    0.00027100
 C                  7.08745400    0.24817800    0.00058200
 C                  8.30642000   -0.68117400    0.00078200
 C                  9.63606600    0.07914400    0.00109800
 H                 -2.96163800   -2.68640400   -0.00056800
 H                 -0.44005300   -3.77414900   -0.00073900
 H                 -4.57716700   -1.07874800    0.88905300
 H                 -4.57756400   -1.07867600   -0.88919400
 H                 -5.70385100    1.16383300   -0.88060300
 H                 -5.70348100    1.16373900    0.88115300
 H                 -7.13336500   -0.90653900    0.88068200
 H                 -7.13373500   -0.90643900   -0.87976100
 H                 -8.25862900    1.33932500   -0.87837400
 H                 -8.25826000    1.33922400    0.88002500
 H                -10.49032300    0.60791500    0.00125300
 H                 -9.72373300   -0.72136500   -0.88454300
 H                 -9.72336000   -0.72146700    0.88657300
 H                  2.96163800    2.68640300   -0.00032800
 H                  0.44005200    3.77414700   -0.00048000
 H                  4.57717400    1.07866300    0.88923300
 H                  4.57755600    1.07876000   -0.88901300
 H                  5.70384900   -1.16374200   -0.88065000
 H                  5.70348500   -1.16382900    0.88110600
 H                  7.13337000    0.90644400    0.88084800
 H                  7.13373000    0.90653700   -0.87959600
 H                  8.25862600   -1.33922300   -0.87846400
 H                  8.25826500   -1.33932100    0.87993500
 H                 10.49032400   -0.60791200    0.00123400
 H                  9.72372800    0.72146900   -0.88440600
 H                  9.72336400    0.72136900    0.88671000
 S                  3.00579700   -0.54247200   -0.00030900
 S                 -3.00579700    0.54247100   -0.00034800
 O                 -0.19355400    1.80038200   -0.00051600
 O                  0.19355400   -1.80038400   -0.00062800

M(S···F)
S                 -1.69756700   -1.45210400    0.00036400
 C                 -0.72154900    0.00944800    0.00005300
 C                 -1.56645800    1.09752500    0.00008700
 C                 -2.95426200    0.81137000    0.00003000
 C                 -3.17385300   -0.53996800   -0.00010700
 S                  1.69756900    1.45210500   -0.00038400
 C                  0.72154700   -0.00944700   -0.00005000
 C                  1.56645800   -1.09752500   -0.00009400
 C                  2.95426200   -0.81136900   -0.00001400
 C                  3.17385300    0.53996700    0.00015800
 H                 -3.72387400    1.57345200   -0.00003800
 H                 -4.12264400   -1.05931000   -0.00026000
 H                  3.72387600   -1.57344900    0.00006400
 H                  4.12264400    1.05931100    0.00034600
 F                  1.10147600   -2.36984800   -0.00008300
 F                 -1.10147800    2.36984500    0.00006400

M(S···Cl)
C                 -0.71142100    0.15107200   -0.23543200
 C                 -1.75941500   -0.57884900    0.28239100
 C                  0.71141800   -0.15150900   -0.23539700
 C                 -3.04581400    0.00216100    0.07839600
 Cl                -1.55386100   -2.07575200    1.14994200
 S                 -1.33276200    1.59396300   -1.01255300
 C                  1.75933900    0.57889400    0.28196100
 S                  1.33307800   -1.59415100   -1.01273100
 C                 -2.96467700    1.18386300   -0.60673200
 H                 -3.96579600   -0.44289900    0.43699500
 C                  3.04587900   -0.00169500    0.07768100
 Cl                 1.55345400    2.07572000    1.14960100
 C                  2.96493500   -1.18355600   -0.60719100
 H                 -3.77511800    1.84368700   -0.88712700
 H                  3.96579800    0.44365500    0.43607700
 H                  3.77550600   -1.84317200   -0.88769900

M(S···O)
S                 -0.99923300    1.99849400    0.00057100
 O                  2.54090600    0.39511400    0.00017700
 C                  0.18477600    0.69676800    0.00037500
 C                  1.46613500    1.23354900    0.00030700
 C                  1.50187700    2.65958000    0.00041300
 C                  0.24304700    3.20317100    0.00060200
 C                  3.84697700    0.97305300   -0.00001000
 C                  4.85851600   -0.16112200   -0.00013900
 C                  6.30301200    0.35025000   -0.00049600
 C                  7.33730100   -0.78116000   -0.00047600
 C                  8.78118200   -0.27051500   -0.00093600
 S                  0.99926200   -1.99836400    0.00049000
 O                 -2.54092300   -0.39508400    0.00016400
 C                 -0.18477500   -0.69666800    0.00034400
 C                 -1.46612300   -1.23348200    0.00024900
 C                 -1.50182800   -2.65951400    0.00028500
 C                 -0.24298500   -3.20307400    0.00044000
 C                 -3.84697300   -0.97307100   -0.00009800
 C                 -4.85855300    0.16106700   -0.00019200
 C                 -6.30303000   -0.35035800   -0.00062100
 C                 -7.33736100    0.78101400   -0.00056800
 C                 -8.78122300    0.27031500   -0.00110000
 H                  2.40978600    3.24956300    0.00031600
 H                 -0.02193800    4.25210600    0.00071800
 H                  3.96753400    1.60595100    0.89112900
 H                  3.96728100    1.60594400   -0.89119000
 H                  4.68073000   -0.79131100   -0.88103800
 H                  4.68109500   -0.79117900    0.88092800
 H                  6.46867200    0.98982100    0.87943000
 H                  6.46833100    0.98949000   -0.88072500
 H                  7.17197900   -1.42028800   -0.87935400
 H                  7.17239500   -1.41987100    0.87878400
 H                  9.49900800   -1.09909200   -0.00088900
 H                  8.98187300    0.34559100   -0.88671000
 H                  8.98228200    0.34604500    0.88442900
 H                 -2.40972200   -3.24952100    0.00015600
 H                  0.02202700   -4.25200200    0.00049800
 H                 -3.96753400   -1.60602600    0.89100000
 H                 -3.96722500   -1.60591400   -0.89131900
 H                 -4.68076400    0.79131400   -0.88104800
 H                 -4.68118200    0.79108000    0.88091800
 H                 -6.46869400   -0.98998400    0.87926400
 H                 -6.46829900   -0.98955500   -0.88089100
 H                 -7.17203700    1.42019700   -0.87940600
 H                 -7.17250500    1.41968200    0.87873100
 H                 -9.49908000    1.09886600   -0.00102900
 H                 -8.98186400   -0.34574900   -0.88691400
 H                 -8.98232700   -0.34630000    0.88422600

M(S···S)
S                  1.10666900   -1.66813000    2.52622800
 C                  0.23735100   -1.05232000    1.13802200
 C                 -0.25471000    0.21541200    1.39244200
 C                  0.07577000    0.68890100    2.70433300
 C                  0.80648800   -0.21585000    3.42551800
 C                 -2.85030600    0.83518800    0.58722000
 C                 -3.77560700    1.56208700   -0.38644500
 C                 -5.25488100    1.28889700   -0.08773200
 C                 -6.20460800    2.00085200   -1.05767600
 C                 -7.68100300    1.72522800   -0.75696900
 S                 -1.41668300   -2.50622700   -0.57441900
 C                  0.13049400   -1.85196900   -0.07684800
 C                  1.12939300   -2.24570100   -0.94756200
 C                  0.64392500   -3.08078900   -2.00782400
 C                 -0.70230300   -3.31005100   -1.93194500
 C                  3.31947343   -3.27854018    0.48852049
 C                  4.62130206   -2.90450349    1.19463814
 C                  5.06765288   -3.99892644    2.17224300
 C                  6.36712368   -3.65448333    2.90839477
 C                  6.80899579   -4.75129378    3.88205414
 H                 -0.21079600    1.66962100    3.06649800
 H                  1.19376200   -0.11097000    4.43075000
 H                 -3.04068400    1.15100700    1.61843000
 H                 -2.99838600   -0.24724900    0.52360600
 H                 -3.54333500    1.24532400   -1.41214000
 H                 -3.58433000    2.64286600   -0.33903800
 H                 -5.48444600    1.60305800    0.94124300
 H                 -5.44045000    0.20542700   -0.12775200
 H                 -5.97303500    1.68635200   -2.08523800
 H                 -6.01652500    3.08325500   -1.01815100
 H                 -8.33791000    2.24476400   -1.46440400
 H                 -7.90297100    0.65234400   -0.82038300
 H                 -7.94702900    2.05954100    0.25390000
 H                  1.28247100   -3.46569500   -2.79467800
 H                 -1.31892000   -3.88399100   -2.61131400
 H                  3.42785317   -4.23481229   -0.02894511
 H                  2.49371385   -3.36624651    1.20093578
 H                  4.48898986   -1.95608023    1.73128872
 H                  5.41204009   -2.73727319    0.44978121
 H                  5.19855501   -4.94450011    1.62586366
 H                  4.26941087   -4.17775723    2.90753920
 H                  6.23372748   -2.70958257    3.45417079
 H                  7.16283203   -3.47363404    2.17159724
 H                  7.73913455   -4.48085837    4.39565529
 H                  6.04361266   -4.93055113    4.64780010
 H                  6.98018788   -5.69948708    3.35666530
 S                  2.87134883   -1.97111674   -0.73355111
 S                 -1.08996200    1.20124400    0.17075400

M(Se···F)
C                  0.67226200    0.24936700   -0.00005400
 C                  1.10009900    1.55220400    0.00009500
 C                  2.49810000    1.81859800   -0.00011600
 C                  3.26575000    0.69375800   -0.00050200
 C                 -0.67226200   -0.24936800    0.00005300
 C                 -1.10009900   -1.55220400   -0.00009600
 C                 -2.49810100   -1.81859800    0.00011500
 C                 -3.26575000   -0.69375800    0.00050200
 H                  2.89178900    2.82886400   -0.00003700
 H                  4.34583700    0.63654000   -0.00075800
 H                 -2.89179000   -2.82886400    0.00003600
 H                 -4.34583700   -0.63654000    0.00075900
 F                 -0.21449000   -2.58385900   -0.00042300
 F                  0.21449000    2.58385800    0.00042200
 Se                -2.22739900    0.89841100    0.00033900
 Se                 2.22739900   -0.89841100   -0.00033800

M(Se···Cl)
C                  0.71008400    0.13832800    0.02106300
 C                  1.38744500    1.16602300    0.62096100
 C                 -0.71013800   -0.13806900    0.02136100
 C                  2.80934800    1.21067900    0.43906900
 Cl                 0.58074400    2.37471400    1.58911100
 Se                 1.95372600   -0.97905800   -0.93682700
 C                 -1.38732700   -1.16594000    0.62115400
 Se                -1.95388700    0.97901700   -0.93676100
 C                  3.30685600    0.20097100   -0.32590000
 H                  3.42312100    1.98363900    0.88754000
 C                 -2.80921700   -1.21079800    0.43919100
 Cl                -0.58050100   -2.37459800    1.58921700
 C                 -3.30685800   -0.20120900   -0.32585100
 H                  4.34258400    0.02629300   -0.58565000
 H                 -3.42289800   -1.98379700    0.88772300
 H                 -4.34262800   -0.02661000   -0.58547900

M(Se···O)
O                 -2.49614300   -0.50973400   -0.00021900
 C                 -0.14392200   -0.70123000   -0.00001200
 C                 -1.38709200   -1.30862200   -0.00012400
 C                 -1.40362700   -2.74135000   -0.00014800
 C                 -0.17010500   -3.32415600   -0.00005900
 C                 -3.78682700   -1.11944500    0.00006300
 C                 -4.82448600   -0.00835300    0.00001800
 C                 -6.25686400   -0.55308400    0.00000700
 C                 -7.31687800    0.55460200    0.00009900
 C                 -8.74879400    0.01063600    0.00001900
 O                  2.49624400    0.50970400    0.00023500
 C                  0.14395500    0.70087100    0.00002600
 C                  1.38706500    1.30841100    0.00013800
 C                  1.40342800    2.74114000    0.00017300
 C                  0.16983900    3.32380000    0.00012000
 C                  3.78682500    1.11963400   -0.00006600
 C                  4.82467800    0.00872100   -0.00001500
 C                  6.25696100    0.55370200   -0.00001900
 C                  7.31716700   -0.55380100   -0.00010600
 C                  8.74898800   -0.00958700   -0.00004200
 H                 -2.31951200   -3.32068900   -0.00022800
 H                  0.04516600   -4.38451200   -0.00007200
 H                 -3.89317100   -1.75405400    0.89158300
 H                 -3.89344200   -1.75434300   -0.89122100
 H                 -4.66163900    0.62555500   -0.88114700
 H                 -4.66169100    0.62563200    0.88113500
 H                 -6.40755400   -1.19612600    0.88006400
 H                 -6.40757400   -1.19601300   -0.88012600
 H                 -7.16642600    1.19718300   -0.87893500
 H                 -7.16645600    1.19700600    0.87926600
 H                 -9.48562300    0.82240900    0.00012000
 H                 -8.93535700   -0.61009400   -0.88564800
 H                 -8.93536900   -0.61032100    0.88552600
 H                  2.31924200    3.32059000    0.00026200
 H                 -0.04556300    4.38412900    0.00016400
 H                  3.89333500    1.75456200    0.89120900
 H                  3.89304800    1.75425100   -0.89159400
 H                  4.66198900   -0.62530100   -0.88112500
 H                  4.66194700   -0.62520600    0.88115600
 H                  6.40756500    1.19666500    0.88010800
 H                  6.40753400    1.19676100   -0.88008300
 H                  7.16685000   -1.19624000   -0.87926600
 H                  7.16683200   -1.19639900    0.87893600
 H                  9.48595800   -0.82123100   -0.00013800
 H                  8.93545000    0.61139400   -0.88555700
 H                  8.93545000    0.61118600    0.88561800
 Se                -1.23674300    2.05399800   -0.00011600
 Se                 1.23663500   -2.05452300    0.00009900

M(Se···S)
C                  2.15864100   -0.71734700    0.10990100
 C                  1.29686200   -1.66579300   -0.38312900
 C                  1.56156100   -3.01988300    0.03521900
 C                  2.62527400   -3.17824600    0.86735400
 C                 -1.46961400   -1.76928600   -0.50958400
 C                 -2.75557000   -1.50181000   -1.29019500
 C                 -4.01005800   -1.85899300   -0.48408900
 C                 -5.31048200   -1.57896100   -1.24565800
 C                  2.15851000    0.71739200   -0.10978800
 C                  1.29667900    1.66580900    0.38316300
 C                  1.56126100    3.01990400   -0.03526700
 C                  2.62493800    3.17831400   -0.86743200
 C                 -1.46982200    1.76924900    0.50961700
 C                 -2.75578800    1.50154900    1.29013900
 C                 -4.01027300    1.85880300    0.48405400
 C                 -5.31069600    1.57867400    1.24559100
 H                  0.95917700   -3.85339900   -0.31111400
 H                  3.00290400   -4.10230900    1.28518800
 H                 -1.44399000   -1.20217400    0.42530100
 H                 -1.38416000   -2.83360600   -0.26651600
 H                 -2.74272600   -2.07623900   -2.22635100
 H                 -2.79697700   -0.44263000   -1.57704000
 H                 -4.01245600   -1.29178400    0.45701500
 H                 -3.97464000   -2.92143900   -0.20195200
 H                 -5.31264900   -2.15496100   -2.18177900
 H                 -5.33464500   -0.52001500   -1.53836900
 H                  0.95878600    3.85336700    0.31103600
 H                  3.00242300    4.10238400   -1.28538300
 H                 -1.44405900    1.20220000   -0.42530100
 H                 -1.38453700    2.83360100    0.26661500
 H                 -2.74302200    2.07584100    2.22638200
 H                 -2.79713500    0.44232600    1.57682600
 H                 -4.01266600    1.29170700   -0.45712000
 H                 -3.97485600    2.92128300    0.20204900
 H                 -5.31284500    2.15452700    2.18180200
 H                 -5.33487000    0.51968200    1.53813700
 Se                 3.49182800   -1.53050700    1.23939400
 Se                 3.49162000    1.53062800   -1.23941300
 S                 -0.01282900    1.26115700    1.51821500
 S                 -0.01262400   -1.26101600   -1.51811100
 C                 -6.56410900   -1.91384400   -0.43216800
 H                 -7.47798000   -1.70280200   -0.99965000
 H                 -6.58104800   -2.97472300   -0.15217000
 H                 -6.60309300   -1.32536100    0.49261700
 C                 -6.56433300    1.91371800    0.43217900
 H                 -7.47819500    1.70258000    0.99963900
 H                 -6.58126400    2.97465000    0.15238400
 H                 -6.60333900    1.32541300   -0.49271500

M(Te···F)
C                  0.62344500    0.35324000   -0.00000500
 C                  0.80591300    1.71098200   -0.00004300
 C                  2.10780000    2.29349400    0.00001700
 C                  3.15242600    1.41852000    0.00012000
 C                 -0.62344500   -0.35323900    0.00000600
 C                 -0.80591300   -1.71098200    0.00004300
 C                 -2.10779900   -2.29349400   -0.00001600
 C                 -3.15242600   -1.41852000   -0.00011800
 H                  2.22712800    3.37278900    0.00002600
 H                  4.19850300    1.69849200    0.00021500
 H                 -2.22712700   -3.37278900   -0.00002500
 H                 -4.19850200   -1.69849200   -0.00021200
 F                  0.27688100   -2.54985500    0.00008700
 F                 -0.27688100    2.54985600   -0.00008700
 Te                -2.52518400    0.56141700    0.00002600
 Te                 2.52518400   -0.56141700   -0.00002600

M(Te···Cl)
C                  0.66167400   -0.29285500    0.25481000
 C                  1.06251200   -1.49429200    0.77492200
 C                  2.42129700   -1.93524700    0.60306600
 C                  3.24808300   -1.11449800   -0.09953500
 C                 -0.66167300    0.29285800    0.25480900
 C                 -1.06251300    1.49429300    0.77492300
 C                 -2.42129700    1.93525100    0.60306000
 C                 -3.24807800    1.11450700   -0.09955300
 H                  2.75197300   -2.87699400    1.02988200
 H                  4.29622800   -1.30515200   -0.29523600
 H                 -2.75197300    2.87699800    1.02987400
 H                 -4.29622000    1.30516600   -0.29526500
 Te                -2.28990100   -0.60698800   -0.73795300
 Te                 2.28990200    0.60698600   -0.73795600
 Cl                -0.04128800   -2.52398400    1.67290900
 Cl                 0.04128400    2.52398400    1.67291500

M(Te···O)
O                  2.43177100    0.65586900   -0.05401500
 C                  0.07924200    0.70976800   -0.04556500
 C                  1.27665700    1.40145400   -0.04568000
 C                  1.25304500    2.83727500   -0.04129600
 C                  0.02760900    3.43945300   -0.03760700
 C                  3.69686700    1.31519100    0.01396000
 C                  4.77988600    0.24806100    0.03315600
 C                  6.18648000    0.85321800    0.09414800
 C                  7.29255200   -0.20818100    0.11698500
 O                 -2.43168700   -0.65584400   -0.05345700
 C                 -0.07919700   -0.70996600   -0.04550900
 C                 -1.27665700   -1.40156100   -0.04534700
 C                 -1.25315600   -2.83738400   -0.04088300
 C                 -0.02776100   -3.43965100   -0.03740200
 C                 -3.69687200   -1.31502600    0.01418100
 C                 -4.77975200   -0.24775700    0.03332600
 C                 -6.18643400   -0.85273400    0.09407400
 C                 -7.29237200    0.20880700    0.11683900
 H                  2.16930700    3.41868800   -0.04173800
 H                 -0.12566200    4.51199600   -0.03464700
 H                  3.73963100    1.93215100    0.92238600
 H                  3.81409300    1.97315900   -0.85849500
 H                  4.67751700   -0.37564300   -0.86443400
 H                  4.61501900   -0.40803800    0.89766200
 H                  6.27675600    1.48742100    0.98866000
 H                  6.34058700    1.51634100   -0.77013900
 H                  7.20242400   -0.84175300   -0.77673200
 H                  7.13807300   -0.87093700    0.98020400
 H                 -2.16945900   -3.41872800   -0.04110300
 H                  0.12542800   -4.51220500   -0.03440400
 H                 -3.73989300   -1.93210400    0.92251400
 H                 -3.81401300   -1.97285900   -0.85838800
 H                 -4.67718000    0.37601900   -0.86419100
 H                 -4.61491400    0.40824000    0.89791700
 H                 -6.27691800   -1.48699600    0.98852400
 H                 -6.34050800   -1.51576900   -0.77028600
 H                 -7.20203500    0.84243800   -0.77681600
 H                 -7.13792700    0.87147600    0.98013100
 Te                -1.52726200    2.06965500   -0.04220100
 Te                 1.52721300   -2.06996800   -0.04236900
 C                  8.69850000    0.39662500    0.17858100
 H                  9.46931600   -0.38275500    0.19387900
 H                  8.89020100    1.03948600   -0.69001100
 H                  8.82529500    1.01004800    1.07975000
 C                 -8.69840700   -0.39582100    0.17818900
 H                 -9.46912400    0.38366000    0.19344100
 H                 -8.89007000   -1.03858600   -0.69048100
 H                 -8.82540800   -1.00929900    1.07929100

M(Te···S)
C                 -0.29894500    1.12656200   -0.65754600
 C                  0.32124100    0.96934900   -1.88542200
 C                 -0.43694800    1.19361200   -3.09048400
 C                 -1.74157800    1.55384100   -2.95998000
 C                  2.66052592    2.00391046   -3.00116276
 C                  4.10246445    1.77536635   -3.44565067
 C                  4.65375014    2.97371397   -4.22792507
 C                  6.09524153    2.76625495   -4.70647232
 C                  0.29898400    1.12655200    0.65754600
 C                 -0.32119500    0.96935600    1.88543000
 C                  0.43701500    1.19361000    3.09048100
 C                  1.74163100    1.55388100    2.95995700
 C                 -1.90324208   -1.26113728    2.44175581
 C                 -3.28544362   -1.90803534    2.44710555
 C                 -3.21149647   -3.40636248    2.76562006
 C                 -4.58359155   -4.08991801    2.75837378
 H                  0.04280300    1.06257500   -4.05660700
 H                 -2.41973300    1.73081700   -3.78718400
 H                  2.57727952    2.88094879   -2.35110748
 H                  2.00778623    2.14819145   -3.86716977
 H                  4.14666683    0.87560477   -4.07355438
 H                  4.73661970    1.58336921   -2.56927441
 H                  4.60534696    3.87552457   -3.59976792
 H                  4.00719159    3.16687326   -5.09656837
 H                  6.14039825    1.86397537   -5.33268391
 H                  6.73986166    2.57021288   -3.83780704
 H                 -0.04272100    1.06257100    4.05661200
 H                  2.41979500    1.73086600    3.78715100
 H                 -1.41162814   -1.36142103    3.41487251
 H                 -1.26557809   -1.71901781    1.67979394
 H                 -3.75319942   -1.76457079    1.46404366
 H                 -3.92916289   -1.40575113    3.18221671
 H                 -2.73906830   -3.54954917    3.74872552
 H                 -2.55624240   -3.89990803    2.03285492
 H                 -5.05336541   -3.94399451    1.77536407
 H                 -5.23849549   -3.59382041    3.48880793
 S                 -2.04587500    0.53940300    2.06044000
 S                  2.04591900    0.53936200   -2.06040100
 Te                -2.34663600    1.62142100   -0.97778000
 Te                 2.34666300    1.62143400    0.97775100
 C                  6.64069890    3.96363209   -5.49097248
 H                  7.67144747    3.79014339   -5.82176983
 H                  6.03200895    4.16129336   -6.38251771
 H                  6.63508379    4.87340628   -4.87714421
 C                 -4.50497948   -5.58713037    3.07278299
 H                 -5.49789034   -6.05184079    3.06098422
 H                 -3.88114811   -6.11211000    2.33816963
 H                 -4.06661688   -5.75986784    4.06399626

PhM-H(O···F)
C                 -1.43466500    0.01812800    0.00002800
 C                 -0.71753100   -1.19355500   -0.00004100
 C                 -0.66303100    1.19063400    0.00008200
 C                  0.66303100   -1.19063400   -0.00008100
 H                 -1.24477600   -2.13991500   -0.00007400
 C                 -2.88444400    0.03139300    0.00003500
 C                  0.71753100    1.19355500    0.00004100
 F                 -1.29729300    2.39447500    0.00015200
 C                  1.43466500   -0.01812800   -0.00002800
 F                  1.29729300   -2.39447600   -0.00015200
 C                 -3.84490800    1.01540200    0.00037600
 O                 -3.50152300   -1.19898700   -0.00021100
 H                  1.24477600    2.13991400    0.00007400
 C                  2.88444400   -0.03139300   -0.00003500
 C                 -5.11364600    0.35350100    0.00014600
 H                 -3.66402400    2.07885800    0.00062500
 C                 -4.84785100   -0.98458300   -0.00004900
 C                  3.84490800   -1.01540200   -0.00036400
 O                  3.50152300    1.19898700    0.00019500
 H                 -6.09097300    0.81586300    0.00033500
 H                 -5.46263900   -1.87144400   -0.00039700
 C                  5.11364600   -0.35350100   -0.00013600
 H                  3.66402400   -2.07885800   -0.00060300
 C                  4.84785100    0.98458300    0.00004200
 H                  6.09097400   -0.81586200   -0.00031600
 H                  5.46263900    1.87144400    0.00038100

PhM-H(O···Cl)
C                 -1.43301500    0.02037400   -0.00875800
 C                 -0.67273400    1.19678700   -0.05075000
 C                 -0.71283300   -1.18271100    0.04350300
 C                  0.71283900    1.18273700   -0.04354600
 H                 -1.18539200    2.14981700   -0.09952500
 C                 -2.89185200    0.13657300   -0.02223500
 C                  0.67273700   -1.19676200    0.05070400
 C                  1.43302700   -0.02034800    0.00871300
 C                 -3.94312100   -0.69591500   -0.29137600
 O                 -3.37174900    1.38543500    0.25413100
 H                  1.18538900   -2.14979300    0.09948800
 C                  2.89186400   -0.13656900    0.02220800
 C                 -5.12983500    0.09007800   -0.17017000
 H                 -3.88813200   -1.73866700   -0.55837000
 C                 -4.71923200    1.34017500    0.16314200
 C                  3.94318700    0.69602300    0.29083100
 O                  3.37171000   -1.38558400   -0.25356200
 H                 -6.14903900   -0.23915600   -0.31292100
 H                 -5.23442000    2.26601100    0.36785800
 C                  5.12986800   -0.09006100    0.16991300
 H                  3.88827500    1.73891200    0.55729300
 C                  4.71920200   -1.34031600   -0.16272800
 H                  6.14909200    0.23922000    0.31240600
 H                  5.23434100   -2.26627400   -0.36701200
 Cl                -1.50742400   -2.73641300    0.13366500
 Cl                 1.50740000    2.73645700   -0.13369300

PhM-H(O···O)
O                  2.68927700   -0.66815300   -0.00004600
 O                 -2.68927900    0.66813700   -0.00001900
 O                 -0.21774400   -3.67414400    0.00003800
 O                  0.21774900    3.67413000    0.00000500
 C                  1.36969700   -0.30826500   -0.00004700
 C                 -1.36970000    0.30825300   -0.00003900
 C                 -0.42351800    1.35828000   -0.00005500
 C                  0.94050400    1.01573000   -0.00005800
 H                  1.66006000    1.82215000   -0.00006700
 C                 -0.94050700   -1.01574100   -0.00003800
 H                 -1.66006400   -1.82216100   -0.00005300
 C                  0.42351500   -1.35829200   -0.00004000
 C                  7.57712100    0.02524100    0.00026400
 H                  7.66472600   -0.62970600    0.87997300
 H                  7.66475100   -0.63022400   -0.87905900
 C                  6.19628800    0.68952800    0.00006200
 H                  6.10974300    1.34413000    0.87991900
 H                  6.10994400    1.34404700   -0.87987600
 C                 -0.81463900    2.75740300   -0.00006600
 C                  0.81463700   -2.75741500   -0.00005800
 C                  5.04616200   -0.32323800   -0.00002100
 H                  5.11849900   -0.97309100    0.88203000
 H                  5.11857600   -0.97301300   -0.88212100
 C                 -6.19629500   -0.68953500    0.00009500
 H                 -6.10981100   -1.34401500    0.88004600
 H                 -6.10990600   -1.34417500   -0.87974900
 C                 -7.57711900   -0.02522800    0.00011900
 H                 -7.66471900    0.62995100    0.87965700
 H                 -7.66473400    0.63000700   -0.87937400
 C                  3.68483100    0.35378200   -0.00004600
 H                  3.56430700    0.98746300   -0.89028000
 H                  3.56427700    0.98747800    0.89017200
 C                  2.00935600   -3.44005600   -0.00029300
 H                  2.98707600   -2.98850700   -0.00039500
 C                  8.73499800    1.02907400   -0.00001400
 H                  8.64598500    1.68371200    0.87890600
 H                  8.64609500    1.68308100   -0.87941500
 C                 -3.68483100   -0.35379900   -0.00003800
 H                 -3.56427400   -0.98747700   -0.89027000
 H                 -3.56430900   -0.98750000    0.89018100
 C                 -2.00935100    3.44005600   -0.00022600
 H                 -2.98707300    2.98851100   -0.00030400
 C                 -5.04616300    0.32322300   -0.00005000
 H                 -5.11849600    0.97312100    0.88196800
 H                 -5.11857400    0.97295700   -0.88218200
 C                 -1.69334100    4.83638300   -0.00014200
 H                 -2.39017000    5.66344000   -0.00021500
 C                 -8.73501500   -1.02904000    0.00009900
 H                 -8.64600300   -1.68346700    0.87917700
 H                 -8.64614000   -1.68326200   -0.87914400
 C                 -0.33291200    4.92197600   -0.00002600
 H                  0.36787600    5.74281600    0.00006400
 C                  0.33292900   -4.92199200    0.00002200
 H                 -0.36786000   -5.74282900    0.00021800
 C                 10.11065500    0.35534600    0.00030800
 H                 10.23845100   -0.28012900    0.88589700
 H                 10.23861700   -0.28063800   -0.88489000
 H                 10.91993700    1.09497400    0.00017200
 C                  1.69335600   -4.83638500   -0.00021900
 H                  2.39019200   -5.66343600   -0.00039900
 C                -10.11065800   -0.35528300    0.00027700
 H                -10.91995500   -1.09489500    0.00038700
 H                -10.23840400    0.28045000    0.88568800
 H                -10.23863900    0.28044700   -0.88510100

PhM-H(O···S)
C                  1.24158000   -0.68756400   -0.09415200
 C                  1.17383100    0.70545700   -0.08929200
 C                  0.03108300   -1.42227000   -0.00715500
 C                 -0.03107900    1.42226300    0.00713300
 H                  2.08037700    1.28881000   -0.15135200
 S                  2.80538000   -1.54224000   -0.16390000
 C                 -1.17382800   -0.70546400    0.08927000
 C                 -0.04623900   -2.87913500   -0.01226800
 C                 -1.24157700    0.68755700    0.09412600
 C                  0.04624200    2.87912800    0.01224900
 C                  4.04240500   -0.19562600   -0.07523600
 H                 -2.08037400   -1.28881700    0.15133500
 C                  0.76114300   -3.90910700   -0.43516000
 O                 -1.21995100   -3.41690900    0.47832800
 S                 -2.80537700    1.54223300    0.16387400
 C                 -0.76114400    3.90909900    0.43513400
 O                  1.21995800    3.41690300   -0.47833800
 C                  5.44238200   -0.81339800   -0.05206600
 H                  3.87068400    0.39381500    0.83189600
 H                  3.93431300    0.46241800   -0.94394900
 C                  0.05192600   -5.12893000   -0.19139100
 H                  1.73255500   -3.81583200   -0.89392200
 C                 -1.14082300   -4.77256700    0.36248300
 C                 -4.04240200    0.19562900    0.07507000
 C                 -0.05192400    5.12892200    0.19137300
 H                 -1.73256000    3.81582500    0.89388800
 C                  1.14082900    4.77256100   -0.36249300
 C                  6.53740700    0.25791100    0.01822700
 H                  5.58770000   -1.42834200   -0.95024200
 H                  5.53116600   -1.48779600    0.80973300
 H                  0.39114100   -6.13332800   -0.40416200
 H                 -1.99647000   -5.32381500    0.72148400
 C                 -5.44238300    0.81339900    0.05209500
 H                 -3.87074000   -0.39366100   -0.83217000
 H                 -3.93425000   -0.46255800    0.94366800
 H                 -0.39114100    6.13332100    0.40414300
 H                  1.99647900    5.32380900   -0.72148500
 C                  7.95090800   -0.33300700    0.04445200
 H                  6.44182300    0.93469900   -0.84350600
 H                  6.38502400    0.87651500    0.91478500
 C                 -6.53740900   -0.25790100   -0.01829600
 H                 -5.58764300    1.42819900    0.95038000
 H                 -5.53122800    1.48793600   -0.80958900
 C                  9.05231800    0.73022900    0.11714900
 H                  8.04493200   -1.01217000    0.90491700
 H                  8.10284300   -0.95216600   -0.85227900
 C                 -7.95091400    0.33301600   -0.04433000
 H                 -6.44176600   -0.93482800    0.84332200
 H                 -6.38508600   -0.87636200   -0.91496300
 H                  8.89892100    1.34852600    1.01330200
 H                  8.95725100    1.40843100   -0.74306000
 C                 -9.05232600   -0.73021200   -0.11712400
 H                 -8.04499900    1.01231700   -0.90468000
 H                 -8.10279100    0.95203100    0.85251000
 H                 -8.95720000   -1.40855100    0.74297000
 H                 -8.89898700   -1.34836500   -1.01338600
 C                 10.46166900    0.13071500    0.14351400
 H                 10.65304800   -0.46685400   -0.75687600
 H                 11.22925600    0.91180600    0.19561100
 H                 10.59430000   -0.52708200    1.01190800
 C                -10.46168100   -0.13069800   -0.14329800
 H                -10.59437200    0.52723800   -1.01157700
 H                -11.22926800   -0.91178200   -0.19546800
 H                -10.65300100    0.46672600    0.75720100

PhM-H(O···C)
C                  0.79561800    1.17757700   -0.04537100
 C                 -0.50013000    1.17091300    0.50208600
 H                 -0.89020700    2.09822700    0.90907600
 C                 -1.30694800    0.03648700    0.56493600
 C                 -2.68634900    0.17648600    1.16267800
 H                 -2.66792400    0.97530000    1.91468400
 H                 -2.96707900   -0.73917200    1.69485500
 C                 -3.75781800    0.52306400    0.11042300
 H                 -3.52233400    1.50720800   -0.31726000
 H                 -3.70107300   -0.18657800   -0.72578600
 C                 -5.17691100    0.53354500    0.68477300
 H                 -5.22367100    1.24031600    1.52681500
 H                 -5.40659500   -0.45643800    1.10858100
 C                 -6.24659800    0.90100300   -0.34847500
 H                 -6.02137600    1.89347000   -0.76673200
 H                 -6.19411800    0.19597400   -1.19184200
 C                 -7.66982600    0.90318600    0.22011300
 H                 -7.89392000   -0.08950100    0.63676600
 H                 -7.72090400    1.60733100    1.06310100
 C                 -8.73074300    1.27289100   -0.82116600
 H                 -8.72262500    0.56587600   -1.66057800
 H                 -8.54880800    2.27468600   -1.23077400
 H                 -9.73822800    1.26658200   -0.38852800
 C                  1.59275200    4.65591000    0.09354700
 H                  1.11373900    5.61711000    0.20064200
 C                  2.88541100    4.25295400   -0.05786100
 H                  3.76058200    4.88708800   -0.09307500
 C                  2.84919200    2.82494700   -0.15509700
 H                  3.70578500    2.17834300   -0.25102300
 C                  1.53090900    2.44078600   -0.05789600
 C                 -0.79562200   -1.17760500    0.04542600
 C                  0.50012600   -1.17093800   -0.50203200
 H                  0.89020200   -2.09825200   -0.90902600
 C                  1.30694200   -0.03651400   -0.56488100
 C                  2.68635000   -0.17649300   -1.16261100
 H                  2.66794400   -0.97529300   -1.91463200
 H                  2.96707600    0.73918100   -1.69476500
 C                  3.75780900   -0.52307100   -0.11034600
 H                  3.52233600   -1.50722600    0.31731700
 H                  3.70103500    0.18655600    0.72587600
 C                  5.17691100   -0.53351600   -0.68467400
 H                  5.22369600   -1.24027400   -1.52672600
 H                  5.40658300    0.45647700   -1.10846500
 C                  6.24659000   -0.90097200    0.34858300
 H                  6.02137900   -1.89344900    0.76682200
 H                  6.19408600   -0.19595600    1.19196000
 C                  7.66982600   -0.90312000   -0.21998500
 H                  7.89390700    0.08957700   -0.63662000
 H                  7.72092800   -1.60725200   -1.06298200
 C                  8.73073500   -1.27282000    0.82130400
 H                  8.72259300   -0.56581700    1.66072600
 H                  8.54881300   -2.27462400    1.23089600
 H                  9.73822600   -1.26648600    0.38868100
 C                 -1.59274100   -4.65592400   -0.09391100
 H                 -1.11373100   -5.61710100   -0.20122000
 C                 -2.88539900   -4.25299600    0.05757000
 H                 -3.76057400   -4.88713300    0.09261200
 C                 -2.84918400   -2.82500400    0.15507900
 H                 -3.70580400   -2.17841100    0.25083700
 C                 -1.53090400   -2.44082000    0.05795700
 O                  0.76163100    3.57672300    0.09657500
 O                 -0.76162300   -3.57673300   -0.09672900

PhM-H(S···F)
C                 -1.44365700   -0.08265400    0.03057300
 C                 -0.61732100   -1.20461000   -0.14736800
 C                 -0.76249400    1.14050100    0.18243400
 C                  0.76250100   -1.14061800   -0.18298300
 F                 -1.18305500   -2.42964600   -0.31927100
 C                 -2.90261700   -0.15643900    0.04774900
 C                  0.61739300    1.20448200    0.14677500
 H                 -1.31024500    2.06117300    0.35218800
 C                  1.44366900    0.08259100   -0.03106800
 H                  1.31040200   -2.06119700   -0.35276800
 C                 -3.72919400   -1.23983900    0.27239100
 S                 -3.86312000    1.28850400   -0.23022100
 F                  1.18307600    2.42956300    0.31865400
 C                  2.90266200    0.15629800   -0.04804500
 C                 -5.11503500   -0.91235200    0.23592200
 H                 -3.35451100   -2.23525900    0.46842800
 C                 -5.34270700    0.41401500   -0.02302800
 C                  3.72915500    1.23949200   -0.27409000
 S                  3.86308800   -1.28811400    0.23207000
 H                 -5.90806000   -1.63443300    0.39671600
 H                 -6.29035100    0.92849900   -0.11161500
 C                  5.11497500    0.91215900   -0.23682800
 H                  3.35430300    2.23455700   -0.47163100
 C                  5.34273200   -0.41382000    0.02412500
 H                  5.90803600    1.63402200   -0.39846600
 H                  6.29037800   -0.92810300    0.11377300

PhM-H(S···Cl)
C                  1.43592900    0.02969800    0.06751300
 C                  0.68112800    1.19861500   -0.15328300
 C                  0.70686900   -1.16342600    0.21732700
 C                 -0.70683000    1.16369700   -0.21733700
 Cl                 1.45218000    2.75335300   -0.41866600
 C                  2.90139100   -0.00881500    0.13641800
 C                 -0.68115400   -1.19828000    0.15342700
 H                  1.24294900   -2.08345200    0.42182500
 C                 -1.43587200   -0.02943000   -0.06752600
 H                 -1.24303400    2.08362200   -0.42201300
 C                  3.77672800    0.84035600    0.77632400
 S                  3.77710700   -1.31945300   -0.63385100
 Cl                -1.45226500   -2.75292900    0.41934100
 C                 -2.90136000    0.00889100   -0.13669800
 C                  5.13974600    0.43987400    0.66071700
 H                  3.45191600    1.71349900    1.32805800
 C                  5.29617800   -0.70827000   -0.07212400
 C                 -3.77636400   -0.84020300   -0.77715400
 S                 -3.77731000    1.31893800    0.63398400
 H                  5.96687000    0.98214300    1.10568200
 H                  6.21377500   -1.22388700   -0.32289700
 C                 -5.13948400   -0.44016900   -0.66135100
 H                 -3.45117900   -1.71301400   -1.32923000
 C                 -5.29626500    0.70771300    0.07186800
 H                 -5.96648100   -0.98241300   -1.10660200
 H                 -6.21397200    1.22302100    0.32283600

PhM(S···O)
S                  2.62761000   -3.22007300    0.28987300
 O                 -2.71453500    0.50049100    0.09469200
 C                  2.23193500   -4.89462200    0.10448300
 H                  2.99913600   -5.64841900    0.22627800
 C                  0.91347700   -5.07513800   -0.22819000
 H                  0.46501700   -6.04569000   -0.41177400
 C                  0.20400700   -3.84693800   -0.32048400
 H                 -0.84400800   -3.79150700   -0.59134700
 C                  0.97583900   -2.72766200   -0.05789800
 C                  0.51102600   -1.33931400   -0.01715400
 C                 -0.86842700   -1.07159100    0.03711900
 H                 -1.55126800   -1.90746200    0.09711000
 C                 -1.37800200    0.22389000    0.04452300
 C                 -3.66017400   -0.56605300    0.05972100
 H                 -3.51876500   -1.21325400    0.93748400
 H                 -3.49815500   -1.17156700   -0.84388100
 C                 -5.05142400    0.04688100    0.05970400
 H                 -5.14633800    0.70753100   -0.81141400
 H                 -5.15785700    0.68000700    0.94971000
 C                 -6.15148200   -1.01950300    0.03555500
 H                 -6.02915500   -1.65544300   -0.85392100
 H                 -6.04045300   -1.68320600    0.90597600
 C                 -7.56213500   -0.42106600    0.03585600
 H                 -7.68613500    0.21479500    0.92501800
 H                 -7.67432500    0.24366700   -0.83357500
 C                 -8.67127600   -1.47821700    0.01094400
 H                 -8.55778100   -2.14178200    0.88033200
 H                 -8.54542600   -2.11329700   -0.87781600
 C                -10.07717100   -0.87006700    0.01088600
 H                -10.22864400   -0.22693500   -0.86537000
 H                -10.24097500   -0.25531000    0.90510200
 H                -10.85065500   -1.64685400   -0.00694700
 S                 -2.62761700    3.22034900   -0.28973200
 O                  2.71444000   -0.50045100   -0.09469900
 C                 -2.23171100    4.89488200   -0.10469400
 H                 -2.99881000    5.64876000   -0.22663600
 C                 -0.91326700    5.07527400    0.22809700
 H                 -0.46470100    6.04579100    0.41160700
 C                 -0.20394000    3.84700100    0.32052100
 H                  0.84406800    3.79147500    0.59139500
 C                 -0.97585900    2.72779100    0.05791100
 C                 -0.51111200    1.33941600    0.01713900
 C                  0.86834100    1.07168500   -0.03712700
 H                  1.55118000    1.90755800   -0.09710700
 C                  1.37791400   -0.22379800   -0.04453000
 C                  3.66014200    0.56603800   -0.05972600
 H                  3.51877500    1.21324800   -0.93748800
 H                  3.49815900    1.17155900    0.84387700
 C                  5.05135400   -0.04698100   -0.05970800
 H                  5.14622700   -0.70763800    0.81140900
 H                  5.15774900   -0.68011200   -0.94971400
 C                  6.15147700    1.01933700   -0.03555600
 H                  6.02918600    1.65528300    0.85392000
 H                  6.04048900    1.68304700   -0.90597700
 C                  7.56209400    0.42081400   -0.03585600
 H                  7.68605700   -0.21505300   -0.92501800
 H                  7.67424300   -0.24392700    0.83357400
 C                  8.67129800    1.47789900   -0.01094100
 H                  8.55784400    2.14147200   -0.88032800
 H                  8.54548500    2.11298500    0.87782000
 C                 10.07715700    0.86966400   -0.01088300
 H                 10.22859100    0.22652300    0.86537200
 H                 10.24092400    0.25489800   -0.90509900
 H                 10.85068700    1.64640400    0.00695100

PhM-H(S···S)
C                 -1.24779800   -0.65448900    0.19401900
 C                 -1.15531300    0.73833400    0.12280600
 C                 -0.05853300   -1.41263600    0.07608800
 C                  0.05851200    1.41258900   -0.07600800
 H                 -2.04867600    1.34538400    0.19409600
 C                  1.15529100   -0.73837800   -0.12273800
 C                 -0.04873200   -2.88227400    0.14091400
 C                  1.24777300    0.65444400   -0.19394600
 C                  0.04873700    2.88222600   -0.14084400
 C                 -4.03550100   -0.16131600    0.13394700
 H                  2.04865200   -1.34542800   -0.19404000
 C                 -0.63308100   -3.72261600    1.06140300
 S                  0.82793100   -3.81248100   -1.06025800
 C                  0.63317000    3.72254700   -1.06129800
 S                 -0.82788900    3.81246600    1.06032900
 H                 -3.95256800    0.57170000    0.94372400
 H                 -3.83076200    0.34528900   -0.81569000
 C                 -0.37489900   -5.10399700    0.81414700
 H                 -1.21306300   -3.35854800    1.90140900
 C                  0.40370100   -5.30893300   -0.29506700
 C                  4.03549200    0.16130100   -0.13408900
 C                  0.37496100    5.10393200   -0.81409800
 H                  1.21320600    3.35845600   -1.90125800
 C                 -0.40373000    5.30889100    0.29504900
 H                 -0.74878200   -5.90832100    1.43859500
 H                  0.74445200   -6.24805400   -0.71074200
 H                  3.95259900   -0.57160500   -0.94397000
 H                  3.83074900   -0.34544300    0.81547300
 H                  0.74886900    5.90824100   -1.43855100
 H                 -0.74452800    6.24802100    0.71066600
 C                 -5.43858700   -0.77192100    0.12243300
 H                 -5.61083400   -1.31483900    1.06153200
 H                 -5.50861900   -1.51139000   -0.68595300
 C                  5.43855800    0.77194900   -0.12246100
 H                  5.61081100    1.31499500   -1.06148400
 H                  5.50854700    1.51131500    0.68602300
 C                 -6.52535300    0.29469700   -0.05856000
 H                 -6.34530500    0.84336700   -0.99467200
 H                 -6.44960400    1.03447700    0.75187000
 C                  6.52535300   -0.29465900    0.05842100
 H                  6.34529900   -0.84345600    0.99445800
 H                  6.44964600   -1.03433700   -0.75210600
 C                 -7.94086100   -0.29158100   -0.07906600
 H                 -8.12007900   -0.84175700    0.85677900
 H                 -8.01549300   -1.03267800   -0.88881400
 C                  7.94084200    0.29166000    0.07903600
 H                  8.01543100    1.03265600    0.88888200
 H                  8.12006500    0.84196300   -0.85673300
 C                  9.03421400   -0.76688500    0.26029500
 H                  8.85334500   -1.31663900    1.19515200
 H                  8.95889400   -1.50666900   -0.54964300
 C                 -9.03420500    0.76697600   -0.26043500
 H                 -8.85334100    1.31660400   -1.19536800
 H                 -8.95884100    1.50686200    0.54940500
 S                 -2.80815700   -1.50016000    0.37809300
 S                  2.80811200    1.50014100   -0.37807400
 C                -10.44549800    0.17181100   -0.28094100
 H                -11.20723400    0.94940000   -0.41184600
 H                -10.55798500   -0.54821300   -1.10149800
 H                -10.66439300   -0.35666700    0.65566500
 C                 10.44548800   -0.17167900    0.28091200
 H                 11.20724600   -0.94926000    0.41173400
 H                 10.66438900    0.35692800   -0.65562100
 H                 10.55793300    0.54824300    1.10156400

PhM-H(S···C)
C                 -0.71983200    1.22163300   -0.04081300
 C                  0.58788700    1.11139200   -0.54142600
 H                  1.03965600    1.98892000   -0.99810000
 C                  1.32503700   -0.07376400   -0.52147800
 C                  2.72007700   -0.06480300   -1.10202300
 H                  2.71936600    0.53489600   -2.02194500
 H                  3.01741700   -1.07866900   -1.38791700
 C                  3.76713200    0.52550900   -0.13903900
 H                  3.50755000    1.57165100    0.07496100
 H                  3.71600300    0.00334800    0.82625500
 C                  5.19261700    0.44737900   -0.69142200
 H                  5.23546200    0.96595500   -1.66096400
 H                  5.44376300   -0.60408600   -0.89707800
 C                  6.24210800    1.04501200    0.25115100
 H                  5.99115100    2.09686000    0.45485800
 H                  6.19604300    0.52751200    1.22140700
 C                  7.67123400    0.96366300   -0.29649900
 H                  7.92105000   -0.08784500   -0.49911300
 H                  7.71642300    1.48097100   -1.26570600
 C                  8.71237200    1.56374200    0.65345300
 H                  8.71040800    1.04381000    1.62002600
 H                  8.50438100    2.62371200    0.84764700
 H                  9.72445400    1.49246600    0.23771200
 S                 -0.52381500    3.97779100    0.38081700
 C                 -1.87865400    4.99230400    0.00756800
 H                 -1.81497100    6.06245100    0.15423700
 C                 -2.94090000    4.26012400   -0.45469100
 H                 -3.88720500    4.70048000   -0.75046600
 C                 -2.66396900    2.86137000   -0.51384100
 H                 -3.37140000    2.12705100   -0.87908200
 C                 -1.39237900    2.53069000   -0.10077300
 C                  0.71980500   -1.22160300    0.04077700
 C                 -0.58791100   -1.11136300    0.54139600
 H                 -1.03967600   -1.98888900    0.99807800
 C                 -1.32506500    0.07379200    0.52144300
 C                 -2.72010000    0.06482100    1.10200000
 H                 -2.71936600   -0.53484800    2.02194100
 H                 -3.01746000    1.07868900    1.38786500
 C                 -3.76715000   -0.52555500    0.13905100
 H                 -3.50756100   -1.57170900   -0.07488700
 H                 -3.71602500   -0.00345500   -0.82627600
 C                 -5.19263700   -0.44740100    0.69142700
 H                 -5.23547800   -0.96592000    1.66100000
 H                 -5.44379000    0.60407400    0.89702100
 C                 -6.24212300   -1.04509800   -0.25111100
 H                 -5.99115800   -2.09695700   -0.45475600
 H                 -6.19606000   -0.52765500   -1.22139800
 C                 -7.67125000   -0.96372600    0.29653300
 H                 -7.92107300    0.08779200    0.49908500
 H                 -7.71643500   -1.48097700    1.26577000
 C                 -8.71238300   -1.56386900   -0.65338400
 H                 -8.71042100   -1.04399400   -1.61998900
 H                 -8.50438400   -2.62384800   -0.84751500
 H                 -9.72446500   -1.49257400   -0.23764800
 S                  0.52386300   -3.97776800   -0.38086800
 C                  1.87868000   -4.99225700   -0.00747200
 H                  1.81499800   -6.06241500   -0.15406100
 C                  2.94093100   -4.26003900    0.45471300
 H                  3.88724100   -4.70037000    0.75051100
 C                  2.66399100   -2.86128300    0.51377400
 H                  3.37141700   -2.12693400    0.87896700
 C                  1.39237600   -2.53064700    0.10075000

PhM(Se···F)
Se                 4.21205100   -0.78344200   -0.25837900
 C                  5.47238800    0.60579200   -0.01127400
 C                  2.85963400    0.53093800    0.13416600
 C                  4.87559300    1.78859800    0.31834700
 H                  6.53120000    0.40861100   -0.11699500
 C                  3.45044200    1.74583100    0.39729700
 C                  1.42881300    0.25004100    0.11089900
 H                  5.44121500    2.69439700    0.51369100
 H                  2.87016600    2.62242200    0.66558100
 C                  0.87134800   -1.03939700    0.10217200
 C                  0.48515500    1.29689300    0.09675600
 C                 -0.48514000   -1.29709900    0.09740600
 F                  1.70476300   -2.11695600    0.08524400
 C                 -0.87133400    1.03919300    0.10143800
 H                  0.80558300    2.33111700    0.06967400
 C                 -1.42880800   -0.25024600    0.11076000
 H                 -0.80550300   -2.33135700    0.07094600
 F                 -1.70474800    2.11673500    0.08376800
 C                 -2.85965100   -0.53105300    0.13384600
 C                 -3.45055300   -1.74606600    0.39629400
 Se                -4.21200000    0.78365700   -0.25778500
 C                 -4.87570700   -1.78865100    0.31751800
 H                 -2.87035700   -2.62290800    0.66390900
 C                 -5.47243800   -0.60558000   -0.01127500
 H                 -5.44138800   -2.69452400    0.51235300
 H                 -6.53123800   -0.40823500   -0.11681400

PhM-H(Se···Cl)
C                  0.56489600   -1.24340600   -0.24588000
 C                 -0.80645300   -1.05441200   -0.37587400
 C                  1.41829100   -0.18842000    0.13540200
 C                 -1.41830300    0.18857900   -0.13497500
 H                 -1.42162100   -1.88598900   -0.70129300
 C                  0.80645700    1.05457100    0.37624800
 C                  2.86993800   -0.31950500    0.28467300
 C                 -0.56490600    1.24354600    0.24628800
 C                 -2.86991900    0.31972900   -0.28428600
 H                  1.42166000    1.88616700    0.70155600
 C                  3.59066900   -1.28310500    0.93677300
 C                 -3.59068000    1.28393700   -0.93546800
 C                  5.01345600   -1.11515500    0.92912500
 H                  3.10715200   -2.11297700    1.44001600
 C                  5.46742500   -0.01381700    0.26502300
 C                 -5.01345000    1.11591400   -0.92805700
 H                 -3.10720500    2.11434100   -1.43787100
 C                 -5.46741200    0.01392900   -0.26501800
 H                  5.68395800   -1.81314100    1.42107500
 H                  6.49289700    0.30356100    0.12988800
 H                 -5.68395300    1.81437200   -1.41933700
 H                 -6.49288400   -0.30357900   -0.13018900
 Se                 4.04673100    1.00034300   -0.47598100
 Se                -4.04672500   -1.00093000    0.47501400
 Cl                 1.19440400   -2.83510300   -0.62978300
 Cl                -1.19441800    2.83527300    0.63008700

PhM(Se···O)
Se                 2.61254900   -1.35904500   -3.14618700
 O                  2.00184200   -1.83086300   -0.50850400
 C                  2.56334500   -0.53480600   -4.85000200
 H                  3.21474600   -0.87156300   -5.64634500
 C                  1.64734200    0.47605600   -4.90229400
 H                  1.47631800    1.06869900   -5.79619600
 C                  0.92590400    0.70187400   -3.69126900
 H                  0.17620200    1.48289300   -3.62557500
 C                  1.23178200   -0.11403600   -2.62307100
 C                  0.62711600   -0.07782200   -1.29375800
 C                  1.00932200   -0.93364900   -0.23351000
 C                  0.39579500   -0.84707700    1.01198500
 H                  0.71691900   -1.51432000    1.79836800
 C                  2.44624200   -2.73607400    0.50012400
 H                  1.60083900   -3.35275600    0.83749500
 H                  2.82494900   -2.16775800    1.36173300
 C                  3.54218700   -3.60228600   -0.10043300
 H                  4.35004300   -2.95212800   -0.45945400
 H                  3.14010200   -4.12281200   -0.97886400
 C                  4.09120400   -4.61746600    0.90783400
 H                  4.48066200   -4.08758100    1.78985800
 H                  3.27273600   -5.25751700    1.26959700
 C                  5.19844200   -5.49962500    0.32087800
 H                  4.81048500   -6.02916200   -0.56194600
 H                  6.01749200   -4.86057800   -0.04115800
 C                  5.75607200   -6.52047900    1.31892400
 H                  4.93632900   -7.15829000    1.67983800
 H                  6.14270200   -5.98982400    2.20094600
 C                  6.86229500   -7.39651700    0.72236700
 H                  7.24324100   -8.11696300    1.45577500
 H                  7.70851400   -6.78602000    0.38230900
 H                  6.49375900   -7.96268400   -0.14255100
 Se                -2.61254900    1.35904500    3.14618700
 O                 -2.00184200    1.83086300    0.50850400
 C                 -2.56334500    0.53480600    4.85000200
 H                 -3.21474600    0.87156300    5.64634500
 C                 -1.64734200   -0.47605600    4.90229400
 H                 -1.47631800   -1.06869900    5.79619600
 C                 -0.92590400   -0.70187400    3.69126900
 H                 -0.17620200   -1.48289300    3.62557500
 C                 -1.23178200    0.11403600    2.62307100
 C                 -0.62711600    0.07782200    1.29375800
 C                 -1.00932200    0.93364900    0.23351000
 C                 -0.39579500    0.84707700   -1.01198500
 H                 -0.71691900    1.51432000   -1.79836800
 C                 -2.44624200    2.73607400   -0.50012400
 H                 -1.60083900    3.35275600   -0.83749500
 H                 -2.82494900    2.16775800   -1.36173300
 C                 -3.54218700    3.60228600    0.10043300
 H                 -4.35004300    2.95212800    0.45945400
 H                 -3.14010200    4.12281200    0.97886400
 C                 -4.09120400    4.61746600   -0.90783400
 H                 -4.48066200    4.08758100   -1.78985800
 H                 -3.27273600    5.25751700   -1.26959700
 C                 -5.19844200    5.49962500   -0.32087800
 H                 -4.81048500    6.02916200    0.56194600
 H                 -6.01749200    4.86057800    0.04115800
 C                 -5.75607200    6.52047900   -1.31892400
 H                 -4.93632900    7.15829000   -1.67983800
 H                 -6.14270200    5.98982400   -2.20094600
 C                 -6.86229500    7.39651700   -0.72236700
 H                 -7.24324100    8.11696300   -1.45577500
 H                 -7.70851400    6.78602000   -0.38230900
 H                 -6.49375900    7.96268400    0.14255100

PhM-H(Se···S)
C                 -1.23515400    0.67149100   -0.21744100
 C                 -1.17980700   -0.71241900   -0.02640000
 C                 -0.02173200    1.40030300   -0.19893100
 C                  0.02161400   -1.40032900    0.19841900
 H                 -2.08959600   -1.29908500   -0.02096900
 C                  1.17969600    0.71239000    0.02588800
 C                  0.01787300    2.85494500   -0.39586000
 C                  1.23503700   -0.67151300    0.21696000
 C                 -0.01794800   -2.85497900    0.39531500
 C                 -4.03128900    0.26908200   -0.09335800
 H                  2.08948600    1.29905300    0.02042000
 C                 -0.51289700    3.60376500   -1.41037700
 C                  0.51271200   -3.60377700    1.40990200
 H                 -3.96558300   -0.52428200   -0.84601700
 H                 -3.84247400   -0.17128200    0.89205500
 C                 -0.29849200    5.01929500   -1.32770100
 H                 -1.05058800    3.14312600   -2.23274700
 C                  0.41008900    5.43968900   -0.24126900
 C                  4.03121000   -0.26909500    0.09347600
 C                  0.29843400   -5.01932100    1.32716200
 H                  1.05026600   -3.14310600    2.23234600
 C                 -0.40994600   -5.43974600    0.24061000
 H                 -0.66856900    5.70852500   -2.08087400
 H                  0.68613700    6.45311400    0.01854800
 H                  3.96524600    0.52419800    0.84618900
 H                  3.84270500    0.17136100   -0.89195400
 H                  0.66844500   -5.70853900    2.08037900
 H                 -0.68587000   -6.45318900   -0.01927100
 C                 -5.41869100    0.91392400   -0.13330000
 H                 -5.57398100    1.39117700   -1.11023200
 H                 -5.47300500    1.71188100    0.61879100
 C                  5.41862000   -0.91390000    0.13379000
 H                  5.57363500   -1.39120500    1.11074100
 H                  5.47318100   -1.71181300   -0.61833000
 C                 -6.53244200   -0.10981600    0.11904800
 H                 -6.36866000   -0.59416800    1.09288200
 H                 -6.47279600   -0.90752300   -0.63586900
 C                  6.53241500    0.10988700   -0.11817000
 H                  6.36892100    0.59427000   -1.09203600
 H                  6.47250600    0.90756400    0.63675900
 C                 -7.93320500    0.51110300    0.09107400
 H                 -8.09616700    0.99710200   -0.88251700
 H                 -7.99191000    1.30981500    0.84545300
 C                  7.93319100   -0.51098500   -0.08978300
 H                  7.99215800   -1.30966800   -0.84417100
 H                  8.09586800   -0.99701100    0.88384200
 C                  9.05287400    0.50532900   -0.34093700
 H                  8.88881000    0.99050000   -1.31387300
 H                  8.99262700    1.30313900    0.41327100
 C                 -9.05284400   -0.50516400    0.34261100
 H                 -8.88849700   -0.99030200    1.31551500
 H                 -8.99285400   -1.30300600   -0.41158400
 S                 -2.76970000    1.55315000   -0.43357900
 S                  2.76954500   -1.55321300    0.43319400
 C                -10.44940200    0.12403000    0.31309900
 H                -11.23047400   -0.62343400    0.49572200
 H                -10.54691900    0.90386400    1.07915200
 H                -10.65214300    0.58888700   -0.66021000
 C                 10.44944400   -0.12382100   -0.31102100
 H                 11.23054800    0.62367600   -0.49337300
 H                 10.65190100   -0.58871200    0.66233100
 H                 10.54722200   -0.90361900   -1.07707700
 Se                -0.90966700   -3.99011500   -0.87806800
 Se                 0.90986500    3.99004100    0.87736300

PhM(Se···C)
C                  0.91685900    1.06622100   -0.13847900
 C                 -0.35231500    1.25608800    0.43083800
 H                 -0.60897500    2.24969000    0.79005100
 C                 -1.28161200    0.22394700    0.58040900
 C                 -2.62435000    0.52408700    1.20420100
 H                 -2.48470600    1.21488300    2.04632400
 H                 -3.05814800   -0.39228600    1.61820700
 C                 -3.61682200    1.15527800    0.20993800
 H                 -3.22167300    2.12436200   -0.12602000
 H                 -3.68278800    0.52796900   -0.68896100
 C                 -5.01516400    1.33763800    0.80430200
 H                 -4.94890700    1.95705600    1.71152100
 H                 -5.39608700    0.35771900    1.12757900
 C                 -6.01004000    1.97092600   -0.17363900
 H                 -5.62937100    2.95128900   -0.49803900
 H                 -6.06986700    1.35112900   -1.08097700
 C                 -7.41564900    2.14392000    0.41275700
 H                 -7.79460400    1.16367500    0.73601300
 H                 -7.35528000    2.76287800    1.31961800
 C                 -8.40324600    2.77535000   -0.57375500
 H                 -8.50651200    2.15971300   -1.47654100
 H                 -8.06388500    3.77040000   -0.88909800
 H                 -9.39961400    2.88724800   -0.12972300
 C                  3.59110400    4.14688600   -0.11626300
 H                  4.45061100    4.77438400    0.07958700
 C                  2.50500200    4.43343400   -0.88732000
 H                  2.39606900    5.38014400   -1.40809500
 C                  1.52002100    3.39195000   -0.96664200
 H                  0.60977000    3.48949500   -1.55117100
 C                  1.79296800    2.24294700   -0.27668800
 C                 -0.91691700   -1.06626400    0.13841400
 C                  0.35226200   -1.25612900   -0.43089400
 H                  0.60893000   -2.24973500   -0.79009200
 C                  1.28155200   -0.22398500   -0.58047800
 C                  2.62429900   -0.52411500   -1.20425500
 H                  2.48468500   -1.21499100   -2.04631700
 H                  3.05804700    0.39224400   -1.61834200
 C                  3.61681400   -1.15515000   -0.20993600
 H                  3.22170600   -2.12420600    0.12615100
 H                  3.68277800   -0.52772400    0.68888200
 C                  5.01514900   -1.33753700   -0.80431000
 H                  4.94889100   -1.95706900   -1.71145100
 H                  5.39603200   -0.35764500   -1.12771800
 C                  6.01006800   -1.97067000    0.17368600
 H                  5.62944000   -2.95100600    0.49821600
 H                  6.06989700   -1.35076000    1.08094500
 C                  7.41567000   -2.14369100   -0.41272100
 H                  7.79458500   -1.16347400   -0.73610900
 H                  7.35529900   -2.76276400   -1.31950500
 C                  8.40331100   -2.77496600    0.57384500
 H                  8.50657800   -2.15921400    1.47655300
 H                  8.06399000   -3.76998800    0.88931900
 H                  9.39967200   -2.88688700    0.12980400
 C                 -3.59102800   -4.14705200    0.11628300
 H                 -4.45049700   -4.77460300   -0.07956300
 C                 -2.50489500   -4.43353900    0.88731900
 H                 -2.39589700   -5.38024500    1.40808800
 C                 -1.52000200   -3.39197300    0.96667500
 H                 -0.60971700   -3.48948400    1.55115600
 C                 -1.79299100   -2.24301100    0.27667200
 Se                 3.47787700    2.40880300    0.64169200
 Se                -3.47789900   -2.40897100   -0.64169400

PhM(Te···F)
C                 -5.53171700   -1.08068300   -0.00014400
 H                 -6.61520000   -1.08343800   -0.00004600
 C                 -4.74070900   -2.19439600   -0.00071100
 H                 -5.16422400   -3.19590500   -0.00110300
 C                 -3.32262200   -2.00248200   -0.00080400
 H                 -2.66298300   -2.86565700   -0.00129800
 C                 -2.82452300   -0.71879300   -0.00032400
 C                 -1.41205500   -0.35555200   -0.00023500
 C                 -0.39102800   -1.32881600    0.00000600
 H                 -0.62864200   -2.38520300    0.00022000
 C                  0.94053800   -0.96855300    0.00001300
 Te                -4.41514600    0.65644500    0.00039200
 C                  5.53171300    1.08068900   -0.00017300
 H                  6.61519600    1.08344800   -0.00018200
 C                  4.74070300    2.19440000   -0.00034600
 H                  5.16421900    3.19590900   -0.00052400
 C                  3.32261500    2.00248700   -0.00033700
 H                  2.66296900    2.86565600   -0.00051300
 C                  2.82452500    0.71879600   -0.00014800
 C                  1.41205900    0.35554400   -0.00017000
 C                  0.39103000    1.32881100   -0.00036400
 H                  0.62865600    2.38519500   -0.00050300
 C                 -0.94053200    0.96855100   -0.00038300
 Te                 4.41514700   -0.65644400    0.00021500
 F                 -1.85249400    1.98792300   -0.00055600
 F                  1.85249500   -1.98793200    0.00023400

PhM(Te···Cl)
Te                 4.47012600   -0.44928000    0.40362300
 C                  5.48100500    1.23250100   -0.25223300
 C                  2.82133100    0.62676400   -0.32928700
 C                  4.64019600    2.14160100   -0.82492500
 H                  6.55703300    1.33127000   -0.17343300
 C                  3.24173300    1.82503500   -0.85247400
 C                  1.41218200    0.25884700   -0.16444300
 H                  5.01044000    3.07070800   -1.25149000
 H                  2.52484900    2.51435500   -1.29266600
 C                  0.50215000    1.26348400    0.21954800
 C                  0.85763100   -1.02033900   -0.36672200
 C                 -0.85756200    1.01966500    0.36625600
 H                  0.88331700    2.25437200    0.43543400
 C                 -0.50209100   -1.26414100   -0.22007900
 Cl                 1.85684000   -2.37577700   -0.86985800
 C                 -1.41213500   -0.25952900    0.16399300
 Cl                -1.85673100    2.37510600    0.86942300
 H                 -0.88316900   -2.25499800   -0.43621700
 C                 -2.82133300   -0.62735100    0.32861200
 C                 -3.24194300   -1.82627900    0.85017700
 Te                -4.47007300    0.45005000   -0.40251300
 C                 -4.64049900   -2.14238500    0.82268000
 H                 -2.52524400   -2.51641200    1.28938100
 C                 -5.48126900   -1.23214500    0.25174600
 H                 -5.01083600   -3.07194000    1.24818700
 H                 -6.55738300   -1.33036000    0.17339000

PhM(Te···O)
C                  3.04079200    4.73986000    0.00027600
 H                  3.78097500    5.53168300    0.00019000
 C                  1.68843200    4.93282700    0.00107400
 H                  1.25049800    5.92869300    0.00168400
 C                  0.85028400    3.77186800    0.00114200
 H                 -0.22936200    3.89339700    0.00186300
 C                  1.43247900    2.52297900    0.00042200
 C                  0.72757400    1.24449800    0.00018300
 C                 -0.67983000    1.19933800    0.00007700
 H                 -1.22203800    2.13351100    0.00007800
 C                 -4.99011300    0.83096100   -0.00018800
 H                 -5.21121300    0.21612700    0.88157700
 H                 -5.21118200    0.21644100   -0.88218000
 C                 -1.39204700    0.00546300   -0.00007500
 C                 -3.51040500    1.18044300   -0.00008900
 H                 -3.24818000    1.76735000   -0.89134400
 H                 -3.24829500    1.76730000    0.89123700
 C                 -5.87337200    2.08351600    0.00005200
 H                 -5.63828600    2.69973200    0.88049500
 H                 -5.63785200    2.70040400   -0.87980900
 C                 -7.37042600    1.75546700   -0.00045000
 H                 -7.60635800    1.13874300   -0.88038500
 H                 -7.60674200    1.13774200    0.87868500
 C                 -8.26480500    3.00010900    0.00005700
 H                 -8.02694500    3.61652400   -0.87882200
 H                 -8.02722500    3.61561200    0.87964900
 C                 -9.75905400    2.66205600   -0.00036300
 H                -10.37547100    3.56868700    0.00013600
 H                -10.03035800    2.07250400    0.88465100
 H                -10.03011800    2.07364100   -0.88620900
 O                 -2.76216000   -0.03656800   -0.00010800
 Te                 3.52486900    2.72848500   -0.00055000
 C                 -3.04081800   -4.73982500   -0.00023400
 H                 -3.78101400   -5.53163700   -0.00012100
 C                 -1.68846100   -4.93281200   -0.00105300
 H                 -1.25054300   -5.92868600   -0.00164700
 C                 -0.85029500   -3.77186600   -0.00114400
 H                  0.22934800   -3.89341200   -0.00186400
 C                 -1.43247300   -2.52296900   -0.00042600
 C                 -0.72755700   -1.24449500   -0.00018500
 C                  0.67984600   -1.19933600   -0.00007600
 H                  1.22205500   -2.13350900   -0.00007500
 C                  4.99012300   -0.83099300    0.00020700
 H                  5.21123400   -0.21615900   -0.88155600
 H                  5.21119600   -0.21647900    0.88220200
 C                  1.39206400   -0.00546100    0.00007500
 C                  3.51041000   -1.18045800    0.00010000
 H                  3.24817400   -1.76736200    0.89135400
 H                  3.24829800   -1.76731200   -0.89122700
 C                  5.87336700   -2.08355900   -0.00003300
 H                  5.63827900   -2.69976800   -0.88048000
 H                  5.63783300   -2.70044900    0.87982300
 C                  7.37042400   -1.75552800    0.00048000
 H                  7.60635800   -1.13881200    0.88042100
 H                  7.60675300   -1.13780000   -0.87864900
 C                  8.26478900   -3.00018000   -0.00002900
 H                  8.02691800   -3.61659700    0.87884600
 H                  8.02720400   -3.61567600   -0.87962500
 C                  9.75904100   -2.66214500    0.00039800
 H                 10.37544800   -3.56878400   -0.00010500
 H                 10.03035600   -2.07259000   -0.88461100
 H                 10.03011000   -2.07374100    0.88624900
 O                  2.76217700    0.03656100    0.00011400
 Te                -3.52486500   -2.72844300    0.00051800

PhM(Te···S)
C                 -1.20302000   -0.85286700    0.38764100
 C                 -0.31067000   -1.91932400    0.26986500
 C                 -0.76932400    0.46218600    0.09492200
 C                  1.02435100   -1.76670000   -0.14166000
 H                 -0.65868300   -2.91318200    0.52862400
 C                  0.57328600    0.61867400   -0.29977400
 C                 -1.60307100    1.66693300    0.17981500
 C                  1.46490600   -0.44915600   -0.42229700
 C                  1.85451600   -2.97320000   -0.24201300
 C                 -2.90922855   -3.04109732    0.70127780
 H                  0.91878100    1.62474500   -0.49270000
 C                 -1.43500500    2.78357100   -0.60277200
 C                  1.40070900   -4.17775200   -0.71845100
 H                 -2.60324650   -3.23300656   -0.33169803
 H                 -2.18643851   -3.51627235    1.37282685
 C                 -2.20777600    3.95950400   -0.31966900
 H                 -0.73405200    2.77414000   -1.43431600
 C                 -3.06439700    3.90642200    0.74021500
 C                  3.41419200    1.59380700   -0.69216700
 C                  2.23698000   -5.33817600   -0.59821800
 H                  0.42025500   -4.24579900   -1.18449200
 C                  3.44510100   -5.18280600    0.01436400
 H                 -2.11027800    4.84953800   -0.93740000
 H                 -3.71794600    4.71216600    1.05474900
 H                  3.07873700    1.86232500    0.31518000
 H                  2.82364400    2.16240800   -1.41878600
 H                  1.91370900   -6.30034800   -0.98883100
 H                  4.18341400   -5.96317400    0.15651500
 C                 -4.32310848   -3.56000905    0.94977364
 H                 -5.01808332   -3.04521858    0.27341482
 H                 -4.63510507   -3.31379124    1.97413540
 C                  4.90230700    1.90422200   -0.86798200
 H                  5.48292500    1.33341800   -0.13178400
 H                  5.23436800    1.56799200   -1.85946000
 C                 -4.42271030   -5.07459052    0.73117313
 H                 -3.72558796   -5.58930523    1.40865426
 H                 -4.09461342   -5.31425609   -0.29074777
 C                  5.19626200    3.40121700   -0.71048100
 H                  4.61373400    3.96782500   -1.45171600
 H                  4.85032800    3.73902900    0.27743200
 C                 -5.83852664   -5.61851907    0.95001353
 H                 -6.53408746   -5.10199894    0.27185270
 H                 -6.16857797   -5.37469503    1.97099034
 C                  6.68296500    3.73732600   -0.86950700
 H                  7.02913800    3.39662600   -1.85671700
 H                  7.26503600    3.16962900   -0.12834200
 C                  6.98744200    5.23162500   -0.71449800
 H                  6.40588200    5.79786000   -1.45619600
 H                  6.63942800    5.57088400    0.27174100
 C                 -5.94879765   -7.13152281    0.73077805
 H                 -5.25283128   -7.64663959    1.40850616
 H                 -5.61829727   -7.37349920   -0.28957503
 S                 -2.84501700   -1.22055800    0.98952200
 S                  3.14827400   -0.20227500   -0.94865900
 C                 -7.36768359   -7.66609372    0.95032120
 H                 -7.41871437   -8.74918423    0.78737100
 H                 -7.71105364   -7.46508341    1.97319552
 H                 -8.07895854   -7.19047270    0.26298291
 C                  8.47593800    5.55771100   -0.87284500
 H                  8.66598400    6.63131300   -0.75768900
 H                  9.07749900    5.02909000   -0.12244400
 H                  8.84250300    5.25725800   -1.86269500
 Te                 3.78434200   -3.21663400    0.57340000
 Te                -3.07262800    2.03636600    1.64324500

PhM(Te···C)
C                  1.03498400    0.94755200   -0.19508000
 C                 -0.18660000    1.29888500    0.40311800
 H                 -0.31311200    2.32434900    0.74175300
 C                 -1.22716000    0.38975700    0.60674300
 C                 -2.50640800    0.86833700    1.25198300
 H                 -2.26476700    1.57089900    2.06040200
 H                 -3.03067500    0.02597200    1.71539300
 C                 -3.44658000    1.57173500    0.25528300
 H                 -2.96054300    2.48547800   -0.11425700
 H                 -3.58869700    0.93426000   -0.62886300
 C                 -4.81108200    1.90832700    0.85989400
 H                 -4.67062400    2.54952300    1.74302400
 H                 -5.27823900    0.98123500    1.22326400
 C                 -5.75661600    2.59865300   -0.12813000
 H                 -5.28991200    3.52563900   -0.49425600
 H                 -5.88982700    1.95480800   -1.01076100
 C                 -7.12984700    2.92570500    0.46907500
 H                 -7.59413700    1.99837700    0.83435900
 H                 -6.99643100    3.56903200    1.35077500
 C                 -8.06937500    3.61128700   -0.52813600
 H                 -8.24514300    2.97538400   -1.40532300
 H                 -7.64285200    4.55731600   -0.88563100
 H                 -9.04328900    3.83354100   -0.07595100
 C                  4.01234600    3.90595300   -0.40833100
 H                  4.87652500    4.55588600   -0.34293700
 C                  2.87312200    4.16324400   -1.11028500
 H                  2.75030600    5.08530600   -1.67401700
 C                  1.83385500    3.16830100   -1.08775900
 H                  0.90092700    3.31876200   -1.62699300
 C                  2.03818100    2.01034700   -0.38807400
 C                 -1.03485000   -0.94752300    0.19520500
 C                  0.18672600   -1.29885800   -0.40300800
 H                  0.31322100   -2.32431300   -0.74167700
 C                  1.22729900   -0.38973900   -0.60660600
 C                  2.50652500   -0.86834100   -1.25187300
 H                  2.26483700   -1.57072700   -2.06043100
 H                  3.03091300   -0.02595300   -1.71510600
 C                  3.44655100   -1.57207400   -0.25527000
 H                  2.96040700   -2.48587600    0.11398200
 H                  3.58863400   -0.93485200    0.62906200
 C                  4.81108400   -1.90861000   -0.85983800
 H                  4.67066200   -2.54956400   -1.74314900
 H                  5.27834600   -0.98145700   -1.22292000
 C                  5.75647100   -2.59926400    0.12809700
 H                  5.28966300   -3.52631000    0.49393600
 H                  5.88964400   -1.95565900    1.01090900
 C                  7.12973600   -2.92626200   -0.46906000
 H                  7.59413000   -1.99887400   -0.83405700
 H                  6.99635700   -3.56935000   -1.35094000
 C                  8.06911600   -3.61217400    0.52806400
 H                  8.24484600   -2.97651200    1.40543300
 H                  7.64248700   -4.55826400    0.88527100
 H                  9.04305700   -3.83438300    0.07591500
 C                 -4.01247000   -3.90567100    0.40817600
 H                 -4.87671300   -4.55551100    0.34271400
 C                 -2.87329700   -4.16311100    1.11015600
 H                 -2.75058900   -5.08521900    1.67383600
 C                 -1.83392300   -3.16827700    1.08771100
 H                 -0.90102400   -3.31886500    1.62696000
 C                 -2.03812100   -2.01026100    0.38809700
 Te                -3.92905400   -2.06029200   -0.53268200
 Te                 3.92912400    2.06064600    0.53267000
